# Supplementary material for: Genetic perturbation of PU.1 binding and chromatin looping at neutrophil enhancers associates with autoimmune disease
Source: Nat Commun. 2021 Apr 16;12:2298. doi: 10.1038/s41467-021-22548-8 (PMC8052402; doi:10.1038/s41467-021-22548-8)
Supplement: Supplementary file 4 — Supplementary Data 1 [file 41467_2021_22548_MOESM4_ESM.xlsx]

## Sheet: PU1
SampleID	Individual	Factor	Replicate	Antibody	Cell type	Gender	Number Peaks	TOTAL_READS	MAPQ1_READS	MAPQ1_DUPLICATES	MAPQ15 no dup	Estimated Fragment length	NSC	RSC	FrIP	Sequencing platform
NS1000	S00V57	PU.1	1	sc352	Mature Neutrophil	Female	34287	12389874	10969267	748820	10058130	230	1.666	2.1349	0.2	HiSeq2000
NS1004	S00V65	PU.1	1	sc22805	Mature Neutrophil	Female	7480	12181258	10508678	2493020	7870878	210225450	1.1133	1.4676	0.05	HiSeq2000
NS1008	S00WQZ	PU.1	1	sc352	Mature Neutrophil	Female	45115	11305218	10051780	682499	9227751	215	1.6304	1.9136	0.18	HiSeq2000
NS1436	S01238	PU.1	1	sc352	Mature Neutrophil	Female	58517	35565539	30914200	1849967	28642714	170	1.854	1.7839	0.21	HiSeq2500
NS1437	S00YK2	PU.1	1	sc352	Mature Neutrophil	Male	50775	41174611	35999686	1232836	34310659	150	1.3177	1.5649	0.14	HiSeq2500
NS1438	S00YVH	PU.1	1	sc352	Mature Neutrophil	Male	55652	47690321	41416613	1658433	39221286	155	1.3028	1.6003	0.14	HiSeq2500
NS1439	S013J9	PU.1	1	sc352	Mature Neutrophil	Female	82882	43850800	39183812	2882015	35830704	150	1.9454	1.8428	0.23	HiSeq2500
NS1452	S011AZ	PU.1	1	sc352	Mature Neutrophil	Female	12093	20490135	14888379	4196879	10523590	175	1.4106	2.5247	0.07	HiSeq2500
NS1455	S01238	PU.1	2	sc352	Mature Neutrophil	Female	40106	15865853	13617414	777038	12654428	210	2.6261	2.1671	0.24	HiSeq2500
NS1458	S013K7	PU.1	1	sc352	Mature Neutrophil	Male	54127	22305625	18566900	10730345	7723086	155	4.1088	2.2828	0.27	HiSeq2500
NS1461	S011JH	PU.1	1	sc352	Mature Neutrophil	Female	57117	23783551	20686186	3852912	16595259	200	2.8694	2.1587	0.25	HiSeq2500
NS1462	S013DL	PU.1	1	sc352	Mature Neutrophil	Female	39940	17109774	13069773	7592667	5397429	150	4.7851	2.2464	0.32	HiSeq2500
NS1463	S011HL	PU.1	1	sc352	Mature Neutrophil	Female	78493	14750995	9067130	5349957	3658952	150	3.7313	2.3837	0.24	HiSeq2500
NS1464	S013HD	PU.1	1	sc352	Mature Neutrophil	Female	64398	21700017	15361801	8191202	7064252	180	4.593	2.4129	0.33	HiSeq2500
NS1468	S00RAD	PU.1	1	sc352	Mature Neutrophil	Male	58553	18424017	15250426	6718813	8404018	190	2.1958	2.2585	0.21	HiSeq2500
NS1470	S00R9F	PU.1	2	sc352	Mature Neutrophil	Female	57884	18424857	16244166	507945	15514204	180	1.8909	1.8462	0.21	HiSeq2500
NS1472	S00S7F	PU.1	1	sc352	Mature Neutrophil	Female	56725	17688842	14584877	6084551	8370759	180	2.1851	2.2462	0.21	HiSeq2500
NS1474	S00S6H	PU.1	1	sc352	Mature Neutrophil	Female	24750	21780807	18573718	351766	17916598	200210	1.2166	1.5957	0.1	HiSeq2500
NS1476	S00SYZ	PU.1	1	sc352	Mature Neutrophil	Female	25118	20375814	17547406	262805	17002944	160170	1.1677	1.3248	0.08	HiSeq2500
NS1478	S00T4H	PU.1	1	sc352	Mature Neutrophil	Female	32082	23179777	20117566	277832	19541260	155	1.2275	1.4741	0.09	HiSeq2500
NS1480	S00T5F	PU.1	1	sc352	Mature Neutrophil	Female	42981	25969916	22961431	343400	22286711	155	1.2566	1.6092	0.1	HiSeq2500
NS1482	S00U1J	PU.1	1	sc352	Mature Neutrophil	Male	36705	12691053	10893991	166075	10535320	145	1.513	1.4797	0.14	HiSeq2500
NS1484	S00U77	PU.1	1	sc352	Mature Neutrophil	Male	26831	11139183	9533852	120116	9239165	155	1.3916	1.4071	0.12	HiSeq2500
NS1488	S00W45	PU.1	1	sc352	Mature Neutrophil	Female	24473	11980895	10275420	146789	9945331	165	1.2597	1.2226	0.1	HiSeq2500
NS1490	S00YEE	PU.1	1	sc352	Mature Neutrophil	Male	52171	24834413	21734209	452749	20988403	150	1.3877	1.6644	0.13	HiSeq2500
NS1509	S00QTG	PU.1	1	sc352	CD14-positive.CD16-negative.classical.monocyte	Female	87590	22516174	19936782	744552	18913747	170	2.2206	2.2925	0.2	HiSeq2500
NS1510	S00M48	PU.1	1	sc352	CD14-positive.CD16-negative.classical.monocyte	Female	91997	22481702	19924645	1004625	18649988	160	2.8404	2.4643	0.22	HiSeq2500
NS1511	S00PDF	PU.1	1	sc352	CD14-positive.CD16-negative.classical.monocyte	Female	92004	28113473	24981543	1399480	23255140	160	2.728	2.6007	0.21	HiSeq2500
NS1512	S00QQM	PU.1	1	sc352	CD14-positive.CD16-negative.classical.monocyte	Female	86652	21574803	18194260	624698	17314379	165	2.3268	2.5318	0.19	HiSeq2500
NS1513	S00S2P	PU.1	1	sc352	CD14-positive.CD16-negative.classical.monocyte	Female	72637	21702843	19124371	548809	18296616	150	2.027	2.4789	0.15	HiSeq2500
NS1514	S00HVB	PU.1	1	sc352	CD14-positive.CD16-negative.classical.monocyte	Male	97942	24636738	22001894	1030075	20692369	155	2.6301	2.2793	0.21	HiSeq2500
NS1515	S00VVT	PU.1	1	sc352	CD14-positive.CD16-negative.classical.monocyte	Female	96907	22771156	20142170	933842	18950836	165	2.5663	2.451	0.21	HiSeq2500
NS1516	S00GBI	PU.1	1	sc352	CD14-positive.CD16-negative.classical.monocyte	Male	93389	23847043	21266329	892249	20107816	170	2.4947	2.4742	0.2	HiSeq2500
NS1517	S0137X	PU.1	1	sc352	Mature Neutrophil	Female	72846	24651967	21500189	1391223	19803480	160	2.8199	2.2461	0.26	HiSeq2500
NS1518	S01342	PU.1	1	sc352	Mature Neutrophil	Female	65698	24463124	21722710	1027727	20404041	145	2.498	2.1405	0.23	HiSeq2500
NS1519	S01246	PU.1	1	sc352	Mature Neutrophil	Female	54382	25901573	22565639	844229	21391599	150	2.0572	2.0841	0.19	HiSeq2500
NS1520	S013CN	PU.1	1	sc352	Mature Neutrophil	Female	51364	21082861	18085289	779749	17034545	160	2.4767	2.2754	0.21	HiSeq2500
NS1521	S0130A	PU.1	1	sc352	Mature Neutrophil	Male	57798	26076303	22851255	851542	21679757	145	1.939	2.0487	0.18	HiSeq2500
NS1522	S00YEE	PU.1	1	sc352	CD14-positive.CD16-negative.classical.monocyte	Male	65665	25460999	22201170	475567	21426554	150	1.5476	2.1161	0.11	HiSeq2500
NS1542	S010P9	PU.1	1	sc352	Mature Neutrophil	Female	23825	13456758			12976937	215	1.2448	1.6354	0.1	HiSeq2500
NS1546	S00JA8	PU.1	1	sc352	Mature Neutrophil	Female	13374	18255142	16074361	12662775	3359456	175	2.4464	3.7436	0.15	HiSeq2500
NS1547	S00M1E	PU.1	1	sc352	Mature Neutrophil	Male	65416	18534732	16253650	655135	15378625	180	2.2239	2.2175	0.23	HiSeq2500
NS1548	S00KHR	PU.1	1	sc352	Mature Neutrophil	Female	44129	18540794	16002575	527671	15241951	230	1.6869	2.1841	0.19	HiSeq2500
NS1549	S00RD7	PU.1	1	sc352	Mature Neutrophil	Male	58784	20246939	17085197	570564	16264750	185	2.0154	2.3688	0.22	HiSeq2500
NS1550	S00SE1	PU.1	1	sc352	Mature Neutrophil	Female	69336	20335567	17262443	715988	16305471	185	2.3871	2.4176	0.26	HiSeq2500
NS1551	S00SMM	PU.1	1	sc352	Mature Neutrophil	Male	68210	14710869	12907904	386533	12343328	160	2.4488	2.262	0.24	HiSeq2500
NS1552	S00SPG	PU.1	1	sc352	Mature Neutrophil	Female	68846	20125049	17559277	725212	16593177	170	2.5246	2.2673	0.27	HiSeq2500
NS1553	S00TT4	PU.1	1	sc352	Mature Neutrophil	Male	58470	19093430	16496659	634679	15637956	185	2.2666	2.3664	0.24	HiSeq2500
NS1554	S00WKA	PU.1	1	sc352	Mature Neutrophil	Female	63696	19463907	17327931	536144	16575422	160	2.0724	2.0716	0.22	HiSeq2500
NS1555	S0137X	PU.1	1	sc352	CD14-positive.CD16-negative.classical.monocyte	Female	73115	17224364	15280545	617803	14467974	165	2.6768	2.459	0.21	HiSeq2500
NS1567	S00JT7	PU.1	1	sc352	Mature Neutrophil	Male	45813	13818210	12071110	440448	11460932	205	2.4527	2.7315	0.25	HiSeq2500
NS1568	S00NRW	PU.1	1	sc352	Mature Neutrophil	Male	70839	14251340	12452917	446105	11826965	190	2.7028	2.5906	0.27	HiSeq2500
NS1569	S00NVO	PU.1	1	sc352	Mature Neutrophil	Male	54574	14087956	12332127	425218	11733744	215	2.4832	2.5784	0.26	HiSeq2500
NS1570	S00PYA	PU.1	1	sc352	Mature Neutrophil	Female	46607	13584720	11695639	246127	11275807	175	1.6989	2.0952	0.16	HiSeq2500
NS1571	S00PVG	PU.1	1	sc352	Mature Neutrophil	Female	46682	13993348	11948529	856107	10925099	220	2.6486	3.2515	0.26	HiSeq2500
NS1572	S00PQQ	PU.1	1	sc352	Mature Neutrophil	Female	31422	11611133	9898805	382947	9376771	200	1.5301	2.1298	0.14	HiSeq2500
NS1573	S00PWE	PU.1	1	sc352	Mature Neutrophil	Male	44387	14050429	12178486	375415	11636001	205	2.3636	2.3893	0.25	HiSeq2500
NS1574	S00QUE	PU.1	1	sc352	Mature Neutrophil	Female	27580	12443674	10218180	3297161	6805385	230	2.386	3.3471	0.21	HiSeq2500
NS1603	S010MF	PU.1	1	sc352	Mature Neutrophil	Female	19188	19811438	15707191	431620	14972480	245255	1.18492	1.50999	0.09	HiSeq2500
NS1607	S011ER	PU.1	1	sc352	Mature Neutrophil	Female	11837	28569507	19635998	369346	18930033	235575595	1.06867	0.867557	0.05	HiSeq2500
NS1609	S00XK6	PU.1	1	sc352	Mature Neutrophil	Female	14878	24527417	19846418	346470	19171629	235245570	1.08623	1.06994	0.06	HiSeq2500
NS1625	S00DKC	PU.1	1	sc352	Mature Neutrophil	Female	20387	52100553	45042619	784181	43566722	320785850	1.05931	1.64013	0.07	HiSeq2500
NS1639	S00HVB	PU.1	1	sc352	Mature Neutrophil	Male	39221	45446653	37235047	578557	36012745	220	1.20677	2.27813	0.11	HiSeq2500
NS1643	S00R1V	PU.1	1	sc352	Mature Neutrophil	Female	39291	41717939	36225746	703286	34941300	250	1.36722	2.63586	0.15	HiSeq2500
NS1645	S00S2P	PU.1	1	sc352	Mature Neutrophil	Female	26581	61052882	51919546	757466	50121545	195625665	1.08756	2.14774	0.07	HiSeq2500
NS1647	S00XRT	PU.1	1	sc352	Mature Neutrophil	Female	35614	48819245	40142374	625077	38865354	230	1.22241	2.73234	0.11	HiSeq2500
NS1649	S00R0X	PU.1	1	sc352	Mature Neutrophil	Female	49897	45308333	37641937	888067	36136949	205	1.46754	2.64971	0.15	HiSeq2500
NS1651	S00SHW	PU.1	1	sc352	Mature Neutrophil	Female	48825	57724621	50643465	1052789	48844771	200	1.33813	2.37327	0.15	HiSeq2500
NS1653	S00UKI	PU.1	1	sc352	Mature Neutrophil	Male	45311	48462562	41537956	790857	40031242	230	1.33258	2.66808	0.14	HiSeq2500
NS1655	S00VGM	PU.1	1	sc352	Mature Neutrophil	Female	42119	62625544	54656215	939744	52872085	205	1.23195	2.35355	0.12	HiSeq2500
NS1657	S00WTT	PU.1	1	sc352	Mature Neutrophil	Female	27805	63049629	54059896	879038	52334919	200	1.12642	1.89542	0.09	HiSeq2500
NS1659	S00XHC	PU.1	1	sc352	Mature Neutrophil	Male	38877	52477410	45003899	753673	43544458	205	1.20729	2.3117	0.11	HiSeq2500
NS1661	S00WRX	PU.1	1	sc352	Mature Neutrophil	Female	14062	51715351	44724844	734442	43251520	185195215	1.02609	1.07911	0.05	HiSeq2500
NS1663	S011UW	PU.1	1	sc352	Mature Neutrophil	Male	33412	49700471	42932980	1076181	41201943	230	1.12668	1.68604	0.09	HiSeq2500
NS1665	S00U5B	PU.1	1	sc352	Mature Neutrophil	Male	47780	45729264	37866042	849593	36431666	235	1.50071	2.78736	0.17	HiSeq2500
NS1667	S00UME	PU.1	1	sc352	Mature Neutrophil	Male	56354	52287403	45138846	1254923	43196072	255	1.52593	2.78794	0.19	HiSeq2500
NS1669	S00XGE	PU.1	1	sc352	Mature Neutrophil	Male	34579	51142795	39961417	880089	38436969	240	1.1889	2.11468	0.11	HiSeq2500
NS1671	S00YRP	PU.1	1	sc352	Mature Neutrophil	Female	50578	49753329	43450782	1581459	41250708	220	1.33246	2.21275	0.15	HiSeq2500
NS1673	S010B0	PU.1	1	sc352	Mature Neutrophil	Male	76115	45255223	39603436	1253709	37745058	245	1.88234	2.81918	0.25	HiSeq2500
NS1675	S00YH8	PU.1	1	sc352	Mature Neutrophil	Female	57286	50190354	42908080	1044800	41215104	220	1.5295	2.51596	0.18	HiSeq2500
NS1677	S0100M	PU.1	1	sc352	Mature Neutrophil	Female	67269	63398511	53394309	1882374	50659257	210	1.56663	2.23923	0.21	HiSeq2500
NS1679	S00J9A	PU.1	1	sc352	Mature Neutrophil	Female	46432	43701187	38306557	962347	36793430	230	1.41993	2.29596	0.16	HiSeq2500
NS1681	S00PDF	PU.1	1	sc352	Mature Neutrophil	Female	61632	54857060	48200741	2066637	45467340	230	1.63525	2.41699	0.22	HiSeq2500
NS1683	S00P04	PU.1	1	sc352	Mature Neutrophil	Female	75968	53979706	47614485	2106576	44844959	210	1.65475	2.43919	0.22	HiSeq2500
NS706	S00K0O	PU.1	1	sc22805	Mature Neutrophil	Male	22001	13765282	11874345	5108865	6653518	230	1.617	2.0193	0.15	HiSeq2000
NS708	S00JYY	PU.1	1	sc22805	Mature Neutrophil	Female	17870	12425352	10708720	4276377	6322710	240	1.3815	1.8676	0.12	HiSeq2000
NS710	S00J5I	PU.1	1	sc22805	Mature Neutrophil	Female	20882	14611275	12243454	7224329	4925769	195	1.2962	2.3384	0.07	HiSeq2000
NS716	S00K4G	PU.1	1	sc22805	Mature Neutrophil	Male	11878	12634818	10737253	3565759	7046305	250395	1.1701	1.7131	0.07	HiSeq2000
NS718	S00KFV	PU.1	1	sc22805	Mature Neutrophil	Male	18121	13620745	11599530	5230449	6261474	215	1.529	2.036	0.13	HiSeq2000
NS724	S00KKL	PU.1	1	sc22805	Mature Neutrophil	Female	10970	13181653	11173358	4656473	6401666	240	1.223	2.0303	0.07	HiSeq2000
NS734	S00M48	PU.1	1	sc22805	Mature Neutrophil	Female	17745	13359311	11554224	4192485	7238850	260	1.3948	1.8464	0.12	HiSeq2000
NS740	S00N52	PU.1	1	sc22805	Mature Neutrophil	Female	14604	15052950	12894534	6372765	6410111	225	1.386	2.1492	0.1	HiSeq2000
NS742	S00NHF	PU.1	1	sc22805	Mature Neutrophil	Female	10666	14641520	12335163	5825713	6392354	225	1.2012	1.8791	0.07	HiSeq2000
NS756	S00P4X	PU.1	1	sc22805	Mature Neutrophil	Female	9555	12249571	10466415	3677075	6667772	250	1.1642	1.805	0.06	HiSeq2000
NS792	S00QWA	PU.1	1	sc22805	Mature Neutrophil	Female	20227	13367071	11540697	4369039	7054809	265285	1.496	1.9315	0.14	HiSeq2000
NS794	S00QTG	PU.1	1	sc22805	Mature Neutrophil	Female	21152	13567737	11811775	2632066	9031682	255	1.3164	1.826	0.12	HiSeq2000
NS797	S00S4L	PU.1	1	sc352	Mature Neutrophil	Female	45263	12420217	11030102	691635	10189808	220	1.5246	1.6821	0.18	HiSeq2000
NS799	S00S4L	PU.1	2	sc352	Mature Neutrophil	Female	42669	14129118	12600773	806802	11626499	235	1.5993	1.842	0.2	HiSeq2000
NS936	S00R9F	PU.1	1	sc352	Mature Neutrophil	Female	41269	12644160	11154810	792386	10195674	195205	1.4721	1.8168	0.16	HiSeq2000
NS944	S00RC9	PU.1	1	sc352	Mature Neutrophil	Female	37993	12289258	10870084	810729	9906490	215	1.4141	1.8735	0.15	HiSeq2000
NS952	S00RMQ	PU.1	1	sc352	Mature Neutrophil	Male	32039	12473046	10912744	821813	9935031	210	1.3007	1.8252	0.12	HiSeq2000
NS960	S00SJS	PU.1	1	sc352	Mature Neutrophil	Male	34629	12495131	10985865	877541	9951866	200	1.3315	1.7734	0.13	HiSeq2000
NS968	S00SV4	PU.1	1	sc352	Mature Neutrophil	Female	44564	11762304	10425628	950817	9329547	215225	1.6464	1.9462	0.19	HiSeq2000
NS976	S00SX0	PU.1	1	sc352	Mature Neutrophil	Male	40648	13464249	11805441	1413845	10226469	210	1.4888	2.0417	0.16	HiSeq2000
NS984	S00U3F	PU.1	1	sc352	Mature Neutrophil	Female	52117	12001547	10724946	971458	9615981	220	1.8782	1.9545	0.23	HiSeq2000
NS988	S00U77	PU.1	2	sc22805	Mature Neutrophil	Male	11068	12726717	11069843	2084437	8825743	225545600	1.1102	1.4383	0.06	HiSeq2000
NS992	S00U93	PU.1	1	sc352	Mature Neutrophil	Female	39213	12103411	10678030	873658	9647148	225	1.5173	2.0428	0.17	HiSeq2000

## Sheet: CEBPB
SampleID	Individual	Factor	Replicate	Antibody	Treatment	Gender	Number Peaks	TOTAL_READS	MAPQ1_READS	MAPQ1_DUPLICATES	MAPQ15 no dup	Estimated Fragment length	NSC	RSC	FrIP	Sequencing platform
NS1558	S00TT4	CEBPB	1	sc150	CD14-positive.CD16-negative.classical.monocyte	Male	49005	18681839	16322570	479774	15586185	160	1.9866	2.2267	0.11	HiSeq2500
NS1559	S00V57	CEBPB	1	sc150	CD14-positive.CD16-negative.classical.monocyte	Female	42497	18379027	15977557	628793	15107407	160	1.766	2.2433	0.09	HiSeq2500
NS1560	S00XGE	CEBPB	1	sc150	CD14-positive.CD16-negative.classical.monocyte	Male	20505	14835676	12592838	305593	12074555	180190	1.1768	1.3138	0.04	HiSeq2500
NS1561	S0137X	CEBPB	1	sc150	CD14-positive.CD16-negative.classical.monocyte	Female	26767	12997534	10788456	210636	10379060	190	1.2782	1.4475	0.05	HiSeq2500
NS1562	S00XHC	CEBPB	1	sc150	CD14-positive.CD16-negative.classical.monocyte	Male	48708	15651592	13413140	506146	12700186	190	2.7816	2.5373	0.14	HiSeq2500
NS1563	S00U3F	CEBPB	1	sc150	CD14-positive.CD16-negative.classical.monocyte	Female	52578	14005246	12208514	357783	11666722	185	2.1752	2.4201	0.11	HiSeq2500
NS1564	S00YH8	CEBPB	1	sc150	CD14-positive.CD16-negative.classical.monocyte	Female	27508	12853571	11105822	174627	10754263	185200	1.3229	1.6848	0.06	HiSeq2500
NS1565	S0100M	CEBPB	1	sc150	CD14-positive.CD16-negative.classical.monocyte	Female	36887	13477478	11538613	215664	11140784	165	1.614	2.0289	0.08	HiSeq2500
NS1566	S00U1J	CEBPB	1	sc150	CD14-positive.CD16-negative.classical.monocyte	Male	56517	14134060	12418982	374800	11863115	175	2.4925	2.458	0.13	HiSeq2500
NS585	S00DP2	CEBPB	1	sc150	Mature Neutrophil	Female	24690	7609495	6301690	2700570	3512350	225240255	2.1547	3.0698	0.14	HiSeq2000
NS587	S00FUL	CEBPB	1	sc150	Mature Neutrophil	Female	16934	9430893	8208614	2217042	5885349	235	1.9552	2.9824	0.13	HiSeq2000
NS709	S00JYY	CEBPB	1	sc150	Mature Neutrophil	Female	6392	13587115	11666705	3744920	7781376	255270510	1.1519	2.1679	0.05	HiSeq2000
NS711	S00J5I	CEBPB	1	sc150	Mature Neutrophil	Female	5077	13739664	11599663	5480645	6004250	210	1.2249	1.95839	0.04	HiSeq2000
NS717	S00K4G	CEBPB	1	sc150	Mature Neutrophil	Male	18416	12076704	10409738	2242028	8021664	255270	1.4436	3.1329	0.09	HiSeq2000
NS719	S00KFV	CEBPB	1	sc150	Mature Neutrophil	Male	7383	13208396	11292752	4253397	6908761	230	1.17267	2.22489	0.04	HiSeq2000
NS725	S00KKL	CEBPB	1	sc150	Mature Neutrophil	Female	8194	14322625	12176851	4404217	7634859	240250	1.1686	2.0366	0.04	HiSeq2000
NS729	S00M2C	CEBPB	1	sc150	Mature Neutrophil	Male	20432	12777586	10932943	3633283	7165844	260280	1.6196	3.4928	0.11	HiSeq2000
NS731	S00M0G	CEBPB	1	sc150	Mature Neutrophil	Male	14180	13201658	11277159	3600182	7539894	245255	1.33246	3.10642	0.07	HiSeq2000
NS737	S00MBV	CEBPB	1	sc150	Mature Neutrophil	Male	5638	13424332	11240931	5012850	6113997	225240	1.1948	1.9663	0.04	HiSeq2000
NS739	S00M80	CEBPB	1	sc150	Mature Neutrophil	Male	9996	13154741	11164193	4727181	6320089	255265	1.2703	2.5184	0.07	HiSeq2000
NS743	S00NHF	CEBPB	1	sc150	Mature Neutrophil	Female	23407	12207329	10499928	3359161	7013360	260	1.8777	2.9145	0.14	HiSeq2000
NS745	S00NBR	CEBPB	1	sc150	Mature Neutrophil	Male	16272	13785410	11758220	3732808	7882452	255265	1.3413	2.9432	0.08	HiSeq2000
NS753	S00PBJ	CEBPB	1	sc150	Mature Neutrophil	Female	15788	11796660	10162821	3223163	6813410	230	1.5788	3.2568	0.1	HiSeq2000
NS757	S00P4X	CEBPB	1	sc150	Mature Neutrophil	Female	11223	11228474	9640456	2424299	7083972	270280	1.2449	2.4679	0.06	HiSeq2000
NS759	S00P8P	CEBPB	1	sc150	Mature Neutrophil	Female	9262	11487150	9886191	2607214	7149345	235245255	1.2056	2.3838	0.05	HiSeq2000
NS777	S00Q4T	CEBPB	1	sc150	Mature Neutrophil	Female	13592	15503592	13373833	3771730	9430438	225245	1.2138	2.6824	0.06	HiSeq2000
NS787	S00QPO	CEBPB	1	sc150	Mature Neutrophil	Female	14778	14521457	12607319	3520715	8923455	260275	1.4177	3.1462	0.1	HiSeq2000
NS789	S00QRK	CEBPB	1	sc150	Mature Neutrophil	Female	12330	14532469	12443194	3933095	8357973	250	1.2026	2.6451	0.06	HiSeq2000
NS791	S00QQM	CEBPB	1	sc150	Mature Neutrophil	Female	22192	13719109	11938340	3451622	8336587	265275	1.5624	3.3398	0.11	HiSeq2000
NS793	S00QWA	CEBPB	1	sc150	Mature Neutrophil	Female	17521	13444062	11717609	2590163	8969518	290	1.6082	3.2372	0.12	HiSeq2000
NS795	S00QTG	CEBPB	1	sc150	Mature Neutrophil	Female	12481	13553700	11819578	2594537	9068300	290310	1.3513	3.0282	0.09	HiSeq2000

## Sheet: CTCF
SampleID	Individual	Factor	Replicate	Antibody	Cell type	Gender	Number Peaks	TOTAL_READS	MAPQ1_READS	MAPQ1_DUPLICATES	MAPQ15 no dup	Estimated Fragment length	NSC	RSC	FrIP	Sequencing platform
NS1599	S010VY	CTCF	1	c15410210	Mature Neutrophil	Female	28310	17995312	15452820	591831	14628519	230	1.55737	1.58462	0.2	HiSeq2500
NS1601	S011JH	CTCF	1	c15410210	Mature Neutrophil	Female	19551	28965820	24118512	441988	23331738	205	1.14724	1.40726	0.1	HiSeq2500
NS1604	S010MF	CTCF	1	c15410210	Mature Neutrophil	Female	7735	23245028	17435431	408427	16703191	250300380	1.04025	0.573709	0.05	HiSeq2500
NS1608	S011ER	CTCF	1	c15410210	Mature Neutrophil	Female	11813	26619375	20530573	380058	19800130	245570655	1.05822	0.795159	0.06	HiSeq2500
NS1610	S00XK6	CTCF	1	c15410210	Mature Neutrophil	Female	9403	24055398	19375194	320483	18731962	215225290	1.05272	0.721982	0.05	HiSeq2500
NS1613	S00TT4	CTCF	1	c15410210	CD14-positive.CD16-negative.classical.monocyte	Male	10663	31516969	26592973	457702	25724490	205225445	1.03122	0.749422	0.04	HiSeq2500
NS1614	S011DT	CTCF	1	c15410210	CD14-positive.CD16-negative.classical.monocyte	Male	19306	30785332	25878168	460589	25016284	225605645	1.10235	1.37515	0.07	HiSeq2500
NS1615	S00SJS	CTCF	1	c15410210	Mature Neutrophil	Male	18271	50495057	40962766	654088	39536882	210830870	1.10557	1.39377	0.1	HiSeq2500
NS1617	S00YEE	CTCF	1	c15410210	Mature Neutrophil	Male	13982	62011692	49197138	917538	47346688	205570580	1.03934	1.06712	0.06	HiSeq2500
NS1619	S013HD	CTCF	1	c15410210	Mature Neutrophil	Female	13565	27028253	22763479	275789	22107199	220260610	1.05097	1.07337	0.07	HiSeq2500
NS1621	S00RBB	CTCF	1	c15410210	Mature Neutrophil	Male	18949	37426198	31063299	490574	30051169	285	1.14043	1.49276	0.11	HiSeq2500
NS1623	S011JH	CTCF	1	c15410210	CD14-positive.CD16-negative.classical.monocyte	Female	16941	61994046	52144625	687810	50648644	180190650	1.04948	1.46165	0.06	HiSeq2500
NS1624	S011ER	CTCF	1	c15410210	CD14-positive.CD16-negative.classical.monocyte	Female	14433	33463657	27806521	632568	26727699	230410500	1.03183	1.07644	0.04	HiSeq2500
NS1628	S00E9U	CTCF	1	c15410210	Mature Neutrophil	Male	7578	54698688	46535482	823793	44939637	225240275	1.00972	0.464792	0.04	HiSeq2500
NS1638	S00GSL	CTCF	1	c15410210	Mature Neutrophil	Female	19434	47116348	40364137	667777	38962686	220	1.15634	1.55753	0.11	HiSeq2500
NS1644	S00R1V	CTCF	1	c15410210	Mature Neutrophil	Female	10066	56641816	45264044	811158	43668708	165185275	1.01777	0.826974	0.05	HiSeq2500
NS1646	S00S2P	CTCF	1	c15410210	Mature Neutrophil	Female	7391	55928549	48117011	909173	46421166	200210280	1.01184	0.514794	0.03	HiSeq2500
NS1652	S00SHW	CTCF	1	c15410210	Mature Neutrophil	Female	22980	51745934	44795654	816370	43262794	220	1.15806	1.60994	0.11	HiSeq2500
NS1654	S00UKI	CTCF	1	c15410210	Mature Neutrophil	Male	24579	62033279	52833907	911776	51048942	200	1.19287	1.53386	0.13	HiSeq2500
NS1656	S00VGM	CTCF	1	c15410210	Mature Neutrophil	Female	17961	47896637	41151590	738170	39712167	230700790	1.09909	1.5253	0.09	HiSeq2500
NS1658	S00WTT	CTCF	1	c15410210	Mature Neutrophil	Female	16599	68894765	59894667	837897	58162992	1808351040	1.08839	1.43537	0.09	HiSeq2500
NS1660	S00XHC	CTCF	1	c15410210	Mature Neutrophil	Male	24536	51848928	44580363	889318	42984217	205	1.26579	1.64348	0.14	HiSeq2500
NS1662	S00WRX	CTCF	1	c15410210	Mature Neutrophil	Female	24898	54590600	46906965	1632112	44553889	215	1.17221	1.43962	0.13	HiSeq2500
NS1664	S011UW	CTCF	1	c15410210	Mature Neutrophil	Male	24446	51699533	44511821	1426676	42391221	210	1.2305	1.53823	0.15	HiSeq2500
NS1666	S00U5B	CTCF	1	c15410210	Mature Neutrophil	Male	30238	48309918	41802895	1029594	40100221	250	1.32932	1.66896	0.17	HiSeq2500
NS1668	S00UME	CTCF	1	c15410210	Mature Neutrophil	Male	42805	52403286	41456000	1582558	39223620	210	1.79787	1.6217	0.28	HiSeq2500
NS1670	S00XGE	CTCF	1	c15410210	Mature Neutrophil	Male	29708	51388253	37914873	1859134	35472288	240	1.48635	1.78567	0.19	HiSeq2500
NS1672	S00YRP	CTCF	1	c15410210	Mature Neutrophil	Female	28593	51004078	43793084	2088246	41082825	250260	1.2658	1.50983	0.17	HiSeq2500
NS1674	S010B0	CTCF	1	c15410210	Mature Neutrophil	Male	38416	53402228	46211635	1405027	44095763	225	1.5621	1.58644	0.24	HiSeq2500
NS1676	S00YH8	CTCF	1	c15410210	Mature Neutrophil	Female	32434	51519032	43295011	976078	41611367	210	1.34754	1.6307	0.17	HiSeq2500
NS1678	S0100M	CTCF	1	c15410210	Mature Neutrophil	Female	48388	51551668	43569287	1811375	41105979	215	1.85828	1.56637	0.31	HiSeq2500
NS1680	S00J9A	CTCF	1	c15410210	Mature Neutrophil	Female	32767	41426130	36124182	1825003	33816708	200	1.61362	1.65592	0.23	HiSeq2500
NS1682	S00PDF	CTCF	1	c15410210	Mature Neutrophil	Female	46692	57360537	51325373	3532362	47124080	230	1.86885	1.58899	0.33	HiSeq2500
NS1684	S00P04	CTCF	1	c15410210	Mature Neutrophil	Female	39216	49099601	43761494	2284950	40874233	235	1.76677	1.60549	0.29	HiSeq2500

## Sheet: H3K4me3
SAMPLE	DONOR_SEX	CELL_TYPE	Factor	FASTQ_READ_COUNT	UNIQUE_READS_POST_FILTER	TOTAL_MAPQ15_READ	Estimated Fragment length	NSC	RSC	NPEAKS	Sequencing platform
S00N52	Female	mature neutrophil	H3K4me3	9463119	7193161	7193805	235245	2.06743	1.11897	34195	HiSeq2000
S00U5B	Male	mature neutrophil	H3K4me3	34532742	21543522	21548513	225235245	1.60207	1.16161	31000	HiSeq2000
S00SX0	Male	mature neutrophil	H3K4me3	14464914	11564617	11567550	230245630	1.29065	1.07041	19243	HiSeq2000
S00S4L	Female	mature neutrophil	H3K4me3	11970097	9676646	9677358	230250	2.25674	1.15231	28485	HiSeq2000
S00XGE	Male	mature neutrophil	H3K4me3	9253593	6396195	6396736	230255	2.338	1.14411	27643	HiSeq2000
S00T4H	Female	mature neutrophil	H3K4me3	16459270	12488038	12490757	230250	1.49965	1.1583	21673	HiSeq2000
S00V65	Female	mature neutrophil	H3K4me3	9333675	7151316	7151961	255	1.97594	1.12191	34253	HiSeq2000
S00WP0	Female	mature neutrophil	H3K4me3	12609270	10107651	10109338	230245255	1.74239	1.12084	27754	HiSeq2000
S00KEX	Male	mature neutrophil	H3K4me3	12323704	8365378	8366315	275290300	2.22894	1.18763	27116	HiSeq2000
S00S2P	Female	mature neutrophil	H3K4me3	15041232	11927886	11928879	240260	1.98835	1.14805	37368	HiSeq2000
S00RMQ	Male	mature neutrophil	H3K4me3	12780326	10273589	10274235	230240	2.04007	1.13943	36712	HiSeq2000
S00PK1	Male	mature neutrophil	H3K4me3	13306924	10768943	10769764	265300	1.89336	1.17321	41985	HiSeq2000
S00PCH	Male	mature neutrophil	H3K4me3	15548468	11534049	11535264	270285305	1.96553	1.20325	29547	HiSeq2000
S00T5F	Female	mature neutrophil	H3K4me3	15152949	11446133	11448617	225	1.4859	1.14775	25910	HiSeq2000
S00J9A	Female	mature neutrophil	H3K4me3	10605526	7441538	7442377	250260275	2.2229	1.17243	26354	HiSeq2000
S00M1E	Male	mature neutrophil	H3K4me3	11476377	7657504	7658554	260280	2.12807	1.16366	23658	HiSeq2000
S00VVT	Female	mature neutrophil	H3K4me3	15551121	11263530	11265884	200	1.73085	1.15204	25837	HiSeq2000
S00YH8	Female	mature neutrophil	H3K4me3	14474448	10480956	10482389	260	1.90313	1.1483	31981	HiSeq2000
S00P8P	Female	mature neutrophil	H3K4me3	11438288	9310184	9311327	250265285	1.98578	1.14635	27212	HiSeq2000
S00U77	Male	mature neutrophil	H3K4me3	15456594	11616767	11619054	245	1.70144	1.15838	23701	HiSeq2000
S00W29	Female	mature neutrophil	H3K4me3	14053731	10726520	10727439	250270280	1.97375	1.1538	32501	HiSeq2000
S00QUE	Female	mature neutrophil	H3K4me3	14380043	11493736	11494736	315330340	1.88631	1.25429	32235	HiSeq2000
S00QPO	Female	mature neutrophil	H3K4me3	14758388	11771152	11772186	270285	2.01652	1.19478	29800	HiSeq2000
S00JT7	Male	mature neutrophil	H3K4me3	11159058	8096615	8097928	280	2.05887	1.20725	22146	HiSeq2000
S00NBR	Male	mature neutrophil	H3K4me3	13880063	11051738	11052830	265285	2.01185	1.17805	28284	HiSeq2000
S00T6D	Male	mature neutrophil	H3K4me3	16108556	12093103	12095173	240260	1.80276	1.15828	25506	HiSeq2000
S00M80	Male	mature neutrophil	H3K4me3	12152201	8923655	8925402	245285360	1.58379	1.14447	24966	HiSeq2000
S00PDF	Female	mature neutrophil	H3K4me3	12205099	9847961	9848743	250	1.91663	1.14753	33986	HiSeq2000
S00XHC	Male	mature neutrophil	H3K4me3	11834669	8284044	8284795	225235245	2.2066	1.12333	33982	HiSeq2000
S00SE1	Female	mature neutrophil	H3K4me3	17368595	10067551	10069850	210	1.75498	1.16141	30052	HiSeq2000
S00VGM	Female	mature neutrophil	H3K4me3	18246067	12009108	12011488	215	1.76267	1.15905	34079	HiSeq2000
S00Q5R	Male	mature neutrophil	H3K4me3	10772325	8740969	8742278	265280340	1.84082	1.18394	25367	HiSeq2000
S00P20	Female	mature neutrophil	H3K4me3	12110475	9774109	9775123	225235250	1.96792	1.14237	31668	HiSeq2000
S00JV3	Male	mature neutrophil	H3K4me3	12781777	9395428	9396358	280290	2.292	1.19752	27357	HiSeq2000
S00K0O	Male	mature neutrophil	H3K4me3	13493231	9867153	9868750	270285305	1.77964	1.16607	25525	HiSeq2000
S00YVH	Male	mature neutrophil	H3K4me3	13920627	10050061	10051156	245	2.08515	1.14824	30174	HiSeq2000
S00JU5	Male	mature neutrophil	H3K4me3	11513703	7481371	7482135	260270295	2.2258	1.18363	24462	HiSeq2000
S00SJS	Male	mature neutrophil	H3K4me3	15531460	12131536	12134457	220235275	1.38843	1.11265	20169	HiSeq2000
S00NRW	Male	mature neutrophil	H3K4me3	12614632	10069769	10070858	325335345	1.90423	1.28998	26524	HiSeq2000
S00R1V	Female	mature neutrophil	H3K4me3	14914495	11529373	11530589	310325380	1.96969	1.20164	29513	HiSeq2000
S00SMM	Male	mature neutrophil	H3K4me3	16187410	12435771	12438786	235265280	1.27295	1.11264	20718	HiSeq2000
S00P4X	Female	mature neutrophil	H3K4me3	11093884	9073018	9073861	260270285	2.02701	1.15944	28433	HiSeq2000
S00PYA	Female	mature neutrophil	H3K4me3	11240088	9177323	9178509	310	1.94807	1.23769	23813	HiSeq2000
S00YRP	Female	mature neutrophil	H3K4me3	12242934	10167695	10170043	275295315	1.35216	1.06349	23395	HiSeq2000
S00NQY	Male	mature neutrophil	H3K4me3	13039023	10414873	10416207	280305330	1.80686	1.17704	28343	HiSeq2000
S00JA8	Female	mature neutrophil	H3K4me3	11044074	7635042	7635948	275290	2.05569	1.17992	27217	HiSeq2000
S00KHR	Female	mature neutrophil	H3K4me3	11641889	8227609	8228421	285295335	2.20761	1.19792	28600	HiSeq2000
S00NHF	Female	mature neutrophil	H3K4me3	13366289	10579026	10580035	255	1.92253	1.15014	34499	HiSeq2000
S00M48	Female	mature neutrophil	H3K4me3	12506639	9339011	9339766	300310320	2.1472	1.18661	27304	HiSeq2000
S00WRX	Female	mature neutrophil	H3K4me3	9127342	6200616	6201633	255265275	2.16118	1.1847	22239	HiSeq2000
S00JD2	Female	mature neutrophil	H3K4me3	11842328	7898063	7899065	285295	2.28268	1.21914	24001	HiSeq2000
S00W45	Female	mature neutrophil	H3K4me3	10163161	7593659	7594831	255275285	1.78397	1.14679	27805	HiSeq2000
S00Q6P	Female	mature neutrophil	H3K4me3	15815836	12377185	12378432	330345360	1.75671	1.27117	29480	HiSeq2000
S00RD7	Male	mature neutrophil	H3K4me3	15632392	12225339	12226184	245255	2.06674	1.14705	34850	HiSeq2000
S00YEE	Male	mature neutrophil	H3K4me3	14216655	10681349	10682871	230	2.08719	1.14999	29875	HiSeq2000
S00NVO	Male	mature neutrophil	H3K4me3	11150932	8867922	8868972	265275295	1.94805	1.16531	29576	HiSeq2000
S00PQQ	Female	mature neutrophil	H3K4me3	12049531	9738351	9739573	290300310	1.9868	1.22508	23832	HiSeq2000
S00RAD	Male	mature neutrophil	H3K4me3	14309777	11452057	11453042	305325	1.89419	1.22192	33110	HiSeq2000
S00P04	Female	mature neutrophil	H3K4me3	13814134	11199670	11201004	280	1.88529	1.17539	29015	HiSeq2000
S00SPG	Female	mature neutrophil	H3K4me3	17298347	12946973	12950472	215240510	1.28371	1.12191	21258	HiSeq2000
S00SHW	Female	mature neutrophil	H3K4me3	16696103	11932738	11935440	210225285	1.50274	1.14668	30165	HiSeq2000
S00QRK	Female	mature neutrophil	H3K4me3	13249834	10859552	10861061	265295320	1.86276	1.19359	25890	HiSeq2000
S00JYY	Female	mature neutrophil	H3K4me3	11407460	7744707	7745691	265	2.16845	1.18645	25909	HiSeq2000
S00UKI	Male	mature neutrophil	H3K4me3	15600466	11218199	11219961	240250265	1.94117	1.17949	27833	HiSeq2000
S00XK6	Female	mature neutrophil	H3K4me3	11072436	8158626	8159743	255265325	1.93679	1.15077	24595	HiSeq2000
S00M0G	Male	mature neutrophil	H3K4me3	10902660	8023433	8024254	285295315	2.19183	1.18767	26362	HiSeq2000
S00SYZ	Female	mature neutrophil	H3K4me3	14710006	10820035	10822446	235245	1.46934	1.14662	26691	HiSeq2000
S00TA5	Female	mature neutrophil	H3K4me3	16424795	12279356	12281831	255280295	1.66892	1.17875	26635	HiSeq2000
S00RBB	Male	mature neutrophil	H3K4me3	15319398	11986910	11987908	260280	2.14423	1.17199	30752	HiSeq2000
S00U93	Female	mature neutrophil	H3K4me3	16808652	11736003	11738278	225245	1.78282	1.15272	31412	HiSeq2000
S00S7F	Female	mature neutrophil	H3K4me3	13981689	11097665	11098489	260275	2.07842	1.17647	32615	HiSeq2000
S00J5I	Female	mature neutrophil	H3K4me3	12622622	8802011	8803117	280295	2.30748	1.21393	24085	HiSeq2000
S00Q4T	Female	mature neutrophil	H3K4me3	15524304	12305887	12306853	245	2.06898	1.16498	33504	HiSeq2000
S00NXK	Female	mature neutrophil	H3K4me3	11667728	9501710	9502775	295310320	1.87398	1.19998	30408	HiSeq2000
S00U1J	Male	mature neutrophil	H3K4me3	14718396	11125297	11127691	215225	1.65365	1.14088	26641	HiSeq2000
S00K4G	Male	mature neutrophil	H3K4me3	11064762	5511458	5512298	240285355	2.19025	1.17508	24558	HiSeq2000
S00PVG	Female	mature neutrophil	H3K4me3	11886935	9790478	9791385	310330	1.83956	1.21931	28784	HiSeq2000
S00QQM	Female	mature neutrophil	H3K4me3	15117490	12123087	12124089	295310320	1.92309	1.21017	33836	HiSeq2000
S00R0X	Female	mature neutrophil	H3K4me3	15011686	11681409	11682423	285295365	1.89293	1.17954	33275	HiSeq2000
S00PWE	Male	mature neutrophil	H3K4me3	12001656	9563485	9564444	280295	2.01489	1.19314	28644	HiSeq2000
S00WTT	Female	mature neutrophil	H3K4me3	14534836	10895522	10897005	230250	1.97604	1.11589	27207	HiSeq2000
S00TT4	Male	mature neutrophil	H3K4me3	16866038	12403705	12406629	230245305	1.50957	1.15154	24303	HiSeq2000
S00RC9	Female	mature neutrophil	H3K4me3	16223813	12661405	12662296	235250	1.99047	1.13908	36606	HiSeq2000
S00QE9	Female	mature neutrophil	H3K4me3	14751142	11759557	11760666	345375385	1.7092	1.25925	31819	HiSeq2000
S00QTG	Female	mature neutrophil	H3K4me3	14147366	11502958	11503868	315345	1.8677	1.21145	33441	HiSeq2000
S00XRT	Female	mature neutrophil	H3K4me3	13266419	10254310	10257051	265275285	1.18201	0.982607	20959	HiSeq2000
S00MBV	Male	mature neutrophil	H3K4me3	11176015	6175125	6176493	290310300	1.72793	1.26639	25219	HiSeq2000
S00R9F	Female	mature neutrophil	H3K4me3	12978831	10392194	10393006	265280	2.0807	1.18077	31962	HiSeq2000
S00YCI	Male	mature neutrophil	H3K4me3	11321855	9039270	9040163	250260285	1.97957	1.14729	32234	HiSeq2000
S00NWM	Female	mature neutrophil	H3K4me3	12589288	10107377	10108761	330345380	1.70303	1.24772	27935	HiSeq2000
S00U3F	Female	mature neutrophil	H3K4me3	15596590	12091821	12094491	215245	1.59756	1.14666	24200	HiSeq2000
S00YBK	Male	mature neutrophil	H3K4me3	12462539	9880191	9882650	255275295	1.29764	1.06108	23675	HiSeq2000
S00M2C	Male	mature neutrophil	H3K4me3	11520006	7093495	7094683	255270	2.17121	1.17673	29022	HiSeq2000
S00SV4	Female	mature neutrophil	H3K4me3	16920287	12992937	12995957	230280	1.32022	1.13463	21521	HiSeq2000
S00WKA	Female	mature neutrophil	H3K4me3	11768793	9092200	9093768	240250270	1.75858	1.14914	25295	HiSeq2000
S00PBJ	Female	mature neutrophil	H3K4me3	11408661	9059624	9060510	240310	1.98892	1.14213	30856	HiSeq2000
S00KFV	Male	mature neutrophil	H3K4me3	11107886	7394514	7395267	265280	2.31587	1.1938	22706	HiSeq2000
S00QWA	Female	mature neutrophil	H3K4me3	14120759	11198336	11199223	340355365	1.94821	1.26278	30125	HiSeq2000
S00YK2	Male	mature neutrophil	H3K4me3	11632781	9552410	9555252	235250260	1.12876	0.838718	21799	HiSeq2000
S00KKL	Female	mature neutrophil	H3K4me3	11432227	8321475	8322462	280290	2.14718	1.16978	25599	HiSeq2000
S00UME	Male	mature neutrophil	H3K4me3	14964504	11086161	11087675	230250270	2.03624	1.15681	31538	HiSeq2000
S00S6H	Female	mature neutrophil	H3K4me3	17494364	12805636	12808861	225235245	1.34069	1.14761	22967	HiSeq2000
S010B0	Male	mature neutrophil	H3K4me3	11228849	8595115	8596098	280300315	1.9212	1.20314	28413	HiSeq2000
S00PED	Female	mature neutrophil	H3K4me3	17024472	13316885	13318127	255265280	1.87637	1.15879	35905	HiSeq2000
S00N7Z	Female	mature neutrophil	H3K4me3	14805987	11087883	11089602	250265280	1.86958	1.16631	29399	HiSeq2000
S00NUQ	Female	mature neutrophil	H3K4me3	12347138	9894207	9895406	260280	1.93726	1.17024	28171	HiSeq2000
S00V57	Female	mature neutrophil	H3K4me3	14907392	11616156	11618437	225245255	1.62269	1.13677	27036	HiSeq2000

## Sheet: H3K27me3
SAMPLE	DONOR_SEX	CELL_TYPE	EXPERIMENT_TYPE	FASTQ_READ_COUNT	UNIQUE_READS_POST_FILTER	TOTAL_MAPQ15_READ	Estimated Fragment Length	NSC	RSC	NPEAKS	Sequencing platform
S00WP0	Female	mature neutrophil	H3K27me3	49480030	35580985	33301004	245	1.14261	1.02984	11093	HiSeq2000
S00V65	Female	mature neutrophil	H3K27me3	52182098	36700834	33464975	235250260	1.13081	1.03325	10383	HiSeq2000
S00K4G	Male	mature neutrophil	H3K27me3	47973146	18684189	13504436	225430515	1.12433	1.07058	6828	HiSeq2000
S00M1E	Male	mature neutrophil	H3K27me3	56498264	24542008	19209024	250385455	1.09998	1.02631	8197	HiSeq2000
S00JA8	Female	mature neutrophil	H3K27me3	51473810	23635010	18611254	285295315	1.17027	1.06027	8860	HiSeq2000
S00NUQ	Female	mature neutrophil	H3K27me3	50053743	39253206	38086969	2453501095	1.10258	0.984618	11842	HiSeq2000
S00VVT	Female	mature neutrophil	H3K27me3	63008201	48758293	46959403	225240275	1.09522	1.00806	13049	HiSeq2000
S00U77	Male	mature neutrophil	H3K27me3	61662893	48400182	46711846	235245260	1.08542	0.997622	11317	HiSeq2000
S00SHW	Female	mature neutrophil	H3K27me3	45034489	34750904	33002340	2253551015	1.1223	1.01001	12025	HiSeq2000
S00NXK	Female	mature neutrophil	H3K27me3	66632833	51363682	49893457	240260280	1.09504	1.01687	12256	HiSeq2000
S00U1J	Male	mature neutrophil	H3K27me3	58376363	45434649	43693164	220530805	1.10462	1.00074	10752	HiSeq2000
S00U5B	Male	mature neutrophil	H3K27me3	59131476	45743920	43759052	245340475	1.08116	0.997769	13265	HiSeq2000
S00M48	Female	mature neutrophil	H3K27me3	55543597	22186891	16658798	250445520	1.08049	1.13469	5884	HiSeq2000
S00JV3	Male	mature neutrophil	H3K27me3	55344149	30758511	25595335	265430525	1.07875	0.99569	8509	HiSeq2000
S00PYA	Female	mature neutrophil	H3K27me3	51109511	39575341	38475476	250260275	1.10597	1.00722	12053	HiSeq2000
S00JD2	Female	mature neutrophil	H3K27me3	58199445	35255970	32074600	300325340	1.13504	1.08623	10849	HiSeq2000
S00W29	Female	mature neutrophil	H3K27me3	48176300	34975641	31988095	230240280	1.07988	0.931181	10640	HiSeq2000
S00S6H	Female	mature neutrophil	H3K27me3	47347801	37733905	36360365	225235245	1.07342	0.930229	9783	HiSeq2000
S00NVO	Male	mature neutrophil	H3K27me3	52772050	42747917	41464936	255270285	1.05109	0.896852	10384	HiSeq2000
S00YH8	Female	mature neutrophil	H3K27me3	48815101	33274279	30109675	235255290	1.11938	1.00165	10500	HiSeq2000
S00JYY	Female	mature neutrophil	H3K27me3	60442159	29631677	24395508	280500580	1.14424	1.11617	9642	HiSeq2000
S00QRK	Female	mature neutrophil	H3K27me3	63873105	50164851	48800733	265285	1.10345	1.03389	12383	HiSeq2000
S00S7F	Female	mature neutrophil	H3K27me3	59606687	46462450	44735805	290300315	1.11131	1.07519	13074	HiSeq2000
S00RC9	Female	mature neutrophil	H3K27me3	53970221	42899541	41727856	225240275	1.08832	0.965274	13189	HiSeq2000
S00Q5R	Male	mature neutrophil	H3K27me3	59346280	46038481	44673846	245255280	1.0851	0.97986	11918	HiSeq2000
S00N7Z	Female	mature neutrophil	H3K27me3	51175495	35994072	33190613	240250275	1.12453	1.03251	10269	HiSeq2000
S00WTT	Female	mature neutrophil	H3K27me3	53248027	34497450	30529014	220270390	1.05495	0.848433	8470	HiSeq2000
S00M80	Male	mature neutrophil	H3K27me3	44951408	31377192	28819154	245275310	1.11094	0.947889	10181	HiSeq2000
S00T4H	Female	mature neutrophil	H3K27me3	54971718	42983188	41354338	230275305	1.08068	0.964344	12993	HiSeq2000
S00P20	Female	mature neutrophil	H3K27me3	55567239	44553212	43440661	250260275	1.08968	0.991769	11911	HiSeq2000
S00PQQ	Female	mature neutrophil	H3K27me3	58767579	47120545	46094856	250285265	1.07716	0.961966	12573	HiSeq2000
S00SPG	Female	mature neutrophil	H3K27me3	41005710	32207075	30874439	225280305	1.10465	0.946399	10768	HiSeq2000
S00QE9	Female	mature neutrophil	H3K27me3	69854715	53323766	50991362	360380400	1.09223	1.14133	13801	HiSeq2000
S00QUE	Female	mature neutrophil	H3K27me3	59523141	46275714	44506388	320350340	1.09106	1.08013	12292	HiSeq2000
S00QWA	Female	mature neutrophil	H3K27me3	61337340	48228978	46437205	325390	1.0968	1.09657	13906	HiSeq2000
S00QTG	Female	mature neutrophil	H3K27me3	61887281	49056712	47677431	290335315	1.07111	1.00968	12012	HiSeq2000
S00TA5	Female	mature neutrophil	H3K27me3	47388530	37126249	35797280	245255270	1.12589	1.02352	12516	HiSeq2000
S00KKL	Female	mature neutrophil	H3K27me3	56819985	33769232	29123005	265545580	1.07824	0.999005	8333	HiSeq2000
S00R0X	Female	mature neutrophil	H3K27me3	57641431	45088642	42971510	300310330	1.08337	1.06478	11531	HiSeq2000
S00P04	Female	mature neutrophil	H3K27me3	66272909	52209847	50681212	250265275	1.07996	1.0011	12080	HiSeq2000
S00PVG	Female	mature neutrophil	H3K27me3	64049476	50359915	48774104	290305360	1.07344	1.00453	11824	HiSeq2000
S00J5I	Female	mature neutrophil	H3K27me3	60093606	30070248	25635029	320330645	1.15501	1.09375	9610	HiSeq2000
S00SE1	Female	mature neutrophil	H3K27me3	47019257	36042398	34451059	230250420	1.1183	1.00019	11460	HiSeq2000
S00SV4	Female	mature neutrophil	H3K27me3	42835344	33965763	32903294	230240255	1.10114	0.943296	10806	HiSeq2000
S00U93	Female	mature neutrophil	H3K27me3	63916831	50010136	46952616	225235760	1.11107	1.04011	13319	HiSeq2000
S00T5F	Female	mature neutrophil	H3K27me3	61204800	47317858	45691240	230615905	1.09635	0.996638	11834	HiSeq2000
S00XGE	Male	mature neutrophil	H3K27me3	47102349	31361410	26999236	230240425	1.04836	0.822744	8154	HiSeq2000
S00NRW	Male	mature neutrophil	H3K27me3	59718631	46797604	45246321	290310300	1.08214	1.07054	11687	HiSeq2000
S00UKI	Male	mature neutrophil	H3K27me3	59229157	44465633	41683729	240275	1.10227	1.04847	12344	HiSeq2000
S00NBR	Male	mature neutrophil	H3K27me3	62483610	50666695	49759292	230245265	1.05537	0.923971	10013	HiSeq2000
S00P4X	Female	mature neutrophil	H3K27me3	51550827	27365915	21994486	240255385	1.08664	1.16265	9651	HiSeq2000
S00Q4T	Female	mature neutrophil	H3K27me3	67422236	52641172	51301196	240870	1.09952	1.02682	11883	HiSeq2000
S00RAD	Male	mature neutrophil	H3K27me3	55429292	42847153	41581322	320330365	1.11645	1.07406	12960	HiSeq2000
S00KEX	Male	mature neutrophil	H3K27me3	56223703	29677363	24654255	270550580	1.09619	1.064	9141	HiSeq2000
S00Q6P	Female	mature neutrophil	H3K27me3	63792685	50151957	48004270	305315335	1.05683	1.02063	11596	HiSeq2000
S00SMM	Male	mature neutrophil	H3K27me3	45591777	36441671	35451819	240255280	1.10193	0.953929	10559	HiSeq2000
S00P8P	Female	mature neutrophil	H3K27me3	65607018	52297051	50850973	235250380	1.04496	0.904603	10052	HiSeq2000
S00M2C	Male	mature neutrophil	H3K27me3	55605387	25680522	20416767	230240445	1.08943	1.08695	6555	HiSeq2000
S00PDF	Female	mature neutrophil	H3K27me3	52566755	42885237	41791916	240270280	1.05274	0.875064	11793	HiSeq2000
S00XRT	Female	mature neutrophil	H3K27me3	41984136	19584770	15333626	260270280	1.15022	1.01664	7986	HiSeq2000
S00NWM	Female	mature neutrophil	H3K27me3	64355165	50509931	48974798	305320335	1.07353	1.04658	11823	HiSeq2000
S00YBK	Male	mature neutrophil	H3K27me3	58696094	38369427	33763121	235400430	1.03385	0.751033	6551	HiSeq2000
S00YVH	Male	mature neutrophil	H3K27me3	65506968	41962633	36512468	210225250	1.07166	0.972185	10071	HiSeq2000
S00VGM	Female	mature neutrophil	H3K27me3	55059387	42461985	40486920	225235925	1.10301	1.01783	13130	HiSeq2000
S00YCI	Male	mature neutrophil	H3K27me3	53814641	37327983	34843698	245265300	1.16135	1.05957	12657	HiSeq2000
S00JT7	Male	mature neutrophil	H3K27me3	56293176	29249096	24436802	275310560	1.09091	0.975161	8976	HiSeq2000
S00S4L	Female	mature neutrophil	H3K27me3	53903416	42307717	41071019	2502751120	1.10793	1.02628	13034	HiSeq2000
S00NQY	Male	mature neutrophil	H3K27me3	59729510	46757229	45301474	2804801335	1.08203	0.996212	11613	HiSeq2000
S00PBJ	Female	mature neutrophil	H3K27me3	52512681	41292427	39512902	240250275	1.06755	0.955414	12147	HiSeq2000
S00PCH	Male	mature neutrophil	H3K27me3	66099619	53596263	51934038	245260275	1.0301	0.844981	9712	HiSeq2000
S00RD7	Male	mature neutrophil	H3K27me3	53932926	42788645	41434537	235255600	1.1098	0.996225	12865	HiSeq2000
S00JU5	Male	mature neutrophil	H3K27me3	50540422	28951409	24512183	300310545	1.15539	1.07961	10278	HiSeq2000
S00KFV	Male	mature neutrophil	H3K27me3	47586106	21108225	16202795	250260550	1.14579	1.0453	7393	HiSeq2000
S00PK1	Male	mature neutrophil	H3K27me3	68758089	55560346	54273340	240250285	1.06165	0.970035	11726	HiSeq2000
S00PED	Female	mature neutrophil	H3K27me3	68610571	54503713	52297352	240255265	1.04791	0.964015	10815	HiSeq2000
S00M0G	Male	mature neutrophil	H3K27me3	54997618	24361558	19035112	250265410	1.08827	1.04685	7698	HiSeq2000
S00RBB	Male	mature neutrophil	H3K27me3	56636823	44715572	43334156	240	1.11444	1.0256	13243	HiSeq2000
S00QPO	Female	mature neutrophil	H3K27me3	63700254	49796309	48304589	265280300	1.09502	1.04352	12323	HiSeq2000
S00XK6	Female	mature neutrophil	H3K27me3	50498646	35276734	31535961	230360375	1.05103	0.853992	8808	HiSeq2000
S00SJS	Male	mature neutrophil	H3K27me3	48551467	37915835	36662210	230245295	1.10576	0.973924	11642	HiSeq2000
S00V57	Female	mature neutrophil	H3K27me3	53715075	42908689	41608148	220235275	1.0912	0.980938	12821	HiSeq2000
S00PWE	Male	mature neutrophil	H3K27me3	56115086	43980164	42829176	250275455	1.09869	0.983917	12848	HiSeq2000
S00SX0	Male	mature neutrophil	H3K27me3	60902658	48608927	47242152	235255285	1.07341	0.953011	10768	HiSeq2000
S00YK2	Male	mature neutrophil	H3K27me3	49232424	37260394	35197323	215225240	1.02544	0.60343	6490	HiSeq2000
S00R9F	Female	mature neutrophil	H3K27me3	52828809	42030005	41013218	240250285	1.10241	0.990461	13069	HiSeq2000
S00K0O	Male	mature neutrophil	H3K27me3	60216164	31043794	26021583	250260450	1.11308	1.06282	8425	HiSeq2000
S00J9A	Female	mature neutrophil	H3K27me3	52413927	24642526	19849923	250260280	1.11413	1.01063	8137	HiSeq2000
S00N52	Female	mature neutrophil	H3K27me3	54165839	36364418	32984649	235245880	1.12855	1.02326	11047	HiSeq2000
S00KHR	Female	mature neutrophil	H3K27me3	57235069	31776439	26063619	285300425	1.05308	0.97903	7478	HiSeq2000
S00W45	Female	mature neutrophil	H3K27me3	60991238	40530387	35867093	255270280	1.09163	1.02831	11439	HiSeq2000
S00SYZ	Female	mature neutrophil	H3K27me3	40580359	32182035	30929041	235255280	1.10047	0.951266	10647	HiSeq2000
S00YRP	Female	mature neutrophil	H3K27me3	42215866	28434805	25403297	250270285	1.04473	0.68185	7042	HiSeq2000
S00S2P	Female	mature neutrophil	H3K27me3	55914119	44208941	42812614	255265275	1.10558	1.0139	12933	HiSeq2000
S00U3F	Female	mature neutrophil	H3K27me3	47239925	36792622	35621979	235280290	1.12101	0.989713	11268	HiSeq2000
S00UME	Male	mature neutrophil	H3K27me3	54454111	43967496	42492026	235245280	1.07624	0.974052	12578	HiSeq2000
S00WQZ	Female	mature neutrophil	H3K27me3	53755059	37145018	34323205	230280295	1.10154	0.975152	10954	HiSeq2000
S010B0	Male	mature neutrophil	H3K27me3	57873493	34832140	30785466	310325375	1.15082	1.09502	11023	HiSeq2000
S00YEE	Male	mature neutrophil	H3K27me3	50339351	34502223	31464134	225235325	1.12939	1.0151	10921	HiSeq2000
S00TT4	Male	mature neutrophil	H3K27me3	46131040	35515701	33521552	250260575	1.12637	1.0381	11226	HiSeq2000
S00QQM	Female	mature neutrophil	H3K27me3	65415967	50689705	49131215	315325345	1.10967	1.06222	13082	HiSeq2000
S00NHF	Female	mature neutrophil	H3K27me3	47585711	36700562	35384457	215235315	1.11022	0.9911	11464	HiSeq2000
S00RMQ	Male	mature neutrophil	H3K27me3	55279024	43531853	42009663	235245255	1.10642	1.00242	13010	HiSeq2000
S00XHC	Male	mature neutrophil	H3K27me3	49885170	34096892	30437333	235415455	1.06225	0.860938	9134	HiSeq2000
S00WKA	Female	mature neutrophil	H3K27me3	52804964	38008327	35646577	235245270	1.10638	1.00256	10094	HiSeq2000
S00R1V	Female	mature neutrophil	H3K27me3	56562860	44551346	42270470	265290305	1.06432	1.01212	11147	HiSeq2000
S00T6D	Male	mature neutrophil	H3K27me3	44688135	35360603	33827733	235245265	1.10981	0.997961	11361	HiSeq2000

## Sheet: Inputs
SampleID	Individual	Factor	Cell type	Gender	TOTAL_READS	MAPQ1_READS	MAPQ1_DUPLICATES	Sequencing platform
NS1140	pool of S00W29, S00WP0, S00FK4	Input	Neutrophil	Female	17707131	15138324	227572	HiSeq2500
NS1141	pool of S00JT7, S00HVB, S00M0G	Input	Neutrophil	Male	20035261	16689707	286114	HiSeq2500
NS1163	pool of S00T4, S00NXK, S00PBJ	Input	Neutrophil	Female	30179918	2.56529e+07	410447	HiSeq2500
NS1164	pool of S00RMQ, S00RD7, S00NRW	Input	Neutrophil	Male	25579064	2.17422e+07	347875	HiSeq2500
NS1556	pool of S00W29, S00WP0, S00KHR	Input	Monocyte	Female	17062855	14910970	180912	HiSeq2500
NS1557	pool of S00GBI, S00JV3, S00M2C	Input	Monocyte	Male	18287005	15830470	180073	HiSeq2500
