# Supplementary material for: Genetic perturbation of PU.1 binding and chromatin looping at neutrophil enhancers associates with autoimmune disease
Source: Nat Commun. 2021 Apr 16;12:2298. doi: 10.1038/s41467-021-22548-8 (PMC8052402; doi:10.1038/s41467-021-22548-8)
Supplement: Supplementary file 5 — Supplementary Data 2 [file 41467_2021_22548_MOESM5_ESM.xlsx]

## Sheet: PU1
chr:pos_ref_alt rsid phenotypeID p.value beta Bonferroni.p lFDR alt.AF gFDR
10:99780908_C_T rs513564 10:100205731:100206945 1.712e-03 0.5137 1.0 9.940e-01 0.27 1
10:100344209_C_T rs10786445 10:100740062:100740574 8.099e-04 -0.4525 1.0 2.922e-01 0.5875 1
10:101133507_CT_C rs55728133 10:101123840:101124336 5.209e-04 -0.5035 1.0 4.171e-01 0.6825 1
10:101270054_G_A rs11190125 10:101190304:101191427 3.270e-07 1.083 0.00112315420305 1.604e-04 0.105 0.02226197668868
10:101270054_G_A rs11190125 10:101290348:101290809 8.133e-08 1.125 0.000271477439443 1.734e-05 0.105 0.00620592669764373
10:101692348_G_A rs36002759 10:101371948:101372428 1.517e-04 -0.809 0.482345917918 4.823e-01 0.1275 1
10:101537820_G_A rs2756100 10:101378486:101381807 3.113e-04 0.5592 0.991867993147 1.603e-01 0.69 1
10:100451482_C_G rs75255306 10:101408403:101408962 1.778e-03 0.7415 1.0 3.804e-01 0.1375 1
10:100929730_G_A rs2796755 10:101418323:101419572 1.480e-05 1.324 0.0469319938393 7.633e-03 0.9425 0.53800507639426
10:101367645_G_A rs7072263 10:101445239:101446012 1.390e-04 -0.5457 0.437421164373 5.563e-02 0.305 1
10:101357055_C_T rs6584297 10:101491505:101492754 1.008e-03 -0.5047 1.0 6.766e-01 0.2925 1
10:102121449_G_A rs79791375 10:101538968:101539564 8.588e-04 -1.195 1.0 2.667e-01 0.03 1
10:101254190_T_C rs17492058 10:101604051:101604697 1.862e-03 -0.6174 1.0 3.859e-01 0.155 1
10:102603924_C_T rs4919502 10:101605552:101606248 4.489e-03 0.4406 1.0 9.957e-01 0.29 1
10:101270671_A_G rs4919338 10:101668236:101668733 6.776e-03 -0.717 1.0 7.404e-01 0.085 1
10:101121718_A_G rs11190074 10:101742991:101743406 9.668e-03 -0.5927 1.0 9.803e-01 0.12 1
10:102493835_C_T rs79350316 10:101753433:101754649 2.942e-03 0.6798 1.0 9.771e-01 0.095 1
10:101759992_C_T rs11596870 10:101766147:101766759 1.943e-04 0.6075 0.602990719179 2.940e-01 0.295 1
10:101345419_T_A rs1035210 10:101767629:101768138 8.148e-05 -0.7453 0.252661746132 9.264e-03 0.8375 1
10:102394680_A_G rs17674126 10:101769305:101769961 2.484e-03 -0.8096 1.0 4.686e-01 0.08 1
10:102775027_G_T rs807015 10:101885025:101885531 6.252e-05 0.8819 0.193068833031 1.773e-01 0.8725 1
10:102398954_C_A rs61871578 10:101908260:101908910 1.272e-04 0.9273 0.394348925622 3.943e-02 0.1025 1
10:101133999_T_G rs4919305 10:101943027:101943901 3.174e-03 -0.462 1.0 5.615e-01 0.21 1
10:100953645_T_C rs140233045 10:101944692:101945268 4.081e-03 1.036 1.0 8.018e-01 0.0425 1
10:102867522_G_A rs72842048 10:101945303:101946400 5.350e-04 0.6112 1.0 3.179e-01 0.165 1
10:102482184_C_T rs4630219 10:101951931:101952671 1.360e-04 1.044 0.430435146481 9.440e-02 0.9075 1
10:102781222_G_A rs11596881 10:101988622:101989686 1.088e-03 0.946 1.0 3.290e-01 0.08 1
10:102444894_T_C rs1419178 10:102016579:102017295 1.628e-04 0.665 0.51610120816 7.919e-02 0.215 1
10:102920187_A_G rs59279266 10:102026632:102027756 5.001e-04 -0.6202 1.0 1.134e-01 0.2375 1
10:102394680_A_G rs17674126 10:102045271:102046804 4.746e-03 -0.7596 1.0 7.375e-01 0.08 1
10:102050242_C_A rs6584356 10:102051002:102051662 5.615e-07 1.735 0.00177604562651 2.583e-04 0.0475 0.0334255263968523
10:103076148_A_G rs12358879 10:102086486:102087250 8.095e-04 0.4944 1.0 5.312e-02 0.2725 1
10:102100472_C_T rs55805447 10:102087953:102088395 2.354e-03 -0.4655 1.0 1.897e-01 0.29 1
10:101343726_T_G rs17112021 10:102106516:102107341 2.145e-03 -0.5749 1.0 2.367e-01 0.24 1
10:101140479_C_T rs11813185 10:102132796:102133560 1.862e-03 1.064 1.0 9.794e-01 0.035 1
10:102561297_C_T rs4919494 10:102193289:102193964 2.745e-04 -0.5628 0.859769522102 2.421e-01 0.5675 1
10:102029743_G_A rs56061834 10:102241091:102241773 1.179e-03 -0.8509 1.0 4.228e-01 0.07 1
10:102603924_C_T rs4919502 10:102288230:102289165 9.694e-04 -0.5092 1.0 5.908e-01 0.29 1
10:103047192_C_T rs61143893 10:102289334:102290102 4.919e-04 -0.6277 1.0 8.651e-01 0.165 1
10:102189385_A_G rs74869390 10:102295288:102296092 1.975e-05 -0.7325 0.0595185252192 2.162e-03 0.245 0.640982230618287
10:102428302_C_T rs2489009 10:102672232:102673367 1.954e-03 -0.4658 1.0 5.732e-01 0.53 1
10:101776392_T_G rs7090924 10:102746901:102747445 2.645e-05 -0.6335 0.0702428986242 3.162e-02 0.3225 0.722809320209123
10:102069136_CAA_C rs34824009 10:102756783:102757794 4.538e-04 0.5031 1.0 8.430e-02 0.6025 1
10:102908422_G_A rs17365591 10:102758504:102759721 3.783e-03 0.5886 1.0 9.350e-01 0.1825 1
10:102364598_C_T rs2495724 10:102790716:102791750 8.274e-04 -0.4895 1.0 7.356e-01 0.5375 1
10:102412620_C_G rs117020305 10:102791792:102792819 1.853e-03 -0.9723 1.0 7.601e-01 0.0525 1
10:103039679_C_T rs11190902 10:102802261:102803171 1.611e-03 0.5058 1.0 4.718e-01 0.27 1
10:102614474_A_T rs11812799 10:102820228:102821312 6.872e-04 0.5931 1.0 3.369e-01 0.2125 1
10:103128332_G_A rs11190970 10:102827315:102827969 2.050e-03 -0.5956 1.0 1.453e-01 0.1625 1
10:102783955_T_C rs11190797 10:102830927:102831596 9.723e-03 -0.655 1.0 9.769e-01 0.095 1
10:103198054_C_A rs11191011 10:103113230:103114080 6.702e-03 -0.4059 1.0 1.846e-01 0.375 1
10:1774444_C_G rs4880917 10:1032792:1033172 4.274e-04 -0.5013 1.0 1.988e-01 0.5675 1
10:235327_G_T rs75233087 10:1033622:1034770 6.199e-03 0.9912 1.0 8.823e-01 0.055 1
10:102592402_C_T rs66875269 10:103454367:103454980 4.877e-03 -0.7986 1.0 9.947e-01 0.055 1
10:104234282_A_G rs61873703 10:103539425:103540264 3.856e-04 -1.205 0.96755869729 7.608e-02 0.0325 1
10:103336737_G_A rs113757082 10:103543078:103543617 1.228e-03 -0.923 1.0 3.059e-01 0.0475 1
10:104554117_T_A rs147981855 10:103577411:103579100 2.591e-03 0.7725 1.0 5.123e-01 0.0575 1
10:102616306_C_A rs72846630 10:103589514:103589976 2.912e-03 1.026 1.0 4.938e-01 0.055 1
10:102834554_A_G rs7908245 10:103590128:103591061 8.907e-04 -0.5529 1.0 5.001e-01 0.725 1
10:103058991_G_A rs754909 10:103594030:103594580 5.440e-04 -0.6006 1.0 3.080e-01 0.1825 1
10:104207431_C_T rs61873698 10:103600432:103601287 6.737e-03 -0.693 1.0 9.670e-01 0.0825 1
10:104168125_T_C rs77389536 10:103603149:103604002 1.022e-02 0.4708 1.0 7.143e-01 0.1875 1
10:103696791_C_T rs34250080 10:103608011:103608531 3.754e-03 0.6797 1.0 8.516e-01 0.095 1
10:103541948_C_T rs3816354 10:103608636:103609133 1.585e-09 -1.268 4.03385432517e-06 6.105e-08 0.1775 0.000127141241154991
10:103812102_T_A rs11191199 10:103618755:103619172 3.356e-03 0.9218 1.0 9.995e-01 0.0725 1
10:103666886_C_A rs10509753 10:103751977:103752363 4.004e-03 0.8877 1.0 4.846e-01 0.0375 1
10:104318966_A_G rs7893954 10:103769539:103770033 7.369e-03 0.4319 1.0 3.159e-01 0.3 1
10:104217753_A_G rs77060053 10:103770549:103770925 8.991e-04 -0.7629 1.0 7.074e-02 0.135 1
10:103815495_G_A rs67497633 10:103815054:103816333 5.512e-08 -1.024 0.00014379822722 9.319e-05 0.1725 0.00342658137009005
10:104613089_A_T rs55994728 10:103824795:103825767 1.250e-04 -0.6461 0.327360908957 1.477e-01 0.2725 1
10:103377022_G_A rs75972556 10:103828712:103829386 3.285e-05 0.7842 0.0858247794373 7.379e-03 0.1625 0.835602130288793
10:103444178_T_C rs11191090 10:103874347:103875437 7.694e-04 0.6447 1.0 4.048e-01 0.1725 1
10:104330990_A_G rs61871134 10:103875513:103875943 1.980e-03 1.056 1.0 3.510e-01 0.06 1
10:102883851_A_G rs11190841 10:103878580:103879070 1.480e-03 0.5153 1.0 2.552e-01 0.635 1
10:103585122_G_T rs11191123 10:103879768:103880484 2.395e-03 0.5149 1.0 2.782e-01 0.26 1
10:104238558_G_C rs11191296 10:103892083:103893568 8.950e-03 0.7518 1.0 9.719e-01 0.0925 1
10:104287359_T_G rs17114641 10:103911535:103912747 9.851e-05 -1.173 0.254555934347 5.344e-03 0.0775 1
10:103045346_C_T rs11595624 10:103985446:103987413 6.222e-03 0.6275 1.0 4.396e-01 0.115 1
10:104832857_C_T rs72843974 10:103989339:103990050 5.053e-03 0.9249 1.0 6.069e-01 0.05 1
10:104199573_C_T rs11191286 10:104004621:104005783 1.089e-03 0.5914 1.0 6.874e-01 0.25 1
10:103636887_T_C rs7098682 10:104153515:104155985 1.777e-03 0.5164 1.0 8.690e-02 0.305 1
10:103389335_C_T rs72844618 10:104159010:104159659 6.579e-03 -0.9786 1.0 9.875e-01 0.045 1
10:104023871_C_T rs772030 10:104174332:104174865 4.224e-03 -0.4302 1.0 4.100e-01 0.385 1
10:104549224_C_A rs1018697 10:104180370:104181420 2.778e-04 0.5166 0.644871999331 1.924e-02 0.6225 1
10:105054192_T_C rs7898420 10:104182111:104182862 1.161e-02 0.359 1.0 5.159e-01 0.38 1
10:103984060_C_T rs7083450 10:104191911:104192782 3.549e-03 0.5838 1.0 3.447e-01 0.8575 1
10:103519784_A_G rs749694 10:104193221:104193818 5.551e-03 -0.4208 1.0 2.673e-01 0.5125 1
10:104641679_T_C rs12776863 10:104209485:104210630 2.561e-03 -0.735 1.0 1.331e-01 0.125 1
10:104543933_C_G rs150356848 10:104220582:104221542 9.348e-04 0.9987 1.0 8.478e-01 0.08 1
10:104166466_T_G rs3781291 10:104222222:104222648 1.851e-03 0.5113 1.0 3.588e-01 0.2925 1
10:104313395_C_T rs10786678 10:104227684:104228334 1.291e-02 0.3693 1.0 3.321e-01 0.4425 1
10:104195202_A_G rs1536309 10:104238585:104239232 3.172e-03 -0.42 1.0 2.497e-01 0.365 1
10:104217592_T_C rs35332469 10:104261374:104262975 1.307e-03 -0.4779 1.0 4.377e-01 0.3925 1
10:103406036_G_A rs72844622 10:104263211:104264145 3.331e-04 1.162 0.77520145781 8.376e-02 0.0575 1
10:105179885_A_G rs138873813 10:104356185:104356566 1.526e-02 -0.8814 1.0 9.813e-01 0.0325 1
10:105339048_G_T rs11815073 10:104392853:104393616 6.369e-03 -0.4011 1.0 7.661e-01 0.5525 1
10:103958651_T_C rs11593898 10:104394962:104395776 2.650e-04 -0.6288 0.632401490082 9.467e-02 0.235 1
10:103958651_T_C rs11593898 10:104401572:104406783 3.340e-03 -0.5143 1.0 5.963e-01 0.235 1
10:103418987_G_A rs75299772 10:104417635:104418467 3.683e-04 0.7133 0.886594427475 5.581e-02 0.1475 1
10:105351349_C_T rs4918028 10:104433445:104434308 3.188e-03 0.4808 1.0 9.853e-01 0.7225 1
10:104611764_A_C rs12775431 10:104435710:104436597 2.352e-03 0.5505 1.0 1.134e-01 0.225 1
10:104470918_T_C rs2251772 10:104438443:104439127 5.835e-04 -0.5103 1.0 4.864e-02 0.31 1
10:104829469_C_T rs1926032 10:104473155:104474907 3.850e-03 -0.9936 1.0 2.303e-01 0.0575 1
10:105450256_G_C rs12572907 10:104488969:104489421 1.919e-04 -1.11 0.473064140586 2.513e-01 0.08 1
10:104849116_G_C rs10786736 10:104498558:104499019 2.053e-02 -0.5524 1.0 9.959e-01 0.095 1
10:104508202_A_G rs12763284 10:104503081:104504322 8.733e-05 -0.5531 0.216408097747 3.017e-02 0.435 1
10:104220301_C_A rs7075281 10:104517081:104517503 1.491e-04 0.5235 0.373225723827 5.047e-02 0.3125 1
10:104549224_C_A rs1018697 10:104572050:104572706 6.338e-06 -0.6302 0.0163397930814 5.264e-04 0.6225 0.230995604204722
10:104548393_G_A rs2250301 10:104575407:104576310 2.484e-05 0.6453 0.06408684117 1.186e-02 0.2575 0.677791635187814
10:104548393_G_A rs2250301 10:104578578:104579234 5.200e-07 0.7537 0.00134157693039 2.184e-04 0.2575 0.0260679815250121
10:104855261_T_C rs72843998 10:104613696:104614517 4.296e-03 0.5091 1.0 9.942e-01 0.19 1
10:104210735_C_A rs2281878 10:104677057:104678663 1.727e-03 0.567 1.0 9.510e-01 0.2475 1
10:105394304_G_T rs76084192 10:104927158:104927647 8.121e-05 1.404 0.230054696382 5.315e-02 0.0275 1
10:104140602_G_A rs3781295 10:104951662:104953569 1.483e-03 -0.4663 1.0 1.449e-01 0.3625 1
10:105844601_A_C rs76920012 10:104956598:104957474 3.491e-03 0.7022 1.0 4.758e-01 0.11 1
10:105811218_T_A rs12260615 10:104957617:104958257 3.989e-03 0.5827 1.0 9.837e-01 0.13 1
10:104217592_T_C rs35332469 10:104961906:104962915 1.020e-02 0.3869 1.0 8.117e-01 0.3925 1
10:105253931_T_C rs2986040 10:104984365:104984907 1.351e-03 -0.5421 1.0 8.467e-01 0.7875 1
10:105258329_T_A rs4918018 10:104992463:104993129 2.347e-03 0.8652 1.0 2.549e-01 0.0625 1
10:105790090_T_C rs805685 10:104999886:105000508 1.140e-03 0.5172 1.0 2.454e-01 0.73 1
10:104004195_G_A rs3758549 10:105001013:105001954 9.242e-05 -0.7093 0.268020733667 5.519e-02 0.2 1
10:105681867_G_A rs17813699 10:105004342:105004942 8.155e-04 -0.9132 1.0 7.218e-01 0.0825 1
10:104230012_C_T rs3808937 10:105127180:105128724 6.590e-04 -0.5612 1.0 4.574e-02 0.19 1
10:104534448_A_G rs1339919 10:105155783:105156742 6.900e-03 0.609 1.0 5.801e-01 0.15 1
10:104585405_A_T rs7902804 10:105211969:105212510 5.725e-03 -0.4071 1.0 5.596e-01 0.3525 1
10:106383590_C_T rs883687 10:105404797:105405342 3.349e-04 0.6822 0.975540287568 9.205e-02 0.1575 1
10:105263983_T_C rs117368190 10:105523435:105523994 6.044e-04 -1.117 1.0 1.323e-01 0.0475 1
10:105639611_T_C rs11191841 10:105648032:105648653 1.635e-03 -0.4252 1.0 1.020e-01 0.5 1
10:105793369_G_A rs2181833 10:105667933:105668530 7.756e-03 -0.4764 1.0 5.591e-01 0.795 1
10:105143438_C_T rs61869858 10:105670282:105671407 1.904e-04 1.262 0.560417990984 3.878e-01 0.0425 1
10:104961316_C_T rs74757396 10:105677303:105678588 1.191e-03 1.169 1.0 2.243e-01 0.05 1
10:105801652_CT_C rs34200617 10:105726125:105727144 1.047e-03 -0.6169 1.0 1.904e-01 0.81 1
10:105481068_T_G rs12220358 10:105727161:105728113 2.904e-06 0.792 0.00876754612612 2.253e-03 0.205 0.136929653692738
10:105345984_A_T rs11191738 10:105742991:105743701 5.013e-04 -0.5544 1.0 2.483e-01 0.325 1
10:106419699_G_A rs11192151 10:105762528:105763140 1.891e-03 0.6018 1.0 5.002e-01 0.15 1
10:105514429_G_A rs76764305 10:105791142:105791759 8.740e-04 1.203 1.0 2.639e-01 0.025 1
10:106310288_A_G rs72809856 10:105791893:105792471 3.092e-03 1.009 1.0 7.222e-01 0.0475 1
10:106565557_T_C rs4918128 10:105880670:105882293 9.310e-04 -0.4441 1.0 2.421e-01 0.4075 1
10:105455926_T_C rs1994838 10:105991517:105992742 5.432e-04 0.5475 1.0 7.884e-01 0.2075 1
10:105319409_G_A rs72848980 10:105999851:106000325 1.796e-03 0.6082 1.0 4.897e-01 0.185 1
10:106394117_C_T rs7923698 10:106006560:106006942 3.357e-04 -0.5547 1.0 3.923e-01 0.66 1
10:105926906_T_C rs10883974 10:106014280:106014830 2.495e-03 0.4948 1.0 2.849e-01 0.255 1
10:106342559_T_C rs884672 10:106015169:106015916 9.274e-05 -1.03 0.309276990629 1.701e-02 0.9175 1
10:105398748_G_A rs7898267 10:106028340:106029328 1.658e-03 -0.8426 1.0 5.328e-01 0.09 1
10:106310288_A_G rs72809856 10:106050712:106051915 1.143e-03 1.109 1.0 7.282e-01 0.0475 1
10:106854235_G_A rs3850675 10:106065292:106065907 4.854e-03 -0.7023 1.0 3.939e-01 0.115 1
10:106078937_C_T rs34970111 10:106078802:106079289 1.871e-03 0.4948 1.0 9.934e-01 0.44 1
10:106744118_C_T rs4917435 10:106083621:106084815 1.321e-04 -0.5587 0.4536486709 2.611e-01 0.335 1
10:105986723_C_A rs138771065 10:106085123:106086201 2.876e-03 0.9546 1.0 9.893e-01 0.04 1
10:105092447_T_C rs10883855 10:106087504:106089904 3.418e-04 0.5217 1.0 2.566e-01 0.615 1
10:105215016_A_G rs2986016 10:106094554:106095276 4.543e-04 -0.5722 1.0 3.199e-01 0.735 1
10:105188180_G_A rs72847561 10:106096381:106098848 4.821e-04 -1.243 1.0 9.962e-01 0.03 1
10:106262786_C_T rs10786798 10:106098891:106100127 1.536e-03 -0.4695 1.0 4.847e-01 0.6 1
10:105527161_A_C rs55909417 10:106105620:106106214 4.763e-04 -0.7261 1.0 8.822e-02 0.125 1
10:106273108_T_C rs72809818 10:106107376:106108182 3.844e-03 -0.6755 1.0 4.830e-01 0.1 1
10:106865381_G_A rs17118359 10:106108993:106112281 5.874e-03 -0.4865 1.0 4.826e-01 0.225 1
10:106155550_C_T rs10509771 10:106112948:106113978 5.124e-03 -0.8219 1.0 4.526e-01 0.0625 1
10:107006209_C_T rs12356206 10:106177191:106177988 2.133e-04 1.035 0.753522557865 4.588e-01 0.065 1
10:105265610_C_G rs56212516 10:106189987:106190474 3.409e-04 -0.6376 1.0 4.215e-01 0.1875 1
10:106202531_G_A rs7087113 10:106201314:106201881 1.034e-02 0.5538 1.0 9.708e-01 0.1475 1
10:106599379_G_A rs7911222 10:106340495:106341135 2.544e-03 0.4416 1.0 3.916e-01 0.7175 1
10:105805497_C_T rs386429910 10:106360722:106361253 1.464e-03 0.443 1.0 9.944e-01 0.525 1
10:106084839_G_A rs56057007 10:106908581:106908984 2.756e-05 0.8446 0.101020812873 1.010e-01 0.165 0.939648484956748
10:10564530_G_A rs12572754 10:10704674:10705253 3.346e-04 1.077 1.0 5.407e-01 0.0775 1
10:107154018_G_T rs17118962 10:107060159:107060544 7.476e-07 -1.026 0.00292179040066 5.255e-05 0.165 0.0521921776704515
10:107972777_A_G rs4917466 10:107106819:107107236 1.304e-03 -0.5345 1.0 5.033e-01 0.75 1
10:107070578_A_G rs11192397 10:107586842:107587237 1.138e-03 0.6362 1.0 9.887e-01 0.175 1
10:108225411_A_G rs11596279 10:107767804:107768205 3.451e-04 1.283 1.0 2.693e-01 0.0425 1
10:107567083_G_C rs12772959 10:107954402:107954853 7.971e-05 -0.7758 0.293961093595 1.699e-01 0.1875 1
10:108156597_G_T rs913082 10:108044525:108044893 8.467e-04 -0.4617 1.0 3.140e-01 0.45 1
10:108258248_T_C rs10884327 10:108316644:108317023 3.077e-03 0.431 1.0 5.693e-01 0.4175 1
10:108202638_A_C rs2177828 10:108695659:108696162 2.448e-03 0.4227 1.0 3.696e-01 0.46 1
10:108743406_A_G rs78493791 10:108751828:108752253 5.969e-22 -1.19 2.57363316198e-18 7.754e-20 0.3225 6.62076193007948e-16
10:550330_C_T rs118186097 10:1089061:1090181 1.592e-03 -1.026 1.0 4.496e-01 0.045 1
10:159076_G_A rs4881551 10:1093913:1095746 3.274e-05 -0.5804 0.135785674887 3.134e-02 0.41 1
10:109433484_A_G rs7072807 10:109445790:109446877 1.938e-04 -0.5503 0.894908875275 7.336e-02 0.52 1
10:110414670_T_C rs10884679 10:109475562:109475990 7.535e-04 -0.5355 1.0 3.109e-01 0.7 1
10:109334313_A_G rs35749088 10:109488508:109489002 4.928e-04 0.6291 1.0 3.873e-01 0.2125 1
10:1748057_G_C rs11597003 10:1101379:1103947 4.561e-04 -1.253 1.0 9.920e-01 0.0475 1
10:111367186_G_C rs148021820 10:110609887:110610392 1.172e-03 -0.5095 1.0 9.169e-01 0.245 1
10:110068411_G_A rs319795 10:110698700:110699056 2.552e-03 0.4816 1.0 4.750e-01 0.5525 1
10:110198997_C_T rs78146694 10:110782310:110782791 2.167e-03 1.007 1.0 9.987e-01 0.04 1
10:11185749_C_T rs622034 10:11086127:11086503 2.241e-03 0.5658 1.0 6.378e-01 0.155 1
10:110455144_C_T rs12779586 10:111114955:111115307 4.884e-05 0.6139 0.184870073654 8.287e-02 0.51 1
10:112193227_A_C rs12413450 10:111448159:111448514 1.960e-04 -0.5575 0.701164706333 1.718e-01 0.3675 1
10:112319901_T_A rs4244278 10:111498635:111499022 2.060e-03 1.114 1.0 6.263e-01 0.9375 1
10:112278788_G_A rs72832241 10:111682749:111683537 6.174e-03 0.4513 1.0 6.746e-01 0.21 1
10:111812955_T_C rs17126984 10:111762936:111763257 1.589e-04 -0.9064 0.548948007262 4.226e-02 0.09 1
10:112226671_A_G rs28575357 10:111764154:111764775 1.618e-03 -0.5719 1.0 1.385e-01 0.2025 1
10:112193737_C_G rs2419563 10:111767686:111769015 8.891e-04 -0.5615 1.0 1.673e-01 0.2525 1
10:111368885_T_C rs139531712 10:111776791:111777320 9.816e-04 -0.8014 1.0 8.370e-01 0.09 1
10:112091767_A_G rs12356512 10:111782392:111783263 1.740e-04 -0.5237 0.602412602793 5.140e-01 0.5075 1
10:111367186_G_C rs148021820 10:111783762:111784338 9.205e-04 0.5197 1.0 3.656e-01 0.245 1
10:110997463_G_A rs17784574 10:111811182:111811705 2.013e-04 0.8536 0.697563409096 2.288e-01 0.11 1
10:112299909_T_C rs11812930 10:111817859:111818508 2.968e-03 0.8213 1.0 9.990e-01 0.0875 1
10:112459918_T_C rs4918567 10:111833855:111834718 1.496e-03 -0.5895 1.0 7.451e-01 0.8225 1
10:112514209_T_C rs75824539 10:111836174:111838117 3.632e-03 0.5342 1.0 5.560e-01 0.1575 1
10:112565606_C_T rs7068721 10:111841404:111842383 4.929e-04 0.5113 1.0 5.356e-01 0.3575 1
10:111608242_A_G rs6584960 10:111846043:111846746 1.527e-03 0.9028 1.0 4.548e-01 0.0725 1
10:10241549_A_C rs7906055 10:11185141:11185770 4.116e-03 -0.6116 1.0 8.688e-01 0.1275 1
10:112146910_A_G rs7093689 10:111860813:111861237 4.150e-04 -0.5283 1.0 2.766e-01 0.3625 1
10:10579021_G_A rs67954219 10:11187123:11187970 3.797e-03 -0.9451 1.0 7.760e-01 0.065 1
10:112691862_A_G rs73343859 10:111878561:111879146 1.004e-03 -1.071 1.0 3.086e-01 0.065 1
10:112609805_A_G rs4918605 10:111896725:111897444 3.065e-03 -0.505 1.0 4.217e-01 0.7075 1
10:10632071_A_T rs61835753 10:11189702:11190166 1.753e-03 -0.5863 1.0 9.949e-01 0.175 1
10:112036975_C_A rs11195062 10:111900786:111901321 7.480e-04 0.5228 1.0 2.098e-01 0.3675 1
10:10460652_T_G rs7912661 10:11191284:11191889 1.625e-04 -0.5145 0.731281965666 1.315e-01 0.4025 1
10:112557061_A_G rs74788397 10:111922329:111922859 1.884e-03 -1.123 1.0 6.273e-01 0.0325 1
10:112149937_C_G rs1537660 10:111967876:111968733 3.205e-03 0.4719 1.0 5.022e-01 0.37 1
10:112169769_T_C rs10787233 10:111968801:111969581 2.490e-03 0.4992 1.0 5.921e-01 0.3475 1
10:111944903_C_T rs2050997 10:111970476:111971564 7.423e-04 0.5365 1.0 3.313e-01 0.31 1
10:111535953_A_G rs1245917 10:111971649:111972745 2.917e-03 0.4162 1.0 2.232e-01 0.305 1
10:111368885_T_C rs139531712 10:111975095:111976360 9.633e-04 -0.8007 1.0 6.808e-02 0.09 1
10:111978723_T_C rs1318388 10:111978358:111979035 6.816e-18 1.308 2.33454085045e-14 1.958e-14 0.815 2.85219990859839e-12
10:111400616_G_A rs34503104 10:111981471:111982286 8.828e-04 0.4909 1.0 7.660e-01 0.375 1
10:111325977_C_T rs56098708 10:111985355:111986187 3.714e-03 -0.5262 1.0 3.414e-01 0.16 1
10:111205902_G_A rs1354298 10:111986795:111987737 1.247e-03 -0.5692 1.0 5.657e-01 0.7225 1
10:10878166_G_A rs111165726 10:11202764:11204016 6.840e-04 0.5154 1.0 2.494e-01 0.2825 1
10:111765962_T_C rs61881590 10:112039099:112039580 2.118e-03 0.9086 1.0 7.805e-01 0.0375 1
10:11522376_T_C rs2499924 10:11204744:11206303 2.458e-03 -0.4279 1.0 9.952e-01 0.3925 1
10:112565606_C_T rs7068721 10:112064258:112065156 1.772e-03 0.4657 1.0 9.860e-01 0.3575 1
10:11507650_G_A rs1025900 10:11206517:11208498 1.191e-03 -0.4992 1.0 7.824e-01 0.495 1
10:10852874_A_C rs7099044 10:11211114:11212386 3.701e-04 1.031 1.0 7.216e-01 0.065 1
10:12165801_G_A rs12571252 10:11212406:11213861 6.407e-04 0.6004 1.0 9.946e-01 0.7275 1
10:112207328_G_A rs10787237 10:112174119:112174849 1.605e-06 -0.8286 0.00552546484561 2.714e-03 0.765 0.0919568249704853
10:11313955_G_A rs4750036 10:11217878:11218316 1.928e-04 0.5698 0.857949438298 2.355e-01 0.6225 1
10:112180476_G_C rs10787234 10:112180250:112180875 2.039e-12 -0.9175 7.06305078647e-09 5.932e-09 0.68 3.64940940919095e-07
10:12166557_T_G rs11257548 10:11219777:11220466 8.537e-04 0.6214 1.0 6.477e-01 0.16 1
10:11306013_T_A rs72775842 10:11220552:11221168 3.617e-05 -0.7837 0.160774810118 1.132e-01 0.17 1
10:112207251_G_C rs10884974 10:112207024:112207564 1.446e-17 -1.275 5.17338000561e-14 2.497e-14 0.7575 6.01858508296428e-12
10:11414544_G_C rs113384554 10:11222001:11222686 4.786e-03 0.9666 1.0 4.274e-01 0.025 1
10:112607874_T_G rs12783690 10:112257092:112258468 1.577e-04 -0.7936 0.571517070598 3.841e-02 0.1425 1
10:112518629_C_G rs17762768 10:112262535:112263224 1.642e-03 0.6224 1.0 6.514e-01 0.1525 1
10:112505876_G_A rs2000114 10:112326786:112327771 1.646e-03 -0.5048 1.0 4.252e-01 0.275 1
10:112330435_C_T rs11195190 10:112355357:112355907 2.120e-07 -1.239 0.000801697947532 1.356e-05 0.1025 0.0165084701371819
10:10285946_A_G rs10905688 10:11237099:11237782 1.254e-03 -0.5909 1.0 5.269e-01 0.9025 1
10:112183335_A_G rs1556646 10:112373403:112373796 9.279e-05 0.5437 0.355275629867 1.172e-01 0.5375 1
10:10294490_G_A rs112019598 10:11247742:11248254 4.686e-03 0.924 1.0 9.463e-01 0.05 1
10:112117596_C_T rs1762279 10:112477639:112478260 5.758e-03 -0.449 1.0 9.883e-01 0.7175 1
10:11161380_TC_T rs149815633 10:11248914:11249383 5.004e-04 1.242 1.0 2.612e-01 0.0425 1
10:112522967_T_C rs4522094 10:112504507:112504988 1.586e-03 0.4835 1.0 1.887e-01 0.29 1
10:11430024_A_G rs2454800 10:11257268:11258107 1.873e-03 0.6886 1.0 6.468e-01 0.85 1
10:113232410_T_C rs4917610 10:112619459:112620161 1.461e-04 0.6218 0.533680010732 9.870e-02 0.8075 1
10:112741551_C_T rs9703807 10:112620275:112621260 6.913e-03 -0.518 1.0 4.218e-01 0.805 1
10:112633172_G_A rs12258559 10:112621952:112622668 4.605e-04 1.252 1.0 2.104e-01 0.0375 1
10:111666629_T_C rs55717725 10:112624080:112625917 4.861e-04 0.7613 1.0 3.019e-02 0.135 1
10:112863991_C_T rs10787306 10:112627244:112627757 3.786e-04 -0.7051 1.0 1.592e-01 0.8125 1
10:112461593_G_A rs72834060 10:112631138:112633133 2.666e-04 -0.8873 0.979720306352 1.168e-01 0.0925 1
10:113293749_T_G rs2203615 10:112678027:112680755 4.428e-04 -0.5638 1.0 2.319e-01 0.7075 1
10:11163823_T_C rs17447909 10:11267830:11268354 1.330e-04 0.7706 0.582108702891 2.742e-01 0.125 1
10:10982291_G_A rs74115468 10:11268477:11269531 2.626e-03 -0.7434 1.0 5.771e-01 0.0925 1
10:11723616_A_G rs10508428 10:11286842:11287480 5.249e-05 0.5884 0.227919718312 2.279e-01 0.435 1
10:10817409_A_G rs9423833 10:11297993:11298553 5.353e-05 0.6502 0.232286518868 8.818e-02 0.2375 1
10:113150678_G_C rs7919688 10:113085518:113085924 1.460e-04 -0.5229 0.570858132956 1.463e-02 0.6475 1
10:113530822_G_A rs72834703 10:113116275:113116794 1.608e-03 0.8451 1.0 7.572e-01 0.0925 1
10:10632447_A_G rs59652062 10:11333942:11334442 2.560e-03 1.031 1.0 5.542e-01 0.0475 1
10:11348623_T_C rs11257053 10:11345218:11345688 2.071e-03 0.8982 1.0 8.757e-01 0.0675 1
10:11479553_A_T rs77841805 10:11377333:11377933 1.600e-03 0.7902 1.0 4.573e-01 0.1 1
10:10931399_T_A rs2224694 10:11383311:11383954 1.524e-03 -0.5513 1.0 5.245e-01 0.2325 1
10:113526716_C_G rs10749097 10:114095050:114096049 1.576e-04 0.5973 0.53315160981 5.408e-02 0.3325 1
10:113298035_C_T rs3107337 10:114134765:114135306 5.583e-04 -0.5807 1.0 1.794e-01 0.7675 1
10:114195645_T_C rs11598819 10:114135553:114136569 5.730e-04 -0.8265 1.0 1.899e-01 0.0875 1
10:114136349_G_C rs2277208 10:114149066:114149648 7.881e-19 -1.165 2.65368855675e-15 6.481e-16 0.4975 3.89314228828129e-13
10:114576753_C_T rs1047468 10:114205843:114207265 6.728e-04 -0.5265 1.0 4.702e-01 0.2775 1
10:115350388_C_T rs11575691 10:114583270:114583817 7.166e-04 0.7231 1.0 7.685e-01 0.095 1
10:114209526_A_T rs41292618 10:114687340:114687914 1.744e-03 -0.5371 1.0 6.082e-01 0.18 1
10:113917227_G_A rs75818360 10:114709591:114710269 3.087e-03 0.8142 1.0 8.617e-01 0.0725 1
10:114060153_T_C rs10430630 10:114711520:114712047 1.606e-04 -0.9383 0.527480472745 2.600e-02 0.095 1
10:114482409_T_C rs6585179 10:114745577:114746788 5.162e-04 -0.5481 1.0 1.343e-01 0.265 1
10:115315820_A_G rs11575623 10:114820080:114820575 1.158e-03 0.5956 1.0 2.752e-01 0.16 1
10:114448861_G_A rs7099862 10:114853745:114854461 1.056e-03 0.6251 1.0 4.647e-01 0.83 1
10:114545274_A_T rs12412022 10:115443113:115443440 8.467e-05 0.5436 0.308286246901 6.184e-02 0.3275 1
10:114849353_C_T rs10749127 10:115468349:115468808 4.144e-04 0.506 1.0 7.258e-01 0.2975 1
10:114735065_G_C rs386431136 10:115619048:115619458 2.809e-03 -0.7877 1.0 8.277e-01 0.0725 1
10:116576189_C_T rs11196926 10:115625598:115626055 8.325e-03 0.5747 1.0 8.644e-01 0.1125 1
10:116316597_T_C rs111193586 10:115713385:115713936 3.176e-03 0.4934 1.0 4.171e-01 0.2375 1
10:115679646_G_C rs11196540 10:115724461:115725247 9.139e-04 -1.126 1.0 4.557e-01 0.0275 1
10:10587027_C_T rs4749965 10:11577547:11578029 1.414e-04 -0.5765 0.638374976793 1.512e-01 0.2925 1
10:116195155_T_C rs1057144 10:115780788:115781307 6.051e-04 0.4702 1.0 2.954e-01 0.5675 1
10:115326413_T_C rs2419836 10:115784925:115785545 5.065e-03 0.4089 1.0 9.217e-01 0.555 1
10:116772103_TG_T rs201519648 10:115821484:115822004 8.821e-04 0.94 1.0 4.017e-01 0.0675 1
10:115715046_G_A rs151547 10:115890651:115891418 1.803e-03 -0.4983 1.0 4.576e-01 0.26 1
10:116010832_C_T rs78356924 10:115933235:115935028 1.990e-03 1.062 1.0 3.576e-01 0.055 1
10:116563906_CT_C rs34323670 10:116230985:116231500 5.671e-03 0.5448 1.0 7.598e-01 0.17 1
10:116639889_A_C rs6585300 10:116258186:116258848 6.081e-07 -0.6831 0.00207115638524 1.658e-04 0.4875 0.0383799602186911
10:11284132_G_A rs2653528 10:11627956:11628710 4.908e-05 0.7423 0.22190222958 2.177e-01 0.815 1
10:10818374_C_T rs11256826 10:11653394:11654287 2.018e-03 0.5674 1.0 6.585e-01 0.1825 1
10:116396904_G_T rs12146316 10:116575782:116576345 1.175e-04 0.905 0.375924602993 1.712e-02 0.095 1
10:116818657_A_T rs1889484 10:116581051:116582007 1.245e-04 -0.6221 0.398451218969 1.195e-02 0.24 1
10:116263703_G_A rs74611757 10:116634487:116635403 3.079e-03 0.7273 1.0 4.191e-01 0.11 1
10:116140961_A_G rs199497773 10:116907971:116908368 2.638e-05 -0.7242 0.0834101344393 3.132e-02 0.7375 0.819078551362337
10:116523940_T_C rs11196904 10:117168829:117169250 8.049e-04 -0.4581 1.0 6.465e-02 0.595 1
10:11060427_G_A rs141491836 10:11741013:11741594 5.549e-04 0.8561 1.0 8.012e-01 0.0825 1
10:11486967_G_A rs72777649 10:11789003:11789727 1.502e-03 0.8081 1.0 9.650e-01 0.08 1
10:12500412_A_T rs2815612 10:11799829:11800280 6.259e-05 0.7544 0.279233122207 1.192e-01 0.1725 1
10:119382455_C_T rs181662 10:118607655:118608235 5.988e-04 0.5642 1.0 7.789e-01 0.71 1
10:11902722_T_G rs4747949 10:11891960:11892355 1.675e-03 0.5318 1.0 2.886e-01 0.245 1
10:119662092_T_C rs1936295 10:118934259:118935359 5.103e-03 0.4758 1.0 7.975e-01 0.8025 1
10:119197179_C_T rs12783276 10:118976012:118977284 6.826e-05 0.5848 0.227510218006 2.275e-01 0.5 1
10:118347262_A_G rs11197742 10:118986286:118986770 1.935e-03 -0.8766 1.0 2.691e-01 0.095 1
10:119348553_C_G rs17631818 10:118996498:118997594 5.836e-03 0.7072 1.0 9.703e-01 0.0975 1
10:119579602_T_C rs10886146 10:119018693:119019216 1.552e-05 0.6142 0.0519239342374 4.312e-02 0.56 0.578639816257288
10:119739106_C_T rs138902915 10:119053730:119054200 2.344e-03 -1.045 1.0 9.116e-01 0.045 1
10:119386122_T_C rs181669 10:119113163:119113728 4.729e-04 -0.4585 1.0 3.829e-01 0.515 1
10:119633278_G_A rs6585469 10:119123792:119124629 2.945e-04 0.9423 0.971991030246 1.842e-01 0.085 1
10:118292155_T_C rs78740289 10:119124858:119125535 3.749e-04 -1.069 1.0 9.629e-01 0.0675 1
10:118550220_G_A rs79662082 10:119133346:119135850 3.255e-04 1.012 1.0 4.303e-01 0.0475 1
10:120043180_A_C rs2991221 10:119150365:119151017 5.990e-04 0.4973 1.0 4.197e-01 0.3475 1
10:119628641_C_T rs12414011 10:119157277:119158231 4.273e-04 0.6903 1.0 8.454e-02 0.1225 1
10:119589780_T_A rs17560940 10:119158723:119159606 1.786e-04 -0.9045 0.593676788342 4.855e-01 0.0825 1
10:118535324_C_T rs79226121 10:119166137:119166771 1.201e-03 0.9143 1.0 7.959e-01 0.055 1
10:118950285_A_G rs1678045 10:119168276:119168723 4.397e-03 -0.5205 1.0 9.245e-01 0.765 1
10:119237481_A_G rs11198008 10:119181365:119181920 4.432e-03 -0.9801 1.0 9.490e-01 0.0525 1
10:119201649_G_A rs396129 10:119201012:119202156 1.146e-05 0.6143 0.0389081526281 2.823e-03 0.33 0.467230379849977
10:119614029_T_C rs61866030 10:119202263:119202981 6.649e-04 0.8142 1.0 6.802e-01 0.0775 1
10:118852518_C_T rs11197895 10:119213830:119214500 2.193e-04 -0.7931 0.751842409924 9.362e-02 0.1 1
10:119582073_A_G rs11198125 10:119236038:119236628 3.082e-03 1.015 1.0 4.208e-01 0.07 1
10:119348596_T_C rs181604 10:119238829:119239191 1.888e-03 -0.5612 1.0 9.958e-01 0.2275 1
10:118911310_G_A rs751499 10:119250324:119250696 1.538e-04 -1.004 0.531344807806 5.313e-01 0.11 1
10:119186645_T_C rs181497 10:119805461:119806747 7.212e-04 -0.868 1.0 6.471e-01 0.115 1
10:119589780_T_A rs17560940 10:120101545:120102247 5.994e-04 -0.8348 1.0 1.678e-01 0.0825 1
10:121310068_T_C rs2917934 10:120479461:120480039 3.525e-03 -0.4395 1.0 5.342e-01 0.69 1
10:119660466_G_A rs146847047 10:120481014:120481716 2.909e-03 0.8812 1.0 9.106e-01 0.03 1
10:120558869_G_A rs12253150 10:120488758:120489862 1.303e-05 0.6625 0.0487083500592 2.668e-02 0.3075 0.552411061056461
10:120822906_T_C rs76473913 10:120490464:120491122 2.432e-04 -0.8566 0.907479164695 9.075e-01 0.11 1
10:120082751_A_T rs11198362 10:120491668:120492452 7.197e-04 -0.4786 1.0 9.920e-01 0.3475 1
10:119675501_G_A rs9664412 10:120497075:120497681 2.109e-04 0.8559 0.787125934655 3.680e-01 0.125 1
10:121440707_T_C rs11199066 10:120498517:120499163 2.089e-03 0.5359 1.0 6.864e-01 0.2275 1
10:120248488_A_G rs2420478 10:120513298:120515056 3.909e-05 -0.7453 0.145929620831 8.280e-02 0.8125 1
10:120571732_T_C rs7917673 10:120630347:120631123 6.174e-04 0.4694 1.0 5.910e-01 0.515 1
10:12612164_A_T rs11257895 10:12083744:12084555 1.061e-03 -0.6312 1.0 5.478e-01 0.16 1
10:120105191_T_C rs4752153 10:120839537:120840825 4.341e-03 0.9368 1.0 4.513e-01 0.0375 1
10:12552245_C_A rs112290338 10:12084580:12085656 2.745e-04 -1.048 1.0 4.277e-01 0.0575 1
10:120907203_C_T rs61874342 10:120867194:120867771 1.354e-04 -0.7096 0.547296934715 1.510e-01 0.18 1
10:121307632_C_A rs7094011 10:120891062:120891896 1.137e-03 -0.4563 1.0 6.454e-01 0.3625 1
10:120822906_T_C rs76473913 10:120894597:120895492 9.585e-04 -0.7793 1.0 5.981e-01 0.11 1
10:120211661_G_A rs11198426 10:120924767:120925612 1.432e-03 -0.5434 1.0 5.275e-01 0.2075 1
10:12663785_AC_A rs35482879 10:12093098:12093736 2.081e-03 0.5386 1.0 6.580e-01 0.28 1
10:121132631_G_C rs1268947 10:120937732:120938526 3.782e-04 -0.7692 1.0 9.561e-01 0.14 1
10:11358668_C_T rs78222951 10:12095925:12096591 3.272e-04 -1.112 1.0 3.241e-01 0.0425 1
10:121629048_C_T rs113416614 10:120966577:120967969 3.225e-04 0.9105 1.0 7.714e-02 0.07 1
10:120788730_G_A rs11198741 10:120968223:120968823 8.187e-05 -0.5728 0.346372064935 4.195e-02 0.4425 1
10:120614035_G_T rs4752218 10:120972938:120973514 9.987e-04 0.461 1.0 2.375e-01 0.5075 1
10:120592826_C_A rs386607343 10:121030306:121031732 1.992e-03 0.4551 1.0 2.223e-01 0.5925 1
10:121627160_T_C rs117335267 10:121060858:121061302 7.213e-05 1.121 0.301988349828 3.020e-01 0.075 1
10:121062068_C_T rs10886445 10:121065212:121065822 5.812e-16 -0.9498 2.43738676349e-12 1.865e-12 0.5275 2.24710538750765e-10
10:121062068_C_T rs10886445 10:121065867:121066679 1.170e-07 -0.6843 0.000491039899629 7.891e-05 0.5275 0.0105952082300398
10:13034519_C_T rs58952211 10:12110425:12111143 4.392e-04 0.5661 1.0 4.656e-01 0.19 1
10:121495927_C_G rs76407998 10:121133580:121133947 2.139e-04 1.095 0.912380581113 3.525e-01 0.0625 1
10:121615484_C_T rs11199105 10:121154680:121155284 1.242e-03 -0.9132 1.0 6.820e-01 0.0825 1
10:120761200_G_A rs74347407 10:121161325:121161891 7.786e-05 -1.175 0.331359414345 2.534e-01 0.0775 1
10:121215348_C_A rs2420622 10:121163301:121163901 2.378e-04 -0.9274 1.0 4.984e-01 0.085 1
10:121235689_A_G rs2991771 10:121164697:121165213 2.014e-04 0.5797 0.857016389938 1.564e-01 0.3225 1
10:122038316_T_C rs72832653 10:121166121:121166982 5.485e-04 0.9998 1.0 8.874e-01 0.0675 1
10:13062529_T_C rs601733 10:12119674:12120164 3.029e-04 0.5243 1.0 3.194e-01 0.6925 1
10:121948163_C_A rs1881729 10:121242498:121242905 2.052e-04 -0.7343 0.846940519613 8.469e-02 0.2 1
10:122013947_G_A rs11199245 10:121276784:121277646 2.165e-03 -0.4926 1.0 2.774e-01 0.2125 1
10:122220992_C_T rs11199349 10:121301579:121302209 9.791e-04 1.184 1.0 6.120e-01 0.025 1
10:120560738_T_C rs57691417 10:121355592:121357152 5.576e-04 -0.8308 1.0 2.301e-01 0.1175 1
10:121219038_G_T rs10886487 10:121445992:121446458 3.485e-03 -0.5252 1.0 5.756e-01 0.1525 1
10:122214575_A_G rs7905710 10:121459761:121460579 2.771e-04 0.5711 1.0 5.587e-01 0.65 1
10:121280811_G_A rs61874690 10:121484125:121484925 7.387e-04 -0.7752 1.0 9.957e-01 0.1425 1
10:122482980_G_A rs2997257 10:121484971:121485958 8.422e-04 0.6578 1.0 4.630e-01 0.82 1
10:121449822_T_C rs34991914 10:121610150:121610557 6.067e-04 -0.8879 1.0 3.281e-02 0.065 1
10:122126272_G_A rs10886674 10:121623494:121624205 4.008e-03 0.3876 1.0 9.877e-01 0.5575 1
10:121018701_C_T rs11198848 10:121632165:121633141 2.774e-04 -0.5901 1.0 2.107e-01 0.67 1
10:122536930_G_T rs61872405 10:121651587:121652644 3.629e-04 0.6198 1.0 5.574e-02 0.2275 1
10:13163843_G_A rs34275587 10:12171137:12172054 2.565e-03 -0.5295 1.0 9.964e-01 0.2475 1
10:121755115_C_T rs117997675 10:121758111:121758612 4.711e-03 -1.029 1.0 9.808e-01 0.045 1
10:11427741_C_G rs7918163 10:12223325:12223827 4.834e-04 -0.5155 1.0 2.974e-01 0.555 1
10:11285050_T_C rs3740190 10:12228288:12228650 6.382e-04 -0.5737 1.0 9.229e-01 0.1975 1
10:11300436_C_T rs3780988 10:12237340:12238790 4.658e-04 -1.178 1.0 7.490e-01 0.0475 1
10:13113198_A_G rs530593 10:12243670:12244032 8.506e-05 0.593 0.403940571618 1.086e-01 0.685 1
10:122092252_T_C rs72832693 10:122509668:122510139 7.162e-04 0.6076 1.0 7.464e-01 0.14 1
10:12249413_G_C rs10906098 10:12256629:12257509 3.309e-04 -0.8074 1.0 6.325e-01 0.1325 1
10:13134648_A_G rs17597413 10:12260802:12261368 6.368e-04 0.7693 1.0 7.495e-01 0.1025 1
10:122782996_T_C rs10886840 10:122746673:122747239 8.213e-16 1.082 3.50866963747e-12 3.899e-13 0.3775 3.12613906968096e-10
10:122789263_C_G rs7091388 10:122791784:122792195 3.883e-09 0.9197 1.66100227859e-05 8.513e-06 0.345 0.000469924993575329
10:12284392_G_A rs11257613 10:12283003:12284699 5.894e-06 -0.689 0.028355392328 5.210e-03 0.5075 0.362429139867296
10:11783453_G_C rs11257297 10:12285641:12286440 1.473e-04 0.9006 0.709335675254 6.394e-01 0.0725 1
10:12323464_A_G rs7069060 10:12305171:12306006 9.519e-05 0.6592 0.459687051977 4.597e-01 0.275 1
10:12276089_A_G rs4397742 10:12306217:12306793 4.038e-05 0.789 0.19515439112 3.432e-02 0.1775 1
10:12309139_C_G rs11257657 10:12307474:12308306 1.711e-06 0.7954 0.00828128038048 8.211e-03 0.31 0.130789093082169
10:12260361_C_T rs4424581 10:12312617:12313469 4.527e-04 -0.7424 1.0 2.694e-01 0.1025 1
10:11512117_C_T rs116925856 10:12316491:12316862 8.387e-04 -0.9421 1.0 3.787e-01 0.0525 1
10:123211880_C_T rs2114686 10:123286244:123286623 4.221e-15 0.9702 1.85327266002e-11 9.122e-12 0.4575 1.45905280755439e-09
10:123823022_T_G rs12570464 10:123624538:123624945 5.509e-04 0.8965 1.0 4.359e-01 0.0725 1
10:123749879_T_C rs7098291 10:123687363:123688238 7.530e-04 0.4916 1.0 5.144e-01 0.5475 1
10:124398834_A_G rs2684742 10:123735313:123735685 5.456e-04 0.5375 1.0 3.638e-01 0.275 1
10:123865243_T_C rs4752645 10:123793761:123794293 2.262e-03 -0.931 1.0 6.497e-01 0.94 1
10:12861991_A_T rs2493748 10:12390761:12393108 6.169e-05 0.7454 0.301790440945 7.988e-02 0.78 1
10:12589804_A_C rs2815633 10:12395810:12396271 5.883e-04 0.679 1.0 9.987e-01 0.1525 1
10:124321265_C_T rs11499293 10:124245007:124245547 2.830e-07 0.7002 0.00120321130919 1.092e-04 0.69 0.023630811357343
10:124507748_T_C rs386488346 10:124739513:124740398 6.619e-05 1.187 0.308643770932 3.508e-02 0.0675 1
10:125261923_A_G rs10751760 10:124767913:124768735 1.050e-03 0.5354 1.0 9.743e-01 0.66 1
10:12490818_A_G rs12763487 10:12490481:12491321 7.350e-10 0.8901 3.50528549281e-06 1.603e-06 0.2225 0.00011202806566273
10:123946720_G_A rs7920029 10:124910438:124910853 1.416e-03 0.4784 1.0 5.368e-01 0.525 1
10:125503479_T_G rs744557 10:124913398:124914269 2.301e-03 -0.7986 1.0 8.880e-01 0.0575 1
10:125457588_G_GTTTC rs10670528 10:125293729:125294189 2.509e-06 -0.8008 0.01191861145 4.903e-03 0.2725 0.177130543640497
10:125232995_T_A rs705158 10:125753953:125755984 6.239e-04 0.5581 1.0 4.642e-01 0.2475 1
10:124767832_G_T rs3824685 10:125756614:125757980 1.476e-04 0.669 0.702219339826 2.438e-01 0.805 1
10:126057453_T_C rs7921317 10:125774286:125774654 2.146e-04 -0.6799 1.0 4.913e-01 0.8025 1
10:125243884_G_A rs12765557 10:125795125:125796184 2.102e-04 1.046 1.0 7.704e-01 0.065 1
10:124822285_C_T rs78928135 10:125796749:125798160 3.764e-03 -0.9909 1.0 9.640e-01 0.05 1
10:126262806_G_A rs61870247 10:125798803:125799374 1.155e-03 0.64 1.0 1.755e-01 0.1675 1
10:125754169_C_T rs3935216 10:125799431:125800455 2.838e-05 -0.8039 0.136259066441 1.363e-01 0.2325 1
10:125817348_C_G rs7913141 10:125824200:125824703 1.556e-10 0.8264 7.53777874965e-07 7.924e-08 0.65 2.69955938945643e-05
10:125953415_G_T rs7901972 10:125826664:125827251 2.143e-06 -0.6007 0.0103724024985 7.616e-03 0.47 0.158008283265723
10:125261923_A_G rs10751760 10:125833860:125834533 4.327e-04 0.5705 1.0 9.428e-01 0.66 1
10:125202585_G_A rs71486660 10:125843161:125843830 2.402e-04 -1.316 1.0 2.383e-01 0.0625 1
10:125561675_G_C rs56156304 10:125850174:125854339 7.435e-04 0.8911 1.0 2.392e-01 0.1 1
10:125860932_T_C rs6588756 10:125860176:125860807 1.726e-09 -0.8971 8.32612567996e-06 9.682e-07 0.715 0.000248288466195025
10:126311495_G_C rs3740536 10:125939737:125940516 1.131e-03 -0.5398 1.0 4.663e-01 0.275 1
10:125250341_T_C rs1571422 10:125978701:125979494 1.062e-03 -0.5232 1.0 8.121e-01 0.355 1
10:126723567_G_A rs386619822 10:125995230:125995974 9.471e-04 0.8254 1.0 7.112e-01 0.15 1
10:126021276_G_C rs61863775 10:126020775:126021612 2.412e-07 -1.26 0.00115772309807 8.918e-05 0.0475 0.0228233269143789
10:125625750_C_T rs56887219 10:126077712:126078226 2.972e-04 0.546 1.0 7.508e-01 0.38 1
10:126262892_G_A rs7073508 10:126107064:126108059 3.815e-04 -0.7683 1.0 4.530e-01 0.1475 1
10:126817740_A_G rs10794200 10:126150094:126150785 9.038e-05 -0.5661 0.442970874697 3.681e-01 0.52 1
10:125271198_G_A rs73374120 10:126153897:126154469 1.199e-04 -1.161 0.587767241779 5.878e-01 0.06 1
10:125960085_TA_T rs11298618 10:126258333:126258853 3.713e-04 -0.5625 1.0 1.897e-01 0.6475 1
10:125868860_C_T rs28689800 10:126300074:126300935 2.065e-03 0.4889 1.0 8.189e-01 0.3325 1
10:126904159_T_G rs10128267 10:126308441:126308847 8.376e-04 -0.7852 1.0 3.540e-01 0.0975 1
10:127134273_T_C rs1543844 10:126316794:126317384 2.872e-03 0.9363 1.0 6.217e-01 0.9425 1
10:127141547_T_C rs3889059 10:126329232:126330616 1.026e-04 -0.6337 0.481202075537 3.442e-01 0.2975 1
10:126058109_G_A rs11819035 10:126334954:126335516 9.478e-04 -0.4844 1.0 6.215e-01 0.3425 1
10:126216849_G_A rs67849269 10:126336034:126337786 2.290e-03 0.7846 1.0 4.742e-01 0.0825 1
10:126294873_C_A rs4962392 10:126342753:126343169 2.189e-03 -0.8206 1.0 5.351e-01 0.095 1
10:125953648_G_T rs61861771 10:126343865:126344271 2.914e-05 0.9392 0.135814257371 2.899e-02 0.08 1
10:126897562_C_G rs60566123 10:126369000:126369763 3.061e-04 -0.8936 1.0 3.537e-01 0.0675 1
10:126887421_C_T rs11598661 10:126373684:126374383 1.978e-04 0.6437 0.914001499916 6.292e-01 0.23 1
10:126267076_C_T rs17695753 10:126388871:126389566 4.514e-05 -0.9863 0.20865142031 1.904e-01 0.095 1
10:125445120_A_C rs34482719 10:126389752:126390698 9.972e-04 0.8543 1.0 6.690e-01 0.07 1
10:126684134_T_C rs3781446 10:126396114:126396622 6.552e-05 -0.5429 0.302775687743 2.210e-01 0.545 1
10:127204229_T_C rs7919304 10:126406541:126407155 1.695e-03 -0.4586 1.0 9.992e-01 0.495 1
10:125854966_G_A rs78228035 10:126407317:126408403 2.136e-03 0.6163 1.0 9.627e-01 0.13 1
10:125440547_G_A rs1219815 10:126409922:126410907 2.334e-03 0.4459 1.0 7.985e-01 0.54 1
10:126827802_T_C rs80195828 10:126417682:126418308 2.436e-03 0.7678 1.0 5.233e-01 0.0725 1
10:126278704_A_G rs10430738 10:126428985:126430933 8.093e-04 -0.5339 1.0 2.510e-01 0.645 1
10:127365998_T_C rs113742041 10:126432281:126433531 5.303e-04 -0.8611 1.0 4.026e-01 0.1025 1
10:126225823_C_T rs7903331 10:126480224:126481053 2.171e-03 -0.5906 1.0 3.911e-01 0.17 1
10:127428132_C_G rs7078427 10:126490114:126490586 7.599e-03 -0.8042 1.0 8.042e-01 0.06 1
10:126893799_A_T rs11245540 10:126490719:126491529 8.633e-04 -0.919 1.0 7.758e-01 0.055 1
10:126117214_T_A rs2674348 10:126600550:126601057 1.333e-03 0.7309 1.0 6.614e-01 0.1225 1
10:125679970_T_A rs17618337 10:126604889:126606386 7.437e-04 0.5065 1.0 5.311e-01 0.37 1
10:11714284_T_C rs10795873 10:12661652:12662044 2.923e-05 -0.9114 0.139667282319 6.983e-02 0.8475 1
10:126762090_G_A rs11596863 10:126646006:126646932 1.402e-04 0.9603 0.590371005228 2.550e-01 0.0975 1
10:126696840_G_T rs4962720 10:126697060:126697746 2.485e-10 1.029 1.04076115299e-06 1.793e-07 0.2875 3.64865690197493e-05
10:125754169_C_T rs3935216 10:126745603:126746646 2.490e-03 -0.5946 1.0 7.799e-01 0.2325 1
10:126262892_G_A rs7073508 10:126750297:126750972 4.060e-03 0.6293 1.0 9.921e-01 0.1475 1
10:126263025_A_G rs4962655 10:126753192:126754240 3.089e-04 -0.5507 1.0 6.308e-01 0.41 1
10:127457754_C_T rs11599324 10:126790705:126791312 4.272e-04 0.9341 1.0 8.459e-01 0.1 1
10:127771669_C_A rs898321 10:126817679:126818234 6.485e-03 -0.3628 1.0 4.263e-01 0.5825 1
10:126888247_A_T rs76020852 10:126840050:126840950 1.147e-03 -1.169 1.0 7.164e-01 0.03 1
10:126794250_A_T rs4962726 10:126847327:126848790 2.755e-03 0.4717 1.0 9.982e-01 0.2425 1
10:126254396_G_A rs12257551 10:126849727:126850396 1.149e-03 0.5112 1.0 9.146e-01 0.35 1
10:127890514_T_G rs2930126 10:127407615:127408685 1.691e-05 0.642 0.0719383834673 6.980e-02 0.4175 0.737348245808509
10:126751331_T_C rs10901859 10:127511343:127512433 7.154e-04 -0.602 1.0 7.507e-01 0.225 1
10:127824538_T_C rs11819232 10:127824324:127825152 1.111e-21 1.29 4.53050882291e-18 3.767e-18 0.2 1.10776400529048e-15
10:13715981_T_C rs10796112 10:12784797:12785144 9.632e-04 0.6023 1.0 3.723e-01 0.8 1
10:128394130_C_T rs10736878 10:127890166:127890580 2.053e-04 -0.5877 0.860744813009 3.709e-01 0.3025 1
10:129183962_A_G rs7085210 10:128583817:128584249 1.429e-03 0.5301 1.0 4.037e-01 0.715 1
10:129051497_T_C rs61872150 10:129052090:129053075 9.484e-09 -0.8399 4.91842900137e-05 3.576e-06 0.3875 0.00127697378407903
10:129070816_G_C rs77989822 10:129091908:129092464 1.264e-07 1.282 0.000656040665235 4.145e-05 0.105 0.0137810037383668
10:129128769_A_G rs77455451 10:129197861:129198337 7.416e-05 1.046 0.396730964043 5.379e-02 0.115 1
10:129229880_A_G rs2386491 10:129230395:129230934 5.061e-07 1.107 0.00270618102825 1.130e-03 0.895 0.0487700014612017
10:129311244_A_G rs61870440 10:129332296:129333119 6.735e-04 -0.5462 1.0 5.770e-01 0.2 1
10:129994873_A_T rs7087284 10:129554026:129554832 3.937e-04 0.5828 1.0 3.535e-01 0.265 1
10:129904560_C_T rs2853346 10:129676729:129677489 1.441e-03 0.4956 1.0 7.444e-01 0.2575 1
10:129675190_G_A rs608014 10:129678568:129679514 2.818e-05 1.161 0.156912422738 4.671e-02 0.0675 1
10:129553773_A_G rs11018313 10:129704864:129705641 7.803e-04 1.006 1.0 8.505e-01 0.0775 1
10:130567637_C_T rs1409754 10:129718036:129718612 9.643e-04 -0.9563 1.0 7.541e-01 0.0575 1
10:129191114_T_G rs72842971 10:129724726:129725286 1.131e-03 -0.9523 1.0 5.974e-01 0.0475 1
10:129750918_G_A rs11018415 10:129744133:129744676 1.899e-04 0.7529 1.0 8.762e-01 0.1625 1
10:129191114_T_G rs72842971 10:129845351:129847411 1.068e-03 0.9526 1.0 8.937e-01 0.0475 1
10:130690518_G_A rs10764828 10:129847683:129848398 1.849e-03 0.4654 1.0 9.902e-01 0.455 1
10:129191114_T_G rs72842971 10:129848990:129849562 1.028e-03 0.947 1.0 7.850e-01 0.0475 1
10:129321875_G_T rs4751436 10:129849690:129850297 2.091e-03 0.96 1.0 5.349e-01 0.94 1
10:130284037_G_A rs946539 10:129852197:129853436 7.521e-04 0.4641 1.0 6.918e-01 0.3825 1
10:129864515_C_T rs10764743 10:129860228:129863927 2.139e-04 0.5287 1.0 9.833e-01 0.4625 1
10:129248077_G_A rs10765102 10:129900632:129901115 1.363e-04 -0.5961 0.777003603583 3.885e-01 0.31 1
10:129929006_A_G rs7082767 10:129924286:129925107 2.337e-03 0.4591 1.0 5.216e-01 0.69 1
10:130421849_T_C rs1328465 10:129959212:129959745 4.734e-04 -0.7595 1.0 5.009e-01 0.91 1
10:129477336_T_C rs7100770 10:130008343:130009628 8.914e-04 -0.5707 1.0 4.709e-01 0.6725 1
10:129796088_C_T rs4750928 10:130010126:130010678 4.950e-04 -0.5611 1.0 6.024e-01 0.6775 1
10:130019626_C_T rs7903870 10:130019286:130020371 5.304e-12 -1.138 3.07386101236e-08 3.074e-08 0.2075 1.41777958057429e-06
10:130019626_C_T rs7903870 10:130028608:130029130 1.373e-09 -1.027 7.952835853e-06 7.699e-06 0.2075 0.00023871577133114
10:130267845_C_T rs12784874 10:130262743:130262950 1.039e-10 -0.8552 5.80829564414e-07 1.860e-07 0.33 2.12597566277427e-05
10:130260140_C_G rs75632071 10:130298237:130298643 8.259e-04 -1.046 1.0 4.089e-01 0.055 1
10:12913639_T_C rs7073964 10:13159810:13160306 1.798e-04 0.7283 0.892826215671 3.453e-01 0.8225 1
10:131746198_G_A rs11017027 10:131907915:131909860 2.427e-03 0.7586 1.0 3.918e-01 0.1025 1
10:132662898_A_G rs1703702 10:131934402:131934905 4.521e-04 -0.6715 1.0 9.953e-01 0.8625 1
10:133247995_C_T rs12780934 10:132385690:132386111 2.584e-03 -0.4677 1.0 8.049e-01 0.6825 1
10:133051453_C_T rs2918088 10:132740078:132740599 1.976e-03 -0.4745 1.0 7.685e-01 0.3175 1
10:133248451_G_A rs3125548 10:133369839:133370243 4.320e-04 0.6537 1.0 2.986e-01 0.83 1
10:133808341_C_T rs7914539 10:133660935:133661395 4.181e-05 0.6494 0.21311590305 2.015e-01 0.3 1
10:134045287_T_C rs4880351 10:134045539:134046452 2.181e-18 1.256 9.6602582965e-15 3.220e-15 0.7425 1.25138026798249e-12
10:134069131_A_G rs2818400 10:134075566:134076006 1.768e-10 -0.8931 7.79658453311e-07 9.985e-08 0.615 2.78405897355287e-05
10:133253584_G_C rs3123186 10:134143238:134143730 2.727e-04 -0.5056 1.0 2.666e-01 0.5575 1
10:134618267_C_T rs12359068 10:134145458:134146282 3.362e-04 0.8934 1.0 3.621e-01 0.0725 1
10:134916045_T_C rs7918741 10:134209512:134210441 7.154e-04 -0.6439 1.0 3.087e-01 0.2 1
10:133212336_G_C rs12780263 10:134210999:134211633 3.546e-05 -0.616 0.149230775686 1.492e-01 0.5175 1
10:133532537_A_C rs75413150 10:134214182:134214694 2.458e-04 1.183 1.0 1.036e-01 0.055 1
10:134182957_T_C rs57171232 10:134231829:134232393 3.391e-04 -0.6006 1.0 8.455e-01 0.2275 1
10:133373941_G_A rs11018064 10:134233215:134234805 4.816e-04 -0.5214 1.0 1.918e-01 0.3575 1
10:134212320_C_T rs28550495 10:134234876:134235524 4.951e-04 -1.128 1.0 6.993e-01 0.0675 1
10:133746478_A_C rs4880334 10:134236202:134236878 3.969e-04 -0.7926 1.0 6.718e-01 0.91 1
10:134235653_C_T rs113180521 10:134247678:134248534 1.597e-04 1.279 0.661589664422 6.616e-01 0.0275 1
10:133316452_G_A rs7922424 10:134260147:134260773 3.322e-03 0.8682 1.0 9.762e-01 0.045 1
10:133816751_G_A rs2001602 10:134261021:134261541 7.863e-05 0.8179 0.32380004366 2.560e-01 0.13 1
10:134887886_C_T rs4074092 10:134266516:134267067 1.995e-03 -0.7041 1.0 8.937e-01 0.115 1
10:133825616_A_G rs9419247 10:134350259:134351528 1.354e-03 0.6692 1.0 4.859e-01 0.165 1
10:133445893_G_A rs10872813 10:134352593:134353037 6.479e-05 -0.5635 0.258511516227 1.905e-01 0.6475 1
10:134927688_G_A rs12354680 10:134364547:134365606 8.276e-03 0.4599 1.0 9.599e-01 0.225 1
10:134887526_T_G rs11101761 10:134368712:134369787 6.641e-04 -0.5849 1.0 4.775e-01 0.195 1
10:133481766_G_T rs4897804 10:134373496:134374176 3.720e-05 -0.5675 0.147923078289 5.986e-02 0.615 1
10:133955922_G_A rs12778266 10:134388686:134389549 8.838e-04 -0.4736 1.0 7.202e-01 0.3425 1
10:134051674_G_A rs10870275 10:134393635:134394184 8.279e-04 -0.5891 1.0 6.870e-01 0.2275 1
10:135365003_C_T rs2987785 10:134399331:134400294 8.923e-05 0.7455 0.354854711016 6.032e-02 0.7925 1
10:134820844_C_T rs77826792 10:134401633:134402860 6.488e-04 0.9366 1.0 3.949e-01 0.0925 1
10:134157222_G_A rs7921822 10:134434470:134434876 4.487e-04 -0.4981 1.0 3.954e-01 0.4175 1
10:134840602_A_G rs61861009 10:134822674:134823247 8.283e-04 0.4642 1.0 4.651e-01 0.3725 1
10:134235653_C_T rs113180521 10:134825929:134827893 1.568e-04 1.276 0.528472554136 4.676e-01 0.0275 1
10:134684383_C_T rs61862306 10:134875046:134875490 8.014e-03 0.9712 1.0 9.035e-01 0.0375 1
10:134607531_G_A rs7906610 10:135048815:135049825 1.173e-03 -0.4733 1.0 2.505e-01 0.5475 1
10:135058570_C_T rs74164131 10:135054288:135054773 8.268e-04 0.8376 1.0 4.838e-01 0.095 1
10:135279752_C_T rs7894325 10:135070818:135071585 3.186e-03 -0.7203 1.0 9.907e-01 0.06 1
10:135083669_C_T rs2995312 10:135071825:135073362 1.398e-04 1.059 0.372368476688 3.063e-02 0.9075 1
10:135305678_G_A rs1329153 10:135075262:135075936 8.926e-07 -1.476 0.00236259605804 5.480e-04 0.9325 0.0431312513743781
10:134140245_A_G rs6560691 10:135077861:135078328 5.257e-03 -0.6487 1.0 7.441e-01 0.1075 1
10:134936083_G_A rs743050 10:135088275:135090800 1.529e-03 0.4337 1.0 6.470e-01 0.5175 1
10:135339482_C_A rs117944666 10:135091309:135093861 3.242e-03 0.6487 1.0 8.827e-01 0.09 1
10:134244278_C_A rs4880372 10:135119194:135119695 4.504e-04 0.4747 1.0 2.224e-01 0.505 1
10:135290075_G_A rs9419067 10:135121171:135123058 1.028e-03 -1.111 1.0 8.689e-01 0.075 1
10:134550100_G_A rs56394410 10:135186683:135187306 8.690e-06 -1.108 0.0206819228196 1.825e-02 0.0975 0.281152659883846
10:135201699_G_A rs11594614 10:135192045:135192614 9.286e-05 1.102 0.220082256349 1.144e-02 0.955 1
10:134235653_C_T rs113180521 10:135207378:135208175 4.570e-04 1.197 1.0 9.746e-01 0.0275 1
10:13330194_T_C rs78560997 10:13608928:13609404 4.833e-04 -1.246 1.0 8.309e-01 0.0475 1
10:12965936_G_C rs10906254 10:13628575:13629461 5.179e-04 0.7472 1.0 6.858e-01 0.1325 1
10:13710163_A_G rs9651540 10:13755292:13755687 8.271e-04 -0.6851 1.0 4.131e-01 0.83 1
10:14043025_C_A rs11596369 10:13915227:13915546 1.179e-03 -1.173 1.0 9.967e-01 0.055 1
10:988041_T_G rs113790047 10:1412478:1412927 3.722e-05 1.086 0.178915083237 4.429e-02 0.0725 1
10:14641359_C_T rs11259213 10:14578913:14579704 6.468e-04 -0.4586 1.0 5.110e-01 0.495 1
10:14553315_G_T rs2182299 10:14582325:14582766 2.346e-04 -0.5678 1.0 2.723e-01 0.56 1
10:13995986_C_T rs78023204 10:14585380:14585891 2.661e-03 1.024 1.0 8.342e-01 0.0375 1
10:14400788_A_C rs7077293 10:14587727:14588325 3.915e-04 0.6055 1.0 8.828e-01 0.1875 1
10:13995720_A_G rs1006137 10:14592182:14593087 4.738e-04 1.189 1.0 9.989e-01 0.045 1
10:14400898_T_C rs12780355 10:14593799:14594486 2.302e-03 0.7026 1.0 9.982e-01 0.1175 1
10:14826354_C_T rs898151 10:14596146:14597079 6.899e-05 -0.8097 0.354532559624 3.545e-01 0.1125 1
10:13741884_G_A rs11258537 10:14597633:14598283 1.977e-03 0.9729 1.0 9.998e-01 0.045 1
10:15201886_T_G rs4748143 10:14601365:14601864 8.068e-04 -0.8496 1.0 4.150e-01 0.105 1
10:14613741_A_G rs56353815 10:14601869:14602763 2.835e-10 0.8449 1.46071582592e-06 6.710e-07 0.54 5.01503281210865e-05
10:15266819_C_T rs4584473 10:14606137:14606865 1.375e-03 -0.538 1.0 4.373e-01 0.32 1
10:14629401_G_T rs11259206 10:14613671:14614527 1.027e-03 0.4658 1.0 9.777e-01 0.365 1
10:14510638_A_C rs1853878 10:14615049:14615569 8.826e-04 -0.4801 1.0 8.344e-01 0.4675 1
10:13722500_G_C rs7913653 10:14621486:14622114 2.944e-04 -0.5622 1.0 3.725e-01 0.345 1
10:13747007_G_C rs1409325 10:14643559:14644613 1.535e-05 0.9197 0.0790937265668 2.527e-02 0.105 0.790147563351285
10:13953801_A_G rs11258719 10:14645221:14646027 7.971e-05 -0.969 0.410669031319 2.787e-01 0.0825 1
10:15303334_T_C rs10906875 10:14646186:14647229 2.238e-04 -0.5866 1.0 5.310e-01 0.2325 1
10:13770065_T_C rs6602676 10:14650269:14651143 7.560e-05 -0.529 0.389662392579 2.900e-01 0.4325 1
10:14655955_C_A rs11259226 10:14655234:14655794 1.078e-04 -0.5865 0.554729724727 1.073e-01 0.285 1
10:13853852_A_G rs7088455 10:14659084:14659677 5.742e-04 -1.024 1.0 5.324e-01 0.945 1
10:14656582_G_C rs11591568 10:14689961:14690741 5.234e-12 0.922 2.67353287057e-08 5.175e-09 0.3875 1.24571627247368e-06
10:14066522_T_C rs12770836 10:14695227:14695689 2.367e-03 0.4163 1.0 9.933e-01 0.29 1
10:14698560_C_T rs11259247 10:14698371:14698846 1.857e-06 -0.941 0.00950123832167 6.971e-03 0.105 0.146323876851061
10:14500812_A_C rs10796197 10:14701519:14702296 1.126e-04 -0.5899 0.577625553308 1.925e-01 0.6225 1
10:15119174_G_A rs7910372 10:14702754:14703322 2.761e-04 -0.6346 1.0 2.249e-01 0.135 1
10:13869187_C_T rs11258655 10:14715509:14715977 7.048e-07 0.6462 0.00361073628862 1.238e-03 0.535 0.0633830834325705
10:15241689_A_C rs4237445 10:14747480:14747971 2.969e-04 0.6485 1.0 3.066e-01 0.785 1
10:14954306_C_T rs35654459 10:14769513:14770015 7.277e-05 0.7557 0.366738682533 1.720e-01 0.1675 1
10:14731077_G_A rs386426335 10:14793572:14794020 3.243e-05 -1.247 0.162653948201 2.919e-02 0.0525 1
10:15116387_C_T rs12253810 10:14799375:14799813 4.944e-05 1.064 0.247534434056 4.697e-02 0.095 1
10:15049704_C_A rs4750582 10:14862759:14863130 1.058e-03 0.7532 1.0 5.482e-01 0.15 1
10:15047679_T_C rs4750581 10:14879739:14880730 2.827e-04 0.4857 1.0 6.227e-01 0.455 1
10:15738520_T_C rs117712740 10:14920140:14921126 1.085e-03 1.039 1.0 7.935e-01 0.05 1
10:14670260_C_T rs144777755 10:14993192:14994152 4.975e-05 -1.221 0.228438684467 3.173e-02 0.045 1
10:14469336_C_G rs11259087 10:14995364:14996757 5.100e-04 -0.6987 1.0 6.251e-01 0.12 1
10:14111914_T_C rs73595489 10:15001273:15002407 1.341e-03 0.8566 1.0 9.938e-01 0.0925 1
10:15070899_A_G rs61555647 10:15077209:15077725 4.017e-04 1.062 1.0 4.504e-01 0.075 1
10:15273279_C_T rs113108372 10:15138820:15140003 2.870e-05 -1.296 0.126965194208 1.739e-02 0.065 1
10:15161274_A_C rs10906832 10:15160522:15161024 1.626e-12 1.024 7.21104630428e-09 5.158e-09 0.22 3.71536701685747e-07
10:15248452_A_G rs6602823 10:15231489:15231911 1.519e-08 -0.986 6.58518208693e-05 6.448e-05 0.81 0.00166360097949864
10:14736230_T_C rs2266374 10:15527059:15527517 9.265e-04 0.5151 1.0 4.852e-01 0.7525 1
10:14818646_A_G rs7071481 10:15754823:15755250 1.579e-04 0.9062 0.631396053672 4.110e-01 0.0775 1
10:16141290_C_T rs117437657 10:15901970:15902789 1.156e-04 -1.049 0.474517310915 4.745e-01 0.0725 1
10:16723139_T_A rs4748309 10:16478695:16479518 1.649e-04 -0.998 0.705942999205 2.311e-01 0.06 1
10:16413124_A_C rs72770405 10:16751815:16752255 2.587e-03 0.798 1.0 9.527e-01 0.0525 1
10:16527707_A_G rs45485296 10:16859161:16860206 1.033e-03 1.061 1.0 2.877e-01 0.0475 1
10:16918704_C_A rs2246163 10:16933181:16933662 1.651e-23 1.11 7.25891422695e-20 2.420e-20 0.6125 2.52541082581574e-17
10:17140856_T_C rs4237343 10:16993189:16993663 9.172e-04 -0.4579 1.0 5.014e-01 0.46 1
10:16635100_A_G rs6977 10:17067544:17068047 4.410e-03 -1.029 1.0 4.549e-01 0.025 1
10:16692015_C_G rs7920932 10:17075467:17076037 1.013e-04 0.5307 0.422837861975 9.971e-02 0.6225 1
10:17076818_T_C rs11254337 10:17174369:17174805 2.384e-03 0.5806 1.0 8.309e-01 0.8375 1
10:16823634_A_G rs61843964 10:17242856:17244050 5.832e-04 -1.009 1.0 4.923e-01 0.055 1
10:17255095_G_A rs10795464 10:17254791:17255455 4.118e-25 1.235 1.64195623937e-21 1.464e-21 0.415 9.37197834751276e-19
10:16987872_A_G rs10904846 10:17256728:17257234 2.362e-04 -0.9599 0.941065283346 5.498e-02 0.09 1
10:17076508_T_C rs74120110 10:17258008:17258905 2.536e-04 1.239 1.0 1.141e-01 0.0575 1
10:17759318_C_T rs45607131 10:17269769:17270891 1.425e-03 0.8338 1.0 3.202e-01 0.0925 1
10:17076508_T_C rs74120110 10:17271226:17273123 1.211e-03 1.1 1.0 8.090e-01 0.0575 1
10:16885518_C_G rs780830 10:17502674:17503143 2.481e-04 0.7039 1.0 5.343e-01 0.7675 1
10:17579037_G_A rs11254655 10:17627010:17627519 9.804e-05 0.5543 0.406576559173 1.378e-01 0.6175 1
10:16707140_G_A rs151179965 10:17685581:17686809 4.023e-03 -0.9014 1.0 9.027e-01 0.0475 1
10:18335200_C_T rs1954283 10:17734969:17735437 9.019e-05 -0.5803 0.384576995294 2.922e-01 0.4375 1
10:19601824_G_A rs11009410 10:18707426:18707859 5.534e-04 0.6035 1.0 1.547e-01 0.7625 1
10:19563200_A_G rs73593861 10:18940146:18941095 3.261e-04 0.7312 1.0 1.916e-01 0.1575 1
10:18685765_C_T rs1570940 10:18947872:18948407 3.644e-04 -0.6414 1.0 2.637e-01 0.215 1
10:19993919_A_G rs2481933 10:20098904:20099296 2.915e-03 -0.4482 1.0 6.882e-01 0.4525 1
10:19602713_T_C rs144839322 10:20105010:20107149 2.808e-03 -1.083 1.0 5.696e-01 0.0325 1
10:20298442_T_C rs11011734 10:20113815:20115097 1.774e-03 -0.6982 1.0 4.980e-01 0.135 1
10:20280612_A_T rs7923280 10:20224153:20224794 1.462e-04 0.5869 0.798316805019 5.091e-01 0.6375 1
10:19566351_C_G rs16918455 10:20292262:20293689 8.293e-04 0.6012 1.0 4.122e-01 0.2175 1
10:20305643_C_T rs11011739 10:20306340:20306836 9.502e-11 -1.384 5.11403145191e-07 3.739e-08 0.1225 1.89084583945772e-05
10:19699871_T_C rs4573593 10:20417682:20418222 3.396e-03 0.5192 1.0 5.732e-01 0.71 1
10:20523207_T_A rs12356314 10:20681344:20681854 7.050e-04 0.9581 1.0 5.002e-01 0.1125 1
10:20809813_C_A rs10764243 10:20841080:20841507 3.147e-04 -0.5715 1.0 3.917e-01 0.3125 1
10:21838380_C_T rs4553272 10:20873307:20873854 8.038e-04 -0.5128 1.0 4.900e-01 0.44 1
10:21066195_G_T rs67523093 10:20905641:20906536 2.900e-04 1.125 1.0 9.637e-01 0.04 1
10:21569443_C_T rs11012639 10:21065339:21065748 6.834e-04 0.5933 1.0 9.278e-01 0.8175 1
10:20509150_G_A rs74119522 10:21237831:21238210 9.298e-04 -0.5043 1.0 7.515e-02 0.24 1
10:22068020_G_A rs113244555 10:21657014:21657546 7.833e-03 -0.9075 1.0 6.685e-01 0.0425 1
10:21679527_G_A rs10828239 10:21784360:21785125 2.064e-03 0.493 1.0 8.903e-01 0.215 1
10:22787402_A_G rs4144588 10:21813554:21814211 7.539e-04 -0.5366 1.0 3.158e-01 0.29 1
10:22788160_C_T rs57074189 10:21814313:21815001 3.458e-05 1.238 0.082157277086 1.076e-02 0.065 0.810698360873075
10:21108706_T_C rs71578949 10:21815823:21816247 2.330e-03 -0.8383 1.0 1.569e-01 0.085 1
10:21507176_A_G rs9988757 10:21822495:21823534 3.652e-04 0.7537 0.863333394536 6.175e-02 0.1325 1
10:21029288_G_A rs77456294 10:21850914:21851255 3.063e-04 -1.122 0.712837626292 3.448e-01 0.0975 1
10:20949448_T_G rs7088487 10:21897844:21898313 3.021e-04 -0.5048 0.706608229846 1.217e-01 0.4825 1
10:21882351_T_C rs117551980 10:21913831:21915200 2.270e-04 -1.038 0.530937416919 7.463e-02 0.07 1
10:22701690_C_T rs143914989 10:22053755:22054133 4.981e-04 0.9786 1.0 2.612e-01 0.0825 1
10:23198881_A_G rs57053627 10:22291869:22293087 4.267e-04 -0.6678 0.855463048692 1.293e-01 0.245 1
10:21549970_C_T rs118023509 10:22311660:22312048 1.524e-03 0.9863 1.0 8.103e-01 0.0425 1
10:23335957_A_G rs11013273 10:22540823:22541378 8.095e-03 -0.5709 1.0 6.185e-01 0.81 1
10:22859530_C_T rs3793753 10:22604084:22604735 2.168e-03 0.6041 1.0 8.144e-01 0.8375 1
10:22762366_G_A rs57965592 10:22604950:22606184 3.569e-03 -1.043 1.0 7.793e-01 0.0575 1
10:23342159_G_A rs4237359 10:22608951:22609749 6.713e-03 0.4144 1.0 8.577e-01 0.3125 1
10:22779693_A_G rs12570045 10:22624087:22625081 7.798e-04 -0.5563 1.0 3.973e-01 0.1975 1
10:23046099_A_C rs2364738 10:22629417:22630255 9.309e-04 -0.5177 1.0 2.615e-01 0.335 1
10:23711654_C_T rs76223480 10:22725663:22726642 4.917e-04 -0.4833 0.897835473944 8.978e-01 0.3975 1
10:22871928_T_A rs943197 10:22870293:22870960 7.437e-07 -0.7341 0.00147774954944 5.881e-04 0.32 0.0284716197474321
10:22905189_G_A rs1778352 10:22904564:22905413 1.422e-07 1.237 0.000291927904056 1.719e-04 0.1125 0.00660726538732973
10:22877923_G_T rs11013060 10:22919392:22920098 5.936e-03 -0.9962 1.0 9.360e-01 0.055 1
10:23659587_C_T rs7079237 10:22924619:22924990 4.261e-04 0.6213 0.881612413059 1.111e-01 0.22 1
10:23408594_A_T rs61849913 10:22941981:22942516 4.541e-03 -0.5669 1.0 9.995e-01 0.1675 1
10:22927872_A_G rs1539628 10:22972805:22973278 1.000e-05 -0.649 0.0213655485576 4.417e-03 0.29 0.288427009907699
10:23401164_C_G rs10160199 10:23003287:23004065 3.073e-03 -0.4342 1.0 4.245e-01 0.43 1
10:23501376_G_A rs147172631 10:23012098:23012644 1.351e-04 -1.282 0.29405404013 2.058e-02 0.0325 1
10:23327852_G_A rs188189173 10:23167751:23168315 3.569e-04 -1.21 0.868008856541 3.877e-01 0.0675 1
10:23236661_TA_T rs147546163 10:23384925:23385467 5.444e-05 -1.431 0.145294475332 8.534e-02 0.065 1
10:23664096_G_T rs10734046 10:23385942:23386490 8.624e-05 0.5522 0.230083374595 2.803e-02 0.495 1
10:22859530_C_T rs3793753 10:23403984:23404440 1.733e-02 0.4702 1.0 8.753e-01 0.8375 1
10:24407947_T_C rs11013906 10:23702639:23702977 1.413e-04 -0.6045 0.419807398409 2.534e-01 0.245 1
10:24074892_C_T rs78727297 10:23727469:23728520 3.320e-03 -0.7524 1.0 9.929e-01 0.075 1
10:23654790_A_G rs144795310 10:23731203:23731826 1.446e-03 -1.044 1.0 9.799e-01 0.055 1
10:23818927_G_A rs11013555 10:23820059:23820443 1.180e-03 -0.5174 1.0 4.358e-01 0.2275 1
10:23195209_C_A rs4601662 10:23832957:23833539 7.099e-03 -0.4494 1.0 6.629e-01 0.3575 1
10:24069087_C_T rs6482348 10:23932252:23932764 5.944e-05 -0.5446 0.186695467451 4.742e-03 0.505 1
10:24814503_G_A rs10828664 10:24112109:24112541 1.709e-03 -0.4739 1.0 3.014e-01 0.56 1
10:24679285_T_A rs72776746 10:25126681:25127131 1.748e-03 0.5805 1.0 3.230e-01 0.1425 1
10:25639985_C_A rs10741077 10:25497465:25498276 8.544e-04 0.5423 1.0 9.695e-02 0.2575 1
10:26462463_T_A rs1330575 10:26300971:26301420 1.707e-05 0.5911 0.0854019480829 5.549e-03 0.535 0.832150750457993
10:26540612_T_G rs76349367 10:26615721:26616231 1.395e-03 0.7517 1.0 7.787e-02 0.09 1
10:27212522_C_T rs1776752 10:26623969:26625032 1.979e-04 -1.25 1.0 4.474e-02 0.045 1
10:27488183_G_A rs12360088 10:26625804:26626395 1.380e-03 1.091 1.0 1.475e-01 0.0525 1
10:26785991_G_T rs12781142 10:26666114:26666584 3.139e-03 0.5036 1.0 4.083e-01 0.185 1
10:26816371_G_A rs1013470 10:26681068:26681935 3.759e-03 0.5057 1.0 9.903e-01 0.1875 1
10:26545425_G_A rs112450088 10:26697933:26698310 7.855e-04 -1.139 1.0 1.779e-01 0.0475 1
10:26084340_T_G rs11014751 10:26712591:26713169 6.061e-04 0.9958 1.0 6.063e-01 0.06 1
10:26798050_T_G rs72803282 10:26719506:26720390 6.847e-05 1.001 0.347254658059 1.824e-01 0.1 1
10:27570130_C_T rs1252880 10:26721592:26722947 4.561e-03 -0.8525 1.0 9.945e-01 0.95 1
10:27207231_T_G rs117144218 10:26726357:26728649 2.477e-04 1.097 1.0 6.277e-01 0.0725 1
10:26225907_G_T rs6482522 10:26744678:26745271 1.520e-03 0.8541 1.0 4.644e-01 0.07 1
10:26158422_A_C rs3006262 10:26768574:26769155 1.449e-04 0.7547 0.729625069702 2.094e-01 0.14 1
10:26683062_A_G rs12413544 10:26769513:26770363 2.489e-03 -0.4818 1.0 9.393e-01 0.53 1
10:25864654_T_C rs17557337 10:26770909:26771713 9.193e-03 0.7271 1.0 9.985e-01 0.0525 1
10:26874610_G_A rs9418561 10:26806101:26806567 3.708e-04 1.141 1.0 3.688e-01 0.04 1
10:26836009_A_G rs11015165 10:26844932:26845558 3.308e-04 0.6207 1.0 2.615e-01 0.21 1
10:27610483_T_C rs237604 10:26863655:26864357 8.873e-14 1.033 4.41177110142e-10 3.686e-11 0.445 2.80770031942471e-08
10:27606954_T_C rs237599 10:26917362:26917838 8.779e-15 1.001 4.39987797032e-11 1.319e-11 0.515 3.29359717737374e-09
10:26747544_T_G rs17557892 10:26985878:26986798 7.580e-04 0.7767 1.0 9.865e-01 0.08 1
10:27402415_C_T rs11015541 10:26995018:26995515 2.153e-04 -0.7528 1.0 3.901e-02 0.13 1
10:26656179_C_A rs12761113 10:27026689:27027101 9.032e-04 -0.9672 1.0 7.863e-01 0.075 1
10:27060172_C_T rs12777937 10:27044366:27045059 4.946e-04 1.048 1.0 4.615e-01 0.055 1
10:28084421_G_A rs61843166 10:27125968:27126494 2.686e-03 -0.8069 1.0 3.558e-01 0.0725 1
10:27515297_C_T rs11015617 10:27148571:27150694 1.478e-02 0.5056 1.0 9.943e-01 0.13 1
10:27073535_T_G rs17816509 10:27388986:27389737 2.692e-03 -0.5698 1.0 5.221e-01 0.1625 1
10:26804439_C_G rs1775229 10:27442919:27445013 2.570e-04 0.5278 1.0 8.944e-01 0.7 1
10:28207986_A_T rs76992283 10:27529030:27529901 6.793e-04 1.218 1.0 4.812e-01 0.04 1
10:27023882_T_C rs11015253 10:27529924:27530351 6.085e-05 0.8454 0.277314991706 1.837e-01 0.1575 1
10:26597150_G_A rs74126417 10:27530546:27531491 1.867e-04 0.9188 0.851200756392 8.982e-02 0.0775 1
10:27502373_A_G rs61849039 10:27531657:27532310 3.655e-10 0.9496 1.66562237268e-06 1.176e-07 0.6775 5.67585683525828e-05
10:27606954_T_C rs237599 10:27608847:27609393 4.616e-16 1.028 2.09312013383e-12 6.977e-13 0.515 1.94558978342822e-10
10:26867713_C_T rs61838888 10:27634622:27635093 7.049e-03 -0.6857 1.0 9.524e-01 0.0825 1
10:27643842_T_C rs56246416 10:27643552:27644018 2.577e-19 -1.246 1.192289978e-15 1.192e-15 0.21 1.88546982234617e-13
10:27669424_C_T rs594262 10:27672867:27673394 4.348e-21 -1.115 1.9863768175e-17 3.496e-19 0.68 4.2936298901268e-15
10:28595937_C_G rs12098709 10:27734931:27735821 4.752e-03 0.8042 1.0 9.615e-01 0.065 1
10:27392343_G_A rs34358341 10:27737578:27738217 1.683e-03 0.7362 1.0 4.471e-01 0.1175 1
10:26872876_T_C rs12242838 10:27739074:27739542 3.263e-05 0.8852 0.145943647727 5.122e-02 0.1525 1
10:27681526_G_A rs7100677 10:27741636:27742410 7.747e-11 -0.8528 3.45655954091e-07 9.757e-08 0.275 1.31255842026634e-05
10:26993955_C_A rs1748355 10:27753286:27754423 4.800e-05 -0.5921 0.212922444802 1.422e-02 0.555 1
10:27207177_G_A rs4749198 10:27770304:27770911 6.597e-04 0.5596 1.0 2.074e-01 0.32 1
10:27780624_C_A rs2477328 10:27783300:27783855 2.404e-24 -1.18 1.07113085428e-20 6.432e-22 0.54 4.58251311595936e-18
10:27488183_G_A rs12360088 10:27792290:27793723 3.245e-04 1.214 1.0 7.084e-02 0.0525 1
10:26874610_G_A rs9418561 10:27825004:27825901 4.983e-04 1.121 1.0 7.096e-01 0.04 1
10:27851166_A_C rs2763299 10:27857118:27858039 6.008e-16 -0.9983 2.66944942732e-12 6.527e-13 0.555 2.44398465112817e-10
10:27904113_C_G rs2934709 10:28237762:28238353 3.160e-03 -0.4402 1.0 7.279e-01 0.605 1
10:28661816_C_T rs61849569 10:28284275:28284628 6.770e-05 1.206 0.305881028281 3.170e-02 0.055 1
10:29162872_T_A rs4749357 10:28537002:28537535 3.324e-05 -1.158 0.159148674603 2.770e-02 0.0575 1
10:28976900_T_A rs77162568 10:28570791:28571324 3.342e-04 0.9539 1.0 3.957e-01 0.055 1
10:28709550_A_G rs9416795 10:28591520:28592539 5.598e-04 0.6488 1.0 6.227e-01 0.865 1
10:29378434_T_C rs522012 10:28592553:28593610 5.136e-04 -0.7857 1.0 3.160e-01 0.1025 1
10:28635641_A_G rs1249327 10:28619867:28620422 2.149e-05 -0.6 0.105073876525 1.734e-02 0.53 0.967813592906843
10:28636719_A_C rs2616624 10:28622225:28622744 3.513e-06 -0.7394 0.0171559580432 2.191e-03 0.2425 0.240670947510396
10:28602684_T_C rs1249420 10:28622793:28623615 3.416e-04 -0.569 1.0 1.816e-01 0.6175 1
10:28622203_T_C rs703019 10:28633859:28634306 2.902e-14 -1.113 1.4151170627e-10 4.804e-12 0.235 9.86531036271056e-09
10:27968654_G_A rs2637276 10:28636043:28636486 5.808e-05 -0.5791 0.283388758027 2.139e-01 0.64 1
10:29457166_A_G rs61839162 10:28656980:28657528 1.651e-03 0.8461 1.0 9.838e-01 0.085 1
10:27914696_A_G rs1168581 10:28682778:28683397 1.334e-03 0.66 1.0 8.141e-01 0.8775 1
10:28692622_G_A rs2368322 10:28689014:28690379 3.443e-07 -0.742 0.0016687792393 4.759e-04 0.4525 0.0315693970023514
10:28661555_C_A rs1249273 10:28691371:28692156 2.001e-03 0.4835 1.0 8.111e-01 0.6275 1
10:29541461_C_A rs58735753 10:28720959:28721527 1.274e-04 -1.3 0.61783297335 6.178e-01 0.0475 1
10:27929163_G_A rs12774308 10:28748702:28749154 8.945e-04 0.6769 1.0 2.626e-01 0.14 1
10:29155593_A_T rs34751121 10:28757957:28758371 2.656e-04 0.9423 1.0 4.874e-01 0.0775 1
10:29636663_G_A rs11007536 10:28780949:28781820 1.058e-03 -0.5346 1.0 5.914e-01 0.3275 1
10:28950789_A_G rs10826485 10:28820944:28823170 1.384e-03 0.7687 1.0 9.930e-01 0.13 1
10:27880190_C_T rs11015890 10:28823656:28824182 4.709e-03 -0.4852 1.0 9.970e-01 0.2125 1
10:29048714_T_C rs1249013 10:28831642:28832078 2.368e-04 0.5421 1.0 2.468e-01 0.6575 1
10:27911359_A_C rs1168578 10:28847988:28848444 6.597e-04 -0.5137 1.0 1.418e-01 0.48 1
10:28622203_T_C rs703019 10:28908375:28908892 1.778e-03 0.5159 1.0 3.073e-01 0.235 1
10:29835380_C_T rs4747663 10:28909162:28909603 4.419e-04 0.4622 1.0 7.949e-02 0.4575 1
10:29446791_G_A rs1014084 10:29027079:29027529 6.235e-05 1.152 0.309634086357 2.872e-01 0.0525 1
10:29716353_C_T rs8317 10:29737957:29738452 2.045e-23 1.178 1.03771876146e-19 6.506e-20 0.5425 3.47778590423726e-17
10:29963887_A_G rs7098565 10:29832595:29833046 1.371e-03 0.5369 1.0 9.398e-01 0.18 1
10:29460637_C_T rs72800409 10:29852472:29852931 1.012e-03 0.8001 1.0 6.258e-01 0.07 1
10:29272115_G_A rs7089095 10:29877561:29878010 1.654e-04 -0.5705 0.862529434376 1.610e-01 0.4775 1
10:29600889_A_G rs11007521 10:29905376:29905800 1.250e-04 0.5524 0.665132856416 9.903e-02 0.41 1
10:29521744_G_A rs4747646 10:29947726:29948607 3.036e-05 -0.6271 0.161752514673 6.887e-02 0.355 1
10:30666567_T_G rs1831250 10:29969787:29971445 2.466e-03 -0.6095 1.0 8.980e-01 0.14 1
10:29903223_A_G rs1815370 10:29977097:29977722 3.856e-05 -0.5907 0.206311556196 1.949e-01 0.4125 1
10:30885616_T_C rs10826828 10:30014159:30014901 1.650e-03 -0.6159 1.0 6.390e-01 0.1325 1
10:30845038_G_A rs4749567 10:30023579:30025828 2.432e-05 -0.6778 0.130170672817 2.065e-02 0.2225 1
10:30335354_C_T rs2487929 10:30040386:30041059 1.024e-04 -0.9811 0.542370218861 5.053e-01 0.915 1
10:30064366_A_G rs75853528 10:30061315:30062006 6.523e-04 0.5292 1.0 5.097e-01 0.2175 1
10:29884744_G_C rs2479689 10:30092431:30092922 6.410e-04 0.5598 1.0 8.091e-01 0.24 1
10:31041221_G_A rs11812218 10:30315424:30315866 2.140e-03 0.4393 1.0 5.009e-01 0.5025 1
10:29654597_C_T rs7906162 10:30316127:30316891 1.193e-03 0.4787 1.0 7.813e-01 0.43 1
10:30912894_T_C rs60459078 10:30536516:30537084 1.759e-03 -0.5498 1.0 5.971e-01 0.165 1
10:30774236_T_C rs302424 10:30637712:30638552 5.584e-03 -0.5538 1.0 9.654e-01 0.86 1
10:31105451_T_C rs6481722 10:30681265:30681876 6.650e-04 0.5927 1.0 2.060e-01 0.225 1
10:30204801_G_A rs2776636 10:30702957:30703487 9.685e-04 0.5287 1.0 9.706e-01 0.2025 1
10:30269820_A_G rs7919392 10:30716014:30717074 3.807e-06 -0.6598 0.0171486035643 5.703e-04 0.4575 0.240660195237736
10:30687815_A_C rs1754239 10:30721831:30724443 2.148e-03 0.564 1.0 8.122e-01 0.8175 1
10:30223931_C_A rs149090465 10:30725760:30726438 5.469e-03 0.9602 1.0 7.518e-01 0.0675 1
10:30232533_G_C rs7084622 10:30745153:30745566 8.746e-04 -0.7156 1.0 9.892e-01 0.105 1
10:30748498_T_C rs111186234 10:30748104:30748789 7.680e-11 1.564 3.40597977352e-07 3.100e-07 0.1 1.29604626173679e-05
10:29889225_A_C rs2505897 10:30756749:30757374 2.508e-04 -0.4802 1.0 5.058e-01 0.575 1
10:30886800_A_C rs16930199 10:30777150:30777757 5.697e-03 -0.7477 1.0 6.761e-01 0.06 1
10:30688427_C_T rs10763785 10:30782730:30783819 1.990e-04 0.6264 0.861475933 3.763e-01 0.3175 1
10:30881908_G_A rs10763809 10:30818105:30819224 6.712e-03 -0.4038 1.0 6.431e-01 0.33 1
10:31429850_T_C rs1272045 10:30826253:30826872 1.334e-03 0.4344 1.0 7.861e-01 0.375 1
10:30232533_G_C rs7084622 10:30831324:30832144 1.321e-03 -0.6902 1.0 9.970e-01 0.105 1
10:30008850_T_A rs1247093 10:30843037:30843730 2.551e-03 0.406 1.0 5.919e-01 0.54 1
10:30847007_T_C rs4749568 10:30846835:30847264 1.686e-07 0.8216 0.000701851132322 5.272e-04 0.2 0.0146089013468406
10:30228591_C_T rs1756754 10:30876065:30876952 1.070e-03 0.475 1.0 7.155e-01 0.53 1
10:31080923_A_G rs7901107 10:30878237:30878787 1.465e-03 0.5478 1.0 4.350e-01 0.185 1
10:30888788_A_C rs300811 10:30882963:30883393 8.673e-13 0.9412 3.55063464766e-09 1.820e-09 0.595 1.93589080117783e-07
10:30885904_T_C rs35870171 10:30888797:30889460 6.345e-09 -0.8015 2.59751400045e-05 5.361e-06 0.4075 0.00070970221717699
10:30997507_G_C rs16930258 10:30951813:30952171 2.965e-03 0.7023 1.0 9.312e-01 0.095 1
10:30575547_C_T rs72817547 10:31011796:31012277 2.749e-03 0.7728 1.0 6.146e-01 0.0675 1
10:31899512_T_G rs721345 10:31072730:31073671 7.099e-04 -0.4818 1.0 4.142e-01 0.4625 1
10:31107117_G_C rs1417570 10:31106843:31107336 1.281e-12 1.125 5.09074533642e-09 3.378e-09 0.225 2.68347658209834e-07
10:31101743_G_A rs1417569 10:31272026:31272623 5.102e-04 0.5577 1.0 6.915e-01 0.65 1
10:31935184_G_C rs79526796 10:31280987:31281357 2.070e-04 1.321 0.761815681941 6.853e-02 0.04 1
10:30689316_A_G rs2265189 10:31284192:31285229 3.451e-03 0.4313 1.0 8.741e-01 0.5975 1
10:30985070_G_A rs11008186 10:31287994:31288818 3.832e-05 0.5541 0.141371066711 1.306e-01 0.49 1
10:30364563_G_A rs61841134 10:31289303:31290280 5.930e-04 0.9454 1.0 3.173e-01 0.0375 1
10:30709935_T_G rs306582 10:31293478:31294014 7.638e-04 0.8094 1.0 9.211e-01 0.125 1
10:30916004_G_A rs28631040 10:31297013:31297405 4.703e-03 0.6748 1.0 8.621e-01 0.1725 1
10:31544026_A_G rs1314004 10:31310817:31311313 2.029e-03 0.481 1.0 2.276e-01 0.7575 1
10:30355052_G_A rs1122730 10:31320168:31321747 3.849e-03 -0.4367 1.0 7.088e-01 0.3375 1
10:31298325_G_A rs1690624 10:31327822:31328430 3.052e-27 1.315 1.11930982931e-23 1.011e-24 0.6625 1.4602995737387e-20
10:32163825_C_T rs149710354 10:31408153:31408714 3.440e-03 -0.7516 1.0 4.898e-01 0.08 1
10:31116970_A_G rs7904091 10:31503897:31504545 1.334e-03 0.7547 1.0 1.464e-01 0.8625 1
10:31915467_C_T rs56842128 10:31606928:31608383 1.092e-04 -0.6116 0.42177243013 3.862e-01 0.305 1
10:30662669_T_G rs34384306 10:31608403:31609541 9.802e-04 -1.175 1.0 2.676e-01 0.0375 1
10:30841001_C_T rs12257084 10:31731443:31731859 4.822e-03 -0.5549 1.0 7.967e-01 0.16 1
10:30893302_G_T rs3124183 10:31870756:31871443 1.402e-04 -1.356 0.532007079272 2.553e-01 0.04 1
10:32102694_G_A rs72786791 10:31871484:31872058 2.525e-03 0.9479 1.0 3.475e-01 0.0725 1
10:31875942_T_C rs11008537 10:31875550:31876051 1.285e-06 -0.7735 0.00488155076452 2.336e-03 0.67 0.0826717892573472
10:32702131_C_T rs117175353 10:31878849:31879395 3.463e-04 -1.22 1.0 1.220e-01 0.045 1
10:31832247_C_T rs1314031 10:31888834:31889464 6.996e-04 1.213 1.0 4.296e-01 0.03 1
10:31096209_C_T rs72812591 10:31892302:31892866 2.558e-05 -1.079 0.0967460145498 5.137e-03 0.0625 0.91154552847106
10:32702131_C_T rs117175353 10:31986255:31986673 1.001e-04 1.322 0.3787127269 3.012e-01 0.045 1
10:31996312_G_A rs2277252 10:31990790:31991583 5.968e-05 0.5563 0.22576793911 4.095e-02 0.4325 1
10:32234464_CAT_C rs35683263 10:31995858:31996918 3.533e-04 0.5742 1.0 6.924e-02 0.325 1
10:32029550_A_C rs12218350 10:32042992:32043434 3.654e-05 0.6783 0.139060467347 1.589e-02 0.2825 1
10:32703847_G_A rs11008928 10:32048642:32049762 1.663e-03 -0.752 1.0 1.005e-01 0.1 1
10:3866303_G_A rs67058447 10:3214525:3215778 1.122e-03 -0.5775 1.0 4.679e-01 0.1925 1
10:31247494_G_A rs10740839 10:32217038:32218000 1.904e-03 -0.4307 1.0 6.404e-01 0.6175 1
10:32133098_C_A rs117935036 10:32218039:32218714 5.895e-03 -0.9976 1.0 9.371e-01 0.0425 1
10:32042256_G_C rs2797137 10:32219088:32219648 4.996e-03 0.4131 1.0 4.315e-01 0.4625 1
10:32285574_G_T rs211268 10:32265933:32267278 2.757e-03 -0.7546 1.0 2.660e-01 0.1275 1
10:32702456_C_T rs2370771 10:32312030:32312519 3.946e-04 -0.6111 1.0 5.338e-02 0.2425 1
10:32102694_G_A rs72786791 10:32336127:32336479 5.239e-06 -1.382 0.0192537809751 1.543e-02 0.0725 0.265211394803565
10:32285574_G_T rs211268 10:32344311:32345986 1.237e-05 1.071 0.0454944072799 1.974e-03 0.1275 0.524758666856885
10:33377837_T_A rs12264820 10:32545571:32546007 1.132e-02 0.6495 1.0 7.507e-01 0.0625 1
10:33177423_G_A rs12256760 10:32634936:32636516 8.530e-03 -0.6779 1.0 4.114e-01 0.07 1
10:32993084_A_C rs113381253 10:32734439:32735266 1.587e-05 0.5945 0.0679405755133 3.218e-03 0.34 0.707534054809023
10:33124577_C_T rs10827140 10:32845495:32846021 2.693e-04 0.502 1.0 6.216e-02 0.445 1
10:31940529_T_A rs2480550 10:32905368:32905754 5.022e-04 0.5082 1.0 2.587e-01 0.6725 1
10:34053329_A_C rs4934991 10:33294047:33294541 4.087e-03 0.7205 1.0 6.434e-01 0.905 1
10:3591799_A_C rs10904054 10:3451006:3451631 4.973e-03 -0.405 1.0 9.740e-01 0.4175 1
10:2637795_C_G rs10903824 10:3466529:3467060 3.383e-04 1.286 1.0 5.192e-01 0.0375 1
10:34669404_G_T rs10763990 10:34719601:34720023 1.311e-09 0.785 4.55833769955e-06 4.720e-07 0.4225 0.000141715809501693
10:34014629_G_T rs35781626 10:34916265:34916745 1.882e-03 -0.7139 1.0 9.915e-01 0.0925 1
10:2992874_T_C rs72776865 10:3507564:3508038 2.652e-04 0.6701 1.0 6.460e-01 0.18 1
10:2742172_G_A rs12414084 10:3511286:3511794 1.331e-04 -1.284 0.707213799862 3.275e-01 0.05 1
10:4491967_T_A rs1751290 10:3514754:3515579 3.112e-04 0.506 1.0 2.247e-01 0.4625 1
10:3515440_G_T rs12241260 10:3527444:3527884 8.487e-05 0.6555 0.452094506134 1.348e-01 0.3 1
10:36288772_C_G rs117041353 10:35378820:35379900 1.085e-02 0.6955 1.0 7.574e-01 0.0575 1
10:36339816_C_T rs10508827 10:35415233:35416824 2.287e-03 -0.7163 1.0 9.892e-01 0.0825 1
10:35246623_C_A rs12573778 10:35424747:35425676 1.153e-03 -0.4739 1.0 7.438e-01 0.4325 1
10:34651852_C_T rs61842496 10:35453949:35454503 1.970e-07 -1.277 0.000661911541258 5.194e-04 0.0975 0.0138883564630341
10:35504007_C_CCA rs111669259 10:35484214:35485344 1.707e-03 -0.5085 1.0 8.389e-02 0.34 1
10:35246612_C_A rs7086375 10:35625020:35625820 1.803e-04 -0.5211 0.621332276841 2.576e-01 0.545 1
10:36197063_A_T rs10827562 10:35657683:35658687 2.285e-03 -0.9935 1.0 9.906e-01 0.05 1
10:36679371_T_C rs2186013 10:35703135:35703662 6.724e-03 -0.8877 1.0 7.855e-01 0.9575 1
10:35581414_G_A rs150806768 10:35724628:35725229 1.070e-03 0.682 1.0 3.822e-01 0.1325 1
10:36472589_T_C rs55675860 10:35732459:35733100 8.336e-04 -0.8528 1.0 2.010e-01 0.1425 1
10:34819773_T_C rs1082127 10:35739686:35740654 9.040e-04 -0.495 1.0 1.530e-01 0.4175 1
10:36454725_T_C rs74889195 10:35775113:35776201 1.719e-04 -0.8776 0.603502088412 1.398e-01 0.095 1
10:36738839_G_A rs7087074 10:35776372:35777176 6.640e-04 -0.576 1.0 9.729e-01 0.335 1
10:36676321_C_A rs1628107 10:35800479:35801055 9.350e-03 0.3593 1.0 8.601e-01 0.6025 1
10:36339816_C_T rs10508827 10:35812529:35813037 1.371e-03 -0.7491 1.0 8.771e-01 0.0825 1
10:34895329_T_C rs2496720 10:35853562:35854020 6.035e-05 0.8253 0.211539905791 3.151e-02 0.115 1
10:3306688_T_A rs4881133 10:3612242:3612939 4.902e-04 -0.8528 1.0 6.703e-01 0.8925 1
10:4550265_C_T rs113021036 10:3634455:3635286 1.030e-03 -0.8025 1.0 4.175e-01 0.0625 1
10:3789223_G_A rs10795070 10:3680465:3680886 3.338e-04 -0.6305 1.0 6.469e-01 0.2275 1
10:3119857_T_G rs72778560 10:3697126:3698513 7.334e-04 0.5715 1.0 7.638e-01 0.28 1
10:4689138_G_A rs12255709 10:3708928:3709699 3.072e-03 -0.5454 1.0 8.466e-01 0.2075 1
10:4400987_C_T rs4323784 10:3710505:3711570 1.468e-03 -0.4248 1.0 7.633e-01 0.54 1
10:3531982_G_C rs10904050 10:3713444:3713997 3.255e-05 0.6533 0.172594185156 3.668e-02 0.2725 1
10:3684253_C_T rs11251983 10:3762484:3763519 9.767e-05 0.8202 0.512061719981 1.147e-01 0.1175 1
10:3782419_A_G rs10795068 10:3782113:3783079 3.960e-19 -1.1 2.06724693335e-15 4.404e-16 0.71 3.13346599482818e-13
10:2933379_A_G rs10794966 10:3790498:3790914 5.584e-04 -0.5383 1.0 7.891e-01 0.6075 1
10:3358883_T_C rs7094752 10:3806897:3807806 3.154e-03 -0.4271 1.0 9.941e-01 0.4325 1
10:3984585_C_T rs72773002 10:3811633:3812293 5.886e-04 -1.164 1.0 7.955e-01 0.07 1
10:37581158_T_A rs1200863 10:38146344:38147000 8.308e-04 -0.6252 1.0 3.077e-02 0.185 1
10:3853529_T_A rs17842280 10:3818148:3818943 1.208e-03 0.8825 1.0 2.169e-01 0.08 1
10:3166221_G_A rs9423477 10:3818971:3819514 2.832e-04 0.5461 1.0 5.352e-01 0.48 1
10:37686400_A_G rs74135295 10:38194696:38195102 2.623e-03 -0.9411 1.0 9.842e-01 0.0625 1
10:4301819_T_C rs10904212 10:3823443:3824002 3.758e-05 -0.6039 0.195393691224 1.520e-01 0.645 1
10:3424538_C_T rs59261727 10:3824262:3826799 8.796e-04 -1.136 1.0 3.392e-01 0.045 1
10:38899250_G_A rs2180899 10:38265063:38266143 6.410e-03 0.4652 1.0 2.829e-01 0.255 1
10:3938695_T_G rs2148192 10:3826823:3828404 7.166e-04 0.5221 1.0 4.396e-01 0.3375 1
10:38370901_A_T rs10827845 10:38296558:38297379 1.980e-02 -0.8536 1.0 7.522e-01 0.04 1
10:37973072_T_C rs386609439 10:38298815:38300224 3.199e-04 -0.6686 1.0 1.127e-01 0.165 1
10:38634334_C_T rs12571507 10:38314110:38314684 6.071e-06 0.8274 0.0211390088657 6.280e-04 0.235 0.286121961099749
10:38899583_C_G rs143378424 10:38332716:38333146 7.265e-03 -0.8812 1.0 2.637e-01 0.0525 1
10:37368998_G_T rs79380677 10:38361486:38361875 2.839e-03 -0.779 1.0 3.790e-01 0.0775 1
10:39106221_G_A rs11146764 10:38382441:38383649 1.075e-03 -0.6183 1.0 2.420e-01 0.1925 1
10:3835352_G_A rs72771214 10:3849401:3849826 9.813e-12 -1.44 5.15991269853e-08 4.792e-09 0.1025 2.27935620340466e-06
10:3326652_C_T rs10904012 10:3870562:3871424 2.279e-03 -0.6273 1.0 9.135e-01 0.8725 1
10:4445743_A_T rs1679455 10:3877975:3878344 5.693e-04 0.6026 1.0 4.807e-01 0.2125 1
10:38321236_C_T rs72793729 10:38881860:38882092 6.039e-06 -1.435 0.0152774777626 1.405e-02 0.0425 0.218685839603005
10:3866284_G_A rs4880634 10:3891442:3891932 4.812e-04 -0.5544 1.0 6.489e-01 0.2525 1
10:3150973_C_T rs1132173 10:3893203:3894185 7.731e-05 0.5417 0.415698498645 1.648e-01 0.3275 1
10:3928464_C_A rs11252157 10:3894404:3895177 1.429e-03 0.559 1.0 6.452e-01 0.24 1
10:38321236_C_T rs72793729 10:39121340:39121556 5.954e-04 -1.113 1.0 5.435e-01 0.0425 1
10:38321236_C_T rs72793729 10:39138060:39138283 1.295e-04 -1.236 0.236989823784 8.719e-02 0.0425 1
10:3860746_A_G rs6601761 10:3915877:3916448 1.991e-05 -0.7263 0.108916609256 1.089e-01 0.725 0.991387710178678
10:2965946_T_C rs72775000 10:3919156:3919961 3.213e-04 1.159 1.0 4.689e-01 0.0675 1
10:4029215_T_A rs12570958 10:4028847:4029518 9.725e-07 0.7123 0.00530685366448 6.658e-04 0.405 0.0888276344465308
10:3815373_C_T rs1906143 10:4048151:4048607 1.684e-03 0.4882 1.0 6.680e-01 0.3375 1
10:4955702_G_T rs66923674 10:4096058:4096781 5.852e-04 0.6589 1.0 5.521e-01 0.1225 1
10:3327931_C_A rs17135001 10:4121925:4122909 3.819e-05 1.128 0.206804861163 2.028e-01 0.0875 1
10:4692213_T_C rs7898983 10:4170092:4170623 4.086e-04 -0.8055 1.0 8.092e-01 0.12 1
10:4752471_C_T rs11252672 10:4172832:4173399 2.873e-04 1.223 1.0 7.284e-01 0.055 1
10:3463569_C_T rs72765335 10:4173507:4174322 3.386e-04 0.6879 1.0 9.163e-01 0.155 1
10:3643035_G_A rs705464 10:4195816:4196197 6.232e-04 -0.4752 1.0 6.749e-01 0.425 1
10:43212423_G_T rs72789366 10:42360648:42360851 5.454e-04 -1.175 1.0 2.543e-01 0.0325 1
10:42458077_G_A rs72802077 10:42363290:42363505 1.262e-03 -0.7475 1.0 7.808e-01 0.095 1
10:43212423_G_T rs72789366 10:42364645:42364884 4.397e-04 -1.192 0.820067003921 6.478e-02 0.0325 1
10:43364968_G_C rs9733285 10:42364983:42365331 3.143e-03 0.5127 1.0 9.393e-01 0.19 1
10:43223462_G_C rs4948687 10:42374111:42374323 1.157e-03 0.5731 1.0 1.431e-01 0.195 1
10:43212423_G_T rs72789366 10:42379776:42380227 1.041e-04 -1.311 0.199804373306 1.738e-01 0.0325 1
10:42735999_C_G rs11528491 10:42384078:42384876 3.581e-10 0.9353 6.94697937675e-07 3.117e-09 0.43 2.50269385239258e-05
10:42735999_C_G rs11528491 10:42384992:42385700 1.166e-04 0.6117 0.22647107928 7.245e-03 0.43 1
10:43374226_T_C rs2744069 10:42387126:42387554 8.054e-04 0.4794 1.0 1.460e-02 0.4625 1
10:43212423_G_T rs72789366 10:42392577:42392880 1.190e-04 -1.3 0.233413919268 6.944e-02 0.0325 1
10:42619450_G_A rs7074992 10:42393305:42393976 1.382e-07 0.7865 0.000271933477332 4.776e-06 0.425 0.00620858120434721
10:42735999_C_G rs11528491 10:42394378:42394597 3.030e-10 0.9331 5.96815144446e-07 2.237e-09 0.43 2.17798773492665e-05
10:42735999_C_G rs11528491 10:42395771:42396553 5.200e-06 0.7106 0.010260032278 1.630e-04 0.43 0.156557635385893
10:43212423_G_T rs72789366 10:42396740:42397031 2.752e-04 -1.234 0.543054839759 3.603e-02 0.0325 1
10:42735999_C_G rs11528491 10:42398319:42398912 1.906e-04 0.5956 0.377047991471 1.666e-02 0.43 1
10:43374226_T_C rs2744069 10:42399359:42399588 2.376e-05 0.5973 0.0470864025792 2.829e-03 0.4625 0.538894038563826
10:42735999_C_G rs11528491 10:42399851:42400774 2.304e-04 0.5881 0.458065787684 5.724e-03 0.43 1
10:43081996_C_T rs28404481 10:42529259:42529699 1.558e-07 1.394 0.000373082129553 2.576e-06 0.075 0.00828491805020602
10:42735999_C_G rs11528491 10:42529840:42530334 8.839e-06 0.6978 0.0211861072871 5.390e-04 0.43 0.286428015987205
10:43212423_G_T rs72789366 10:42534616:42535140 3.141e-04 -1.224 0.755796367372 5.699e-03 0.0325 1
10:42735999_C_G rs11528491 10:42596777:42597185 8.770e-04 0.5334 1.0 1.120e-01 0.43 1
10:42735999_C_G rs11528491 10:42599494:42600004 1.306e-03 0.5166 1.0 7.850e-02 0.43 1
10:42913000_T_C rs2489707 10:42600062:42600292 2.984e-04 0.9649 0.777891596061 2.248e-02 0.07 1
10:42967279_T_C rs386480436 10:42823186:42823706 1.151e-02 -0.7498 1.0 2.219e-01 0.0675 1
10:42504923_C_A rs76789207 10:43048058:43048831 2.630e-03 -0.633 1.0 9.135e-01 0.1075 1
10:43011866_G_A rs80356257 10:43069747:43070195 2.975e-03 0.8505 1.0 6.603e-01 0.065 1
10:43122089_T_C rs143390752 10:43119367:43119816 3.139e-03 -0.7527 1.0 8.907e-01 0.085 1
10:43539757_G_A rs56088697 10:43419916:43420329 1.472e-04 -0.5387 0.616264921206 1.980e-02 0.3125 1
10:43622368_T_A rs2075913 10:43616251:43616786 9.486e-15 -1.151 3.95870537634e-11 2.828e-12 0.8 2.98784106193835e-09
10:43795350_A_G rs2503871 10:43633561:43634249 6.366e-05 -0.6125 0.266678835469 2.667e-01 0.3075 1
10:44309155_T_A rs74138087 10:43635803:43636323 7.546e-04 -1.142 1.0 5.821e-01 0.0375 1
10:43382580_C_T rs1857165 10:43647053:43647622 7.017e-04 0.6094 1.0 3.947e-01 0.2225 1
10:44510131_G_A rs79308829 10:43655979:43656461 2.484e-03 -0.6571 1.0 8.491e-01 0.1025 1
10:4328374_T_C rs6601829 10:4374988:4376753 9.257e-04 -0.485 1.0 8.230e-01 0.6775 1
10:44577906_G_A rs76201301 10:43782375:43783449 1.673e-04 0.8353 0.759278360688 1.766e-01 0.0975 1
10:42922976_C_A rs2801953 10:43800052:43800493 1.828e-02 -0.6401 1.0 9.936e-01 0.0825 1
10:44730775_G_A rs7918527 10:43843720:43844338 8.050e-03 -0.4442 1.0 8.321e-01 0.285 1
10:43142034_A_G rs209394 10:43857549:43858241 5.463e-04 -0.4894 1.0 1.156e-01 0.5825 1
10:43366046_T_C rs2795514 10:43889021:43890098 3.683e-04 0.597 1.0 1.979e-01 0.24 1
10:44609072_C_T rs150151054 10:43891766:43893175 1.314e-04 1.181 0.610707602797 5.578e-02 0.0475 1
10:43730423_T_C rs61845680 10:43902422:43904016 3.306e-03 -0.7909 1.0 5.552e-01 0.06 1
10:43548632_T_G rs111880648 10:43904101:43905184 2.598e-03 0.8121 1.0 9.959e-01 0.06 1
10:43408089_G_A rs737336 10:43913388:43914004 5.115e-04 -0.9521 1.0 4.969e-01 0.0525 1
10:44105723_G_A rs3128240 10:43915658:43916672 1.970e-04 1.263 0.920926481789 3.981e-02 0.9425 1
10:44419892_C_T rs17381521 10:43931705:43933166 3.994e-03 -0.9854 1.0 2.503e-01 0.035 1
10:44015690_C_T rs1416227 10:43947435:43947958 1.419e-03 0.6348 1.0 1.789e-01 0.845 1
10:44666579_C_A rs2804040 10:43950789:43951516 3.168e-04 -0.5531 1.0 8.815e-01 0.3325 1
10:43537087_C_T rs1991572 10:43957228:43957768 2.624e-03 -0.4223 1.0 6.027e-01 0.325 1
10:44185016_C_A rs2505643 10:44102182:44102602 5.985e-03 0.4368 1.0 9.965e-01 0.3825 1
10:45092913_T_C rs113891122 10:44861399:44861748 4.661e-04 -0.7064 1.0 2.394e-01 0.13 1
10:45450377_C_A rs10900137 10:45254555:45254934 1.515e-03 -0.5386 1.0 7.441e-01 0.7425 1
10:45003179_A_G rs915085 10:45431307:45431729 2.815e-03 -0.9482 1.0 9.941e-01 0.9225 1
10:45997099_C_G rs12413649 10:45443135:45443641 2.402e-04 -1.107 0.948499498356 4.742e-01 0.0425 1
10:46163835_A_G rs112726544 10:45443885:45444686 9.228e-04 1.128 1.0 5.335e-01 0.0625 1
10:44632262_T_C rs111176947 10:45454433:45455510 1.363e-02 0.4734 1.0 9.549e-01 0.1925 1
10:45451178_C_T rs6593451 10:45463112:45464096 2.448e-03 -0.4591 1.0 1.767e-01 0.4 1
10:45368956_T_C rs7910103 10:45470101:45470733 7.419e-03 0.5121 1.0 8.397e-01 0.1525 1
10:45731683_C_G rs2185311 10:45731456:45732136 1.025e-06 -0.7257 0.00327625617675 3.225e-03 0.665 0.0580415315891563
10:45187224_C_T rs142571558 10:45869107:45869983 8.149e-05 0.7903 0.231110587709 1.229e-02 0.1325 1
10:45730976_T_G rs1832577 10:45870852:45872245 2.123e-03 0.4117 1.0 4.243e-01 0.52 1
10:45828014_G_A rs11239465 10:45874609:45875240 3.109e-03 0.6707 1.0 8.137e-02 0.165 1
10:45828014_G_A rs11239465 10:45875501:45876048 7.166e-05 0.8789 0.201949865468 1.921e-03 0.165 1
10:45948205_G_C rs7897036 10:45876270:45877072 5.800e-03 0.7408 1.0 4.038e-01 0.0675 1
10:45450747_C_G rs10900139 10:45879013:45879719 3.867e-03 0.4613 1.0 5.508e-01 0.4125 1
10:45887115_C_T rs55789336 10:45890902:45891463 1.036e-07 1.03 0.00028729282158 2.402e-05 0.1525 0.00651851352316803
10:45342853_C_T rs181123238 10:45894372:45895096 1.924e-03 1.117 1.0 7.849e-01 0.025 1
10:45555999_G_A rs7083426 10:45899334:45900022 5.321e-03 -0.4227 1.0 9.597e-01 0.59 1
10:45352745_C_G rs17506449 10:45914076:45915027 8.247e-05 -0.6219 0.222418503423 9.794e-02 0.2475 1
10:45417272_C_T rs117758224 10:45915838:45916320 2.106e-04 1.252 0.565105226921 3.600e-01 0.0525 1
10:45154128_C_T rs12767335 10:45920330:45920849 5.267e-03 -0.9651 1.0 4.015e-01 0.04 1
10:46088159_G_A rs35713143 10:45932820:45933859 3.014e-03 0.8017 1.0 2.901e-01 0.0675 1
10:45331741_AG_A rs147286551 10:45955664:45956342 5.372e-03 -0.9549 1.0 4.268e-01 0.0525 1
10:44963072_C_T rs75586616 10:45957626:45958199 8.308e-04 -0.9977 1.0 4.643e-01 0.06 1
10:45990295_G_A rs4949004 10:45962209:45962618 2.488e-02 -0.324 1.0 6.228e-01 0.395 1
10:45456863_C_A rs7914175 10:46034982:46035353 7.881e-03 -0.4595 1.0 9.915e-01 0.635 1
10:45200581_C_T rs12771096 10:46052926:46053518 2.949e-03 0.6563 1.0 2.941e-01 0.135 1
10:46163835_A_G rs112726544 10:46088091:46088952 5.706e-03 0.9545 1.0 3.469e-01 0.0625 1
10:45445622_T_A rs2026426 10:46089689:46090764 7.488e-04 0.6506 1.0 2.132e-01 0.77 1
10:45786262_G_A rs7090755 10:46165411:46165728 4.279e-03 -0.5444 1.0 5.583e-01 0.1675 1
10:45736788_T_C rs7095705 10:46167429:46168637 1.064e-02 0.625 1.0 6.622e-01 0.12 1
10:46220568_A_G rs1993004 10:46222298:46222908 1.522e-04 0.8253 0.287009565557 1.909e-01 0.15 1
10:47623373_A_G rs2999438 10:46951321:46952026 3.149e-04 -0.6329 0.288093075105 1.400e-02 0.7175 1
10:46200866_A_C rs10900234 10:47030936:47031317 9.390e-04 0.4862 0.69673140621 2.971e-01 0.58 1
10:4594462_C_T rs395464 10:4725149:4725806 2.302e-03 -0.5212 1.0 8.354e-01 0.7575 1
10:47600409_T_C rs1459773 10:47600455:47600976 2.897e-03 0.4806 1.0 2.939e-01 0.3925 1
10:47662831_C_T rs7088273 10:47655514:47656413 1.912e-05 -0.6168 0.0199010613576 1.547e-02 0.6475 0.272177376036083
10:48485288_T_C rs61843387 10:47670178:47670989 7.090e-04 -0.8141 0.750880469912 2.290e-01 0.115 1
10:48549715_G_A rs11204265 10:47680765:47681498 5.861e-05 0.5481 0.0620676881377 8.588e-03 0.315 0.663350686854668
10:47018149_CT_C rs112354407 10:47689987:47690369 1.160e-02 -0.652 1.0 9.574e-01 0.085 1
10:48370101_A_G rs72792028 10:48303771:48304329 4.470e-03 -0.807 1.0 7.797e-01 0.0975 1
10:4825592_G_A rs72768279 10:4836253:4836595 2.907e-04 1.13 1.0 8.347e-01 0.0375 1
10:48495559_C_G rs9421822 10:48477891:48478562 4.079e-03 -0.5538 1.0 9.251e-01 0.205 1
10:48492084_G_C rs4072595 10:48480950:48481721 2.106e-05 1.132 0.0247396313132 4.948e-03 0.0475 0.32440819161986
10:48440744_A_G rs3814161 10:48604014:48604508 3.726e-04 0.5836 0.458669507632 4.587e-01 0.2 1
10:5425116_G_A rs80220025 10:4891856:4892422 1.832e-03 -0.9065 1.0 2.429e-01 0.0675 1
10:49902408_T_C rs4012686 10:49514316:49515233 3.301e-03 -0.4832 1.0 9.843e-01 0.7175 1
10:49877933_G_A rs71500243 10:49664173:49664954 9.636e-06 -0.7971 0.0282229294423 2.777e-02 0.1625 0.361368248344517
10:50126899_C_T rs2663058 10:49785020:49785783 2.961e-03 0.4275 1.0 5.922e-01 0.365 1
10:50829219_A_T rs10082479 10:49864217:49864783 6.157e-04 0.6876 1.0 3.254e-01 0.125 1
10:49867555_A_G rs67148483 10:49869707:49870139 1.191e-09 0.9581 3.95525650491e-06 1.456e-06 0.2275 0.00012477160632496
10:50686554_G_A rs11101139 10:49875949:49876628 5.050e-05 1.14 0.168331264747 1.683e-01 0.0775 1
10:49757559_C_T rs4593967 10:49892581:49893867 6.351e-04 1.164 1.0 5.083e-01 0.0525 1
10:50191089_G_A rs12360283 10:49903676:49904226 1.103e-03 1.023 1.0 7.910e-01 0.05 1
10:49902422_C_G rs12764199 10:49909383:49910061 2.297e-04 0.519 0.781225346681 6.390e-01 0.3425 1
10:49527608_C_T rs12354871 10:49922100:49922973 1.039e-03 -0.5109 1.0 9.991e-01 0.24 1
10:50558280_G_T rs4494243 10:49928540:49929076 1.079e-03 -0.5562 1.0 2.042e-01 0.16 1
10:49872421_T_G rs7911516 10:49931845:49932779 6.266e-04 -0.5588 1.0 3.036e-01 0.62 1
10:50091045_T_C rs2671712 10:49933108:49934102 2.411e-03 0.4398 1.0 3.803e-01 0.68 1
10:50479273_G_A rs55826722 10:49966080:49966502 1.672e-03 -1.059 1.0 3.623e-01 0.0525 1
10:49995504_G_A rs17699326 10:49994911:49995368 3.341e-03 -0.7223 1.0 6.590e-01 0.09 1
10:49476916_A_G rs10857553 10:49998039:49998543 4.245e-04 1.054 1.0 7.711e-01 0.0525 1
10:49875588_A_C rs4240515 10:50007359:50009404 1.218e-03 0.5268 1.0 6.992e-01 0.6325 1
10:49858748_A_C rs11101413 10:50342298:50342744 8.818e-04 -0.5594 1.0 2.359e-01 0.225 1
10:50391910_A_G rs17774010 10:50376884:50377268 2.020e-04 0.6803 0.739081668691 1.561e-01 0.24 1
10:50376394_C_T rs72786903 10:50387051:50387499 5.933e-03 0.4985 1.0 9.709e-01 0.225 1
10:50387841_A_C rs7073558 10:50391618:50392169 3.660e-09 1.015 1.33786423859e-05 2.230e-06 0.2425 0.00038301082002941
10:50822985_G_A rs8178985 10:50396175:50396945 5.544e-04 0.9032 1.0 2.646e-01 0.0825 1
10:50479493_A_G rs2377976 10:50397990:50399099 2.372e-03 -0.6921 1.0 2.413e-01 0.8625 1
10:50141332_G_A rs2671709 10:50493172:50493713 3.784e-04 1.023 1.0 8.648e-01 0.9275 1
10:50813381_A_G rs74981858 10:50746596:50748085 6.128e-04 -0.7604 1.0 9.996e-01 0.1275 1
10:52109224_C_T rs10740666 10:51488698:51489424 8.265e-04 -0.515 1.0 7.125e-01 0.6925 1
10:51498019_G_C rs11004409 10:51502858:51504791 1.338e-13 -0.908 3.12607773153e-10 1.320e-11 0.4025 2.05757873032377e-08
10:51489667_T_C rs12783102 10:51507932:51508309 9.070e-05 -0.5495 0.210875803329 1.203e-02 0.36 1
10:52069663_C_T rs17721080 10:51515342:51516010 2.786e-03 0.5036 1.0 4.535e-01 0.25 1
10:51510203_G_A rs61847060 10:51517256:51518749 1.636e-22 -1.148 3.77182930349e-19 4.828e-21 0.385 1.12020263785881e-16
10:51550945_A_G rs10821610 10:51532606:51533203 3.102e-03 -0.7956 1.0 9.898e-01 0.105 1
10:51741569_G_T rs148624056 10:51564837:51565852 3.417e-03 1.064 1.0 2.436e-01 0.03 1
10:51554821_C_T rs10994294 10:51572043:51572887 1.553e-02 -0.8341 1.0 9.070e-01 0.0575 1
10:50829613_G_A rs2889760 10:51574374:51575045 7.763e-03 -0.9636 1.0 8.684e-01 0.0275 1
10:50632569_G_A rs111655010 10:51575257:51575963 8.373e-03 0.7124 1.0 9.926e-01 0.085 1
10:50830171_C_T rs8178990 10:51576423:51577202 1.332e-03 0.8841 1.0 3.470e-01 0.0575 1
10:51832971_G_C rs61856713 10:51827424:51827891 4.169e-15 1.015 8.5341953935e-12 4.672e-12 0.4225 7.10146145158587e-10
10:52672655_A_G rs12360458 10:52059951:52060498 4.665e-03 -0.7312 1.0 3.979e-01 0.1025 1
10:51560207_G_A rs7070965 10:52076416:52076961 8.852e-04 -0.5606 1.0 8.058e-02 0.2575 1
10:51550945_A_G rs10821610 10:52122414:52122988 1.434e-02 -0.6636 1.0 9.893e-01 0.105 1
10:52498311_T_C rs10761464 10:52134633:52135137 3.528e-04 -0.5943 0.741143880516 1.602e-01 0.765 1
10:52286555_G_A rs3011779 10:52212350:52212743 1.755e-04 0.5542 0.394942000557 3.462e-02 0.2875 1
10:52088733_A_C rs2177371 10:52223851:52224314 2.313e-04 -0.4948 0.531665769806 6.562e-02 0.5075 1
10:52752880_T_A rs10822055 10:52381527:52382696 6.479e-03 -0.4783 1.0 6.716e-01 0.2375 1
10:52067350_T_A rs1865746 10:52384000:52385229 1.155e-03 -0.566 1.0 3.576e-01 0.2525 1
10:51579413_C_T rs17720205 10:52431908:52432467 3.429e-04 0.8204 0.958154367109 1.761e-01 0.1425 1
10:6226248_T_C rs117177580 10:5276003:5276649 6.059e-04 0.9637 1.0 6.764e-01 0.065 1
10:53091092_C_A rs72803194 10:52946594:52946995 1.553e-04 0.5281 0.611219281527 2.158e-01 0.3 1
10:4700195_C_T rs72766365 10:5326273:5326851 4.796e-04 -0.64 1.0 4.794e-01 0.2025 1
10:5280259_C_T rs35850551 10:5335958:5336419 1.503e-03 -0.7803 1.0 2.096e-01 0.0725 1
10:53785617_T_C rs67373140 10:53459006:53460041 4.515e-04 -0.5648 1.0 1.590e-01 0.58 1
10:53085301_C_T rs12778236 10:53471952:53472327 6.296e-03 -0.3845 1.0 8.157e-01 0.365 1
10:6008786_T_C rs8177684 10:5491581:5492173 2.543e-03 -0.5269 1.0 6.608e-01 0.7575 1
10:54845001_C_T rs11527466 10:55035650:55036043 2.462e-03 0.4316 1.0 4.489e-01 0.595 1
10:4914209_C_G rs7089546 10:5576668:5577039 1.565e-03 0.5224 1.0 3.968e-01 0.7375 1
10:56497659_A_G rs1336197 10:56359463:56360036 2.935e-04 -0.5726 1.0 2.185e-01 0.37 1
10:55667925_C_G rs61858349 10:56420632:56421136 1.767e-04 -1.211 0.858582379334 5.179e-01 0.0425 1
10:5708801_T_C rs3814204 10:5701735:5702256 4.018e-07 -0.8778 0.00214667125131 1.610e-04 0.235 0.0396450459101484
10:5726376_C_G rs9424204 10:5726394:5727873 1.069e-04 -0.6712 0.579841393808 1.847e-01 0.7075 1
10:58346199_G_C rs7080410 10:57502261:57502629 4.421e-03 -0.6548 1.0 4.880e-01 0.11 1
10:57725590_A_T rs2131974 10:57840335:57840690 4.300e-04 -0.5255 1.0 4.601e-02 0.385 1
10:5914731_A_G rs10466293 10:5817609:5818108 9.276e-04 -0.5413 1.0 6.096e-01 0.23 1
10:6643469_G_A rs1262824 10:5852686:5853069 1.429e-04 -0.6171 0.779011341394 3.293e-01 0.3025 1
10:5805858_C_A rs11920 10:5854593:5856384 1.116e-05 -0.7273 0.0610831915197 3.131e-02 0.245 0.654552357352574
10:6767306_G_A rs35724595 10:5915483:5916321 1.477e-03 -0.5013 1.0 7.302e-01 0.5975 1
10:6098949_C_T rs706778 10:5931537:5932535 5.308e-04 -0.5034 1.0 5.667e-01 0.37 1
10:59467485_A_C rs115068669 10:59834833:59835241 2.911e-03 -0.802 1.0 4.462e-01 0.0725 1
10:60421738_T_A rs7101281 10:59993376:59993791 2.130e-03 0.5822 1.0 2.905e-01 0.83 1
10:59677013_C_A rs12772513 10:60025791:60029444 2.186e-04 1.038 0.912636024237 3.650e-02 0.0825 1
10:60015313_G_T rs2790241 10:60042186:60042923 5.158e-22 -1.29 2.15646227217e-18 2.523e-20 0.215 5.66730696420359e-16
10:60377347_G_A rs6481410 10:60081999:60082684 2.137e-03 -0.4779 1.0 4.601e-01 0.22 1
10:60583584_C_T rs61861308 10:60090079:60090703 5.700e-04 -0.9224 1.0 1.651e-01 0.0925 1
10:60460025_G_A rs11006228 10:60094451:60094970 7.447e-04 -0.5987 1.0 4.922e-01 0.18 1
10:60849955_G_T rs79853435 10:60110364:60111001 1.019e-02 -0.8483 1.0 7.744e-01 0.04 1
10:60857636_G_T rs76190560 10:60112220:60112811 3.840e-03 1.046 1.0 8.388e-01 0.045 1
10:59839615_A_T rs61851912 10:60132803:60133207 4.662e-04 1.085 1.0 6.231e-01 0.0525 1
10:60144207_G_A rs4390300 10:60143603:60145534 1.057e-09 -0.8157 4.53054984998e-06 4.531e-06 0.4525 0.00014097187906284
10:6643469_G_A rs1262824 10:6019307:6020123 9.596e-07 0.7691 0.00526137593252 2.259e-03 0.3025 0.0882047098736939
10:61149160_C_A rs61861970 10:60195866:60196270 2.241e-04 -1.252 0.955758340581 2.292e-01 0.06 1
10:59641608_A_T rs11812615 10:60297187:60297659 5.745e-05 -1.21 0.240015309487 1.016e-01 0.055 1
10:60304864_A_C rs1649068 10:60337007:60337628 2.152e-06 0.6906 0.00893774378334 8.773e-05 0.6275 0.139212372063787
10:60610919_C_T rs386613999 10:60627472:60627872 9.117e-04 -0.5227 1.0 3.344e-01 0.505 1
10:61796090_T_C rs4948381 10:61025675:61026168 3.837e-03 0.4622 1.0 3.610e-01 0.3325 1
10:6576881_G_T rs4748127 10:6110134:6110825 3.777e-04 0.5938 1.0 5.031e-01 0.2075 1
10:5272209_G_A rs1577318 10:6122489:6122949 7.373e-04 0.68 1.0 1.706e-01 0.12 1
10:5332349_C_T rs9423593 10:6130483:6132210 5.742e-04 -0.523 1.0 9.785e-01 0.3275 1
10:61580967_A_G rs920964 10:61395648:61396094 1.263e-03 -1.008 1.0 7.687e-01 0.9425 1
10:6259657_G_A rs2516626 10:6186464:6187426 2.126e-03 0.5026 1.0 8.851e-01 0.24 1
10:61892104_T_C rs4948391 10:61894865:61895333 4.471e-04 0.6266 1.0 1.179e-01 0.38 1
10:5633057_G_A rs6601982 10:6190243:6190911 1.859e-03 0.6941 1.0 9.427e-01 0.13 1
10:5617813_G_A rs79452477 10:6192893:6194102 1.120e-04 0.904 0.582904555654 5.284e-01 0.115 1
10:6086093_C_A rs10905656 10:6195777:6196313 6.155e-04 -0.5303 1.0 4.203e-01 0.3575 1
10:61575320_C_T rs7099156 10:61996639:61997042 4.047e-03 -0.4134 1.0 2.819e-01 0.465 1
10:7162564_T_C rs942432 10:6205055:6206183 2.286e-04 0.5397 1.0 9.943e-01 0.6 1
10:62315425_C_T rs76349630 10:62279103:62279423 1.389e-04 -1.292 0.530722254054 5.307e-01 0.03 1
10:6685076_G_A rs6602076 10:6239241:6239877 5.619e-04 0.6393 1.0 3.448e-01 0.835 1
10:6782072_C_T rs3763958 10:6244453:6246152 1.121e-03 0.4438 1.0 5.696e-01 0.5325 1
10:6769531_C_T rs4748328 10:6249536:6250061 6.493e-04 0.7111 1.0 5.193e-01 0.1125 1
10:63488218_G_A rs7070977 10:62537882:62538396 8.290e-04 1.01 1.0 9.824e-01 0.9425 1
10:61854744_G_T rs10994195 10:62735507:62735861 3.007e-04 -0.5471 1.0 3.194e-01 0.6175 1
10:6268797_C_A rs11814534 10:6296113:6296863 1.538e-04 -1.022 0.778950781806 6.782e-01 0.06 1
10:6311313_T_G rs4747976 10:6308939:6309696 1.113e-07 0.8245 0.000562738395505 1.592e-04 0.655 0.0119447028400888
10:6974242_G_C rs11254887 10:6311342:6311782 1.369e-05 -1.33 0.0691836968518 6.843e-02 0.045 0.716146343438918
10:7231384_G_A rs2692796 10:6312161:6312715 5.628e-04 -0.5394 1.0 5.275e-01 0.5875 1
10:6482807_G_C rs584804 10:6316804:6317794 1.538e-05 0.5496 0.077812023929 7.781e-02 0.5125 0.78093587852488
10:6321910_TCA_T rs199778065 10:6322186:6322732 5.839e-05 0.6194 0.294381902519 5.486e-02 0.69 1
10:6440491_T_C rs35571868 10:6339835:6340523 2.032e-04 0.4837 1.0 2.179e-01 0.4575 1
10:62626783_C_T rs7922306 10:63600186:63600614 7.198e-04 0.8531 1.0 2.220e-01 0.0825 1
10:63575595_A_G rs34730285 10:63662981:63663477 4.443e-03 -0.4348 1.0 9.944e-01 0.42 1
10:64684113_G_A rs61864700 10:63700810:63701503 2.741e-03 -0.7652 1.0 9.912e-01 0.0975 1
10:63582628_C_T rs2675640 10:63738493:63739277 2.152e-03 -1.003 1.0 9.954e-01 0.95 1
10:63054791_G_C rs2393856 10:63750809:63751347 2.134e-04 -0.5572 0.745983904274 1.973e-01 0.4375 1
10:63371375_G_A rs10509154 10:63751805:63753605 1.704e-03 -0.4684 1.0 3.167e-01 0.4175 1
10:63377244_C_T rs72822035 10:63776556:63777114 3.460e-05 1.154 0.122236096639 6.590e-02 0.0625 1
10:63788914_T_C rs16916919 10:63783147:63783651 7.517e-07 -1.386 0.00266041774765 7.814e-04 0.0425 0.0481114160008355
10:63759692_G_A rs72833380 10:63858851:63859428 2.400e-04 -0.8319 0.879228641256 3.147e-01 0.115 1
10:63557648_C_T rs2675628 10:63869393:63870187 2.021e-03 -0.4542 1.0 8.052e-01 0.535 1
10:6510454_G_T rs2026431 10:6389911:6390498 1.297e-03 0.4504 1.0 8.027e-01 0.3175 1
10:63083890_G_A rs10994721 10:63919002:63919493 7.248e-04 1.073 1.0 2.597e-01 0.045 1
10:64268659_T_A rs10995181 10:64002898:64003555 4.495e-03 -0.4937 1.0 9.897e-01 0.17 1
10:64299890_A_G rs10995201 10:64265982:64266533 6.887e-03 -0.4686 1.0 6.272e-01 0.175 1
10:6411327_T_C rs4750347 10:6428221:6428669 5.697e-06 0.8531 0.0275792777026 9.193e-03 0.155 0.354262153311683
10:64828215_C_A rs2403220 10:64353707:64354456 1.766e-03 -0.6128 1.0 7.392e-01 0.16 1
10:64421763_A_G rs73289238 10:64377074:64377694 2.263e-06 0.9455 0.00818123505397 2.499e-03 0.1325 0.129545087352125
10:64631605_C_G rs949566 10:64377776:64378365 3.483e-03 0.4471 1.0 5.048e-01 0.605 1
10:64379326_C_T rs2393904 10:64378636:64379510 1.155e-05 0.5963 0.0417002087507 2.521e-02 0.295 0.49123141749814
10:64877938_T_C rs7901794 10:64380027:64381130 1.460e-03 0.9897 1.0 5.032e-02 0.06 1
10:6440491_T_C rs35571868 10:6438383:6439181 1.256e-07 0.6607 0.000605566094137 1.808e-04 0.4575 0.012786895617819
10:64393646_T_C rs16917521 10:64391682:64392898 3.080e-03 0.7994 1.0 6.130e-01 0.0675 1
10:64035185_G_A rs140863982 10:64394304:64395076 1.514e-03 -1.143 1.0 5.770e-01 0.035 1
10:63693893_C_T rs4948490 10:64396950:64398282 2.017e-04 -0.6116 0.727295261831 5.684e-01 0.1975 1
10:64451153_T_A rs12248559 10:64398892:64399332 4.847e-04 0.8294 1.0 3.537e-01 0.0825 1
10:6454687_G_A rs11258589 10:6441074:6443393 1.692e-08 -1.331 8.16056444913e-05 4.295e-06 0.06 0.00203346125052311
10:63698588_A_T rs12354729 10:64412944:64413361 1.872e-03 -1.059 1.0 7.120e-01 0.055 1
10:63561296_C_T rs2588980 10:64425834:64426438 3.169e-03 -0.5796 1.0 8.963e-01 0.13 1
10:64401650_T_G rs10995253 10:64429081:64429470 1.780e-04 0.676 0.640657562446 5.172e-02 0.1675 1
10:6815689_T_A rs894451 10:6443504:6444199 9.233e-04 -0.8269 1.0 9.126e-01 0.105 1
10:64598621_C_T rs7075773 10:64449385:64449987 3.673e-05 0.5725 0.132052148888 2.450e-02 0.4025 1
10:6458762_A_G rs604856 10:6453277:6453737 6.020e-05 -0.7486 0.289063371889 4.953e-02 0.8175 1
10:63595191_C_T rs10994944 10:64563862:64564740 2.976e-04 -0.6477 1.0 1.991e-01 0.16 1
10:63837006_G_A rs2393730 10:64575755:64577265 4.931e-04 0.5353 1.0 1.541e-01 0.4075 1
10:64746075_A_G rs17737604 10:64577425:64578074 4.979e-04 1.084 1.0 3.482e-01 0.065 1
10:64200383_G_T rs1914184 10:64699373:64699942 3.549e-03 0.4457 1.0 9.957e-01 0.5975 1
10:65855713_A_C rs74432141 10:64873665:64874306 3.709e-03 0.6436 1.0 7.367e-01 0.1125 1
10:64552010_G_A rs224111 10:64892576:64894369 4.070e-03 -0.4114 1.0 5.844e-01 0.4075 1
10:65666722_C_T rs10995685 10:64914820:64915961 5.494e-04 0.5229 1.0 1.469e-01 0.375 1
10:65377840_C_G rs187542689 10:64932454:64932954 6.918e-04 0.9575 1.0 5.744e-01 0.0425 1
10:65833021_A_G rs72832174 10:64966840:64967306 2.312e-03 -1.101 1.0 6.520e-01 0.0725 1
10:65511315_G_C rs10995611 10:64974239:64974906 3.250e-04 -0.722 1.0 3.000e-01 0.1525 1
10:64525547_T_C rs224045 10:64979317:64979920 5.945e-04 0.4828 1.0 6.448e-01 0.535 1
10:64269725_C_T rs61863446 10:64995969:64996758 1.505e-03 1.147 1.0 6.530e-01 0.03 1
10:65738079_T_C rs1814811 10:65001182:65002053 2.217e-03 -0.6922 1.0 1.773e-01 0.8625 1
10:65736892_C_T rs2671542 10:65005613:65006131 2.813e-03 0.769 1.0 9.992e-01 0.125 1
10:64305244_T_C rs1914190 10:65015910:65016614 7.348e-03 -0.456 1.0 8.769e-01 0.2625 1
10:64220494_A_G rs2138555 10:65020575:65021043 1.528e-05 0.5891 0.0556830999114 8.357e-03 0.465 0.608434074561054
10:64448420_G_A rs17703956 10:65027491:65029484 1.512e-04 -1.007 0.549109854838 4.192e-01 0.08 1
10:64304060_A_C rs10995204 10:65033161:65033910 1.235e-03 -0.6138 1.0 4.066e-01 0.215 1
10:64703368_C_T rs1888968 10:65121101:65121867 2.354e-03 -0.569 1.0 4.627e-01 0.7675 1
10:64208276_G_A rs11817964 10:65148122:65148744 2.291e-03 -0.8394 1.0 3.140e-01 0.0625 1
10:65730204_A_G rs1916446 10:65152978:65153441 5.750e-04 0.5301 1.0 3.768e-01 0.27 1
10:7390612_C_T rs77832620 10:6515752:6516407 2.079e-03 0.4531 1.0 8.155e-01 0.32 1
10:64356405_C_T rs16917477 10:65181176:65181804 1.065e-03 0.7106 1.0 4.067e-01 0.13 1
10:5604827_T_G rs6601979 10:6518656:6519319 1.091e-04 0.6091 0.533648898285 5.199e-01 0.6775 1
10:64290213_A_T rs7901318 10:65224988:65225976 7.855e-06 0.6611 0.025724201833 3.912e-03 0.355 0.334891337476865
10:7440117_C_T rs2245490 10:6524714:6525649 1.482e-04 -0.6632 0.72681528049 1.459e-01 0.175 1
10:65073719_C_T rs149574357 10:65257075:65257488 6.795e-04 1.222 1.0 3.557e-01 0.025 1
10:64816444_A_G rs2495012 10:65281219:65281810 1.577e-02 0.3659 1.0 6.642e-01 0.7175 1
10:65796624_C_G rs7905127 10:65388276:65388749 3.716e-03 -0.6352 1.0 5.281e-01 0.12 1
10:64764692_C_T rs10995392 10:65458093:65458748 6.609e-03 -0.4552 1.0 9.949e-01 0.3725 1
10:65999632_G_A rs61859330 10:65462658:65463443 1.408e-02 0.7022 1.0 8.174e-01 0.0425 1
10:65638574_T_G rs10822238 10:65475970:65476382 5.738e-04 -0.5077 1.0 4.816e-01 0.5925 1
10:66363909_G_A rs7095132 10:65504173:65504637 6.367e-03 -0.4005 1.0 6.022e-01 0.545 1
10:5657408_T_G rs11597142 10:6579538:6580150 6.466e-03 -0.9321 1.0 9.920e-01 0.055 1
10:5689112_G_A rs72772142 10:6584916:6585469 2.417e-03 0.4603 1.0 5.671e-01 0.34 1
10:7527818_G_A rs72777240 10:6618255:6618661 2.216e-04 -1.25 1.0 3.638e-01 0.0425 1
10:65601279_C_G rs35348523 10:66187017:66187376 1.533e-03 0.535 1.0 2.582e-01 0.22 1
10:1658760_TCC_T rs3062752 10:666357:666804 6.625e-04 0.5529 1.0 9.989e-01 0.6575 1
10:67054515_C_G rs4745866 10:66996711:66997174 1.802e-05 0.6242 0.0880902169922 1.100e-02 0.3225 0.852885138278181
10:67087439_A_C rs4746509 10:67003498:67003972 1.821e-04 0.854 0.898552776013 1.900e-01 0.1075 1
10:68389911_A_G rs10997272 10:67467731:67468192 2.383e-04 -0.5313 1.0 5.668e-02 0.3325 1
10:67408353_C_T rs72804339 10:67657614:67658307 5.219e-03 -0.7 1.0 7.335e-01 0.07 1
10:68270111_CTT_C rs35872699 10:68269870:68270267 2.629e-14 -1.178 1.42034120865e-10 1.013e-10 0.28 9.88286940035964e-09
10:67656480_T_G rs4474330 10:68412657:68413087 2.089e-03 -0.4389 1.0 9.992e-01 0.505 1
10:69538410_G_T rs12357334 10:69532617:69533167 4.627e-11 -1.021 1.80626854767e-07 9.595e-09 0.675 7.28289073358235e-06
10:6249677_A_G rs57770060 10:6958554:6959435 1.213e-03 -0.4794 1.0 7.165e-01 0.5525 1
10:69943990_T_A rs61857174 10:69609025:69609623 1.653e-03 0.7048 1.0 7.292e-01 0.125 1
10:69626284_G_A rs6480297 10:69643844:69645252 8.713e-23 -1.271 3.26292144738e-19 5.376e-21 0.6625 9.85078681592031e-17
10:68757916_A_G rs10997476 10:69693909:69694461 6.808e-03 -0.3557 1.0 6.999e-01 0.545 1
10:6101713_T_C rs3118470 10:6969648:6970426 1.695e-04 -0.5821 0.84943652009 2.093e-01 0.2875 1
10:7888796_A_G rs72782716 10:6971314:6971761 5.529e-04 -1.001 1.0 5.502e-01 0.06 1
10:70478703_G_T rs61868146 10:69773742:69774133 2.120e-03 -1.104 1.0 9.821e-01 0.0525 1
10:69719678_G_A rs117022651 10:69833701:69835440 1.837e-02 0.6348 1.0 9.973e-01 0.0625 1
10:69900445_T_G rs76451279 10:70060277:70060992 7.096e-03 -0.8827 1.0 6.296e-01 0.0525 1
10:69936739_T_C rs10509298 10:70085206:70085742 1.988e-03 0.6595 1.0 8.819e-01 0.1475 1
10:70684627_A_G rs10823272 10:70087959:70088622 2.042e-03 -0.9287 1.0 9.710e-01 0.1075 1
10:69943990_T_A rs61857174 10:70090868:70092909 1.535e-04 0.8356 0.568957818539 5.533e-02 0.125 1
10:70249530_C_T rs112077621 10:70166178:70167366 8.485e-04 0.6775 1.0 2.973e-01 0.1975 1
10:70002020_G_A rs41340944 10:70286915:70287613 1.986e-03 0.8717 1.0 2.010e-01 0.0825 1
10:6081040_T_C rs12722517 10:7030576:7030948 1.347e-03 -0.5572 1.0 7.360e-01 0.2225 1
10:70129138_G_T rs11597148 10:70480642:70481253 4.068e-04 -0.6254 1.0 7.583e-01 0.2075 1
10:71415333_G_A rs2250176 10:70660302:70661587 1.271e-03 -0.6558 1.0 6.781e-01 0.18 1
10:71495726_T_G rs10998941 10:70715409:70716634 4.930e-04 -0.5338 1.0 5.762e-01 0.4575 1
10:71095378_A_C rs6480402 10:70716680:70717334 8.555e-04 -0.578 1.0 8.236e-01 0.255 1
10:71471080_G_C rs4146646 10:70748246:70749025 2.322e-04 1.036 1.0 4.783e-01 0.07 1
10:69993032_A_G rs2289804 10:70756971:70757409 4.195e-04 1.203 1.0 1.376e-01 0.0625 1
10:69879669_C_A rs386603006 10:70772407:70773457 3.227e-04 -0.5727 1.0 5.591e-01 0.2725 1
10:70805604_G_T rs12780588 10:70803413:70806056 5.811e-08 1.005 0.000271726488761 2.114e-04 0.1625 0.00620773523104734
10:71511904_A_G rs7073220 10:70807569:70808333 7.361e-05 -0.7678 0.344105679115 2.436e-01 0.805 1
10:69820644_T_C rs4746726 10:70808353:70808999 4.616e-04 -0.5562 1.0 4.857e-01 0.3575 1
10:71386070_T_C rs78575550 10:70809277:70809843 6.702e-03 -0.9821 1.0 9.400e-01 0.035 1
10:70811235_A_G rs12221438 10:70810862:70811746 1.196e-03 -0.8872 1.0 6.627e-01 0.0675 1
10:71628109_T_G rs10762321 10:70815763:70818205 3.113e-03 -0.417 1.0 8.552e-01 0.3775 1
10:69971429_G_A rs41278500 10:70820868:70822011 1.628e-05 -1.162 0.0762616026271 3.346e-02 0.065 0.770240389549485
10:70815810_G_A rs12415599 10:70825121:70826195 1.121e-05 0.7692 0.0525187856714 5.134e-02 0.215 0.583843956353471
10:71716152_G_C rs1149692 10:70847030:70849357 6.580e-04 -0.5243 1.0 7.202e-01 0.3475 1
10:70140012_T_C rs10762227 10:70849526:70851588 2.083e-03 -0.5729 1.0 9.297e-01 0.295 1
10:70112426_A_G rs151118498 10:70852698:70853538 1.891e-03 1.012 1.0 8.676e-01 0.04 1
10:71641240_C_T rs1227785 10:70864545:70865305 1.478e-03 0.5162 1.0 9.989e-01 0.245 1
10:7167949_G_A rs11255016 10:7087816:7088878 2.760e-04 -0.8746 1.0 3.979e-01 0.0875 1
10:70478703_G_T rs61868146 10:70883018:70885042 2.371e-04 -1.303 1.0 2.247e-01 0.0525 1
10:69943990_T_A rs61857174 10:70939277:70940567 2.722e-04 0.8063 1.0 3.084e-01 0.125 1
10:70982941_C_T rs4746822 10:70974306:70974786 3.424e-10 0.9372 1.58581019866e-06 2.717e-07 0.71 5.42412420944984e-05
10:71601753_G_A rs117317660 10:70997262:70997767 1.456e-03 -1.143 1.0 9.907e-01 0.03 1
10:70578292_A_G rs1782329 10:71027470:71027902 6.941e-04 0.5359 1.0 2.167e-01 0.2825 1
10:71533651_G_A rs7914346 10:71077295:71079064 1.165e-03 -0.6507 1.0 3.540e-01 0.205 1
10:70858062_T_C rs2805913 10:71088311:71088786 1.654e-04 0.7475 0.768147907126 2.274e-01 0.8575 1
10:71636257_A_G rs2763362 10:71094825:71095321 5.221e-03 -0.4668 1.0 9.997e-01 0.1975 1
10:71107623_C_T rs11595647 10:71096894:71097629 1.561e-04 -0.9549 0.727168493434 4.850e-02 0.0725 1
10:71084361_G_A rs7097078 10:71106518:71107211 2.444e-04 0.5384 1.0 1.926e-01 0.4025 1
10:70608349_G_T rs34506003 10:71108620:71109203 3.905e-03 -0.8475 1.0 8.735e-01 0.0875 1
10:71705141_C_T rs112800240 10:71168094:71169070 2.392e-03 -0.8856 1.0 8.000e-01 0.0525 1
10:71169074_A_G rs1549798 10:71169706:71170164 1.177e-21 -1.136 5.58806204897e-18 9.270e-19 0.54 1.34297307005807e-15
10:71148290_G_A rs10762290 10:71183769:71184283 3.517e-04 -0.5443 1.0 2.797e-01 0.67 1
10:71376535_C_A rs2927384 10:71241069:71241447 1.604e-03 0.5514 1.0 9.422e-01 0.7475 1
10:6649267_G_A rs4748197 10:7136445:7136823 1.433e-04 -0.5943 0.707322492316 2.448e-01 0.655 1
10:72540847_C_G rs1880055 10:71561773:71562241 6.869e-05 0.5957 0.349418722667 1.906e-01 0.3875 1
10:71576478_A_G rs2683569 10:71576964:71577603 9.978e-06 -1.409 0.0506606623493 1.267e-02 0.92 0.568022164439767
10:71576478_A_G rs2683569 10:71579398:71580014 5.670e-05 -1.29 0.287586586907 6.675e-02 0.92 1
10:72470176_C_T rs12358019 10:71719410:71720272 6.030e-04 -0.522 1.0 9.574e-01 0.2975 1
10:6176780_T_C rs3920615 10:7176213:7176968 2.292e-04 0.5284 1.0 9.943e-02 0.4575 1
10:72475805_A_G rs79821170 10:71826028:71826405 1.206e-03 -1.168 1.0 6.736e-01 0.045 1
10:71591034_G_A rs55642895 10:71905423:71906950 5.715e-04 -0.9607 1.0 8.619e-01 0.0925 1
10:71580120_T_C rs17497526 10:71929445:71930766 5.064e-04 -0.9013 1.0 7.772e-01 0.11 1
10:72463762_G_A rs11595288 10:71933754:71934557 2.945e-04 -0.7689 1.0 1.326e-01 0.145 1
10:7479820_G_C rs72775591 10:7199195:7199795 4.186e-04 1.199 1.0 6.910e-01 0.045 1
10:72773595_T_G rs7087586 10:71992909:71993803 1.275e-03 0.6329 1.0 4.160e-01 0.82 1
10:71637832_A_G rs41277952 10:72061984:72062431 1.122e-03 0.914 1.0 9.126e-01 0.065 1
10:71864957_T_C rs76538879 10:72062787:72063209 1.674e-04 -1.166 0.897958242579 3.204e-01 0.05 1
10:72064804_G_A rs10999258 10:72065928:72066520 3.482e-04 -0.5554 1.0 5.494e-01 0.2875 1
10:72690055_C_T rs827307 10:72091190:72091996 4.428e-04 0.477 1.0 7.652e-01 0.48 1
10:73047897_A_G rs10762435 10:72092521:72093116 4.451e-04 -0.7009 1.0 4.277e-01 0.8775 1
10:72688371_T_C rs1466576 10:72115088:72115607 7.953e-05 0.6021 0.430014439778 6.480e-02 0.3875 1
10:71894999_T_A rs10762339 10:72124094:72124773 3.560e-04 0.4941 1.0 4.809e-01 0.645 1
10:71411901_G_A rs10998895 10:72163403:72164691 1.645e-04 -0.5544 0.88729856037 3.988e-01 0.2875 1
10:72253094_T_C rs10740351 10:72252967:72253665 2.022e-05 -0.6424 0.108234414751 6.844e-02 0.2625 0.987088618674334
10:8141419_C_T rs1244164 10:7225993:7228042 2.335e-04 -0.9137 1.0 3.323e-01 0.8975 1
10:7794648_T_G rs7907897 10:7228525:7229468 1.229e-03 -0.4611 1.0 7.699e-01 0.5625 1
10:73058372_T_A rs7095433 10:72325307:72325869 1.883e-05 0.9396 0.0993641070323 9.618e-02 0.1175 0.92809277164141
10:7254365_A_G rs2692826 10:7232695:7233219 5.125e-04 -0.8993 1.0 4.467e-01 0.0875 1
10:72233608_T_G rs7478181 10:72375492:72375965 1.684e-04 -1.338 0.889500350877 3.545e-01 0.0275 1
10:73069393_T_C rs7097394 10:72442894:72443406 1.553e-03 0.6367 1.0 8.913e-01 0.15 1
10:73521830_C_T rs41281326 10:72589800:72590272 1.188e-04 0.8369 0.599916376537 3.000e-01 0.085 1
10:6634378_C_T rs11259741 10:7285719:7286284 6.171e-04 1.108 1.0 4.241e-01 0.0525 1
10:72848454_A_T rs10999667 10:72865813:72866533 4.645e-27 -1.219 2.33390220507e-23 7.449e-25 0.315 2.43592707288817e-20
10:72848454_A_T rs10999667 10:72867712:72868263 3.592e-18 -1.073 1.80414533412e-14 5.481e-16 0.315 2.21903801533325e-12
10:73430101_T_A rs935277 10:73032248:73032599 3.774e-04 0.5182 1.0 3.008e-01 0.46 1
10:73057550_T_C rs12766008 10:73119008:73119599 2.728e-05 1.159 0.124386323266 1.244e-01 0.0775 1
10:73344556_C_T rs10999901 10:73131471:73132074 3.950e-05 -1.029 0.178865996286 4.202e-02 0.0775 1
10:72289256_A_T rs56017067 10:73136916:73137514 2.545e-03 -0.485 1.0 7.808e-01 0.2425 1
10:72317545_C_T rs34147331 10:73138151:73138947 6.295e-04 0.62 1.0 2.275e-01 0.1725 1
10:6437202_C_T rs10906422 10:7327493:7327904 2.321e-04 0.4943 1.0 7.021e-01 0.52 1
10:73100266_G_A rs1110399 10:73357785:73358893 1.673e-03 -0.7319 1.0 9.986e-01 0.8575 1
10:73386887_A_C rs61851975 10:73387670:73388235 5.792e-09 -1.057 2.444853739e-05 4.050e-06 0.1425 0.000671507572071684
10:73392466_A_C rs12260631 10:73395235:73396036 4.309e-11 0.9119 1.81267667716e-07 1.794e-08 0.655 7.3006702333535e-06
10:73386887_A_C rs61851975 10:73397446:73398908 1.686e-06 -0.8933 0.00709290849634 1.302e-03 0.1425 0.114532443017511
10:73387361_G_A rs10999922 10:73419996:73420736 5.432e-08 -1.078 0.000225796191702 5.067e-05 0.1325 0.00523371502721003
10:73392998_G_T rs2394834 10:73427101:73427557 2.981e-07 0.7703 0.00123313587418 1.900e-04 0.6225 0.0241277201306661
10:73357312_A_G rs4746085 10:73453995:73455061 1.083e-03 -0.4756 1.0 5.240e-01 0.565 1
10:73102365_G_A rs55839648 10:73473083:73473948 1.530e-04 0.5325 0.614936366031 3.458e-01 0.4175 1
10:72526125_A_G rs2688762 10:73480549:73481081 8.973e-06 0.7511 0.0358197497029 7.989e-03 0.2275 0.436456122964677
10:73073459_C_T rs74384942 10:73487068:73488786 6.832e-04 0.8671 1.0 1.432e-01 0.075 1
10:73357679_G_A rs4747170 10:73488789:73489529 5.532e-05 -1.238 0.219139588964 4.383e-02 0.0625 1
10:72540248_T_G rs10823620 10:73495575:73497226 8.532e-04 0.4969 1.0 6.745e-01 0.4825 1
10:72984697_G_A rs386618556 10:73498445:73499425 5.559e-04 0.5031 1.0 7.141e-01 0.7325 1
10:73502263_G_C rs9415035 10:73502464:73503239 5.871e-16 1.246 2.30601069861e-12 1.009e-12 0.1775 2.13262204608003e-10
10:72516797_A_T rs2587471 10:73506068:73509292 3.413e-03 -0.4577 1.0 9.618e-01 0.4725 1
10:72657770_C_T rs9943354 10:73510117:73510910 2.734e-04 0.6333 1.0 5.803e-01 0.82 1
10:73384390_G_A rs59557452 10:73512084:73514766 3.749e-04 1.271 1.0 9.996e-01 0.05 1
10:73514911_G_C rs9415993 10:73516120:73517771 9.605e-04 -0.593 1.0 3.780e-01 0.23 1
10:73209560_C_T rs7923507 10:73529082:73529804 1.597e-03 0.4679 1.0 4.454e-01 0.245 1
10:73815926_C_T rs11000157 10:73529854:73531254 3.634e-04 -0.8874 1.0 1.211e-01 0.1075 1
10:72865566_C_T rs116969380 10:73531410:73532290 3.214e-04 -1.286 1.0 1.617e-01 0.025 1
10:72761329_T_C rs73270623 10:73532531:73533924 7.469e-04 -0.9436 1.0 4.697e-01 0.075 1
10:72770707_G_A rs7913321 10:73534596:73535676 4.012e-05 -0.783 0.152293642915 1.244e-01 0.1625 1
10:72903531_A_G rs12246465 10:73535935:73536800 2.726e-03 0.6619 1.0 9.588e-01 0.1475 1
10:74197806_C_G rs148229095 10:73537978:73538652 3.710e-04 1.205 1.0 2.904e-01 0.0475 1
10:73439066_A_T rs3802717 10:73563803:73564447 8.250e-04 -0.4937 1.0 9.991e-01 0.5875 1
10:72737484_C_A rs7913655 10:73577059:73578379 3.663e-03 -0.5691 1.0 7.416e-01 0.8675 1
10:73607306_A_G rs76273335 10:73583076:73583515 3.577e-03 -1.006 1.0 9.919e-01 0.0375 1
10:73094438_C_T rs11594628 10:73588571:73589456 3.830e-04 -1.268 1.0 9.927e-01 0.0525 1
10:72858995_T_C rs10823676 10:73589605:73590091 3.372e-03 0.5299 1.0 8.354e-01 0.21 1
10:73229784_T_A rs4381296 10:73606468:73606940 1.035e-03 0.5374 1.0 9.984e-01 0.33 1
10:73076862_C_T rs386618105 10:73610509:73611530 5.038e-04 -0.6317 1.0 2.986e-01 0.2275 1
10:73853478_C_T rs12766266 10:73611954:73612791 6.417e-04 0.4781 1.0 3.876e-01 0.4 1
10:73537388_T_C rs7917781 10:73620162:73620888 2.844e-03 0.4775 1.0 2.984e-01 0.4475 1
10:73512487_G_T rs75964469 10:73638280:73638807 2.903e-04 1.013 1.0 5.238e-01 0.08 1
10:73651458_A_G rs10762489 10:73648191:73649090 2.115e-04 -0.5898 0.766437450061 6.506e-02 0.2 1
10:73434099_G_A rs1227047 10:73649661:73650373 4.435e-03 0.4278 1.0 6.345e-01 0.675 1
10:72722497_T_C rs827273 10:73656096:73656654 2.394e-03 -0.6584 1.0 7.208e-01 0.8975 1
10:8018046_A_G rs11255468 10:7379023:7379743 2.879e-04 -0.5397 1.0 7.918e-02 0.4 1
10:73046177_G_T rs10823717 10:73846666:73847233 8.932e-04 -0.5055 1.0 3.866e-01 0.5375 1
10:73053830_C_T rs113326142 10:73946319:73946779 7.548e-04 -1.093 1.0 3.956e-01 0.0425 1
10:74947463_G_T rs113581658 10:73975247:73976238 5.794e-04 1.102 1.0 1.408e-02 0.045 1
10:73322669_TC_T rs35932846 10:73978141:73978638 2.244e-03 -0.489 1.0 7.743e-01 0.23 1
10:74654754_G_A rs7100001 10:74014826:74015369 1.803e-03 0.9386 1.0 5.918e-01 0.07 1
10:74048462_C_A rs113517279 10:74016737:74017306 1.651e-03 -1.13 1.0 2.018e-01 0.0325 1
10:73281738_G_A rs12264426 10:74033208:74034351 4.746e-05 -0.7907 0.142093284158 1.421e-01 0.1525 1
10:74019676_A_C rs3998474 10:74042241:74042970 6.605e-03 -0.4343 1.0 6.401e-01 0.4425 1
10:73285401_G_T rs10823775 10:74044982:74045469 7.448e-04 -0.5253 1.0 2.955e-01 0.5675 1
10:73704324_G_A rs116926887 10:74055458:74056110 2.365e-03 0.9717 1.0 7.222e-01 0.0475 1
10:73233544_A_G rs946880 10:74056792:74058232 1.483e-03 0.4486 1.0 6.876e-01 0.3475 1
10:73146528_T_A rs6480516 10:74078032:74081117 3.030e-03 0.6587 1.0 4.884e-01 0.83 1
10:73349130_C_T rs10999902 10:74082098:74082645 2.151e-04 -0.5455 0.641271417815 4.552e-01 0.41 1
10:73297241_A_G rs10999871 10:74083461:74084220 8.145e-04 0.6878 1.0 9.980e-01 0.135 1
10:73458188_A_C rs1234888 10:74089519:74090080 2.077e-03 0.4902 1.0 3.923e-01 0.7725 1
10:73104371_C_A rs883763 10:74094317:74095680 2.348e-04 -0.6306 0.696740167168 1.728e-01 0.7025 1
10:73309890_T_C rs7910896 10:74110134:74110501 2.871e-03 0.4462 1.0 7.816e-01 0.55 1
10:74091950_T_C rs9416016 10:74112924:74113613 7.114e-04 0.5275 1.0 5.500e-02 0.59 1
10:73307209_A_G rs4747167 10:74113771:74115108 8.648e-05 0.6393 0.253636790346 7.586e-02 0.7175 1
10:73457488_A_G rs1227071 10:74123947:74124587 1.528e-03 0.4869 1.0 5.144e-01 0.7475 1
10:73307209_A_G rs4747167 10:74144488:74145142 2.913e-03 -0.4931 1.0 7.781e-01 0.7175 1
10:73934261_T_C rs111710817 10:74230345:74231009 1.420e-03 -0.9658 1.0 3.264e-01 0.04 1
10:73430101_T_A rs935277 10:74231976:74232524 8.565e-04 -0.4856 1.0 3.479e-01 0.46 1
10:73526468_T_C rs2166632 10:74243114:74243794 1.205e-04 -1.115 0.328013963112 8.908e-02 0.9 1
10:74370091_AT_A rs201451344 10:74262696:74263620 2.772e-04 -1.297 0.750713616719 2.095e-01 0.0225 1
10:73352647_C_T rs2394832 10:74263724:74264247 2.175e-03 -0.4619 1.0 6.602e-01 0.5 1
10:73715889_T_C rs72806218 10:74271186:74271798 6.988e-04 -1.101 1.0 8.248e-01 0.06 1
10:73336309_G_A rs145002186 10:74272139:74272617 1.810e-03 -0.9813 1.0 7.690e-01 0.0475 1
10:73650518_T_C rs10762488 10:74298207:74298751 8.829e-05 0.5225 0.233436476729 8.714e-03 0.2875 1
10:73498910_C_T rs10823837 10:74322944:74323712 1.117e-03 0.4987 1.0 6.064e-01 0.54 1
10:73484175_G_A rs61852056 10:74353546:74354246 9.014e-04 0.6404 1.0 6.258e-01 0.165 1
10:73701004_G_A rs10762496 10:74385032:74386420 1.019e-02 0.3775 1.0 8.819e-01 0.445 1
10:74654754_G_A rs7100001 10:74451537:74453272 1.184e-02 -0.7653 1.0 9.164e-01 0.07 1
10:74301850_A_G rs77814244 10:74454339:74455384 6.156e-03 -0.8331 1.0 9.974e-01 0.045 1
10:73686889_A_C rs34927874 10:74513525:74514144 8.346e-04 -0.5857 1.0 9.715e-02 0.2325 1
10:74370091_AT_A rs201451344 10:74551678:74552285 4.634e-03 1.028 1.0 5.561e-01 0.0225 1
10:73729650_A_C rs7894516 10:74607472:74608365 2.112e-03 0.4501 1.0 1.953e-01 0.3775 1
10:75016365_T_A rs12240572 10:74836650:74837089 1.206e-07 1.237 0.000226633603165 7.626e-07 0.1025 0.00524979424452923
10:73963170_T_A rs41282254 10:74855164:74857321 1.191e-03 1.165 1.0 1.389e-01 0.0425 1
10:75647352_C_T rs111709746 10:74927469:74928458 8.058e-04 1.091 1.0 3.358e-02 0.035 1
10:74746041_A_T rs7898955 10:75006644:75007411 3.163e-04 0.9617 0.628145144033 1.827e-04 0.0775 1
10:75701474_C_T rs112873714 10:75011937:75012867 3.399e-03 1.009 1.0 1.823e-01 0.04 1
10:75565935_A_G rs4746150 10:75168736:75169243 3.093e-02 -0.4409 1.0 9.676e-01 0.1375 1
10:75708749_G_C rs4746159 10:75172651:75174159 4.781e-04 -1.045 0.983473584201 9.019e-02 0.0525 1
10:76046923_G_A rs16931332 10:75186007:75186569 1.548e-03 0.7218 1.0 8.518e-02 0.15 1
10:6635036_A_G rs117271196 10:7522891:7523528 5.881e-04 0.8652 1.0 9.958e-01 0.0775 1
10:75679248_C_A rs75548825 10:75254807:75256291 5.932e-03 -0.8675 1.0 9.989e-01 0.055 1
10:6649160_T_C rs11253614 10:7526571:7527442 1.405e-05 0.766 0.0740873482415 6.042e-02 0.2275 0.752617027603789
10:76411355_A_G rs6480745 10:75489993:75490586 1.844e-02 -0.3607 1.0 5.868e-01 0.3125 1
10:75524759_C_G rs12413039 10:75503458:75504534 4.260e-03 -0.4625 1.0 1.875e-01 0.2475 1
10:75673101_T_C rs2227564 10:75531917:75532957 9.326e-03 0.4486 1.0 3.026e-01 0.755 1
10:75562161_C_A rs13013 10:75541593:75542219 2.597e-02 0.3205 1.0 3.824e-01 0.5775 1
10:74748552_A_G rs75152469 10:75544734:75545994 8.865e-04 0.846 1.0 1.440e-02 0.09 1
10:74647492_A_G rs17730544 10:75570173:75571920 2.318e-02 -0.5879 1.0 5.341e-01 0.0975 1
10:75407649_A_C rs4746139 10:75602876:75603571 7.338e-05 0.734 0.156080352345 2.335e-02 0.17 1
10:75148715_G_A rs76362511 10:75608667:75609542 3.620e-02 -0.5865 1.0 9.921e-01 0.065 1
10:75709378_T_C rs113425666 10:75624859:75626270 2.296e-03 1.051 1.0 8.306e-01 0.0375 1
10:76529419_T_G rs61862619 10:75634047:75635243 4.129e-03 0.8993 1.0 5.465e-01 0.05 1
10:75144263_G_C rs149630911 10:75639052:75639903 7.889e-03 -0.9617 1.0 7.006e-01 0.0275 1
10:76608691_A_G rs79474038 10:75659293:75659760 1.175e-03 -1.163 1.0 3.077e-01 0.0325 1
10:75964734_G_T rs10824108 10:75659768:75660210 4.350e-04 0.5013 0.930104377023 3.150e-02 0.565 1
10:75671875_G_A rs2227581 10:75662096:75662649 1.789e-02 0.6762 1.0 1.870e-01 0.07 1
10:76488401_C_T rs61862615 10:75665311:75665964 1.660e-02 -0.7559 1.0 7.002e-01 0.07 1
10:75708906_T_G rs386595066 10:75667594:75668069 1.585e-03 0.6103 1.0 3.111e-01 0.2125 1
10:75693932_T_C rs2633322 10:75668662:75669447 2.749e-04 -0.6152 0.587096801615 1.428e-01 0.73 1
10:75733299_A_G rs11000828 10:75670995:75671801 1.931e-02 -0.3628 1.0 6.028e-01 0.5275 1
10:76678992_A_C rs73285894 10:75685957:75686596 4.831e-03 -0.8087 1.0 9.904e-01 0.075 1
10:76577806_G_A rs113370235 10:75691966:75692976 5.980e-03 0.7813 1.0 6.212e-01 0.0675 1
10:75780838_C_T rs10458640 10:75700232:75700827 8.544e-04 -0.5186 1.0 2.863e-02 0.615 1
10:76400164_C_T rs17747401 10:75716194:75717516 4.166e-04 -0.4992 0.899495989361 4.439e-02 0.3975 1
10:76463067_C_G rs12784339 10:75718095:75718854 6.307e-03 -0.5651 1.0 7.532e-01 0.155 1
10:75407649_A_C rs4746139 10:75738555:75739273 1.757e-03 -0.59 1.0 7.153e-02 0.17 1
10:76334284_G_A rs79928840 10:75739445:75740091 1.266e-02 0.9094 1.0 8.572e-01 0.0325 1
10:75732444_T_C rs4746162 10:75743443:75743893 1.322e-03 -0.5575 1.0 3.432e-01 0.7725 1
10:75647352_C_T rs111709746 10:75751376:75752091 1.752e-03 -1.027 1.0 7.302e-01 0.035 1
10:76161805_T_C rs140351464 10:75752298:75752899 4.435e-03 -0.7674 1.0 6.488e-01 0.045 1
10:75267554_T_G rs112540608 10:75757169:75759019 2.030e-02 0.5264 1.0 3.671e-01 0.095 1
10:75653872_C_T rs2675669 10:75770812:75771361 5.660e-03 -0.4045 1.0 2.149e-01 0.5525 1
10:76760386_G_A rs79410203 10:75799926:75800356 5.366e-04 -1.25 1.0 3.028e-01 0.04 1
10:76295789_A_G rs7924176 10:75837612:75838055 6.374e-03 0.4115 1.0 3.120e-01 0.4425 1
10:75702282_C_T rs112970739 10:75910172:75911691 1.312e-02 -0.7585 1.0 6.001e-01 0.05 1
10:75805112_G_A rs11000859 10:75926094:75926852 2.261e-05 -0.6056 0.048941567524 1.946e-03 0.43 0.554351034185105
10:76234928_C_G rs142387186 10:75935864:75936994 1.248e-03 -1.154 1.0 4.659e-01 0.0275 1
10:75694826_G_A rs2633323 10:75949786:75950486 1.735e-03 0.4476 1.0 7.201e-02 0.54 1
10:76807650_T_A rs11001259 10:75987745:75988283 2.412e-03 0.5806 1.0 8.734e-01 0.1825 1
10:75709378_T_C rs113425666 10:76515106:76515480 8.731e-04 -1.133 1.0 6.397e-01 0.0375 1
10:75709378_T_C rs113425666 10:76547250:76547647 1.398e-04 1.297 0.294987864588 1.475e-01 0.0375 1
10:76133097_T_G rs72818552 10:76584655:76587155 6.135e-03 0.9437 1.0 2.412e-01 0.06 1
10:77228788_G_A rs10219048 10:76602002:76602629 1.206e-02 0.3675 1.0 6.830e-01 0.3525 1
10:77214634_C_T rs7916365 10:76648715:76649151 6.500e-04 -0.7479 1.0 1.036e-01 0.8525 1
10:76161805_T_C rs140351464 10:76727524:76728002 3.656e-03 -0.7828 1.0 3.421e-01 0.045 1
10:76039560_G_A rs73286221 10:76870832:76872615 2.451e-03 0.5764 1.0 8.040e-02 0.1825 1
10:77003479_A_G rs1259523 10:76925949:76926653 4.187e-04 0.4919 0.955788852162 1.228e-01 0.585 1
10:77910502_G_A rs11001638 10:76969519:76971295 5.538e-03 0.5485 1.0 9.394e-01 0.1875 1
10:77448380_G_A rs78438161 10:76990119:76990745 2.797e-05 -1.251 0.0642258979355 6.027e-02 0.05 0.678576831139115
10:77233254_C_T rs77875212 10:76993722:76994751 5.655e-03 -0.9622 1.0 9.904e-01 0.035 1
10:76855218_G_A rs3740319 10:76995548:76996144 5.788e-03 0.9955 1.0 9.342e-01 0.0425 1
10:77217080_A_G rs71473777 10:77160434:77161028 1.532e-04 -0.9365 0.36171291092 3.617e-01 0.115 1
10:76807650_T_A rs11001259 10:77189720:77190349 4.329e-03 -0.5473 1.0 8.837e-01 0.1825 1
10:77683224_T_G rs12572234 10:77191104:77191939 1.556e-03 -0.5327 1.0 9.462e-01 0.2225 1
10:77266244_T_TG rs11387555 10:77313238:77313796 3.790e-03 0.7562 1.0 2.807e-01 0.8925 1
10:77781279_A_G rs10762688 10:77372698:77373164 6.966e-03 0.3496 1.0 9.523e-01 0.4975 1
10:77686741_C_G rs4746340 10:77796071:77796577 8.759e-04 0.5952 1.0 4.385e-01 0.81 1
10:7156682_C_T rs11255009 10:7829750:7830712 5.019e-05 -1.202 0.27204238666 6.801e-02 0.07 1
10:8775211_C_G rs7898011 10:7859910:7860771 1.495e-04 -0.5676 0.805610813176 1.482e-01 0.485 1
10:78764528_A_G rs1907718 10:78787336:78787765 5.172e-03 -0.8213 1.0 5.929e-01 0.09 1
10:79220523_T_A rs80263240 10:78801375:78801727 8.530e-05 -1.398 0.318332978528 3.183e-01 0.0275 1
10:79005918_A_C rs386598629 10:79005633:79006328 6.185e-09 0.8773 2.26430532034e-05 2.264e-05 0.6175 0.000625208415359513
10:79291868_C_T rs816828 10:79311816:79312422 6.847e-26 -1.199 2.65658585601e-22 2.241e-23 0.4925 1.86625156384737e-19
10:79291868_C_T rs816828 10:79314309:79315200 1.576e-19 -1.103 6.11484651735e-16 4.777e-17 0.4925 1.02937946211441e-13
10:79291868_C_T rs816828 10:79315268:79316189 1.644e-23 -1.169 6.37674885736e-20 6.260e-21 0.4925 2.32942635759387e-17
10:79311228_T_C rs35418260 10:79322274:79322752 9.386e-17 -1.044 3.63890336838e-13 2.278e-13 0.295 3.75506045329986e-11
10:79291868_C_T rs816828 10:79353793:79354286 1.350e-17 -1.061 5.21705754083e-14 5.727e-15 0.4925 6.05013053862181e-12
10:79291868_C_T rs816828 10:79382436:79383027 6.010e-21 -1.126 2.29579090335e-17 2.349e-18 0.4925 4.9332495117259e-15
10:79337470_T_A rs1473965 10:79401123:79401930 8.693e-13 0.9476 3.3207632865e-09 1.131e-09 0.575 1.8274238988321e-07
10:79026227_C_T rs6480855 10:79409255:79409646 5.406e-05 0.8072 0.205756345505 1.519e-01 0.155 1
10:79704394_C_T rs1366047 10:79595901:79596613 7.900e-06 -0.6067 0.0304137288159 5.113e-03 0.5325 0.383902388957523
10:80371421_C_T rs11814093 10:79692055:79692803 1.436e-03 -0.5132 1.0 8.231e-01 0.4475 1
10:80507779_A_G rs1881730 10:79788907:79789701 5.411e-05 0.7105 0.207351445841 2.074e-01 0.2175 1
10:80764152_G_A rs10740490 10:79793171:79794221 4.262e-04 -0.5248 1.0 1.500e-01 0.4925 1
10:7655665_T_C rs10508331 10:7998504:7998886 2.903e-03 0.6322 1.0 6.194e-01 0.1525 1
10:80804716_G_C rs697248 10:80009849:80010675 8.615e-04 -0.4927 1.0 9.088e-01 0.715 1
10:80957883_G_A rs11594811 10:80011246:80011919 1.073e-03 0.5452 1.0 9.941e-01 0.2 1
10:80433321_T_G rs111263335 10:80015572:80016344 3.522e-04 -1.274 1.0 4.686e-01 0.035 1
10:80963638_C_T rs72818206 10:80018955:80019593 1.734e-03 -1.078 1.0 5.484e-01 0.035 1
10:79095025_C_T rs11002126 10:80059304:80060135 1.230e-03 -0.5027 1.0 2.819e-01 0.3175 1
10:80425871_G_A rs386625930 10:80062091:80063517 1.955e-03 0.5672 1.0 9.019e-01 0.8575 1
10:80965186_C_A rs942795 10:80122150:80122640 2.418e-03 0.9991 1.0 6.955e-01 0.07 1
10:80232518_G_A rs12251308 10:80337476:80337937 5.766e-04 -0.5354 1.0 7.582e-01 0.4625 1
10:81209298_G_A rs6480943 10:80341606:80342060 2.232e-03 -0.7462 1.0 9.932e-01 0.1025 1
10:80666551_C_T rs16936600 10:80418585:80419394 2.414e-03 -0.5979 1.0 9.195e-01 0.1675 1
10:80675400_T_C rs515962 10:80516323:80517163 7.201e-04 0.8095 1.0 6.047e-01 0.895 1
10:80822981_A_G rs4980018 10:80822833:80823256 9.043e-05 -0.5532 0.366053004239 3.313e-01 0.68 1
10:81164521_C_T rs2279335 10:80827005:80827691 2.185e-03 0.41 1.0 9.245e-01 0.485 1
10:80458837_C_T rs61851222 10:80828160:80830203 4.662e-03 -0.7073 1.0 9.798e-01 0.0875 1
10:80379882_C_G rs749687 10:80836502:80837088 3.332e-04 -0.6639 1.0 9.999e-01 0.1725 1
10:80025215_G_A rs78826645 10:80840928:80841465 4.445e-03 0.8328 1.0 9.970e-01 0.0675 1
10:80804716_G_C rs697248 10:80843438:80844921 1.710e-03 0.4658 1.0 7.327e-01 0.715 1
10:81010850_T_G rs1250600 10:80846992:80847643 1.076e-03 0.5214 1.0 4.141e-01 0.6125 1
10:80481717_C_T rs35652 10:80853404:80853840 5.258e-03 -0.5636 1.0 9.962e-01 0.8225 1
10:80716184_T_A rs11002750 10:80892206:80892917 7.596e-04 0.9429 1.0 5.827e-01 0.0675 1
10:80973056_G_A rs112321578 10:80909709:80910308 6.445e-03 0.8913 1.0 9.993e-01 0.0475 1
10:80973120_C_T rs1250580 10:80962081:80962665 2.544e-06 0.6355 0.0108783716434 3.080e-03 0.6575 0.164209469475894
10:80502204_C_T rs61852762 10:81001661:81002315 1.687e-04 0.8646 0.714605585632 5.079e-01 0.0875 1
10:80904919_C_T rs35339173 10:81007451:81009022 8.465e-04 -0.5013 1.0 9.787e-01 0.2775 1
10:80229771_G_C rs10824616 10:81009936:81010525 2.668e-03 -0.6681 1.0 4.783e-01 0.0975 1
10:80404282_G_A rs1655629 10:81022934:81023459 1.280e-05 0.5971 0.0544891899255 1.647e-02 0.515 0.600449504669605
10:80538509_G_A rs515372 10:81025719:81026925 2.218e-04 0.5096 0.94540330526 4.012e-01 0.53 1
10:80903421_A_G rs386606859 10:81027306:81027769 2.307e-05 0.8349 0.0983378097356 5.111e-02 0.1225 0.92181057782798
10:80912434_C_G rs4980037 10:81030403:81031052 2.863e-03 -0.6293 1.0 6.868e-01 0.1375 1
10:80880134_A_G rs11002830 10:81043350:81043809 2.048e-04 1.073 0.874947897342 6.730e-02 0.07 1
10:81066982_C_T rs1250555 10:81045780:81047050 1.247e-04 0.6164 0.532784635928 8.580e-02 0.4825 1
10:81262281_C_T rs1250768 10:81052751:81054552 5.230e-05 0.9181 0.223050021109 2.231e-01 0.8825 1
10:80985374_A_G rs1250591 10:81055062:81056094 2.265e-03 -0.4227 1.0 5.881e-01 0.555 1
10:80861989_C_T rs880031 10:81077217:81078057 5.831e-04 0.4803 1.0 4.632e-01 0.3025 1
10:80863226_T_C rs11597192 10:81080598:81081306 7.777e-05 0.5334 0.333146807895 8.329e-02 0.4375 1
10:81210383_G_A rs59287402 10:81082556:81083495 9.254e-04 0.6397 1.0 4.940e-01 0.16 1
10:80401369_G_T rs72812008 10:81091263:81092055 3.759e-04 -1.271 1.0 2.530e-01 0.0425 1
10:80501409_T_C rs28318 10:81106888:81108203 7.589e-05 -0.7186 0.323836775591 1.619e-01 0.8425 1
10:80127055_C_T rs2670223 10:81112844:81113461 1.538e-04 0.7022 0.655452166996 2.890e-01 0.1925 1
10:81236761_G_A rs72820355 10:81115775:81116373 7.372e-04 1.076 1.0 5.600e-01 0.04 1
10:81374592_G_A rs4253603 10:81119531:81120153 1.552e-03 0.9545 1.0 9.938e-01 0.07 1
10:80543076_G_A rs737109 10:81203819:81204853 7.579e-04 -0.8227 1.0 3.006e-01 0.0775 1
10:80934948_G_C rs780149 10:81205091:81206028 6.212e-05 0.5574 0.266200321689 2.662e-01 0.555 1
10:81554922_T_C rs79961338 10:81504581:81504935 1.293e-14 -1.016 5.55165946126e-11 1.263e-11 0.3275 4.10530607529997e-09
10:80825449_G_A rs1370562 10:81698198:81699679 1.595e-03 -0.5879 1.0 9.839e-01 0.1875 1
10:82727309_G_A rs2881074 10:81945408:81946272 6.707e-05 0.7988 0.298795618587 4.712e-02 0.165 1
10:82194330_A_G rs7907770 10:81947106:81948206 1.224e-04 0.6485 0.545245396545 1.398e-01 0.245 1
10:82389882_GT_G rs11316005 10:81959486:81960134 4.413e-04 -1.091 1.0 5.696e-01 0.0625 1
10:82281249_T_G rs73305195 10:81961201:81961889 1.608e-03 0.7715 1.0 4.298e-01 0.1125 1
10:81894113_G_A rs138117483 10:81962813:81963767 9.661e-04 -0.8808 1.0 6.401e-01 0.0575 1
10:82139330_C_T rs114898062 10:81965187:81965977 4.690e-04 0.9793 1.0 3.547e-01 0.08 1
10:82438034_T_G rs2344767 10:82012976:82013600 2.523e-03 0.4247 1.0 7.579e-01 0.435 1
10:81446886_T_C rs142900959 10:82213449:82214451 5.248e-04 -0.6345 1.0 3.112e-01 0.17 1
10:81918776_C_A rs112550067 10:82214528:82215252 1.015e-03 -0.6441 1.0 8.986e-01 0.1375 1
10:82456681_C_A rs11186609 10:82218665:82219288 3.282e-04 0.8163 1.0 7.533e-01 0.1125 1
10:81819400_G_A rs11201432 10:82222869:82223595 3.289e-03 0.6478 1.0 5.331e-01 0.1025 1
10:82469493_T_A rs12253806 10:82226523:82226950 1.745e-04 0.5691 0.817057223257 5.655e-02 0.515 1
10:82361942_C_T rs72805746 10:82245547:82246482 2.534e-04 -1.025 1.0 2.296e-01 0.0575 1
10:81510746_T_A rs2983829 10:82251316:82251864 8.638e-04 -0.7328 1.0 1.737e-01 0.135 1
10:82044920_G_T rs7081756 10:82253173:82253754 7.136e-04 -0.4972 1.0 1.900e-01 0.625 1
10:82428121_G_T rs7079135 10:82258326:82259298 9.819e-04 0.7345 1.0 4.406e-01 0.14 1
10:82015246_C_T rs11815361 10:82259574:82260294 1.726e-04 -0.5648 0.815157469165 1.939e-01 0.365 1
10:81755052_T_C rs4515912 10:82263684:82264540 1.449e-03 -1.147 1.0 7.208e-01 0.9575 1
10:82917353_A_G rs55797352 10:82265039:82265719 1.068e-03 1.017 1.0 9.149e-01 0.0575 1
10:82287266_CAA_C rs5786461 10:82287846:82288473 9.084e-06 0.6281 0.0438107873859 9.435e-03 0.655 0.511475891085574
10:82271341_G_A rs1870148 10:82295298:82296115 2.266e-03 -0.507 1.0 6.338e-01 0.805 1
10:82322879_G_A rs11186065 10:82357610:82358386 3.156e-03 -0.8746 1.0 9.894e-01 0.0425 1
10:81380107_G_A rs1427815 10:82359081:82359868 8.810e-04 -0.6307 1.0 1.176e-01 0.1525 1
10:82397479_A_G rs149322444 10:82392302:82392927 4.290e-04 -0.6893 1.0 6.339e-01 0.1575 1
10:82397479_A_G rs149322444 10:82397256:82397595 8.137e-04 -0.6558 1.0 9.984e-01 0.1575 1
10:82433893_C_T rs10881912 10:82420059:82421084 1.013e-03 -0.5906 1.0 4.750e-01 0.6475 1
10:82472753_C_T rs11186663 10:82423625:82424288 2.030e-04 -0.5754 0.972832826053 5.667e-01 0.285 1
10:83598842_A_G rs11191480 10:82698688:82699051 5.864e-04 1.048 1.0 5.941e-01 0.0575 1
10:83600968_T_C rs956429 10:83324133:83324518 4.178e-03 -0.5863 1.0 6.051e-01 0.1275 1
10:83826122_T_C rs10732795 10:83920910:83921475 1.959e-04 0.8069 0.879737198413 1.228e-01 0.8725 1
10:85264535_A_C rs1855951 10:85012816:85013211 2.574e-05 -0.6813 0.12342811503 9.786e-03 0.7625 1
10:85322576_C_T rs2014550 10:85306833:85307181 7.710e-04 0.4706 1.0 1.661e-01 0.53 1
10:85341065_C_A rs76833531 10:85898651:85900394 8.015e-04 0.8073 1.0 9.679e-01 0.05 1
10:85838758_C_T rs7072402 10:85909566:85910093 3.750e-03 -0.4209 1.0 9.967e-01 0.3875 1
10:85470235_A_G rs4933934 10:85916385:85917137 4.378e-04 0.5939 1.0 1.615e-01 0.215 1
10:86003480_G_C rs58250309 10:85918285:85918803 3.476e-04 0.692 1.0 1.617e-01 0.1525 1
10:86924828_G_T rs17370064 10:86022341:86022794 1.691e-04 -0.6948 0.875958055145 1.170e-01 0.1575 1
10:86345863_A_C rs2350416 10:86087794:86088699 6.579e-03 0.4649 1.0 7.602e-01 0.7975 1
10:86823635_G_A rs72836204 10:87555199:87555606 4.169e-06 1.002 0.0187830853495 4.260e-04 0.1075 0.259216512208379
10:88133974_A_G rs59896270 10:88115187:88115623 5.017e-04 0.5551 1.0 9.721e-01 0.21 1
10:87996729_T_C rs4934164 10:88265822:88266275 2.209e-04 0.9576 0.731465469705 1.406e-01 0.1075 1
10:88481029_A_C rs12570979 10:88280612:88282085 4.016e-03 -0.5689 1.0 5.714e-01 0.16 1
10:88849569_C_T rs141631853 10:88722216:88722627 4.820e-03 1.015 1.0 9.522e-01 0.04 1
10:88849569_C_T rs141631853 10:88853910:88855468 8.328e-04 1.2 1.0 2.088e-01 0.04 1
10:89684278_T_C rs34201179 10:89101945:89102432 5.729e-05 1.013 0.164147679588 1.641e-01 0.0675 1
10:89699209_C_T rs2673803 10:89494049:89494443 6.290e-04 0.5281 1.0 2.089e-01 0.3575 1
10:89959172_G_C rs61855305 10:89499351:89499853 3.271e-04 0.7469 0.900751064462 2.795e-01 0.1375 1
10:90054268_G_A rs11202702 10:89532361:89532878 2.243e-03 0.4484 1.0 3.510e-01 0.43 1
10:89833307_G_A rs7079271 10:89535488:89535969 7.240e-03 -0.4302 1.0 9.369e-01 0.665 1
10:88707860_G_A rs140813284 10:89597097:89597670 2.202e-03 -0.92 1.0 6.376e-01 0.0475 1
10:90561903_A_G rs10788614 10:89619837:89620579 1.175e-03 0.4938 1.0 5.334e-01 0.29 1
10:89782386_G_A rs2785079 10:89621294:89623716 9.569e-06 -0.7925 0.0272319763756 2.723e-02 0.2275 0.350760848939394
10:89820152_G_A rs4344399 10:89686226:89686765 9.372e-04 -0.4957 1.0 3.838e-01 0.2175 1
10:90612232_C_T rs117412548 10:89704344:89704734 5.574e-04 -1.23 1.0 9.786e-01 0.0425 1
10:89255921_G_A rs611807 10:89708298:89708779 1.394e-03 -0.501 1.0 4.568e-01 0.67 1
10:89644226_C_G rs35323240 10:89734483:89735113 7.455e-04 0.7814 1.0 4.032e-01 0.1225 1
10:90766924_C_T rs2031613 10:89771843:89772365 5.668e-06 0.6667 0.0162954324228 3.427e-03 0.695 0.2306362442484
10:89785167_G_T rs1414893 10:89787071:89788319 2.228e-04 0.5161 0.648431675716 9.776e-02 0.2925 1
10:90738906_A_G rs61852572 10:89805334:89806072 2.419e-03 -0.6575 1.0 6.662e-01 0.13 1
10:90696869_G_C rs1441735 10:89820725:89821180 8.967e-04 0.4597 1.0 2.284e-01 0.5025 1
10:89866784_G_A rs1360952 10:89822063:89823046 1.928e-04 0.527 0.568818629438 1.623e-01 0.6875 1
10:90494165_A_G rs431673 10:89823870:89825596 1.766e-03 0.5303 1.0 2.615e-01 0.22 1
10:90288542_G_A rs111282690 10:89825875:89828243 4.539e-03 -0.8713 1.0 9.966e-01 0.0675 1
10:89894590_G_A rs117231388 10:89831444:89832258 7.396e-05 1.23 0.219425307998 1.752e-01 0.075 1
10:89957286_A_C rs11596003 10:89835717:89836292 5.731e-04 -0.8166 1.0 3.977e-01 0.0625 1
10:90816659_G_T rs11812685 10:89842437:89843140 2.127e-03 0.6984 1.0 7.053e-01 0.1 1
10:88957714_G_A rs148668775 10:89849609:89850803 3.112e-03 1.062 1.0 9.984e-01 0.0375 1
10:89896224_T_C rs10887787 10:89850821:89851959 2.033e-03 0.5022 1.0 9.949e-01 0.675 1
10:89857019_G_A rs4933467 10:89856619:89857721 2.931e-04 -0.8582 0.879416773271 1.591e-01 0.11 1
10:89980300_C_G rs10788587 10:89863202:89864674 1.644e-03 -0.4327 1.0 6.142e-01 0.5525 1
10:89379732_A_C rs7895494 10:89865887:89866692 2.470e-05 -0.6052 0.0740754898994 4.658e-02 0.3975 0.752617027603789
10:89443310_T_C rs10887741 10:89867309:89868644 3.426e-03 0.4042 1.0 9.463e-01 0.3525 1
10:88871118_G_T rs61858892 10:89870838:89871699 1.782e-03 0.8574 1.0 9.536e-01 0.09 1
10:89796817_G_A rs809368 10:89872912:89873472 2.959e-03 0.9692 1.0 9.958e-01 0.055 1
10:90567045_A_T rs3979139 10:89877444:89878235 3.291e-03 -0.4334 1.0 6.400e-01 0.32 1
10:90231945_G_T rs72820051 10:89879801:89880883 1.945e-03 1.056 1.0 6.065e-01 0.05 1
10:90015575_G_A rs116891869 10:89886960:89887764 2.399e-03 -0.9885 1.0 8.252e-01 0.045 1
10:90757620_A_G rs9658706 10:89917545:89918059 2.016e-05 0.9009 0.0627284398048 5.921e-02 0.1175 0.667677711558838
10:89924555_C_T rs1929317 10:89958201:89958733 1.737e-03 -0.6354 1.0 9.941e-01 0.1275 1
10:89989697_T_C rs11202687 10:89992517:89993117 2.233e-06 1.084 0.00715564553758 4.013e-03 0.13 0.115213650778275
10:89447611_A_G rs7082797 10:89993735:89994161 1.274e-04 -0.6637 0.408472055366 2.797e-01 0.1475 1
10:90398554_G_A rs2182303 10:90031561:90031957 8.055e-04 -0.9157 1.0 7.907e-01 0.0875 1
10:89364335_T_C rs12573297 10:90092285:90092778 6.692e-04 -0.6681 1.0 9.864e-01 0.1525 1
10:90325133_G_A rs72820087 10:90167815:90168282 4.227e-03 0.6469 1.0 4.981e-01 0.115 1
10:90909766_C_T rs2902446 10:90251070:90251493 3.124e-04 -1.021 1.0 1.750e-01 0.0475 1
10:90023874_C_T rs113869755 10:90342433:90343263 1.952e-03 -1.018 1.0 7.892e-01 0.07 1
10:89702577_T_A rs190311070 10:90519208:90520129 3.219e-04 1.281 1.0 6.364e-02 0.06 1
10:91402816_G_A rs10509578 10:90552313:90553087 4.115e-04 1.022 1.0 4.247e-02 0.065 1
10:90592107_G_A rs1214550 10:90593296:90594158 6.028e-07 -0.7445 0.00227004851645 1.996e-04 0.31 0.0416498605254093
10:90653518_G_A rs141872699 10:90594764:90596070 5.147e-05 1.173 0.194364627212 1.797e-01 0.05 1
10:90590746_A_G rs10736363 10:90600565:90601086 3.334e-04 0.5283 1.0 1.674e-01 0.5975 1
10:89980912_G_A rs75022285 10:90608235:90608867 1.105e-03 0.9192 1.0 8.385e-01 0.0725 1
10:90320588_T_A rs61852497 10:90611390:90611898 3.829e-03 0.6461 1.0 8.207e-01 0.1475 1
10:91137191_AT_A rs145570869 10:90612429:90613520 5.813e-04 -0.5675 1.0 1.912e-01 0.24 1
10:89820152_G_A rs4344399 10:90637948:90638390 3.497e-04 -0.5373 1.0 3.031e-01 0.2175 1
10:90297927_G_A rs10788606 10:90640043:90640843 4.481e-03 -0.4344 1.0 9.952e-01 0.3275 1
10:90596934_C_T rs1214555 10:90650418:90650963 5.396e-05 0.6185 0.209999432247 2.191e-02 0.32 1
10:90790007_G_A rs11202937 10:90709544:90710096 3.363e-06 0.669 0.0132685876426 5.053e-03 0.3375 0.194308215131941
10:91639092_G_A rs7914532 10:90713267:90713818 2.649e-03 0.3762 1.0 2.888e-01 0.52 1
10:91290668_A_C rs7922914 10:90746087:90746802 2.322e-03 -0.9906 1.0 6.973e-01 0.0675 1
10:90109512_G_A rs752709 10:90749566:90752114 5.727e-05 -0.7591 0.229729826408 1.796e-02 0.8475 1
10:91544713_T_A rs79261974 10:90756665:90757195 1.414e-03 0.9095 1.0 5.763e-01 0.05 1
10:90751882_T_A rs148155729 10:90789587:90790028 1.085e-04 1.376 0.432593915157 4.326e-01 0.04 1
10:90791096_T_C rs11202939 10:90791848:90792530 5.688e-11 0.8662 2.27170809313e-07 4.828e-08 0.3925 8.96171670001747e-06
10:90864816_T_C rs2841017 10:90846272:90846888 2.528e-04 -0.6533 1.0 7.087e-02 0.2875 1
10:90961500_A_T rs61853072 10:90964298:90964867 1.149e-04 1.009 0.468637577243 2.707e-02 0.105 1
10:91002845_C_T rs1320496 10:91002486:91003312 8.053e-22 1.138 3.27917215202e-18 8.198e-19 0.505 8.14885433423529e-16
10:91159323_G_T rs304484 10:91020029:91020762 3.165e-03 0.4503 1.0 5.913e-01 0.2575 1
10:91741114_A_G rs10785925 10:91055121:91056798 1.240e-03 1.009 1.0 9.886e-01 0.05 1
10:90420315_G_T rs1594601 10:91060872:91062993 1.638e-04 0.73 0.668964485916 5.149e-01 0.2525 1
10:91697190_C_T rs12249643 10:91087266:91088564 4.154e-04 -0.5982 1.0 4.724e-01 0.1375 1
10:90412968_G_A rs117442377 10:91091871:91094032 1.923e-03 1.015 1.0 9.994e-01 0.035 1
10:92032083_T_C rs10748544 10:91105406:91105766 2.949e-03 -0.4327 1.0 5.965e-01 0.4675 1
10:91350787_A_G rs7922797 10:91144323:91145073 5.869e-04 0.53 1.0 5.519e-01 0.2875 1
10:90200514_A_G rs79928975 10:91151755:91152555 7.443e-03 -0.97 1.0 8.241e-01 0.03 1
10:90349478_A_G rs2765452 10:91173911:91175563 6.611e-03 0.4395 1.0 6.637e-01 0.275 1
10:91894311_G_A rs1329159 10:91387619:91388029 1.170e-03 -0.4967 1.0 3.418e-01 0.2275 1
10:91305760_A_G rs112900979 10:91460823:91461742 2.724e-04 0.801 1.0 9.897e-02 0.1225 1
10:93339988_C_G rs61874526 10:92957859:92958345 8.879e-04 -0.6015 1.0 7.055e-01 0.1775 1
10:92798327_A_AG rs11415847 10:92958405:92959106 4.992e-04 0.585 1.0 5.004e-01 0.7975 1
10:92011877_C_G rs1070512 10:92979836:92980774 2.306e-03 -0.4908 1.0 6.675e-01 0.56 1
10:92292491_A_G rs58653229 10:93272154:93272568 2.684e-03 0.5042 1.0 2.834e-01 0.35 1
10:93658215_C_T rs76264073 10:93402823:93403315 1.271e-03 1.005 1.0 1.250e-01 0.065 1
10:93176418_A_G rs12355866 10:93522556:93523055 1.702e-03 -0.9147 1.0 5.002e-01 0.0875 1
10:93156014_C_T rs34085547 10:93557584:93559205 4.257e-03 -0.833 1.0 9.953e-01 0.0675 1
10:94286420_T_C rs7073833 10:93683045:93684215 2.946e-03 -0.428 1.0 3.770e-01 0.475 1
10:93945441_A_T rs7090737 10:93697848:93698237 5.581e-04 -0.5296 1.0 1.400e-01 0.675 1
10:94842199_T_A rs12774811 10:93936190:93936666 2.641e-04 -0.8072 0.75436584408 7.544e-01 0.08 1
10:93177933_A_G rs12218668 10:93951452:93951922 2.841e-03 -0.4054 1.0 2.209e-01 0.4525 1
10:93225994_T_A rs79909213 10:94000011:94000979 5.083e-03 0.5969 1.0 9.625e-01 0.1025 1
10:93058075_A_G rs2245523 10:94002948:94003391 7.154e-04 0.5353 1.0 3.844e-01 0.75 1
10:94312353_C_T rs117727335 10:94050386:94051392 4.778e-03 0.5445 1.0 7.153e-01 0.145 1
10:94460687_C_G rs10882100 10:94246194:94247018 4.996e-06 -0.6257 0.0171650610735 3.890e-03 0.54 0.240706211521608
10:95077553_T_C rs11187382 10:94304059:94304604 1.159e-03 0.4585 1.0 1.596e-01 0.3475 1
10:94861605_G_T rs117607182 10:94333432:94334631 1.280e-02 -0.658 1.0 9.246e-01 0.08 1
10:93648327_A_C rs11186726 10:94335660:94336324 7.543e-04 -0.4933 1.0 4.595e-01 0.4425 1
10:93562721_G_A rs76344249 10:94350880:94352029 9.259e-04 -1.195 1.0 4.265e-01 0.035 1
10:94795705_C_T rs7068500 10:94352290:94353309 3.750e-04 0.6605 1.0 1.565e-01 0.2475 1
10:93424883_T_G rs11186651 10:94414136:94414577 2.742e-04 0.8155 0.982887690314 7.240e-01 0.135 1
10:94257976_C_T rs11187025 10:94448397:94451811 1.836e-03 -0.584 1.0 9.956e-01 0.2025 1
10:94525944_C_T rs2497346 10:94457765:94458197 4.713e-03 0.4432 1.0 8.010e-01 0.325 1
10:94429907_T_C rs11187129 10:94461167:94461582 1.932e-06 -0.5994 0.00685882118663 3.853e-03 0.465 0.111109861617629
10:94502738_C_T rs1539330 10:94471957:94472386 7.851e-04 -0.682 1.0 6.948e-01 0.1375 1
10:95261492_C_T rs9633698 10:94515839:94517412 1.268e-03 -0.6822 1.0 2.178e-01 0.15 1
10:95220699_A_C rs34400576 10:94518895:94519792 1.445e-04 0.6504 0.521243277727 4.178e-01 0.27 1
10:95276673_G_A rs4919224 10:94550011:94550801 2.330e-05 0.6795 0.0842540891508 6.228e-02 0.775 0.824735980462096
10:95309022_C_T rs10786114 10:94581658:94582129 2.044e-03 0.6661 1.0 2.893e-01 0.9 1
10:95075550_G_A rs117076528 10:94590383:94591090 9.512e-05 1.261 0.340420263589 2.144e-02 0.0725 1
10:94139773_G_T rs74849856 10:94605538:94606469 2.247e-04 0.8153 0.812600857821 2.033e-01 0.0975 1
10:93730910_T_C rs77029981 10:94607060:94607584 2.569e-03 -0.8292 1.0 7.142e-01 0.07 1
10:95155093_G_A rs12255251 10:94607961:94608882 8.518e-04 1.04 1.0 1.927e-01 0.0725 1
10:94982364_G_A rs117613463 10:94632741:94633238 2.727e-03 -0.94 1.0 4.032e-01 0.05 1
10:94850226_C_T rs112372528 10:95027202:95027603 5.321e-03 0.7867 1.0 7.586e-01 0.06 1
10:95340359_T_C rs60515720 10:95255803:95256738 1.274e-03 1.011 1.0 7.385e-01 0.07 1
10:95274528_T_C rs10786109 10:95275422:95276213 1.318e-06 -0.7378 0.0047380164184 1.214e-03 0.695 0.0805771600391478
10:95936571_G_A rs150895756 10:95351121:95351586 6.193e-03 0.7624 1.0 9.895e-01 0.035 1
10:94850226_C_T rs112372528 10:95375396:95376114 7.553e-04 -0.9421 1.0 5.382e-01 0.06 1
10:96225652_C_T rs7393240 10:95461988:95462782 1.302e-03 0.4512 1.0 3.326e-01 0.6575 1
10:95806556_C_A rs11596720 10:95479894:95480301 7.093e-04 0.7464 1.0 3.244e-01 0.105 1
10:95306677_C_T rs11187512 10:95502347:95502877 2.295e-03 0.524 1.0 8.501e-01 0.835 1
10:95260839_G_A rs11187474 10:95507042:95507441 5.818e-04 0.6192 1.0 2.274e-01 0.7725 1
10:10249791_T_C rs61835988 10:9597022:9597557 3.925e-04 -0.9637 1.0 7.438e-01 0.055 1
10:9000841_T_G rs11255993 10:9612193:9612588 3.289e-04 -0.5381 1.0 3.825e-01 0.41 1
10:96445508_T_A rs72816638 10:96917538:96917981 3.213e-03 0.5345 1.0 1.675e-01 0.13 1
10:97040975_C_G rs1410596 10:96942988:96944224 3.980e-04 0.5456 1.0 2.833e-01 0.6175 1
10:97757009_T_C rs75688110 10:97320513:97321646 1.533e-02 -0.8433 1.0 7.853e-01 0.03 1
10:97698222_T_G rs1336457 10:97453364:97454568 1.438e-03 -0.571 1.0 6.022e-01 0.215 1
10:97217076_G_C rs11188325 10:97456842:97457875 3.066e-03 0.8927 1.0 8.759e-01 0.0775 1
10:98429594_G_A rs7920142 10:97489865:97490603 7.661e-03 0.4526 1.0 2.961e-01 0.2475 1
10:97664833_A_T rs75726077 10:97505005:97505729 6.661e-03 0.8542 1.0 7.387e-01 0.0775 1
10:98401030_G_A rs61856767 10:97514765:97516996 1.884e-04 0.9828 0.77393487142 2.095e-01 0.0775 1
10:98422375_C_T rs4919051 10:97517598:97518309 2.083e-04 -1.077 0.854647587974 6.261e-01 0.05 1
10:97247447_G_A rs4328157 10:97518327:97518960 2.691e-03 -0.4171 1.0 3.350e-01 0.455 1
10:97103942_T_A rs117054051 10:97522326:97522825 1.613e-03 1.133 1.0 3.660e-01 0.0325 1
10:98135631_C_A rs111169872 10:97527611:97528209 2.907e-03 -0.4759 1.0 4.766e-01 0.3225 1
10:97192452_A_C rs732101 10:97529997:97530496 3.421e-03 0.512 1.0 9.901e-01 0.2925 1
10:97763192_A_ATTTT rs75348504 10:97541868:97542592 7.397e-03 -0.3818 1.0 6.791e-01 0.4425 1
10:97168827_C_T rs11596570 10:97553267:97553806 6.282e-06 -1.436 0.0256163155938 2.562e-02 0.035 0.33384374193383
10:97660860_C_A rs61871074 10:97573873:97574298 4.263e-05 0.6109 0.172676024006 4.915e-03 0.4025 1
10:653947_G_C rs1251337 10:975805:978159 8.214e-04 -1.007 1.0 4.368e-01 0.945 1
10:97356565_T_C rs117751592 10:97581111:97581951 1.643e-06 1.666 0.00665429062618 9.064e-05 0.045 0.108084142540861
10:98007545_G_A rs9794109 10:97597411:97598026 7.019e-06 0.6154 0.0284621424252 1.812e-02 0.295 0.363412115620879
10:98416324_C_A rs3827867 10:97601308:97601970 1.147e-03 0.4797 1.0 5.681e-01 0.305 1
10:97746510_T_C rs11188543 10:97655792:97656320 1.612e-03 -0.4778 1.0 1.931e-01 0.6175 1
10:97759203_G_A rs2039617 10:97804174:97804870 3.394e-03 0.7931 1.0 6.794e-01 0.0625 1
10:97690619_C_T rs7913576 10:97849363:97850285 1.318e-03 0.4672 1.0 1.876e-01 0.5325 1
10:97856899_T_C rs11188601 10:97856693:97857143 8.394e-19 1.084 3.05375178511e-15 1.114e-15 0.39 4.46214210839778e-13
10:97058573_G_A rs12570764 10:97889196:97890760 1.446e-03 -0.4666 1.0 6.753e-01 0.2775 1
10:98015414_G_T rs10882763 10:97923310:97923745 2.394e-04 0.515 0.873828840374 7.762e-01 0.36 1
10:97742632_A_G rs10882702 10:98200661:98201640 7.065e-04 0.5016 1.0 7.745e-01 0.6225 1
10:98404708_T_C rs7904212 10:98346180:98347224 1.441e-03 0.4458 1.0 3.409e-01 0.455 1
10:98183070_A_G rs7078304 10:98404837:98405822 2.195e-03 -0.4698 1.0 3.621e-01 0.38 1
10:99358193_A_T rs79748710 10:98406414:98407035 2.509e-04 -0.812 0.832704065048 4.164e-01 0.135 1
10:99401494_T_C rs76123274 10:98415473:98416418 3.506e-03 1.009 1.0 8.716e-01 0.0375 1
10:98115684_T_G rs1923702 10:98416537:98417226 7.159e-04 0.8332 1.0 6.037e-01 0.8775 1
10:98420244_C_A rs6584095 10:98419983:98420580 2.762e-19 1.068 9.10096387552e-16 4.319e-16 0.46 1.45898829772647e-13
10:98869388_T_A rs2817695 10:98432757:98434068 3.665e-04 -0.7693 1.0 8.875e-02 0.84 1
10:98574299_G_A rs11188930 10:98462966:98463821 1.397e-03 1.047 1.0 5.199e-01 0.06 1
10:98036958_G_T rs72811050 10:98468225:98468838 2.789e-03 -1.081 1.0 3.196e-01 0.0475 1
10:98180613_A_G rs3789951 10:98476210:98477434 1.998e-03 0.4744 1.0 9.605e-01 0.4 1
10:97766027_G_A rs10786256 10:98479493:98481131 6.814e-04 0.5232 1.0 3.356e-01 0.5575 1
10:98433605_G_C rs687528 10:98500320:98501218 6.822e-04 0.4905 1.0 3.585e-01 0.46 1
10:97664833_A_T rs75726077 10:98503743:98504400 1.167e-02 -0.7985 1.0 7.673e-01 0.0775 1
10:98764256_A_G rs1962436 10:98507437:98508512 1.156e-04 0.9508 0.378172158563 2.929e-01 0.085 1
10:98507771_G_A rs12256783 10:98523986:98524496 8.275e-03 0.3909 1.0 9.908e-01 0.375 1
10:98965712_T_G rs1147595 10:98586146:98586586 3.685e-05 0.9457 0.11869689474 5.377e-02 0.885 1
10:97755406_G_A rs35002432 10:98590195:98590668 1.985e-03 -0.6042 1.0 7.998e-01 0.15 1
10:98659760_T_A rs78336158 10:98591442:98593133 1.971e-04 -1.258 0.633858587063 4.494e-01 0.0625 1
10:98265433_T_C rs1324254 10:98914468:98915031 2.689e-03 -1.086 1.0 9.939e-01 0.0525 1
10:99473729_C_G rs71486131 10:98984472:98985043 1.207e-03 -1.061 1.0 7.417e-01 0.06 1
10:99649998_T_C rs585005 10:98987072:98987628 1.088e-04 -0.5127 0.341523534045 1.190e-01 0.5125 1
10:1457889_T_C rs11818575 10:990278:990955 2.448e-03 0.4949 1.0 6.240e-01 0.8075 1
10:99634662_A_C rs4919155 10:99051570:99052858 3.475e-04 -0.5513 1.0 9.930e-01 0.4375 1
10:98901721_G_T rs7072608 10:99076913:99080566 8.239e-04 -1.039 1.0 6.700e-01 0.065 1
10:99208609_G_A rs10882937 10:99080965:99081933 4.889e-04 0.5669 1.0 9.978e-02 0.315 1
10:99414202_G_A rs3890727 10:99093120:99095147 1.455e-04 0.5821 0.462495123452 5.184e-02 0.305 1
10:99346768_A_G rs7078759 10:99095794:99096592 5.081e-05 -0.6373 0.161369314711 1.487e-01 0.775 1
10:99145616_G_A rs75905387 10:99113480:99114684 2.060e-04 0.7836 0.657881870766 1.990e-01 0.1425 1
10:99560231_C_T rs78850316 10:99115066:99115868 2.935e-03 -0.948 1.0 7.323e-01 0.06 1
10:98258726_T_C rs6584081 10:99125219:99126351 4.219e-05 -0.6241 0.134787958917 5.855e-03 0.665 1
10:99517848_C_T rs7080894 10:99132093:99132595 1.155e-03 0.5034 1.0 4.326e-01 0.6725 1
10:99329418_G_A rs11189281 10:99135936:99136689 1.911e-03 -0.4441 1.0 8.423e-01 0.465 1
10:99964768_G_A rs72826281 10:99149638:99150390 4.115e-04 -1.099 1.0 3.076e-01 0.055 1
10:99348835_C_A rs4919115 10:99159692:99161637 4.739e-04 -0.9358 1.0 1.620e-01 0.085 1
10:99476017_A_C rs4919133 10:99165526:99166635 3.133e-03 -0.5028 1.0 3.683e-01 0.265 1
10:98968967_G_A rs9630089 10:99166877:99167566 2.467e-04 -0.5711 0.789717117328 1.197e-01 0.585 1
10:98436824_G_A rs11595566 10:99167598:99168794 2.212e-03 -0.6667 1.0 8.059e-01 0.1075 1
10:98422375_C_T rs4919051 10:99185740:99186313 1.969e-03 -0.9124 1.0 9.424e-01 0.05 1
10:99135743_C_T rs112718478 10:99205022:99206252 1.214e-03 -1.16 1.0 6.036e-01 0.0575 1
10:99232490_C_G rs12569570 10:99223359:99224095 1.068e-03 -0.5051 1.0 8.012e-01 0.3175 1
10:99217489_C_T rs112991532 10:99257737:99260217 2.844e-04 -0.8794 0.924116373417 7.659e-01 0.085 1
10:99217489_C_T rs112991532 10:99264675:99265389 1.660e-04 -0.9078 0.537912730211 1.737e-01 0.085 1
10:98477090_C_T rs4917749 10:99265915:99266429 5.065e-04 -0.7145 1.0 1.546e-01 0.1125 1
10:98862086_G_A rs2006733 10:99273115:99273634 1.207e-03 0.4347 1.0 2.755e-01 0.52 1
10:100106635_T_C rs59583731 10:99399961:99401386 1.923e-03 -0.4513 1.0 9.865e-01 0.495 1
10:100100197_G_A rs10883072 10:99446766:99447559 6.479e-03 -0.3748 1.0 8.020e-01 0.4025 1
10:99266821_A_T rs10882948 10:99473410:99474177 3.549e-03 -0.5127 1.0 9.342e-01 0.21 1
10:100369397_G_T rs4554816 10:99496490:99497676 3.351e-05 -1.185 0.115267817513 1.153e-01 0.94 1
10:99059425_C_T rs112151411 10:99540735:99541232 1.645e-04 1.024 0.570117566927 1.537e-01 0.0875 1
10:98905223_G_A rs2817656 10:99894046:99895115 3.399e-03 -0.5316 1.0 9.721e-01 0.76 1
10:100344124_T_C rs10736134 10:99938619:99938921 1.440e-04 -1.129 0.502614493334 1.054e-01 0.94 1
10:100141832_T_C rs113899811 10:99977441:99978007 1.766e-03 -1.123 1.0 3.378e-01 0.0375 1
1:9655613_A_T rs9430180 1:10002977:10004111 5.140e-05 -0.7909 0.166574396801 6.065e-02 0.86 1
1:100865154_T_C rs17455546 1:100034324:100034721 4.758e-03 -0.5562 1.0 4.954e-01 0.17 1
1:9386384_G_A rs9725969 1:10010325:10011682 1.242e-03 -0.6117 1.0 8.379e-01 0.84 1
1:99754810_G_A rs12027179 1:100252636:100253028 6.900e-03 0.411 1.0 3.927e-01 0.305 1
1:100259720_C_G rs1976249 1:100259449:100259820 3.909e-04 0.7476 1.0 1.219e-01 0.8575 1
1:100285446_A_G rs6669386 1:100286054:100286582 5.167e-06 0.7055 0.0183692860233 1.068e-03 0.645 0.25446720456257
1:100248380_T_C rs17121183 1:100315313:100316298 1.041e-04 -1.248 0.371979808677 1.860e-01 0.0525 1
1:9381482_G_A rs17377597 1:10041022:10041317 4.382e-03 -0.4514 1.0 9.970e-01 0.2425 1
1:99573733_A_G rs302815 1:100466994:100467454 8.917e-04 -0.7671 1.0 1.613e-01 0.1175 1
1:99643811_A_G rs115772241 1:100503261:100504657 5.274e-03 0.9555 1.0 3.444e-01 0.0375 1
1:101208032_C_T rs35414719 1:100512235:100513129 6.870e-05 0.9594 0.229400555936 1.174e-01 0.105 1
1:100538621_A_T rs629340 1:100514218:100514901 2.733e-03 -0.5669 1.0 9.131e-02 0.1375 1
1:10585046_C_T rs2480789 1:10056861:10057466 7.977e-04 0.7126 1.0 9.224e-02 0.8375 1
1:100991834_G_A rs7529831 1:100598053:100598998 1.439e-03 0.4911 1.0 2.197e-01 0.5675 1
1:10920092_G_A rs11800035 1:10071162:10071637 8.758e-04 0.8693 1.0 7.150e-01 0.0675 1
1:100239135_T_G rs61783017 1:100715022:100715792 5.588e-04 -1.23 1.0 9.832e-01 0.0375 1
1:100332261_G_A rs628842 1:100731165:100732345 9.847e-03 -0.4537 1.0 4.373e-01 0.7525 1
1:9130650_A_G rs12736085 1:10076313:10076972 2.274e-03 0.541 1.0 4.464e-01 0.265 1
1:101570540_T_C rs35007393 1:100779940:100780357 4.021e-04 0.6217 1.0 5.159e-01 0.2025 1
1:101439265_G_A rs114577891 1:100793709:100794172 5.029e-05 1.213 0.165416671984 2.858e-02 0.0375 1
1:101709339_G_A rs7522573 1:100817447:100819473 1.689e-04 1.119 0.55650070776 6.108e-02 0.9375 1
1:101493078_A_C rs6686202 1:100824562:100825087 2.009e-03 0.5735 1.0 2.160e-01 0.135 1
1:101661466_C_T rs7522355 1:100848117:100848682 2.162e-03 0.4772 1.0 1.302e-01 0.3125 1
1:100078728_T_C rs72721775 1:100863546:100864164 3.640e-04 1.106 1.0 8.026e-01 0.07 1
1:101659269_T_C rs61783369 1:100865782:100866426 6.446e-04 -0.9079 1.0 8.552e-01 0.0925 1
1:10787538_C_T rs518789 1:10087179:10087725 1.812e-04 0.5099 0.580134384136 2.591e-01 0.55 1
1:10535810_G_A rs72640368 1:10092439:10094011 4.570e-04 0.6907 1.0 9.094e-01 0.1675 1
1:100017100_A_G rs10875235 1:100929219:100929841 6.419e-03 -0.4677 1.0 7.426e-01 0.2175 1
1:101661812_C_A rs12124965 1:100976336:100977114 4.031e-03 0.5802 1.0 9.711e-01 0.1525 1
1:100399757_T_C rs6577150 1:100988402:100989118 1.232e-03 0.5174 1.0 5.919e-01 0.67 1
1:100038495_T_C rs17404442 1:100996271:100996859 4.382e-03 -0.9362 1.0 4.277e-01 0.0575 1
1:101834003_A_C rs12144500 1:101000580:101001492 9.820e-03 -0.6788 1.0 6.442e-01 0.075 1
1:100166397_G_A rs67353260 1:101062439:101063019 2.094e-03 0.9341 1.0 9.929e-01 0.07 1
1:101122755_T_C rs4991930 1:101092548:101093111 4.112e-12 -0.8713 1.5055143842e-08 2.039e-10 0.47 7.36409815483601e-07
1:9522803_T_C rs77292479 1:10115792:10116565 2.301e-04 -0.9315 0.726785401721 6.219e-01 0.1 1
1:9285962_T_C rs11121344 1:10127006:10127550 7.653e-03 -0.6535 1.0 6.451e-01 0.125 1
1:101703249_T_C rs1411017 1:101360150:101360832 7.797e-03 0.8782 1.0 9.889e-01 0.0375 1
1:101621046_T_C rs12075015 1:101361334:101361929 5.045e-04 0.701 1.0 6.339e-02 0.1125 1
1:10824835_T_C rs7519604 1:10143774:10144268 7.429e-04 0.5878 1.0 4.247e-01 0.7475 1
1:101133602_G_A rs147037861 1:101725207:101725751 3.365e-05 1.334 0.134467925746 6.961e-02 0.05 1
1:9455966_A_G rs11121399 1:10182675:10183138 3.853e-04 -0.5044 1.0 4.455e-01 0.4625 1
1:10775108_G_C rs6660497 1:10197667:10198046 4.580e-03 0.8597 1.0 2.430e-01 0.05 1
1:10726620_C_T rs79313976 1:10211249:10211954 7.340e-04 -0.901 1.0 2.015e-02 0.07 1
1:10263824_G_A rs11121528 1:10268486:10269189 3.291e-09 0.9728 9.72307643447e-06 1.709e-06 0.25 0.000284374685469263
1:9320291_G_A rs62642595 1:10269656:10272154 6.934e-04 -0.5469 1.0 6.217e-01 0.5 1
1:9368136_C_T rs17377443 1:10275956:10276435 8.135e-04 -0.8947 1.0 9.950e-01 0.0925 1
1:9333273_G_T rs916383 1:10302848:10303442 1.391e-04 0.5406 0.404471298417 9.824e-02 0.61 1
1:10341516_C_T rs12131785 1:10323278:10324332 5.501e-03 0.5655 1.0 7.222e-01 0.19 1
1:105032593_A_G rs72685451 1:104051860:104052276 1.806e-02 -0.7731 1.0 9.631e-01 0.0425 1
1:103142335_A_G rs12747641 1:104068231:104069205 3.549e-03 0.7805 1.0 6.906e-01 0.0725 1
1:11040117_G_A rs12742570 1:10437223:10437867 1.777e-03 -1.061 1.0 7.435e-01 0.0525 1
1:9687200_C_T rs116775663 1:10438070:10439078 2.149e-03 0.5788 1.0 7.564e-01 0.1875 1
1:10271490_C_T rs72864188 1:10445278:10445712 9.560e-10 1.859 2.56967566185e-06 1.128e-08 0.0375 8.45677945291201e-05
1:9507566_T_C rs12742542 1:10447838:10449054 6.143e-04 0.6578 1.0 1.960e-01 0.835 1
1:11383839_A_T rs4845992 1:10458413:10460325 2.840e-03 -0.5246 1.0 5.630e-01 0.1575 1
1:9563364_C_A rs41280766 1:10474872:10475979 7.788e-04 -1.01 1.0 5.686e-01 0.0625 1
1:10771773_T_C rs166912 1:10487982:10488553 3.724e-04 -0.5789 0.992081460955 4.960e-01 0.825 1
1:10980242_A_G rs1280961 1:10489800:10491270 6.573e-05 -0.8171 0.175243284782 1.432e-02 0.875 1
1:104827341_G_A rs76151354 1:105059866:105060348 5.965e-05 -1.29 0.277509059445 5.192e-02 0.045 1
1:1111743_C_G rs111326580 1:1051280:1051889 4.352e-03 0.8943 1.0 8.738e-01 0.0675 1
1:10643829_C_T rs12045923 1:10527868:10528341 5.075e-03 -0.4262 1.0 9.961e-01 0.6225 1
1:11012003_A_G rs74225549 1:10532345:10533362 1.141e-03 0.6393 1.0 2.657e-01 0.1175 1
1:104739166_C_T rs12566868 1:105666851:105667312 1.444e-05 0.6613 0.0723411418045 5.067e-02 0.3625 0.739831566757826
1:106595461_T_A rs79933099 1:105753329:105753825 2.645e-03 -0.6464 1.0 9.119e-01 0.135 1
1:105662790_A_T rs10881255 1:106501897:106502277 8.611e-05 -0.7075 0.364595628514 2.888e-02 0.785 1
1:107496495_T_C rs6582997 1:107468314:107468751 2.176e-03 0.6908 1.0 7.030e-01 0.875 1
1:1992977_G_T rs17777295 1:1079415:1079934 1.608e-03 0.5344 1.0 6.973e-01 0.2425 1
1:108526253_G_A rs12144019 1:108221599:108222006 1.140e-03 -1.107 1.0 9.996e-01 0.0575 1
1:108053567_G_A rs58893045 1:108380710:108381105 5.129e-04 1.189 1.0 3.139e-01 0.0525 1
1:108743059_G_C rs663045 1:108419745:108420895 9.610e-04 0.5029 1.0 6.102e-01 0.5225 1
1:108409038_G_T rs1999486 1:108439857:108440502 1.744e-04 0.5645 0.637185560353 1.564e-01 0.7375 1
1:107514107_C_A rs72697614 1:108442722:108443122 1.795e-03 0.5029 1.0 7.110e-01 0.3075 1
1:108578553_T_C rs17020731 1:108477948:108478651 2.113e-03 -0.9985 1.0 8.273e-01 0.075 1
1:108099748_G_C rs2182908 1:108479003:108480318 2.538e-04 -0.5325 0.930355750039 2.326e-01 0.4075 1
1:107768364_C_G rs10881458 1:108483607:108484828 2.883e-03 -0.7078 1.0 9.584e-01 0.1 1
1:108186083_T_C rs6583035 1:108495507:108496088 3.032e-05 0.6566 0.110432209418 5.520e-02 0.2925 0.999815892591809
1:108004185_G_A rs148523506 1:108506401:108507822 1.894e-03 1.057 1.0 2.060e-01 0.0475 1
1:108662788_G_A rs694223 1:108586203:108586892 1.033e-03 0.4758 1.0 5.354e-01 0.605 1
1:108172396_C_T rs6583034 1:108592154:108592682 6.925e-03 0.7279 1.0 3.584e-01 0.94 1
1:107856203_G_A rs6692538 1:108592730:108593215 2.164e-03 0.4396 1.0 7.752e-01 0.27 1
1:108247048_A_G rs2494070 1:108673434:108673833 1.563e-03 -0.4431 1.0 5.190e-01 0.3875 1
1:107934646_A_G rs10494069 1:108742294:108743210 5.759e-04 0.5155 1.0 4.831e-01 0.5075 1
1:109238145_C_T rs6703128 1:109102288:109102832 1.824e-04 -0.7316 0.640578792055 1.393e-01 0.1625 1
1:108164135_A_G rs4638153 1:109112642:109113334 6.895e-04 0.7938 1.0 8.569e-01 0.12 1
1:109666352_A_T rs17641263 1:109186046:109186509 4.737e-03 0.6162 1.0 6.080e-01 0.1575 1
1:109366554_T_C rs7529592 1:109188444:109190025 3.015e-03 0.5913 1.0 7.357e-01 0.1025 1
1:110059290_C_T rs61797155 1:109203542:109204259 4.089e-03 0.9852 1.0 6.471e-01 0.035 1
1:109743622_C_T rs3736956 1:109207027:109207491 2.581e-03 0.4616 1.0 3.232e-01 0.555 1
1:109390728_A_G rs1277200 1:109221329:109221772 3.775e-03 -0.7553 1.0 8.094e-01 0.9125 1
1:109782629_C_T rs116645638 1:109234562:109235658 6.500e-03 0.7364 1.0 9.983e-01 0.0675 1
1:108393191_C_T rs35634996 1:109238052:109238533 5.854e-04 0.9146 1.0 4.396e-01 0.07 1
1:110200360_T_C rs560018 1:109242487:109243159 4.603e-05 0.5845 0.155030272421 1.878e-02 0.3425 1
1:109602029_G_A rs28577885 1:109288837:109290430 1.951e-03 0.5249 1.0 8.180e-01 0.7075 1
1:109261971_A_G rs2184083 1:109290476:109290941 6.035e-04 0.5624 1.0 2.884e-01 0.28 1
1:109433794_T_A rs6664334 1:109431740:109432396 9.219e-04 -1.012 1.0 4.512e-01 0.0425 1
1:109814880_C_T rs4970834 1:109505454:109506393 2.594e-06 0.8154 0.00849927405322 4.623e-03 0.1825 0.13325256702326
1:109991078_G_A rs116613712 1:109583472:109584154 1.701e-03 -0.8205 1.0 4.992e-01 0.0875 1
1:110295553_C_T rs58548898 1:109584268:109585032 2.156e-03 0.7996 1.0 1.459e-01 0.075 1
1:109506664_G_T rs12569030 1:109618162:109619034 1.735e-04 -0.5822 0.521333986011 1.530e-01 0.4425 1
1:109715950_G_A rs4970824 1:109632579:109634966 7.922e-04 0.889 1.0 4.123e-01 0.0675 1
1:110344557_T_C rs17024898 1:109642376:109643318 6.398e-03 -0.7809 1.0 8.976e-01 0.0525 1
1:109796757_G_A rs596773 1:109648567:109649021 7.470e-04 0.5581 1.0 2.543e-01 0.2125 1
1:109725239_C_T rs621414 1:109654128:109656009 2.189e-03 0.461 1.0 2.088e-01 0.565 1
1:108730888_T_C rs79893684 1:109656061:109657235 3.146e-06 1.469 0.00926174812402 6.292e-03 0.065 0.143171361205999
1:109815133_G_A rs79482788 1:109676288:109677044 8.223e-04 -1.201 1.0 4.773e-01 0.0525 1
1:109706393_A_G rs386603112 1:109704640:109705472 1.148e-14 0.9727 3.3279739452e-11 9.918e-12 0.5825 2.53801436780955e-09
1:109706393_A_G rs386603112 1:109706056:109706597 1.050e-15 1.001 3.04460773562e-12 9.166e-13 0.5825 2.74616100202817e-10
1:109706393_A_G rs386603112 1:109726999:109727909 1.212e-09 0.8105 3.49365424009e-06 2.399e-07 0.5825 0.000111852050298551
1:110612925_G_A rs2274568 1:109756231:109757278 9.230e-05 0.5435 0.263978065048 1.789e-02 0.6225 1
1:109813719_C_T rs17035665 1:109806077:109806818 1.856e-03 -0.5321 1.0 8.426e-01 0.21 1
1:110807432_A_G rs6662049 1:109824461:109824997 4.441e-03 -0.4841 1.0 9.630e-01 0.705 1
1:110803843_T_C rs58101473 1:109825390:109826483 1.278e-03 0.9688 1.0 2.128e-01 0.0625 1
1:109472773_G_A rs1051868 1:109833685:109834240 3.016e-04 0.5482 0.91357122743 6.186e-01 0.4225 1
1:110439480_C_T rs333960 1:109837042:109837671 7.779e-04 0.626 1.0 1.867e-01 0.79 1
1:109809110_G_A rs593651 1:109911802:109912294 8.547e-04 -0.5903 1.0 9.996e-01 0.7875 1
1:110807432_A_G rs6662049 1:109913408:109914404 7.155e-03 -0.4608 1.0 7.178e-01 0.705 1
1:110154085_C_T rs12118605 1:109932182:109932942 1.164e-03 -1.106 1.0 6.664e-01 0.0425 1
1:109515652_G_C rs569922 1:109935306:109936148 3.338e-04 0.5471 1.0 1.929e-01 0.28 1
1:109503433_A_C rs536689 1:109938648:109939288 7.244e-04 1.154 1.0 4.536e-01 0.0625 1
1:109743622_C_T rs3736956 1:109939449:109940125 3.553e-04 0.5452 1.0 2.393e-01 0.555 1
1:110419007_C_T rs79545324 1:109968011:109969665 3.218e-03 -0.9588 1.0 6.950e-01 0.05 1
1:110631389_C_T rs12124382 1:110026221:110027133 1.358e-03 -0.8318 1.0 9.208e-01 0.0875 1
1:109261509_A_G rs17553619 1:110036279:110037303 1.371e-03 0.9664 1.0 9.243e-01 0.07 1
11:10032710_G_A rs12364676 11:10063387:10063775 5.126e-05 -0.628 0.208046959735 8.183e-03 0.3125 1
1:110293989_A_G rs45612540 1:110066777:110067198 9.759e-05 -0.8508 0.31998283987 1.649e-01 0.11 1
11:100724571_G_A rs17574672 11:100737191:100737612 8.793e-03 0.4631 1.0 9.996e-01 0.205 1
1:109645250_C_T rs572419 1:110088835:110089386 4.505e-03 0.6087 1.0 9.963e-01 0.165 1
1:110979383_G_A rs61784660 1:110089455:110089947 2.155e-03 0.9332 1.0 6.236e-01 0.0625 1
1:109240063_A_G rs386488057 1:110090482:110092016 4.687e-03 0.7815 1.0 7.658e-01 0.0825 1
1:111066642_T_C rs11807142 1:110111546:110112219 1.463e-03 -0.797 1.0 8.372e-01 0.09 1
1:111035174_T_C rs6537664 1:110116386:110116973 1.557e-03 0.4726 1.0 8.625e-01 0.425 1
1:110100913_T_C rs503558 1:110153941:110154389 1.530e-03 0.4469 1.0 7.783e-01 0.635 1
1:110427992_A_G rs369741 1:110158105:110159697 1.451e-05 -1.162 0.0488183633188 3.753e-02 0.045 0.553400633706655
1:109663420_G_A rs504316 1:110161395:110164001 2.090e-03 -1.046 1.0 9.996e-01 0.0625 1
1:111091445_T_A rs1779458 1:110165274:110165853 1.780e-04 0.6107 0.598964449361 2.176e-01 0.235 1
1:109348553_A_T rs17619934 1:110166968:110167617 2.032e-04 0.7397 0.683898878529 1.601e-01 0.145 1
1:110769536_G_T rs61784497 1:110176996:110177457 4.460e-04 1.076 1.0 5.743e-01 0.0375 1
11:101726127_G_T rs145355193 11:101786459:101786871 6.257e-03 -0.8643 1.0 9.874e-01 0.0425 1
11:102152630_G_A rs140444012 11:102122138:102122544 1.057e-03 -1.069 1.0 5.874e-01 0.075 1
11:102374995_A_G rs660490 11:102157898:102158267 1.312e-03 -0.4566 1.0 6.169e-01 0.5625 1
11:102680949_A_G rs470530 11:102177389:102177936 1.262e-02 0.5314 1.0 9.986e-01 0.8775 1
11:103154132_C_T rs386483143 11:102187621:102188832 8.924e-05 -1.382 0.423110453915 6.250e-02 0.05 1
11:102182051_G_A rs72978207 11:102217348:102218461 9.585e-04 -1.12 1.0 6.848e-01 0.0625 1
11:102579474_G_C rs113645588 11:102322172:102322681 1.591e-03 0.9503 1.0 2.998e-01 0.0525 1
11:101472414_A_G rs7124721 11:102322844:102324369 1.097e-04 0.5305 0.547733622955 3.670e-02 0.53 1
11:102374498_C_T rs7928161 11:102326415:102327121 5.335e-03 0.4285 1.0 3.715e-01 0.2275 1
11:102349018_C_G rs56189017 11:102490936:102491474 6.367e-03 -0.8042 1.0 9.965e-01 0.085 1
1:11749485_T_A rs111886081 1:11025092:11025620 2.186e-03 -0.6099 1.0 4.886e-01 0.1525 1
11:101609805_A_G rs10895190 11:102556432:102557134 5.232e-03 0.4916 1.0 8.658e-01 0.245 1
11:102785262_C_A rs11225478 11:102567066:102567596 1.077e-03 0.4509 1.0 4.352e-01 0.345 1
11:102562700_C_T rs2509010 11:102582747:102583234 2.713e-08 -0.8686 0.000138196831408 4.724e-05 0.2975 0.00330604469636158
11:102574323_G_A rs2701995 11:102587153:102587728 1.153e-03 0.4384 1.0 6.153e-01 0.505 1
11:102832364_T_C rs386603475 11:102593343:102594117 6.470e-05 -0.5691 0.328686031726 5.692e-02 0.6425 1
11:102592590_G_C rs17099443 11:102598348:102598959 7.590e-09 0.6973 3.85501951653e-05 8.878e-06 0.45 0.00102046277491799
11:102684605_C_T rs113051088 11:102628472:102629200 1.737e-03 -0.9289 1.0 4.684e-01 0.065 1
11:102785036_C_T rs75368881 11:102962654:102963356 2.482e-04 1.101 1.0 8.203e-01 0.0525 1
11:102552379_T_C rs138882076 11:102979997:102980730 2.045e-03 1.116 1.0 7.507e-01 0.04 1
1:110478911_A_G rs7555325 1:110305627:110306285 1.370e-03 0.4925 1.0 6.493e-01 0.575 1
11:9904748_A_T rs12800780 11:10306646:10307468 2.834e-04 -0.5688 1.0 3.917e-01 0.31 1
11:11049276_T_G rs10743166 11:10313373:10314003 1.186e-03 -0.4942 1.0 7.161e-01 0.6925 1
11:9782720_C_T rs147104010 11:10314282:10315985 9.197e-05 -1.392 0.41623446032 3.461e-01 0.0425 1
1:110991618_C_T rs12408572 1:110319285:110319908 1.297e-03 0.7939 1.0 5.388e-01 0.1 1
11:9999948_C_T rs7123546 11:10320690:10321252 2.742e-04 0.7833 1.0 2.595e-01 0.1175 1
11:10169531_C_G rs16907504 11:10324021:10325920 1.808e-04 0.6739 0.829782447037 4.488e-02 0.175 1
11:11114939_A_G rs11043078 11:10326036:10327695 1.337e-03 -0.5011 1.0 6.567e-01 0.33 1
11:9396077_C_T rs61876762 11:10329288:10330081 2.310e-03 -0.5117 1.0 9.824e-01 0.175 1
1:110345473_A_G rs1466938 1:110331677:110332284 1.344e-03 0.4357 1.0 5.744e-01 0.5425 1
11:102911494_A_C rs2186789 11:103324995:103325445 9.554e-04 0.5414 1.0 9.970e-01 0.22 1
1:110476593_G_A rs191378 1:110333328:110334070 7.552e-04 0.606 1.0 2.283e-01 0.2075 1
1:110671320_T_G rs593644 1:110358691:110359625 5.832e-04 -0.5321 1.0 3.073e-01 0.5125 1
1:110358890_C_T rs3887891 1:110362309:110362992 3.053e-05 0.7358 0.107558937439 2.588e-02 0.215 0.983265261426976
1:110358890_C_T rs3887891 1:110363599:110364505 5.063e-07 0.8742 0.00178204005425 1.974e-04 0.215 0.033521072699204
1:110358890_C_T rs3887891 1:110364877:110365631 1.697e-08 0.9631 5.96414167318e-05 1.491e-05 0.215 0.00152037749700688
11:9646535_G_T rs2060477 11:10365251:10365660 5.550e-04 0.5619 1.0 1.256e-01 0.235 1
1:110838593_G_A rs61784537 1:110387185:110387710 2.331e-04 1.248 0.815191473477 3.646e-01 0.0325 1
11:103922284_G_A rs361314 11:103944523:103945022 2.124e-08 0.8834 0.000103800653207 2.221e-06 0.29 0.00253465097703635
11:104130289_C_T rs4755016 11:103948874:103949343 8.807e-05 -0.5624 0.430476030359 7.596e-02 0.5075 1
1:109706393_A_G rs386603112 1:110406679:110407491 9.037e-04 -0.4712 1.0 2.903e-01 0.5825 1
1:110590703_T_C rs41281352 1:110429026:110430111 8.548e-04 -0.9196 1.0 8.742e-01 0.0775 1
1:109727284_C_G rs648673 1:110430459:110430945 1.451e-04 -0.8442 0.515252544613 2.476e-01 0.9025 1
11:11050382_C_T rs111179301 11:10436056:10436617 1.842e-05 -0.838 0.087825945159 3.694e-02 0.825 0.850777453369918
1:110777043_C_T rs11102065 1:110438173:110439301 6.106e-04 0.5171 1.0 3.651e-01 0.4375 1
1:110612436_G_A rs3768471 1:110442439:110443179 6.965e-04 1.105 1.0 8.093e-01 0.0625 1
1:109687179_A_G rs71655989 1:110448524:110449347 4.360e-04 -1.049 1.0 5.955e-01 0.07 1
1:111339638_T_C rs1117114 1:110452890:110453822 3.064e-04 0.6013 1.0 9.255e-01 0.2175 1
11:11050931_G_T rs11601235 11:10457587:10458495 7.045e-04 -0.6261 1.0 9.418e-01 0.1625 1
11:104832347_C_G rs546463 11:104576241:104576982 9.569e-05 -0.5355 0.360083189465 1.244e-01 0.575 1
11:104073625_A_C rs117397462 11:104605612:104606105 6.728e-03 -0.9352 1.0 9.979e-01 0.06 1
11:10944922_T_A rs72859946 11:10463707:10464162 8.708e-04 0.8678 1.0 5.836e-01 0.095 1
11:11058190_G_A rs17335592 11:10472050:10473368 1.880e-03 0.4942 1.0 8.413e-01 0.295 1
11:11429190_G_C rs34705364 11:10477045:10478299 1.466e-03 -0.6413 1.0 9.909e-01 0.135 1
11:11361034_G_T rs4910323 11:10480365:10481348 1.284e-05 0.6321 0.0619301170645 4.215e-02 0.4625 0.662320726994447
11:105642936_A_G rs10736648 11:104824972:104825566 2.215e-04 -0.5272 0.794372157208 4.964e-02 0.4375 1
11:105050244_C_T rs116888924 11:104838655:104840015 1.036e-03 -1.173 1.0 2.856e-01 0.035 1
1:110953349_G_A rs116916956 1:110490260:110490677 6.882e-04 -0.5259 1.0 5.972e-02 0.3025 1
11:105648846_T_C rs11226845 11:104903208:104903732 2.352e-03 0.8177 1.0 9.941e-01 0.07 1
11:105571167_C_T rs17104446 11:104905300:104906173 9.255e-03 0.4812 1.0 5.926e-01 0.1825 1
11:105763031_A_T rs56221005 11:104915609:104916304 1.423e-02 -0.4634 1.0 8.857e-01 0.26 1
11:11070405_G_T rs11043066 11:10491894:10492259 2.143e-04 -1.199 1.0 2.833e-01 0.05 1
11:104390814_A_G rs147435964 11:104925752:104926205 2.552e-05 1.494 0.0909181361866 3.031e-02 0.03 0.870914934318688
11:105756849_T_G rs56001085 11:104971787:104972299 4.501e-03 -0.9011 1.0 9.964e-01 0.055 1
11:105927688_G_T rs2155345 11:104974970:104975397 3.874e-03 -0.4354 1.0 8.830e-01 0.33 1
11:105190484_G_A rs79269987 11:104980638:104981376 1.211e-03 1.1 1.0 9.958e-01 0.06 1
11:11108490_A_T rs11606403 11:10498473:10499155 9.612e-04 0.5969 1.0 5.822e-01 0.2775 1
11:104385656_G_C rs10895702 11:105051881:105052909 1.555e-04 0.5773 0.527264942536 2.104e-02 0.66 1
11:105670369_T_G rs71486032 11:105054656:105055198 1.001e-02 -0.4802 1.0 4.040e-01 0.18 1
11:105845404_T_C rs72979245 11:105060194:105061035 2.906e-03 -0.5618 1.0 1.315e-01 0.23 1
11:104826624_G_C rs666695 11:105075317:105075781 5.101e-04 -0.4741 1.0 1.056e-01 0.6125 1
11:105975325_A_G rs11226922 11:105084352:105084988 4.380e-04 0.5923 1.0 2.615e-01 0.755 1
11:105588653_C_T rs147881436 11:105090660:105091573 2.287e-03 0.8396 1.0 2.079e-01 0.0675 1
11:9538158_A_T rs78172861 11:10523994:10526031 2.784e-04 1.127 1.0 1.758e-01 0.065 1
1:109692641_G_A rs610249 1:110526819:110527866 1.003e-04 0.592 0.358434529999 2.467e-01 0.5875 1
11:105503055_C_A rs35856221 11:105290810:105291164 4.848e-04 -1.243 1.0 4.015e-01 0.03 1
11:10757491_T_C rs12574541 11:10530597:10531212 2.195e-03 0.6067 1.0 2.460e-01 0.145 1
11:10556441_A_T rs10840434 11:10557451:10558035 1.211e-04 0.5673 0.608526130344 8.206e-02 0.675 1
11:9643752_C_T rs56195722 11:10561943:10563231 1.467e-03 -1.15 1.0 9.968e-01 0.0475 1
11:11201439_A_G rs55707765 11:10565990:10566536 4.028e-04 -0.5311 1.0 3.256e-01 0.315 1
11:10164788_G_A rs146104475 11:10566544:10567105 3.549e-05 -1.381 0.178766873337 1.563e-02 0.095 1
1:111111149_A_C rs4839053 1:110576498:110578205 3.582e-03 0.4802 1.0 5.966e-01 0.3525 1
11:106251514_G_A rs386598170 11:105767772:105768322 4.336e-03 -0.5943 1.0 5.554e-01 0.1025 1
11:10125758_T_A rs12146528 11:10586906:10587432 1.126e-03 -0.7056 1.0 7.275e-01 0.125 1
11:106490871_C_G rs1791586 11:105892570:105893786 1.532e-04 -0.6714 0.537428516355 1.612e-01 0.155 1
11:11427220_C_T rs36107074 11:10594475:10595191 1.750e-03 0.6257 1.0 4.463e-01 0.2175 1
11:106291272_A_C rs2513602 11:105946659:105947227 2.844e-04 -0.5313 0.995439068113 3.891e-01 0.4725 1
11:105704239_A_G rs72987125 11:105947609:105948878 2.016e-03 0.518 1.0 8.570e-01 0.1925 1
11:11331940_T_A rs11021778 11:10602702:10603828 1.169e-03 0.7762 1.0 5.255e-01 0.155 1
11:9960872_G_T rs61876950 11:10604757:10605357 3.247e-04 -0.5263 1.0 5.986e-01 0.425 1
11:107211045_G_T rs12285491 11:106213572:106213964 1.630e-02 0.4125 1.0 9.948e-01 0.295 1
11:10633452_A_T rs72862367 11:10622358:10622896 1.488e-03 1.036 1.0 7.511e-01 0.0525 1
11:10980559_C_A rs646460 11:10623110:10623865 9.978e-05 -0.8441 0.509763536047 2.589e-01 0.875 1
11:10752702_G_A rs56047918 11:10627439:10628674 5.274e-04 -0.753 1.0 5.724e-01 0.15 1
11:10955318_G_T rs80006682 11:10629910:10630743 2.051e-03 -0.7688 1.0 5.699e-01 0.0575 1
11:10522756_G_A rs72859123 11:10633454:10634576 1.481e-03 0.8992 1.0 7.945e-01 0.065 1
11:106596286_A_G rs116953513 11:106349773:106350225 2.604e-03 -1.087 1.0 9.989e-01 0.045 1
11:10944922_T_A rs72859946 11:10644534:10645713 1.672e-03 0.8184 1.0 9.983e-01 0.095 1
11:9889403_T_C rs61876914 11:10660834:10661394 2.867e-03 -0.4278 1.0 4.642e-01 0.4175 1
11:10662053_C_T rs12801558 11:10661804:10662347 3.388e-05 -0.6057 0.174438390662 1.805e-02 0.3825 1
11:11348794_C_T rs75793419 11:10663005:10663777 1.138e-04 0.9786 0.586353931448 4.520e-01 0.0875 1
11:10596411_G_A rs7111477 11:10675755:10676250 1.324e-03 -0.6788 1.0 8.339e-01 0.0975 1
11:10667275_A_G rs6484437 11:10676691:10677254 8.630e-07 0.7016 0.00444369776783 1.309e-03 0.635 0.0762462562043056
11:11005165_G_A rs17333828 11:10680730:10681370 5.907e-04 -0.5752 1.0 2.750e-01 0.265 1
1:11593640_A_G rs2745297 1:11072190:11073532 2.036e-03 -0.6179 1.0 6.853e-01 0.855 1
11:107131138_G_A rs74650296 11:107328271:107329105 1.338e-06 -1.412 0.00518109596105 1.426e-04 0.0325 0.0870986817565952
11:107349606_C_T rs11212263 11:107435895:107436525 1.553e-04 1.223 0.583325388215 5.833e-02 0.0825 1
1:111103402_C_T rs11586733 1:110745554:110746098 4.898e-05 0.6995 0.173095834064 1.574e-02 0.205 1
1:111002047_T_C rs6660724 1:110752484:110753075 7.257e-04 0.5159 1.0 7.048e-01 0.5475 1
1:110753765_G_C rs7545960 1:110753366:110753996 1.514e-04 0.506 0.534951341032 1.288e-01 0.5175 1
11:10465558_G_A rs74909106 11:10756879:10757722 9.199e-05 1.124 0.47339404184 1.702e-01 0.0675 1
11:11330448_A_G rs7942532 11:10772368:10773058 7.700e-04 -0.4921 1.0 8.435e-01 0.3575 1
1:110436506_T_C rs333958 1:110778268:110778753 2.618e-04 0.525 0.934522744382 4.621e-01 0.695 1
1:111448460_T_C rs115411714 1:110782349:110782891 8.203e-03 -0.6368 1.0 9.942e-01 0.085 1
11:11588173_A_G rs7952625 11:10783664:10784208 3.560e-05 -0.5572 0.185637791418 1.054e-01 0.4675 1
11:107354110_C_G rs10890731 11:107879454:107880185 5.442e-03 -0.7936 1.0 5.417e-01 0.1075 1
11:11475480_T_C rs1487121 11:10794720:10795108 4.489e-04 0.534 1.0 6.470e-01 0.655 1
1:110486532_T_C rs7365249 1:110798115:110798543 7.042e-04 0.6294 1.0 3.728e-01 0.79 1
11:108533285_G_A rs75914043 11:107991989:107992723 2.465e-04 -1.314 0.932934790793 2.605e-01 0.045 1
11:10813169_A_G rs4528318 11:10799349:10799768 7.403e-05 0.6361 0.386507048067 9.324e-02 0.4325 1
1:110075608_G_A rs7536291 1:110802215:110803255 6.794e-04 -0.5256 1.0 3.248e-01 0.4375 1
11:108370117_A_C rs10431062 11:108070474:108071164 2.864e-03 0.4044 1.0 6.524e-01 0.455 1
11:108829889_C_T rs4279978 11:108071247:108072134 9.372e-04 0.5002 1.0 4.196e-01 0.2725 1
11:107992696_A_T rs149068838 11:108091457:108091988 2.458e-03 -0.9953 1.0 9.155e-01 0.0575 1
11:107823307_C_G rs4028254 11:108092707:108094937 4.768e-04 0.6675 1.0 9.991e-01 0.1725 1
11:108181511_A_C rs660429 11:108095842:108096320 3.540e-06 -0.6413 0.0131564487751 6.363e-05 0.5175 0.193324647527883
11:108440416_A_G rs12277367 11:108107200:108108117 7.692e-03 -0.3914 1.0 9.958e-01 0.5575 1
1:111252205_T_A rs7529432 1:110816443:110816937 2.259e-04 0.6439 0.830413524443 1.065e-01 0.22 1
11:10922232_C_T rs72858402 11:10818954:10819530 5.131e-04 0.8453 1.0 5.447e-01 0.095 1
11:10804319_C_T rs118101132 11:10820469:10820951 7.048e-04 -0.6791 1.0 4.434e-01 0.1175 1
11:11548028_C_T rs10831630 11:10829277:10831351 1.965e-03 0.5199 1.0 4.679e-01 0.3675 1
11:107848528_G_A rs11600924 11:108337680:108338526 2.744e-03 0.5515 1.0 9.721e-01 0.1825 1
1:109837423_A_C rs57607242 1:110836326:110836932 3.329e-03 1.005 1.0 9.859e-01 0.0875 1
11:108745546_C_T rs117996717 11:108368300:108368863 1.156e-03 -1.009 1.0 5.413e-01 0.0475 1
11:10757334_A_G rs4910184 11:10846255:10847025 1.613e-05 0.5923 0.0860153599463 8.517e-02 0.465 0.836788574923877
1:110846917_T_G rs652202 1:110848418:110848961 1.086e-04 0.5145 0.408667439064 7.835e-02 0.5575 1
11:108487622_T_G rs55833518 11:108524719:108525292 2.462e-03 1.096 1.0 8.868e-01 0.0375 1
1:110444259_G_A rs114650969 1:110861831:110862547 2.205e-04 1.188 0.844918096584 3.961e-01 0.0475 1
11:108440253_G_C rs11212711 11:108631664:108632091 8.093e-03 -0.3923 1.0 7.851e-01 0.575 1
11:108745546_C_T rs117996717 11:108709409:108709943 7.059e-04 -1.056 1.0 2.432e-01 0.0475 1
11:11005165_G_A rs17333828 11:10879084:10880668 1.670e-03 -0.5313 1.0 3.472e-01 0.265 1
1:110455305_G_A rs333952 1:110880616:110882892 1.340e-03 0.4339 1.0 9.259e-01 0.395 1
11:11120614_C_G rs80317637 11:10892212:10893004 3.834e-03 -0.6939 1.0 9.999e-01 0.09 1
11:11461388_A_G rs4910002 11:10900176:10900697 8.140e-04 0.4872 1.0 6.976e-01 0.2775 1
11:10761543_T_A rs11603650 11:10913721:10914115 1.831e-03 0.4201 1.0 8.409e-01 0.455 1
1:110989638_G_A rs12405338 1:110923208:110924020 6.382e-04 -0.5521 1.0 4.204e-01 0.3475 1
11:109766415_G_A rs73011044 11:109233440:109233818 1.760e-03 0.7364 1.0 5.827e-01 0.075 1
1:110865070_T_G rs2036192 1:110926073:110926574 3.350e-04 -0.5248 1.0 2.470e-01 0.5525 1
1:110911273_C_G rs17025692 1:110927066:110927600 6.077e-04 -0.9911 1.0 1.845e-01 0.065 1
1:110256778_A_G rs1808183 1:110949749:110950810 2.782e-05 -1.073 0.110112244677 1.612e-02 0.07 0.998114217875036
11:110721187_G_A rs7123425 11:109939176:109939550 5.513e-04 0.7986 1.0 1.965e-01 0.15 1
11:109991152_G_T rs1944137 11:109939897:109940500 3.596e-04 -0.5236 1.0 4.258e-02 0.685 1
11:10518902_C_A rs10840428 11:11001080:11001469 1.798e-03 -0.4589 1.0 9.978e-01 0.34 1
11:110828410_T_C rs17112049 11:110190336:110190731 1.855e-03 0.6924 1.0 3.101e-01 0.08 1
11:110926802_G_A rs35793085 11:110368016:110368498 4.017e-04 0.5828 1.0 4.082e-01 0.285 1
1:110770293_G_A rs2077402 1:111044926:111045462 7.150e-04 0.6687 1.0 6.436e-01 0.1825 1
11:110916061_A_G rs12284028 11:110644005:110644517 1.813e-03 0.4353 1.0 6.614e-01 0.3975 1
11:110047048_T_C rs10891072 11:110646768:110647127 1.563e-04 0.5721 0.560998289311 1.437e-01 0.515 1
11:110870302_T_G rs112695274 11:110741790:110742297 8.029e-04 -1.142 1.0 4.284e-01 0.03 1
11:110792029_G_A rs11213651 11:110978239:110978644 3.034e-04 0.5371 1.0 1.376e-01 0.36 1
11:112102365_G_A rs45504797 11:111124299:111124835 1.218e-03 0.9681 1.0 8.488e-01 0.0675 1
11:111328851_C_G rs1893875 11:111317260:111317830 2.490e-03 -0.5244 1.0 5.350e-01 0.2625 1
11:110679619_C_T rs620353 11:111636737:111637490 3.394e-03 0.4277 1.0 4.844e-01 0.515 1
11:110838847_A_C rs111167879 11:111716418:111717164 4.800e-03 -0.4615 1.0 9.993e-01 0.6225 1
11:111320003_A_G rs79683446 11:111749236:111750557 4.506e-03 -0.9254 1.0 5.935e-01 0.0425 1
11:111168544_G_T rs45583336 11:111797367:111798371 7.454e-04 0.9658 1.0 6.523e-01 0.04 1
1:111252378_C_T rs150099025 1:111186401:111187047 1.868e-04 -1.261 0.773057920102 7.731e-01 0.04 1
11:111161031_C_T rs73018669 11:111871458:111871805 3.982e-04 -1.098 1.0 4.578e-01 0.04 1
11:111182812_G_C rs5020096 11:111918965:111919370 1.324e-03 0.4804 1.0 6.309e-01 0.695 1
11:112765725_G_A rs76500191 11:111944566:111945396 5.351e-04 1.117 1.0 4.365e-01 0.0775 1
[truncated: 34,531 more rows]

## Sheet: CEBPB
chr:pos_ref_alt rsid phenotypeID p.value beta Bonferroni.p lFDR alt.AF gFDR
10:101372043_G_A rs888209 10:100588906:100589811 1.505e-04 1.804 0.541193591484 4.706e-03 0.9075 1
10:101372043_G_A rs888209 10:101131964:101133040 5.971e-04 1.675 1.0 1.047e-02 0.9075 1
10:101222300_G_A rs117746067 10:101190258:101190915 1.609e-05 1.701 0.0559480358823 5.494e-04 0.085 1
10:100953030_T_C rs11517066 10:101379701:101381661 2.638e-03 1.25 1.0 4.202e-01 0.1325 1
10:101346265_C_T rs75302668 10:101491520:101492657 8.054e-03 -1.801 1.0 9.809e-01 0.06 1
10:101143888_C_G rs2862608 10:101605534:101606186 1.271e-03 0.938 1.0 1.411e-01 0.6975 1
10:102558494_T_C rs10748799 10:101908162:101908869 1.042e-03 0.8741 1.0 2.090e-01 0.7975 1
10:102899269_T_C rs114564522 10:101942792:101943878 4.720e-03 -1.132 1.0 8.103e-01 0.06 1
10:102918800_G_A rs6584416 10:101951888:101952799 2.644e-03 0.8849 1.0 6.823e-01 0.7375 1
10:102890094_T_G rs3808946 10:102016547:102017574 4.256e-04 1.018 1.0 8.192e-02 0.33 1
10:102874403_T_C rs1361266 10:102024463:102025012 1.302e-03 0.9064 1.0 5.425e-01 0.51 1
10:102774568_A_G rs10883569 10:102026502:102027440 1.936e-04 1.148 0.631237631465 7.311e-02 0.3525 1
10:101759992_C_T rs11596870 10:102050976:102051560 1.466e-04 0.8933 0.476445901683 6.658e-02 0.295 1
10:102738766_T_C rs118166648 10:102051928:102052456 3.987e-04 -1.186 1.0 6.965e-02 0.09 1
10:103053367_G_T rs596961 10:102086500:102087224 9.080e-04 1.351 1.0 7.574e-01 0.0825 1
10:185732_A_G rs56335464 10:1022279:1022692 2.665e-04 -0.9314 1.0 2.482e-01 0.255 1
10:9337778_T_C rs1149971 10:10251026:10251514 4.931e-04 -1.175 1.0 2.072e-01 0.85 1
10:102874403_T_C rs1361266 10:102672191:102673034 4.091e-04 -0.9767 1.0 2.016e-01 0.51 1
10:102507339_C_T rs6421335 10:103027592:103028031 2.233e-04 -1.385 0.596187674387 3.578e-01 0.7925 1
10:103507202_C_T rs111700229 10:103108180:103108658 3.213e-03 1.978 1.0 8.876e-01 0.0475 1
10:102792094_C_T rs3740497 10:103577970:103578768 8.303e-03 -1.81 1.0 9.868e-01 0.0325 1
10:104741114_A_C rs12260436 10:103784620:103784988 9.871e-05 1.096 0.264940094196 2.628e-02 0.2375 1
10:103649533_A_G rs45493403 10:103892139:103892948 5.543e-04 -1.258 1.0 4.352e-02 0.0625 1
10:103097389_C_T rs4919539 10:103911824:103912287 8.541e-04 -0.9888 1.0 4.046e-02 0.5625 1
10:103244403_C_T rs145959463 10:103986780:103987301 8.241e-03 -1.813 1.0 9.250e-01 0.0125 1
10:104548393_G_A rs2250301 10:104003088:104003508 7.845e-03 -0.7938 1.0 9.932e-01 0.2575 1
10:103389335_C_T rs72844618 10:104004792:104005749 3.455e-03 -1.972 1.0 4.320e-01 0.045 1
10:103745015_A_G rs118059379 10:104052018:104052401 2.445e-03 -1.707 1.0 9.460e-01 0.035 1
10:104217415_C_T rs4919640 10:104153726:104155634 5.413e-04 -1.539 1.0 7.913e-01 0.18 1
10:105006771_A_G rs61869770 10:104194187:104194929 1.721e-02 -1.138 1.0 5.780e-01 0.1125 1
10:103506911_G_A rs61874089 10:104212455:104213067 4.126e-03 1.339 1.0 7.450e-01 0.07 1
10:103452645_A_C rs4244347 10:104215522:104216132 2.507e-03 0.8096 1.0 2.768e-01 0.6875 1
10:103541016_T_G rs2735421 10:104227772:104228516 7.588e-04 0.91 1.0 2.047e-01 0.6875 1
10:103696791_C_T rs34250080 10:104228974:104229848 8.921e-03 1.797 1.0 8.728e-01 0.095 1
10:104215617_C_G rs1064072 10:104263393:104263986 5.569e-03 0.7285 1.0 5.877e-01 0.2875 1
10:105322105_T_A rs2029672 10:104401734:104402425 5.897e-04 -0.9836 1.0 7.829e-01 0.795 1
10:105225443_C_T rs12768244 10:104404582:104406629 1.555e-02 1.409 1.0 9.758e-01 0.05 1
10:105289694_G_A rs117162952 10:104435862:104436595 3.480e-03 1.984 1.0 1.987e-01 0.0325 1
10:105345362_C_T rs61872561 10:104504944:104505303 7.975e-04 -1.634 1.0 5.299e-02 0.015 1
10:104263513_G_A rs117169851 10:104545499:104545988 3.197e-03 -2.001 1.0 8.496e-01 0.0425 1
10:105560758_G_C rs77646160 10:104613858:104614476 7.178e-03 0.8079 1.0 4.333e-01 0.1825 1
10:105703030_C_T rs9325509 10:104808872:104809572 2.782e-03 -0.9374 1.0 5.152e-01 0.295 1
10:104252577_A_C rs117098522 10:104926188:104926716 3.021e-04 -1.734 0.922084187279 2.118e-01 0.0325 1
10:105543393_G_A rs2073341 10:104927050:104927889 6.209e-04 -0.9766 1.0 4.246e-01 0.595 1
10:105933138_T_C rs581533 10:104949490:104950210 3.272e-04 1.175 1.0 3.017e-01 0.3225 1
10:105385350_A_G rs3781354 10:104952067:104953509 2.645e-03 -0.7678 1.0 3.343e-01 0.465 1
10:104197363_TG_T rs139914110 10:104959062:104959895 6.831e-04 1.438 1.0 2.450e-01 0.0975 1
10:105438112_T_C rs12357919 10:104961944:104962583 1.384e-04 1.062 0.42766082934 2.974e-01 0.1925 1
10:104252577_A_C rs117098522 10:104984286:104985066 6.167e-04 -1.667 1.0 3.322e-01 0.0325 1
10:105395453_T_C rs7900994 10:104997286:104998631 1.410e-03 -1.788 1.0 2.774e-01 0.0725 1
10:105963024_A_G rs75365478 10:105001646:105002342 7.293e-03 0.984 1.0 7.965e-01 0.1475 1
10:105963024_A_G rs75365478 10:105091776:105093135 5.681e-04 1.198 1.0 8.618e-02 0.1475 1
10:105223710_G_A rs2863732 10:105127385:105128279 5.609e-05 0.8498 0.177797092591 1.632e-02 0.3225 1
10:105248507_C_T rs2986038 10:105128444:105129063 2.091e-03 -1.404 1.0 1.481e-01 0.1075 1
10:105590673_T_TA rs60634814 10:105156053:105156501 1.583e-05 1.573 0.0505228215042 1.978e-02 0.175 1
10:10768746_G_A rs61830339 10:10552025:10552691 4.554e-03 -1.003 1.0 8.523e-01 0.185 1
10:105805497_C_T rs386429910 10:105670701:105671164 2.261e-03 0.8338 1.0 4.797e-01 0.525 1
10:106332889_C_T rs118146539 10:105699149:105699705 3.483e-03 1.978 1.0 7.464e-01 0.02 1
10:105722281_T_G rs11191885 10:105730808:105731357 1.087e-03 -1.117 1.0 4.077e-02 0.8175 1
10:106468604_A_C rs10884037 10:105751444:105751941 3.953e-04 -1.368 1.0 3.405e-02 0.2575 1
10:104896100_G_A rs72844301 10:105880481:105881237 7.261e-04 -1.846 1.0 2.536e-01 0.0325 1
10:105129665_T_C rs10883861 10:105881410:105882070 4.725e-04 -1.695 1.0 5.312e-01 0.115 1
10:106758234_T_C rs1174741 10:105943483:105943989 1.454e-03 1.773 1.0 5.955e-01 0.8975 1
10:105292821_C_T rs151323183 10:106028059:106028507 2.588e-03 1.083 1.0 8.393e-01 0.1175 1
10:105963024_A_G rs75365478 10:106028556:106028943 5.757e-04 1.205 1.0 1.305e-01 0.1475 1
10:106922355_G_A rs10509786 10:106051023:106051546 5.000e-03 1.31 1.0 4.728e-01 0.095 1
10:106791937_T_C rs2797811 10:106083638:106084655 3.127e-04 -0.8483 1.0 1.591e-01 0.4325 1
10:105112852_C_A rs117927731 10:106088723:106089551 5.629e-04 -1.452 1.0 3.398e-01 0.13 1
10:106171752_T_G rs34012315 10:106090175:106090729 3.546e-03 -1.639 1.0 6.132e-01 0.095 1
10:106396917_C_T rs10884028 10:106097087:106098572 5.166e-03 -0.8344 1.0 9.966e-01 0.7325 1
10:105963024_A_G rs75365478 10:106108975:106110036 4.217e-03 -1.041 1.0 2.076e-01 0.1475 1
10:105557073_C_T rs7919263 10:106110924:106112068 2.456e-04 -1.198 0.933648619778 4.224e-01 0.2675 1
10:106168252_G_C rs61861174 10:106148030:106148512 2.326e-04 -1.354 0.890943474928 2.584e-02 0.18 1
10:105398748_G_A rs7898267 10:106177055:106177924 5.533e-04 -1.384 1.0 6.399e-01 0.09 1
10:106002272_T_C rs649254 10:106356728:106357288 6.209e-04 1.015 1.0 9.296e-02 0.38 1
10:106571060_G_C rs1565419 10:106471873:106472240 2.183e-05 -1.251 0.0845526420959 8.455e-02 0.525 1
10:10233979_A_G rs2025274 10:10699981:10700554 2.698e-04 -0.9574 1.0 8.187e-01 0.625 1
10:107898954_T_C rs11192733 10:107893199:107893617 1.392e-03 1.366 1.0 4.653e-02 0.86 1
10:955000_T_C rs192291111 10:1088680:1089401 6.760e-04 -1.869 1.0 7.135e-01 0.0375 1
10:109881754_C_G rs7902496 10:109247042:109247422 7.568e-04 -0.8882 1.0 9.878e-01 0.5875 1
10:108900899_G_A rs688353 10:109448923:109449662 1.969e-04 -1.376 0.898763729228 2.817e-01 0.2075 1
10:1622074_C_T rs10794764 10:1094698:1095349 1.523e-03 0.9278 1.0 3.790e-01 0.5325 1
10:109555281_T_A rs79617136 10:109481569:109482048 6.938e-04 1.512 1.0 2.393e-01 0.085 1
10:109141973_T_C rs10748939 10:109488497:109489071 1.042e-03 -0.8414 1.0 1.538e-01 0.32 1
10:1507298_C_T rs11250543 10:1101304:1102988 6.281e-04 1.865 1.0 6.578e-01 0.0875 1
10:109489444_G_A rs78234089 10:110163711:110164674 4.670e-04 -1.133 1.0 2.926e-01 0.1725 1
10:109813500_C_A rs72820108 10:110511692:110512184 4.845e-03 -1.608 1.0 9.806e-01 0.0475 1
10:111734665_G_A rs7067604 10:111041120:111041572 8.027e-04 1.422 1.0 1.072e-01 0.115 1
10:112171993_A_G rs10884962 10:111781310:111781837 1.428e-03 -1.357 1.0 4.007e-01 0.11 1
10:112293928_A_G rs116019811 10:111783389:111784419 2.855e-03 -1.677 1.0 2.183e-01 0.0525 1
10:112280174_T_C rs79687615 10:111827488:111828305 8.678e-04 1.512 1.0 6.053e-01 0.0625 1
10:112508087_C_T rs118088040 10:111836101:111837385 3.445e-03 1.977 1.0 4.910e-01 0.0175 1
10:110870539_G_A rs72831720 10:111837582:111838119 3.324e-03 1.983 1.0 6.350e-01 0.04 1
10:111104886_A_C rs3866903 10:111841548:111842026 6.941e-04 1.533 1.0 1.808e-01 0.7975 1
10:112056940_G_A rs74787851 10:111896670:111897678 3.293e-03 1.995 1.0 8.865e-01 0.0375 1
10:10687505_T_C rs10905769 10:11191257:11191693 7.450e-04 1.189 1.0 2.328e-01 0.1875 1
10:112424424_G_A rs11594694 10:111970423:111971285 2.944e-03 -0.7611 1.0 4.581e-01 0.515 1
10:112183335_A_G rs1556646 10:111975245:111976366 1.846e-03 -0.8123 1.0 2.438e-01 0.5375 1
10:112926652_C_T rs11195448 10:111985196:111986063 3.747e-04 1.489 1.0 9.518e-02 0.125 1
10:112592550_C_T rs4525160 10:111999539:112000077 8.345e-04 -1.082 1.0 4.525e-01 0.6725 1
10:11044656_C_G rs201111 10:11204804:11206167 1.229e-03 -1.195 1.0 3.643e-01 0.11 1
10:12115933_C_A rs7901175 10:11206656:11207783 2.631e-04 -1.401 1.0 1.841e-01 0.6175 1
10:11725670_C_T rs12765398 10:11212877:11213501 1.161e-03 -1.324 1.0 5.770e-01 0.2225 1
10:112435308_G_C rs2039876 10:112173875:112174650 1.827e-03 1.431 1.0 5.847e-01 0.7775 1
10:112421316_G_T rs67416863 10:112257295:112257917 1.189e-03 -0.7433 1.0 8.020e-01 0.4 1
10:112963539_C_T rs11195472 10:112263629:112264245 1.539e-03 1.571 1.0 3.850e-01 0.075 1
10:11477584_A_G rs2440119 10:11234146:11234768 3.523e-04 -1.112 1.0 1.950e-01 0.3425 1
10:11427741_C_G rs7918163 10:11239177:11239729 6.485e-04 0.9621 1.0 4.546e-01 0.555 1
10:113310787_G_T rs2138554 10:112617319:112617797 3.527e-04 -0.9468 1.0 2.994e-01 0.64 1
10:112940368_T_C rs7914540 10:112619609:112620183 1.212e-03 -0.9771 1.0 7.178e-01 0.275 1
10:113199230_C_G rs72825195 10:112621786:112623004 1.223e-03 -1.791 1.0 1.520e-01 0.0925 1
10:112402846_T_C rs10160156 10:112624054:112624818 1.451e-03 -0.727 1.0 7.192e-01 0.345 1
10:113511642_G_T rs10885258 10:112631974:112632979 8.952e-04 0.9329 1.0 7.143e-01 0.5875 1
10:112867412_C_T rs1556716 10:112678243:112679485 2.693e-03 -0.9937 1.0 7.425e-01 0.79 1
10:112440402_C_T rs11592563 10:112679633:112680997 5.079e-05 -1.628 0.198374986531 1.337e-02 0.225 1
10:10589864_T_A rs11256666 10:11268729:11269306 1.681e-03 -1.362 1.0 7.351e-01 0.06 1
10:112940034_T_C rs4918628 10:112731344:112731954 1.765e-03 1.215 1.0 3.747e-01 0.1525 1
10:10595464_C_A rs7913506 10:11328521:11329100 4.414e-04 -1.33 1.0 4.220e-01 0.21 1
10:114633290_C_T rs2093343 10:113943150:113943938 1.446e-04 -1.808 0.517266031098 5.173e-01 0.0725 1
10:114109507_A_G rs11195909 10:114412919:114413466 1.417e-03 1.019 1.0 4.576e-01 0.61 1
10:114552392_G_A rs10787462 10:114871537:114872158 7.029e-04 -0.9303 1.0 5.548e-02 0.6175 1
10:115680935_C_T rs239863 10:115258772:115259295 4.547e-04 1.019 1.0 2.558e-01 0.265 1
10:12523129_T_C rs2768428 10:11548090:11548939 8.379e-04 -1.287 1.0 1.512e-01 0.7575 1
10:116132463_T_G rs4751649 10:115725290:115725965 2.907e-03 0.8561 1.0 7.406e-01 0.5975 1
10:115747742_A_G rs10787510 10:115747226:115748231 1.902e-04 1.237 0.726895378792 5.808e-02 0.56 1
10:115826386_C_T rs12355850 10:115784305:115785715 2.047e-04 -1.531 0.777679500456 1.410e-01 0.1825 1
10:116190683_C_T rs4751904 10:115820127:115820691 3.491e-04 -0.9226 1.0 7.579e-01 0.7525 1
10:114956046_T_C rs116857852 10:115933661:115934968 3.239e-03 -1.666 1.0 7.637e-01 0.0475 1
10:117475220_T_C rs111857231 10:116582167:116583002 1.206e-03 -1.197 1.0 9.902e-01 0.1 1
10:116053689_A_T rs10749158 10:116697688:116698215 2.682e-03 -1.303 1.0 5.202e-01 0.9 1
10:11364202_G_A rs4750043 10:11788970:11789715 3.240e-05 1.135 0.144206734021 7.210e-02 0.715 1
10:118416207_C_T rs17095060 10:117923139:117923772 4.152e-03 -0.9591 1.0 8.089e-01 0.3125 1
10:119494640_C_G rs17096719 10:118753080:118753575 2.729e-03 1.507 1.0 4.695e-01 0.1075 1
10:11423258_G_A rs77845038 10:11879259:11879807 1.727e-03 -1.429 1.0 7.188e-01 0.0575 1
10:119614759_G_A rs34749557 10:118935087:118935955 6.695e-04 1.151 1.0 8.185e-01 0.1525 1
10:118885523_G_A rs11197904 10:118996746:118997365 1.392e-03 -0.8317 1.0 5.805e-01 0.545 1
10:119182616_T_C rs17546675 10:119033179:119034004 2.049e-03 1.721 1.0 8.275e-01 0.07 1
10:120032416_G_C rs7087553 10:119054183:119054807 1.881e-04 1.213 0.660634541823 3.303e-01 0.31 1
10:119133529_G_C rs75061202 10:119101751:119102505 7.331e-04 1.15 1.0 8.876e-01 0.16 1
10:120039550_G_A rs72833690 10:119123480:119124003 7.169e-04 1.527 1.0 4.159e-01 0.035 1
10:118864836_T_C rs78403650 10:119133202:119133817 3.309e-03 -1.998 1.0 6.699e-01 0.0325 1
10:119178376_A_T rs1638675 10:119157317:119157999 4.251e-04 1.072 1.0 9.765e-01 0.445 1
10:118454499_C_T rs11197797 10:119158943:119159805 5.179e-03 0.9816 1.0 4.815e-01 0.3025 1
10:119098162_C_T rs181438 10:119202258:119202837 1.382e-04 -0.9708 0.47845986847 2.064e-01 0.27 1
10:119494640_C_G rs17096719 10:119213802:119214497 2.113e-03 -1.54 1.0 6.050e-01 0.1075 1
10:119201068_G_A rs404565 10:119215861:119216298 4.500e-05 0.9688 0.156407362022 7.179e-02 0.3575 1
10:120031952_A_G rs11198344 10:119230889:119231397 4.446e-05 1.345 0.155833514021 2.586e-02 0.4825 1
10:119446868_C_T rs386617591 10:119383781:119384378 6.734e-04 -1.868 1.0 3.286e-01 0.1075 1
10:120159880_A_G rs2153953 10:120129271:120129708 4.142e-04 1.161 1.0 7.231e-02 0.3525 1
10:120725707_C_A rs11198697 10:120487580:120488125 2.435e-03 -1.031 1.0 6.849e-01 0.14 1
10:121210393_G_A rs12569607 10:120488996:120489632 7.236e-04 -1.146 1.0 3.540e-01 0.2125 1
10:120249442_T_A rs112670427 10:120497070:120497674 2.403e-04 -0.8523 0.911622424366 2.855e-02 0.56 1
10:119557598_G_A rs7101124 10:120498810:120499236 1.247e-05 1.173 0.047297744407 4.285e-02 0.3875 1
10:119669043_AG_A rs11326966 10:120503844:120504414 4.871e-04 1.349 1.0 3.073e-01 0.88 1
10:119522426_G_A rs139292395 10:120514295:120515122 3.402e-03 -1.98 1.0 9.915e-01 0.02 1
10:11865291_G_T rs4750122 10:12060691:12061164 2.220e-03 1.224 1.0 8.672e-01 0.735 1
10:119994885_C_G rs10886212 10:120836199:120836669 2.001e-03 0.9876 1.0 6.440e-01 0.53 1
10:120117595_G_A rs703447 10:120836832:120837430 2.090e-03 -0.877 1.0 5.701e-01 0.4825 1
10:120398945_G_C rs7091984 10:120859469:120860173 1.407e-04 -1.563 0.578080315542 1.445e-01 0.19 1
10:119949628_G_A rs146974434 10:120865351:120866063 1.457e-03 -1.769 1.0 7.878e-01 0.0125 1
10:120955573_A_G rs61876592 10:120868406:120868879 8.278e-04 -1.22 1.0 6.880e-01 0.065 1
10:121223987_C_T rs10886489 10:120891208:120891905 9.258e-05 -0.9612 0.385023199826 9.801e-02 0.3475 1
10:120159880_A_G rs2153953 10:120893350:120893904 2.039e-04 1.206 0.848220191958 2.812e-02 0.3525 1
10:121046009_C_T rs35282946 10:120894725:120895956 1.394e-03 1.456 1.0 9.854e-01 0.15 1
10:121798022_C_T rs11598346 10:120925161:120925695 1.169e-03 1.282 1.0 1.944e-01 0.19 1
10:121480161_C_T rs196255 10:121030995:121031635 2.899e-03 -0.9044 1.0 6.341e-01 0.41 1
10:120957303_A_G rs11198817 10:121088866:121089384 8.368e-04 1.06 1.0 2.464e-01 0.4775 1
10:120216231_T_C rs1999750 10:121121515:121122289 1.351e-03 1.382 1.0 6.363e-01 0.1975 1
10:122071602_T_A rs12267410 10:121167386:121168045 8.104e-05 1.434 0.351399961603 1.261e-02 0.1775 1
10:122104137_T_C rs4751781 10:121243434:121243883 5.395e-04 1.299 1.0 6.837e-01 0.745 1
10:120718489_T_G rs11198692 10:121292265:121293072 2.872e-06 1.256 0.0122163786955 9.999e-03 0.2575 1
10:120605364_C_G rs35882064 10:121530348:121530841 1.357e-04 1.25 0.595854958766 3.123e-01 0.1 1
10:121414598_C_T rs12250770 10:121609909:121610591 2.330e-06 1.59 0.0103011708639 2.235e-03 0.245 0.943157202253046
10:122374644_G_A rs4506553 10:121645575:121645960 1.960e-04 -1.181 0.867138035186 1.727e-02 0.875 1
10:121284166_C_T rs3009919 10:121837518:121838080 4.681e-04 -1.552 1.0 4.458e-01 0.1 1
10:13165481_C_G rs2043947 10:12236750:12237727 5.807e-04 0.8998 1.0 3.288e-01 0.265 1
10:12583253_A_G rs1126368 10:12260760:12261386 6.714e-04 1.869 1.0 1.508e-01 0.095 1
10:11296255_G_A rs77361826 10:12285743:12286375 6.043e-04 -1.538 1.0 4.214e-01 0.1525 1
10:123214438_C_T rs11199973 10:123019273:123019766 5.223e-04 -0.8186 1.0 1.924e-01 0.5175 1
10:13045595_T_C rs11258117 10:12307360:12308227 2.177e-04 1.526 1.0 5.946e-01 0.12 1
10:12546579_G_C rs11257839 10:12312603:12313618 1.487e-03 -0.9625 1.0 6.503e-01 0.3125 1
10:122558885_A_G rs7084842 10:123429205:123429976 3.802e-03 -1.349 1.0 6.881e-01 0.1225 1
10:124442985_T_A rs11511695 10:123686148:123686589 1.561e-04 -1.796 0.674522407279 8.703e-02 0.1275 1
10:124426387_A_G rs3019506 10:123902904:123903655 4.525e-04 1.474 1.0 3.016e-01 0.1975 1
10:12412610_T_C rs11596807 10:12391155:12391844 4.944e-04 0.9245 1.0 9.189e-02 0.365 1
10:123461654_C_T rs1219508 10:124060370:124060923 8.855e-04 0.8747 1.0 3.265e-01 0.235 1
10:11904988_A_G rs7069533 10:12415777:12416599 3.569e-04 -0.9274 1.0 5.393e-01 0.655 1
10:12491347_T_C rs4750216 10:12451532:12452101 6.860e-04 1.854 1.0 3.750e-01 0.8475 1
10:125660276_A_G rs1996433 10:124692502:124693479 1.524e-03 1.581 1.0 3.958e-01 0.97 1
10:125457588_G_GTTTC rs10670528 10:124739877:124740370 1.013e-04 -1.424 0.497232073538 1.823e-01 0.2725 1
10:123857029_T_G rs2420993 10:124768099:124768630 1.350e-04 1.219 0.662470613162 5.902e-01 0.7875 1
10:13227100_C_G rs6602639 10:12490606:12491372 9.299e-05 1.435 0.435941968046 2.776e-01 0.775 1
10:12437670_C_T rs7901780 10:12498570:12498935 7.522e-04 -0.9883 1.0 5.219e-01 0.195 1
10:13408573_C_T rs11258344 10:12516633:12517845 2.371e-04 -0.9595 1.0 5.518e-02 0.4375 1
10:125658290_C_T rs7478058 10:125186816:125187430 2.958e-03 1.492 1.0 9.970e-01 0.1 1
10:126278904_G_C rs10901776 10:125345531:125345976 8.498e-04 1.071 1.0 8.259e-01 0.245 1
10:13247611_A_G rs12414174 10:12549961:12550547 1.683e-04 -0.9825 0.792426269031 3.271e-01 0.68 1
10:126293719_C_G rs11812870 10:125756766:125758048 3.019e-04 0.8639 1.0 3.984e-01 0.4225 1
10:125997116_C_T rs10794194 10:125795270:125796055 1.201e-04 -1.211 0.604377097826 5.720e-01 0.2325 1
10:125707214_T_G rs7085665 10:125796877:125798115 2.098e-03 0.9001 1.0 7.933e-01 0.16 1
10:125697709_G_A rs11517444 10:125799703:125800344 5.935e-04 0.9844 1.0 7.990e-01 0.23 1
10:125564900_A_G rs7913161 10:125826611:125827260 1.350e-03 -1.461 1.0 3.306e-01 0.125 1
10:124879121_G_A rs7094343 10:125851251:125853194 1.426e-04 1.55 0.719861222713 2.482e-01 0.1725 1
10:125538510_C_G rs1228410 10:125940744:125941272 1.485e-04 -1.415 0.753348985265 1.231e-01 0.8175 1
10:126802898_C_T rs115946753 10:125994925:125995803 7.229e-04 -1.86 1.0 6.725e-01 0.02 1
10:127219798_C_A rs61871645 10:126235786:126236613 8.257e-04 1.117 1.0 5.679e-01 0.115 1
10:126740771_G_C rs7903340 10:126326529:126327403 1.236e-04 -1.565 0.58659350866 3.911e-02 0.11 1
10:126156923_C_T rs4962579 10:126329290:126330302 1.740e-03 -0.7934 1.0 5.135e-01 0.59 1
10:126071040_C_T rs61863821 10:126359565:126360006 6.715e-04 1.875 1.0 3.101e-01 0.0725 1
10:126139916_C_T rs72835571 10:126365762:126366638 1.424e-04 1.183 0.665512542033 1.376e-01 0.27 1
10:127186181_G_A rs3858293 10:126368947:126369883 3.521e-04 -1.009 1.0 2.947e-01 0.2375 1
10:126114543_CA_C rs57503983 10:126395917:126397159 5.965e-04 1.119 1.0 5.734e-01 0.33 1
10:125711882_A_G rs386607292 10:126406521:126407222 3.659e-04 0.906 1.0 8.254e-02 0.4425 1
10:126157636_C_T rs9630117 10:126407732:126408221 1.048e-04 1.462 0.486608052437 2.028e-02 0.17 1
10:126753704_T_C rs55766533 10:126430266:126430962 3.575e-04 -0.8615 1.0 3.751e-01 0.315 1
10:126084299_T_C rs2807067 10:126605113:126605757 1.370e-03 1.058 1.0 7.309e-01 0.755 1
10:126297208_G_A rs11245314 10:126625221:126625811 1.561e-03 -0.7833 1.0 6.875e-01 0.5125 1
10:126215304_C_G rs2045184 10:126632863:126633325 4.998e-05 -1.012 0.208016811623 1.425e-02 0.38 1
10:126180644_A_C rs4246200 10:126645928:126646706 9.762e-04 1.402 1.0 1.558e-01 0.8275 1
10:127529135_A_G rs2282439 10:126746636:126747324 4.812e-04 -1.113 1.0 1.522e-01 0.2825 1
10:126889718_G_A rs11245539 10:126753270:126754135 7.616e-04 -0.8984 1.0 2.135e-01 0.265 1
10:126171500_C_T rs75075033 10:126790707:126791241 1.378e-04 -1.662 0.579798755159 3.335e-01 0.11 1
10:127109984_C_T rs11244458 10:126799470:126800090 3.901e-03 1.959 1.0 1.763e-01 0.0775 1
10:125921469_C_G rs7068439 10:126836184:126836597 2.649e-05 1.298 0.112803912154 3.760e-02 0.585 1
10:126235390_G_C rs34997829 10:126964626:126965520 3.830e-05 -1.112 0.171230457679 1.647e-01 0.195 1
10:128271632_C_T rs10736874 10:127282265:127282607 1.547e-03 1.356 1.0 3.451e-01 0.8425 1
10:12201304_C_A rs116212570 10:12761319:12761830 3.483e-03 -1.966 1.0 9.160e-01 0.015 1
10:127662935_T_C rs7918092 10:128339735:128340309 1.750e-04 -1.176 0.786749399959 7.867e-02 0.255 1
10:128053754_T_C rs10794080 10:129052550:129052902 1.003e-04 -1.129 0.517349236879 5.101e-01 0.545 1
10:129465370_G_A rs72843604 10:129676630:129677416 2.328e-03 1.065 1.0 5.659e-01 0.1675 1
10:130558832_T_C rs4558087 10:129745346:129745889 2.505e-04 -0.8697 1.0 1.195e-01 0.46 1
10:130113107_C_T rs2799400 10:129777343:129777843 1.465e-04 -1.445 0.865012604211 1.442e-01 0.145 1
10:129152608_G_A rs10764990 10:129786317:129787227 8.880e-04 -0.9478 1.0 5.589e-01 0.59 1
10:129967995_T_A rs11016113 10:129840327:129840740 1.692e-04 -1.123 0.98831850739 3.005e-01 0.2125 1
10:129385698_G_A rs10430603 10:129845584:129847149 5.527e-04 1.047 1.0 5.902e-01 0.4025 1
10:130428175_A_C rs6482701 10:129847821:129848348 4.150e-04 -1.165 1.0 6.190e-01 0.325 1
10:129855795_G_A rs12249657 10:129848980:129849724 1.534e-04 1.647 0.896673861953 2.101e-01 0.155 1
10:130842899_G_A rs10829557 10:129852196:129852895 2.521e-03 0.9954 1.0 8.240e-01 0.13 1
10:128910368_T_C rs1761532 10:129861432:129862129 7.136e-04 -0.9753 1.0 3.295e-01 0.3375 1
10:129967995_T_A rs11016113 10:129862200:129863867 5.450e-04 1.054 1.0 3.849e-01 0.2125 1
10:130835311_A_C rs12572420 10:129913692:129914165 4.711e-05 -1.291 0.277597103279 1.934e-01 0.1325 1
10:130685215_G_A rs77957244 10:130404228:130404872 2.349e-03 -1.711 1.0 8.386e-01 0.1575 1
10:130296370_C_T rs12357003 10:130725567:130726070 2.007e-03 1.031 1.0 6.867e-01 0.1525 1
10:1282530_C_A rs3793739 10:1310813:1311565 4.093e-04 1.012 1.0 4.496e-01 0.3575 1
10:132582213_T_C rs74437464 10:132537488:132538139 5.450e-04 -1.111 1.0 6.019e-01 0.1375 1
10:12336583_C_A rs7088800 10:13277932:13278669 1.040e-04 0.9973 0.531440609896 1.933e-01 0.36 1
10:133493141_A_C rs4545466 10:134189244:134189780 7.224e-05 0.9736 0.320531489169 5.342e-02 0.3775 1
10:133863677_T_G rs9419330 10:134280934:134281562 1.334e-04 -1.413 0.57288384766 1.910e-01 0.2 1
10:133565511_G_T rs55932336 10:134309109:134309602 8.887e-05 1.584 0.379465880937 3.690e-02 0.1325 1
10:133357974_G_A rs10765091 10:134350672:134351400 1.779e-04 1.185 0.741529681915 2.278e-01 0.305 1
10:133979600_G_A rs9419385 10:134364654:134365537 2.702e-04 -0.8786 1.0 7.162e-02 0.605 1
10:133927464_C_T rs11146189 10:134401853:134403350 2.201e-03 -0.8944 1.0 5.481e-01 0.1475 1
10:134530312_A_G rs3793669 10:134430791:134431366 4.946e-04 -0.9919 1.0 2.601e-01 0.175 1
10:134001748_C_T rs2814162 10:134826650:134827504 1.983e-04 -0.9539 0.696148610224 1.022e-01 0.6975 1
10:134710733_A_G rs75527485 10:134872596:134872998 1.359e-03 1.778 1.0 2.772e-01 0.0325 1
10:12887671_A_G rs36076627 10:13492045:13492541 1.121e-03 -0.9535 1.0 3.796e-01 0.34 1
10:135037767_C_T rs2998117 10:135066786:135067293 1.008e-04 0.9626 0.279755366627 7.665e-02 0.3825 1
10:135062527_G_A rs60995209 10:135072307:135073215 9.527e-04 1.303 1.0 7.979e-01 0.11 1
10:135343738_C_T rs915906 10:135088314:135089069 1.069e-03 0.8867 1.0 1.540e-01 0.84 1
10:135085321_C_T rs1131720 10:135089795:135090847 5.951e-04 1.543 1.0 1.008e-01 0.91 1
10:134874325_A_G rs4488121 10:135091398:135093359 3.824e-03 -0.9737 1.0 9.030e-01 0.7725 1
10:135254576_G_A rs73391356 10:135121928:135122761 2.402e-04 1.611 0.629311625187 4.127e-01 0.0875 1
10:13524831_A_T rs4748038 10:13608876:13609438 5.171e-04 -1.678 1.0 4.037e-01 0.8925 1
10:13902342_T_C rs61833456 10:13618853:13619287 7.370e-04 -0.8955 1.0 7.550e-01 0.275 1
10:12869994_G_A rs72773698 10:13706907:13707403 1.979e-04 -1.099 1.0 5.617e-01 0.4125 1
10:13409718_T_C rs7905664 10:13765097:13766004 1.496e-04 -1.101 0.783285247847 7.742e-02 0.6575 1
10:13788665_A_G rs12218353 10:14593812:14594465 1.142e-03 -1.07 1.0 9.875e-01 0.255 1
10:14193778_G_A rs12765358 10:14595413:14595939 7.624e-04 1.087 1.0 2.376e-01 0.2525 1
10:14094926_T_G rs72776642 10:14596323:14597167 3.390e-05 -1.266 0.174749113998 4.130e-02 0.15 1
10:14488109_T_C rs7476068 10:14597642:14598239 3.139e-04 -1.719 1.0 7.282e-01 0.16 1
10:14562793_C_T rs11259151 10:14601136:14602826 3.773e-05 -1.092 0.195163014439 7.389e-02 0.475 1
10:13942300_C_T rs2610804 10:14606415:14606851 8.345e-06 1.342 0.0432620702388 2.768e-02 0.575 1
10:13967731_G_A rs12262326 10:14613955:14614585 2.823e-04 1.739 1.0 1.941e-01 0.1 1
10:14477400_G_A rs7098908 10:14621380:14621925 3.468e-05 1.132 0.178802113947 1.352e-01 0.495 1
10:13811298_G_C rs7094607 10:14643666:14644856 2.667e-04 -0.9741 1.0 1.145e-01 0.375 1
10:14693826_T_G rs10906731 10:14645229:14645826 1.273e-04 1.499 0.655727342824 1.630e-01 0.2375 1
10:14753656_C_T rs2768694 10:14659820:14660267 3.590e-06 -0.9941 0.0184730991099 6.158e-03 0.66 1
10:13794298_C_T rs80318587 10:14697235:14697698 1.675e-03 1.552 1.0 6.126e-01 0.065 1
10:13936500_C_A rs1547833 10:14799388:14800252 4.661e-04 0.9402 1.0 4.297e-01 0.4275 1
10:14197158_G_T rs12358635 10:14879683:14880584 6.582e-04 1.876 1.0 6.075e-01 0.105 1
10:15252397_T_C rs10906861 10:15139248:15139842 4.608e-04 1.024 1.0 1.602e-01 0.59 1
10:15104972_G_A rs11259455 10:15172388:15173095 1.311e-03 -1.784 1.0 5.024e-01 0.095 1
10:14695682_T_C rs3740116 10:15527810:15528470 7.308e-04 1.37 1.0 8.014e-01 0.18 1
10:15070187_A_C rs10796248 10:15889397:15889983 1.128e-04 0.9405 0.451072768304 5.027e-02 0.4175 1
10:15504573_G_A rs76602836 10:16076493:16077028 3.106e-04 1.596 1.0 2.535e-01 0.165 1
10:17082153_T_G rs56266057 10:16158429:16158863 4.471e-04 1.468 1.0 1.721e-01 0.1475 1
10:17573464_A_G rs61842154 10:16859171:16860372 1.017e-03 -1.071 1.0 6.340e-01 0.2525 1
10:16993472_A_C rs7893507 10:17222258:17222751 4.406e-05 -1.066 0.171539104534 4.765e-03 0.665 1
10:16408562_G_C rs11253939 10:17258154:17260023 2.933e-03 1.035 1.0 5.653e-01 0.145 1
10:17594052_G_A rs61844092 10:17269936:17270823 3.511e-03 1.65 1.0 9.862e-01 0.0725 1
10:17070457_C_T rs55771155 10:17271865:17273163 4.318e-04 -1.406 1.0 6.061e-01 0.1675 1
10:16322710_A_G rs7075260 10:17282043:17282530 9.861e-04 -0.9488 1.0 2.833e-01 0.61 1
10:17573464_A_G rs61842154 10:17410801:17411397 7.804e-04 1.084 1.0 2.428e-01 0.2525 1
10:17535771_A_G rs11254625 10:17658499:17659229 4.223e-04 -1.154 1.0 2.741e-01 0.12 1
10:18430855_C_T rs34606998 10:18425036:18425478 4.285e-04 0.9987 1.0 6.476e-01 0.2575 1
10:19418275_T_A rs7920571 10:19056449:19057632 1.313e-03 0.9637 1.0 5.314e-01 0.425 1
10:19742676_A_G rs11010033 10:19150052:19150949 5.087e-04 -1.348 1.0 7.461e-01 0.3075 1
10:18991894_G_A rs77700257 10:19343236:19343644 2.109e-04 1.635 1.0 4.020e-01 0.1075 1
10:19090565_G_T rs11007082 10:19409453:19409795 2.593e-04 1.057 1.0 2.847e-01 0.39 1
10:20514416_A_G rs76049772 10:19617439:19618071 1.292e-03 -1.776 1.0 5.294e-01 0.065 1
10:20324628_T_A rs2358661 10:19940284:19940981 2.843e-04 -0.9528 1.0 9.827e-01 0.485 1
10:20862366_A_C rs11012166 10:20105273:20105910 6.146e-04 0.8445 1.0 6.184e-01 0.3725 1
10:20211425_T_C rs7075937 10:20115423:20116248 5.149e-05 -1.316 0.310188529392 1.328e-01 0.22 1
10:19510231_A_G rs17665980 10:20117310:20118151 3.009e-03 -1.98 1.0 9.229e-01 0.02 1
10:20136359_G_C rs7900249 10:20290892:20291549 3.022e-04 1.158 1.0 2.633e-01 0.395 1
10:19707631_T_C rs11009815 10:20292232:20293422 5.777e-04 0.9842 1.0 4.373e-01 0.2225 1
10:19334637_G_A rs1999956 10:20308043:20308513 1.319e-04 0.8812 0.76189119739 2.014e-01 0.5625 1
10:20984912_C_T rs7895134 10:20491085:20491761 2.179e-03 0.891 1.0 4.532e-01 0.8175 1
10:21242841_C_T rs11012413 10:20520999:20521385 1.277e-03 1.37 1.0 2.617e-01 0.185 1
10:21290435_A_C rs11012474 10:20718513:20719184 3.413e-03 1.359 1.0 6.796e-01 0.0725 1
10:20514416_A_G rs76049772 10:20905992:20906481 6.392e-04 -1.862 1.0 2.123e-01 0.065 1
10:20632151_C_T rs56280872 10:21501095:21501712 1.872e-04 -1.178 0.630280471248 2.758e-01 0.185 1
10:21144981_C_T rs12777530 10:21813660:21814384 3.249e-03 1.156 1.0 6.741e-01 0.1525 1
10:21683431_C_T rs78505581 10:21866198:21866636 2.911e-03 1.496 1.0 3.828e-01 0.1025 1
10:21982459_C_G rs72802918 10:21906174:21906671 1.177e-03 -1.796 1.0 3.116e-01 0.0875 1
10:21347418_A_T rs12263258 10:22013270:22014293 4.432e-04 1.137 0.946609708275 3.458e-01 0.2 1
10:21036159_A_T rs71486472 10:22034423:22034910 3.009e-03 2.003 1.0 8.590e-01 0.0225 1
10:23485040_A_T rs33997170 10:22499134:22499564 1.483e-03 -1.053 1.0 4.407e-01 0.1675 1
10:21575590_T_C rs7916491 10:22518196:22518725 2.735e-03 -0.9168 1.0 1.896e-01 0.685 1
10:21559587_G_A rs11012627 10:22554922:22555445 8.884e-04 -1.138 1.0 3.209e-01 0.45 1
10:23614340_T_A rs11013389 10:22658416:22658936 1.591e-03 1.566 1.0 2.279e-01 0.19 1
10:22214132_G_C rs2807981 10:22907372:22907870 5.941e-03 0.9209 1.0 7.722e-01 0.1825 1
10:22017545_A_G rs10828264 10:22919437:22919932 1.326e-05 -1.305 0.0299302464295 7.166e-03 0.7025 1
10:23342019_G_A rs61849883 10:22979381:22980094 2.359e-03 -1.016 1.0 5.731e-01 0.265 1
10:1173670_A_G rs4880770 10:231307:232056 1.602e-03 -0.7076 1.0 3.570e-01 0.575 1
10:23358077_C_T rs7902903 10:23385938:23386572 1.331e-04 1.038 0.383382904847 1.969e-02 0.5125 1
10:23485040_A_T rs33997170 10:23727713:23728590 9.827e-04 1.077 1.0 9.015e-01 0.1675 1
10:24311183_C_A rs11013855 10:23801346:23801695 5.562e-04 0.9419 1.0 3.113e-01 0.34 1
10:24513525_A_G rs111302122 10:24315801:24316738 5.590e-03 1.114 1.0 9.449e-01 0.0625 1
10:26883906_A_G rs112797472 10:25921897:25922458 1.679e-04 1.785 0.814243135748 1.161e-01 0.0725 1
10:27006407_C_T rs10764637 10:26656660:26657095 3.400e-04 1.109 1.0 3.617e-01 0.3975 1
10:27669479_G_A rs16927781 10:26719625:26720263 3.113e-03 1.144 1.0 2.502e-01 0.3225 1
10:25741913_T_G rs75662805 10:26721716:26722438 3.187e-03 -1.987 1.0 4.747e-01 0.0225 1
10:26925722_C_T rs9299827 10:26726357:26728470 2.969e-04 1.165 1.0 5.661e-01 0.2925 1
10:26697294_G_T rs945294 10:26734297:26734985 8.336e-04 1.022 1.0 2.214e-01 0.6175 1
10:25987155_T_A rs61846909 10:26744160:26744675 1.491e-03 0.783 1.0 2.962e-01 0.2175 1
10:25836299_G_C rs4747529 10:26744788:26745307 1.416e-05 -1.23 0.0736236212557 3.113e-02 0.3375 1
10:26158386_A_C rs10741102 10:26760474:26760842 3.133e-05 -0.9635 0.163022810403 1.219e-01 0.5325 1
10:27394958_A_G rs1755399 10:26770926:26771481 2.758e-03 -1.377 1.0 4.032e-01 0.825 1
10:26951839_T_A rs10829044 10:26779016:26779868 1.239e-04 -1.036 0.642202565355 3.125e-01 0.5125 1
10:25862106_C_T rs1335193 10:26780091:26781127 1.579e-04 1.025 0.819422141877 5.077e-02 0.51 1
10:26672627_T_A rs10764607 10:26794300:26794914 1.011e-03 -1.252 1.0 6.048e-01 0.175 1
10:27541024_C_A rs502416 10:26801349:26801847 3.204e-03 -1.036 1.0 8.183e-01 0.2275 1
10:27455605_C_T rs10458708 10:26844301:26845694 1.157e-04 1.428 0.596426622916 6.777e-02 0.71 1
10:26884156_G_C rs113674359 10:26860573:26861129 2.169e-03 1.71 1.0 2.583e-01 0.09 1
10:27111539_T_A rs2148112 10:26985659:26986477 6.746e-04 -0.9525 1.0 4.063e-01 0.3775 1
10:26672627_T_A rs10764607 10:27149555:27150465 1.399e-03 -1.221 1.0 3.229e-01 0.175 1
10:26733389_G_A rs116935909 10:27198587:27199154 3.578e-03 -1.967 1.0 8.807e-01 0.07 1
10:27170243_A_G rs1853873 10:27443113:27445342 1.383e-03 0.9371 1.0 4.662e-01 0.385 1
10:27510334_T_A rs788216 10:27530456:27531505 3.274e-04 -1.061 1.0 2.346e-01 0.2425 1
10:27207177_G_A rs4749198 10:27595559:27596193 2.538e-03 0.9237 1.0 9.804e-01 0.32 1
10:27606954_T_C rs237599 10:27608542:27609624 3.265e-07 1.306 0.00146799709622 1.319e-04 0.515 0.329617776569664
10:27968654_G_A rs2637276 10:27649430:27649870 2.977e-03 -0.7544 1.0 6.632e-01 0.64 1
10:27637918_G_A rs500981 10:27662593:27663234 6.253e-04 0.904 1.0 1.795e-01 0.6275 1
10:26831337_G_C rs787045 10:27736387:27736976 1.258e-03 1.248 1.0 4.937e-01 0.1375 1
10:28679045_C_T rs11007079 10:27739047:27739617 2.727e-04 1.74 1.0 3.041e-01 0.125 1
10:28671957_T_TGTTA rs34523309 10:27741745:27742296 2.400e-03 1.315 1.0 8.346e-01 0.215 1
10:27691271_C_T rs2429490 10:27746663:27747389 5.697e-09 1.289 2.50957945883e-05 3.137e-06 0.6725 0.0272640925541215
10:27968343_C_T rs1907370 10:27753943:27754360 1.866e-03 1.032 1.0 3.496e-01 0.26 1
10:27851743_A_T rs1603019 10:27793046:27793555 6.275e-05 -1.268 0.278349282317 3.863e-02 0.17 1
10:28792673_G_A rs10508739 10:27950745:27951410 1.980e-04 1.227 0.867559123216 1.822e-02 0.2975 1
10:28937075_A_G rs11007173 10:28376808:28377274 1.268e-03 1.783 1.0 4.740e-01 0.0825 1
10:28040623_G_A rs61846401 10:28465253:28465807 5.064e-04 1.396 1.0 6.612e-01 0.115 1
10:28477980_T_C rs12357694 10:28531662:28532206 3.572e-03 1.968 1.0 6.546e-01 0.02 1
10:29402289_G_A rs749631 10:28568342:28568848 1.513e-03 -1.046 1.0 5.973e-01 0.25 1
10:29402748_G_C rs10763692 10:28570916:28571260 3.341e-05 1.061 0.163621484189 2.388e-02 0.42 1
10:29457166_A_G rs61839162 10:28593131:28593596 1.418e-04 1.797 0.701138456272 3.041e-01 0.085 1
10:28349473_C_T rs7903206 10:28622247:28622804 9.475e-04 -1.63 1.0 2.284e-01 0.17 1
10:28609141_G_A rs786394 10:28633022:28633682 6.544e-08 -1.282 0.00032489613563 3.175e-05 0.26 0.127663875294288
10:28120718_T_C rs12355412 10:28656321:28656836 1.798e-03 -1.025 1.0 9.290e-02 0.73 1
10:29023489_C_T rs1248989 10:28669176:28669577 9.680e-05 1.054 0.480043196583 2.534e-01 0.535 1
10:29635856_A_G rs1751960 10:28670406:28671114 1.707e-03 -0.7775 1.0 4.739e-01 0.355 1
10:29014240_A_C rs7092701 10:28689504:28690104 1.128e-03 -0.802 1.0 8.872e-01 0.5425 1
10:27693305_G_A rs1334893 10:28691511:28691984 1.311e-03 -1.585 1.0 3.099e-01 0.9175 1
10:28317101_G_T rs12257232 10:28770147:28770796 2.980e-04 -0.9534 1.0 2.444e-01 0.375 1
10:29241449_G_A rs1542811 10:28780916:28781462 1.018e-03 -0.8705 1.0 8.128e-01 0.4125 1
10:29617705_C_G rs2015625 10:28794164:28795067 5.521e-05 -0.9541 0.277224586573 3.960e-02 0.53 1
10:28714022_T_G rs1249275 10:28821505:28822251 4.496e-04 1.124 1.0 3.366e-01 0.1775 1
10:28661555_C_A rs1249273 10:28898365:28899255 6.316e-04 1.104 1.0 9.637e-01 0.6275 1
10:29636074_T_C rs1983915 10:28908301:28908912 1.866e-04 1.18 0.953317497693 9.533e-02 0.34 1
10:3180298_C_T rs10175 10:2927641:2928158 1.578e-05 -1.526 0.094133849648 9.137e-02 0.2475 1
10:29348680_A_G rs77908514 10:29868122:29868583 3.286e-03 1.471 1.0 5.637e-01 0.045 1
10:30369723_G_C rs4749527 10:29878731:29879308 4.339e-04 0.979 1.0 5.496e-01 0.3975 1
10:30656217_G_A rs11008017 10:29902034:29902503 5.591e-04 -1.883 1.0 3.695e-01 0.045 1
10:30008609_A_C rs1927456 10:29912708:29913163 2.266e-04 -0.9718 1.0 4.928e-01 0.3475 1
10:30214703_C_A rs1246758 10:29949780:29950377 8.401e-04 -0.9229 1.0 8.745e-01 0.23 1
10:29425252_G_A rs1889713 10:29970347:29971354 6.727e-04 1.013 1.0 3.392e-01 0.425 1
10:30731171_T_A rs3824589 10:29976473:29977393 4.448e-04 1.47 1.0 3.221e-01 0.1025 1
10:30022317_G_A rs56014178 10:30021972:30022556 2.541e-05 1.063 0.138712033768 1.387e-01 0.4275 1
10:30094245_C_T rs386423486 10:30023993:30025374 1.011e-03 1.067 1.0 5.316e-01 0.315 1
10:30418323_C_T rs4749532 10:30645404:30645977 1.239e-03 0.9591 1.0 3.013e-01 0.305 1
10:31042981_C_T rs7097542 10:30702693:30703632 2.656e-04 0.9614 1.0 1.516e-01 0.7425 1
10:30686933_C_T rs945236 10:30707128:30708120 1.080e-03 -0.9432 1.0 8.061e-01 0.2125 1
10:30829305_G_A rs6481695 10:30712256:30712702 1.706e-03 -1.292 1.0 2.040e-01 0.1075 1
10:29764362_G_A rs45506291 10:30722637:30724031 1.546e-04 1.052 0.713294051058 5.917e-01 0.2275 1
10:30180742_C_T rs3124223 10:30817989:30819168 9.534e-04 1.082 1.0 2.513e-01 0.7425 1
10:31295586_G_T rs35645587 10:30823351:30824019 1.052e-03 -1.604 1.0 3.876e-01 0.025 1
10:29949202_C_T rs74708914 10:30863057:30863967 3.454e-03 -1.985 1.0 8.577e-01 0.0525 1
10:31036187_A_G rs10763828 10:31045761:31046311 1.296e-04 -1.562 0.553282329474 1.019e-01 0.79 1
10:31840018_C_G rs1314032 10:31204032:31204603 6.500e-04 1.31 1.0 3.428e-02 0.0575 1
10:30816866_G_A rs61839716 10:31255278:31255814 2.047e-03 -0.9044 1.0 4.572e-01 0.2975 1
10:30640706_C_G rs3758452 10:31274968:31275672 1.967e-06 -1.273 0.00775691678913 2.099e-03 0.57 0.831268224771646
10:30424666_C_T rs1418323 10:31284048:31284977 1.140e-03 1.003 1.0 2.742e-01 0.5425 1
10:30801672_C_T rs116963381 10:31289314:31290415 3.613e-03 1.96 1.0 9.632e-01 0.0575 1
10:30831958_A_G rs906233 10:31309733:31310413 1.646e-04 -1.071 0.647825615781 6.478e-01 0.675 1
10:31295586_G_T rs35645587 10:31311128:31311692 1.304e-03 -1.588 1.0 4.402e-01 0.025 1
10:31101953_G_A rs7092641 10:31320696:31321711 5.723e-04 0.9808 1.0 3.852e-02 0.2225 1
10:30896831_G_A rs448247 10:31607337:31608623 7.418e-04 0.7894 1.0 7.718e-01 0.7275 1
10:32473318_A_T rs9338557 10:31635791:31636377 8.890e-04 -1.024 1.0 3.724e-01 0.395 1
10:31295586_G_T rs35645587 10:31871618:31872138 2.761e-04 -1.745 1.0 7.318e-01 0.025 1
10:31892438_C_T rs12767848 10:31878920:31879417 1.411e-03 1.775 1.0 4.842e-01 0.0625 1
10:32667807_G_A rs36083909 10:31987025:31987431 3.528e-03 1.646 1.0 6.352e-01 0.11 1
10:32054404_T_G rs2808062 10:31995824:31996683 3.097e-03 0.6709 1.0 9.997e-01 0.52 1
10:31877420_T_C rs4747753 10:32049133:32049629 4.198e-04 0.9406 1.0 7.196e-02 0.675 1
10:3167109_C_T rs730141 10:3214701:3215581 4.016e-04 1.342 1.0 1.388e-01 0.145 1
10:32290146_C_G rs1251355 10:32238120:32238565 2.736e-06 -1.129 0.0110536578908 2.864e-04 0.485 0.988200558210379
10:32072109_G_A rs72786764 10:32253294:32254014 7.166e-05 1.289 0.289949512252 2.010e-01 0.185 1
10:32072109_G_A rs72786764 10:32255538:32256347 4.376e-03 1.005 1.0 4.638e-01 0.185 1
10:32420091_C_T rs4749705 10:32261478:32262058 7.410e-05 1.606 0.298994516251 1.175e-02 0.2375 1
10:31997371_A_G rs67532131 10:32266613:32267260 4.030e-04 -1.419 1.0 5.019e-02 0.125 1
10:32432000_T_C rs10827014 10:32354632:32355417 2.592e-04 -0.9467 1.0 1.618e-01 0.67 1
10:33462462_A_G rs7099288 10:32634966:32636482 1.722e-03 -1.432 1.0 8.963e-01 0.0725 1
10:32081039_C_G rs12257810 10:32660829:32661687 5.797e-04 -1.39 1.0 6.391e-02 0.15 1
10:32754760_C_G rs9338709 10:32916021:32916741 3.228e-04 -0.9402 1.0 2.063e-02 0.335 1
10:33973093_C_T rs12357304 10:33071006:33071512 4.943e-03 -1.424 1.0 9.656e-01 0.1025 1
10:33849198_G_T rs7914007 10:33081868:33082553 1.186e-03 1.116 1.0 6.509e-01 0.16 1
10:34411419_T_C rs7899786 10:34254988:34255602 9.463e-04 -1.258 1.0 6.997e-01 0.215 1
10:4340975_A_C rs59983181 10:3511277:3511766 3.902e-03 1.2 1.0 8.289e-01 0.1175 1
10:3359961_G_A rs7075325 10:3514722:3515565 5.038e-03 -0.9866 1.0 5.962e-01 0.39 1
10:36031676_A_C rs17595815 10:35330365:35331054 1.462e-03 0.853 1.0 3.388e-01 0.2 1
10:35504007_C_CCA rs111669259 10:35379103:35380244 1.525e-04 -0.9384 0.488264103854 3.217e-02 0.34 1
10:34947359_C_T rs55637815 10:35415432:35416439 6.720e-04 -1.864 1.0 2.179e-01 0.065 1
10:34890830_T_C rs11595665 10:35624565:35625675 2.424e-03 -1.396 1.0 3.737e-01 0.075 1
10:36456827_T_C rs315641 10:35644216:35644950 1.681e-03 1.085 1.0 3.033e-01 0.1225 1
10:34858950_T_C rs76043726 10:35739855:35740538 6.540e-04 -1.868 1.0 6.917e-01 0.0325 1
10:36474822_C_A rs315630 10:35742734:35743185 7.658e-04 -1.833 1.0 5.333e-01 0.8975 1
10:36128755_A_T rs596381 10:35775233:35776087 4.969e-04 1.356 1.0 1.754e-01 0.195 1
10:36204758_G_A rs708431 10:35776506:35777334 6.870e-04 -1.104 1.0 4.958e-02 0.7425 1
10:35763140_C_T rs2891500 10:35909923:35910671 8.521e-04 0.7494 1.0 9.566e-01 0.46 1
10:3226347_C_T rs17215957 10:3634144:3635157 6.628e-04 1.85 1.0 3.301e-01 0.0425 1
10:2831743_A_G rs10736960 10:3697643:3698252 8.894e-05 1.7 0.480795556149 3.889e-01 0.8675 1
10:3561485_T_A rs705475 10:3710332:3711835 1.600e-04 -1.194 0.861392079767 3.745e-02 0.2125 1
10:3135121_T_C rs12414599 10:3713613:3714014 5.520e-04 1.541 1.0 1.468e-01 0.085 1
10:36649186_A_G rs2796809 10:37191831:37192412 6.248e-04 1.874 1.0 3.186e-01 0.1125 1
10:2838927_G_T rs2388506 10:3762422:3763300 3.920e-04 1.576 1.0 2.545e-01 0.0975 1
10:4231888_C_G rs115976767 10:3780925:3781584 6.416e-04 -1.866 1.0 7.618e-01 0.0425 1
10:3098711_C_T rs11813585 10:3782554:3783194 4.220e-04 1.024 1.0 4.374e-01 0.355 1
10:3249638_G_A rs7087863 10:3786325:3786919 1.042e-04 -0.8982 0.55631084766 2.273e-01 0.33 1
10:4576828_C_T rs78110692 10:3805849:3806517 1.644e-04 1.79 0.884539278306 5.978e-02 0.0375 1
10:3698574_A_G rs7090831 10:3811684:3812296 5.479e-04 0.9946 1.0 5.471e-01 0.5775 1
10:4368749_A_C rs1113759 10:3818016:3819001 2.124e-04 0.8228 1.0 1.934e-01 0.3675 1
10:37575831_G_C rs146138807 10:38196863:38197683 1.089e-02 -1.31 1.0 8.612e-01 0.0875 1
10:3123801_C_A rs34453449 10:3824771:3825516 8.193e-04 -1.056 1.0 3.736e-01 0.4975 1
10:3292512_C_T rs35117075 10:3825643:3828002 4.456e-04 -1.057 1.0 6.891e-01 0.115 1
10:37483600_G_T rs56405030 10:38265446:38266158 6.082e-03 -1.157 1.0 4.834e-01 0.155 1
10:37505179_T_C rs57914746 10:38296686:38297371 7.184e-03 -1.269 1.0 1.666e-01 0.165 1
10:38211422_G_A rs2749559 10:38299521:38300126 4.483e-02 -0.9118 1.0 1.965e-01 0.83 1
10:37350292_C_G rs1794415 10:38321105:38321604 5.029e-02 -0.6012 1.0 9.914e-01 0.535 1
10:37851663_CTATATTG_C rs150970581 10:38644832:38645524 4.929e-03 -1.305 1.0 9.375e-02 0.085 1
10:3560644_C_T rs7096078 10:3881186:3881631 2.709e-05 -1.191 0.148379349503 9.728e-03 0.5425 1
10:4827368_C_T rs9423548 10:3893341:3894014 1.274e-04 -0.8584 0.696870366864 3.734e-02 0.525 1
10:3140734_G_A rs7896897 10:3894391:3895002 5.450e-04 0.9844 1.0 1.240e-01 0.34 1
10:3709316_T_C rs7097658 10:3915736:3916504 6.848e-05 1.14 0.380485087442 3.327e-02 0.5425 1
10:3712035_G_A rs7089769 10:3919079:3919763 6.878e-04 -0.9831 1.0 2.197e-01 0.355 1
10:3369803_A_G rs721171 10:3944219:3944757 2.819e-04 -1.744 1.0 2.967e-01 0.0775 1
10:3351864_A_G rs516386 10:4071044:4071492 4.211e-04 -1.37 1.0 9.635e-01 0.2175 1
10:4848212_G_T rs2924289 10:4095730:4096583 1.646e-04 -1.121 0.908732354107 3.851e-01 0.42 1
10:4173666_G_A rs17349974 10:4172718:4174170 2.210e-03 1.528 1.0 9.597e-01 0.0675 1
10:42763671_A_G rs61856180 10:42384610:42384916 8.978e-03 1.339 1.0 9.653e-01 0.0825 1
10:42405335_A_G 10:42405335 10:42384991:42385530 8.764e-03 1.807 1.0 9.408e-01 0.0325 1
10:42763671_A_G rs61856180 10:42395868:42396143 1.068e-02 1.312 1.0 6.973e-01 0.0825 1
10:42405335_A_G 10:42405335 10:42398258:42398934 8.675e-03 1.81 1.0 9.338e-01 0.0325 1
10:42405335_A_G 10:42405335 10:42399991:42400630 9.025e-03 1.799 1.0 9.607e-01 0.0325 1
10:42428163_G_A rs2335063 10:42529654:42529969 3.349e-03 1.35 1.0 1.433e-01 0.1375 1
10:43534777_G_T rs72779396 10:42599432:42600318 3.363e-03 -1.652 1.0 9.884e-01 0.0225 1
10:42517932_T_A rs9664306 10:42926275:42927018 1.235e-03 1.59 1.0 8.071e-02 0.0375 1
10:43143078_T_G rs158391 10:43079192:43079839 4.021e-04 -1.347 1.0 1.310e-01 0.7225 1
10:44264587_C_T rs2484666 10:43281208:43281735 3.639e-03 0.7241 1.0 3.876e-01 0.345 1
10:43119123_G_T rs158377 10:43430147:43430738 9.279e-04 -1.275 1.0 1.582e-01 0.7875 1
10:42962124_G_C rs2489681 10:43742528:43743088 5.869e-04 0.9888 1.0 2.296e-01 0.5375 1
10:43966463_G_A rs72787457 10:43782594:43783574 1.652e-03 1.441 1.0 4.598e-01 0.0525 1
10:44000382_G_A rs61860007 10:43827711:43828241 1.060e-02 1.048 1.0 8.915e-01 0.2325 1
10:43365697_G_T rs12220767 10:43831130:43831668 3.996e-04 -1.476 1.0 9.145e-01 0.1825 1
10:44392068_T_C rs7895918 10:43889025:43889500 1.501e-03 -0.8707 1.0 3.206e-01 0.52 1
10:43799588_G_A rs2505523 10:43902560:43904001 8.689e-04 -0.9905 1.0 4.383e-01 0.5375 1
10:43563367_C_T rs3026719 10:43904405:43905344 3.000e-04 -1.591 1.0 6.468e-01 0.09 1
10:43485964_C_T rs4949062 10:43915681:43916859 7.234e-04 -1.002 1.0 1.842e-01 0.3225 1
10:44666579_C_A rs2804040 10:43927643:43928463 1.722e-05 -1.086 0.0834636667763 8.187e-02 0.3325 1
10:44893756_C_T rs1023264 10:43931831:43932814 1.498e-03 1.039 1.0 2.129e-01 0.7225 1
10:44375605_G_A rs7076199 10:43935896:43936255 2.119e-03 -1.719 1.0 5.806e-01 0.1475 1
10:43690253_C_T rs11238472 10:43944045:43944583 7.881e-04 -1.419 1.0 9.239e-01 0.115 1
10:44635664_T_C rs138078514 10:44245597:44246001 2.478e-03 1.308 1.0 5.304e-01 0.09 1
10:45235815_G_A rs144389879 10:44694699:44695082 3.244e-03 1.979 1.0 6.426e-01 0.0275 1
10:44508933_A_G rs4948814 10:45360152:45360706 5.726e-04 -0.9903 1.0 1.510e-01 0.2175 1
10:45425745_C_T rs61854007 10:45463575:45464387 4.033e-03 -0.8702 1.0 6.301e-01 0.2175 1
10:45965541_G_A rs75345240 10:45871288:45872172 4.546e-03 1.611 1.0 9.214e-01 0.0225 1
10:45419744_G_T rs7477198 10:45874898:45875590 3.858e-04 -1.316 1.0 3.895e-01 0.775 1
10:45271629_T_C rs17503790 10:45876167:45876740 3.175e-03 1.982 1.0 8.249e-02 0.04 1
10:45411724_A_G rs74762874 10:45913982:45914680 2.894e-03 -1.381 1.0 3.935e-02 0.0925 1
10:45372990_C_G rs34346133 10:45957640:45958943 1.015e-03 -0.9503 1.0 7.278e-02 0.1625 1
10:45451364_G_A rs11595676 10:46088317:46088826 2.255e-03 -1.712 1.0 4.616e-01 0.1025 1
10:45271629_T_C rs17503790 10:46167584:46168628 3.377e-03 1.981 1.0 1.846e-01 0.04 1
10:47621918_A_G rs2999442 10:46981676:46982248 5.160e-03 -0.768 1.0 6.146e-01 0.7625 1
10:48339590_A_G rs11204199 10:47660364:47660881 2.334e-03 1.084 1.0 2.410e-01 0.135 1
10:48474979_C_T rs80244726 10:47670239:47670916 3.504e-03 1.979 1.0 6.225e-01 0.05 1
10:47662886_A_G rs72790435 10:48531747:48532179 2.096e-03 1.531 1.0 9.180e-01 0.14 1
10:49263874_A_G rs140123028 10:49514370:49514933 5.075e-06 1.116 0.0144021183096 1.232e-02 0.425 1
10:50278332_G_C rs4838363 10:49540188:49540669 1.895e-03 1.03 1.0 6.776e-01 0.88 1
10:50624023_T_A rs4838514 10:49864052:49864919 5.221e-04 -1.208 1.0 6.989e-01 0.475 1
10:49745717_G_C rs4838418 10:49921916:49922678 3.882e-04 -1.474 1.0 2.526e-01 0.265 1
10:49933974_T_C rs7072606 10:49933566:49934284 3.408e-04 1.428 1.0 2.116e-02 0.095 1
10:50942763_C_T rs6816 10:49994851:49995505 2.136e-03 -1.03 1.0 1.650e-01 0.4925 1
10:50475789_T_C rs2377979 10:49997643:49998839 4.890e-04 1.207 1.0 4.145e-02 0.87 1
10:49973323_A_G rs11101462 10:50007733:50008304 1.100e-03 1.482 1.0 4.647e-01 0.0775 1
10:50014328_A_G rs1871612 10:50099214:50099634 7.058e-04 1.106 1.0 4.561e-01 0.1875 1
10:50253187_C_T rs2264846 10:50398237:50399180 3.133e-04 1.363 1.0 8.308e-02 0.6975 1
10:50419622_C_T rs10857441 10:50493087:50493709 1.001e-04 -1.082 0.350098314196 3.501e-01 0.3275 1
10:50376965_C_T rs79072974 10:50527248:50527618 1.543e-04 1.793 0.539574528148 1.667e-01 0.11 1
10:50483525_G_A rs76428545 10:51120214:51120677 1.814e-03 -1.422 1.0 4.855e-01 0.115 1
10:51554324_A_T rs4134357 10:51495463:51496098 2.377e-03 -1.313 1.0 9.874e-01 0.2 1
10:50613589_C_T rs10776565 10:51504601:51505225 1.731e-06 1.262 0.00407404993633 4.074e-03 0.5325 0.623793271908554
10:50552247_C_T rs4564249 10:51515388:51515993 7.641e-04 1.083 1.0 2.624e-01 0.205 1
10:50909219_G_A rs61849382 10:51517797:51518673 2.357e-05 1.111 0.0547698626305 2.328e-03 0.445 1
10:52187304_A_G rs1203375 10:51564257:51564655 1.810e-04 0.9122 0.415476152018 4.124e-02 0.295 1
10:51753150_G_A rs151245967 10:51564987:51565720 6.110e-03 -1.199 1.0 4.275e-01 0.09 1
10:52032084_A_G rs7082758 10:51572107:51572699 1.387e-03 -1.243 1.0 4.086e-01 0.595 1
10:52018482_A_G rs2842126 10:51574183:51575266 8.387e-05 -1.091 0.192320919946 8.959e-03 0.8075 1
10:51565548_T_C rs7909927 10:52365981:52366352 8.979e-04 -0.9797 1.0 4.511e-01 0.5525 1
10:52428634_G_A rs113968301 10:52384016:52384702 6.778e-04 -1.866 1.0 2.096e-01 0.0675 1
10:53066910_T_G rs4935239 10:52431962:52432478 1.153e-04 1.423 0.359415185517 1.441e-01 0.26 1
10:6261952_T_C rs7915821 10:5275786:5276554 6.256e-04 1.286 1.0 7.430e-01 0.2825 1
10:52753253_G_T rs869886 10:53182731:53183257 1.871e-03 -1.076 1.0 4.400e-01 0.295 1
10:5416851_G_A rs34666696 10:5326376:5326958 1.041e-06 -1.269 0.00583109259143 4.334e-03 0.285 0.728345942827466
10:4585838_T_C rs313474 10:5333391:5334168 1.421e-04 1.078 0.794719058357 8.691e-02 0.28 1
10:52992633_C_A rs10761929 10:53459164:53459651 6.479e-04 1.156 1.0 5.909e-01 0.195 1
10:53806602_C_T rs17641137 10:54331437:54332025 3.184e-04 1.359 1.0 1.483e-01 0.235 1
10:5567366_G_A rs1142825 10:5483958:5484434 2.300e-05 1.03 0.129371673314 6.469e-02 0.2425 1
10:55626750_G_A rs7904289 10:55710063:55710521 1.444e-03 1.045 1.0 2.039e-01 0.7025 1
10:6053568_C_T rs1570538 10:5577138:5577718 5.042e-05 -0.9888 0.281544312027 1.776e-01 0.545 1
10:6356210_C_T rs764189 10:5588774:5589283 1.535e-05 -1.089 0.0855921129928 8.559e-02 0.6625 1
10:57190490_C_T rs61851133 10:56237397:56237964 1.904e-04 1.047 1.0 1.473e-01 0.3225 1
10:56517410_A_G rs10763141 10:56424945:56425294 1.274e-03 1.315 1.0 7.415e-01 0.7775 1
10:5093555_C_T rs34569715 10:5701627:5702222 4.053e-04 -1.566 1.0 2.808e-01 0.1125 1
10:4715296_G_A rs79823066 10:5707499:5708523 6.304e-04 -1.867 1.0 5.400e-01 0.0275 1
10:56224585_G_C rs12219968 10:57112617:57113087 7.075e-04 1.853 1.0 1.947e-01 0.115 1
10:57466110_T_TG rs57277728 10:57311311:57311817 2.187e-04 0.9527 0.982742327473 8.439e-02 0.4975 1
10:6403262_C_T rs2387399 10:5855279:5855889 3.821e-04 -0.9299 1.0 7.283e-01 0.3775 1
10:58973602_G_A rs12262622 10:58662011:58663014 2.595e-03 0.9318 1.0 1.407e-01 0.3575 1
10:59345829_A_G rs4598594 10:59178299:59178729 6.786e-04 -1.874 1.0 1.125e-01 0.14 1
10:59342570_A_T rs2393263 10:59559276:59559765 5.138e-05 -1.256 0.259356212453 9.497e-03 0.3475 1
10:6969336_T_C rs9423757 10:5987689:5988079 1.047e-03 -1.266 1.0 8.601e-01 0.3025 1
10:6813356_T_G rs2249961 10:5993059:5993557 1.587e-05 1.696 0.087850618482 3.513e-02 0.2025 1
10:59424583_C_G rs4465305 10:60025855:60029245 2.101e-03 1.013 1.0 6.777e-01 0.1925 1
10:59860915_A_G rs60471810 10:60037837:60038919 2.696e-04 -1.299 1.0 6.279e-02 0.08 1
10:59108011_G_A rs10826019 10:60042136:60043031 7.237e-04 -0.9194 1.0 8.126e-02 0.405 1
10:59944357_T_G rs76987929 10:60110035:60111037 6.874e-04 1.856 1.0 4.905e-01 0.0725 1
10:60514349_T_C rs11006251 10:60754306:60755093 1.786e-03 1.29 1.0 2.460e-01 0.7925 1
10:6984926_A_G rs11254897 10:6130635:6131338 1.317e-03 1.781 1.0 9.391e-01 0.055 1
10:6578039_G_A rs7089508 10:6134498:6135118 1.476e-03 -0.9565 1.0 6.205e-01 0.52 1
10:61387351_T_C rs11006612 10:61638627:61639269 6.716e-04 1.335 1.0 7.494e-01 0.1625 1
10:5301811_C_A rs9423582 10:6230369:6230735 9.527e-04 1.301 1.0 7.079e-01 0.71 1
10:6725925_G_A rs56264103 10:6239171:6239700 5.408e-05 -1.25 0.282454188616 1.206e-01 0.265 1
10:6089571_G_A rs791589 10:6249316:6250162 1.340e-04 1.223 0.697227829686 1.709e-01 0.8925 1
10:6270657_GA_G rs143364931 10:6290689:6291575 3.861e-04 1.578 1.0 8.982e-01 0.8175 1
10:6542361_A_G rs622998 10:6296084:6296817 7.883e-04 -0.8431 1.0 3.761e-01 0.565 1
10:6855266_G_C rs7915802 10:6309108:6309537 8.871e-05 1.69 0.454748457984 2.171e-02 0.875 1
10:6438493_T_C rs7096751 10:6312118:6312635 1.885e-03 -1.073 1.0 9.219e-01 0.115 1
10:6453307_T_G rs111165610 10:6315854:6316613 1.314e-04 0.988 0.673882557371 4.069e-02 0.4475 1
10:5541181_T_C rs10904516 10:6317094:6317970 5.627e-04 0.9274 1.0 8.500e-01 0.3325 1
10:63103531_C_T rs10994732 10:63314511:63315092 8.798e-04 -1.018 1.0 3.199e-01 0.425 1
10:63419871_T_C rs61852671 10:63659656:63660235 3.625e-03 -1.972 1.0 9.941e-01 0.1275 1
10:62783713_C_T rs4948440 10:63661129:63661721 3.106e-03 1.667 1.0 9.884e-01 0.0975 1
10:62919886_A_G rs7098422 10:63664376:63665364 2.282e-03 1.404 1.0 8.305e-01 0.14 1
10:63898117_A_T rs111845059 10:63700900:63701424 3.312e-03 -1.66 1.0 2.376e-01 0.0925 1
10:62813689_T_C rs78470293 10:63721084:63722204 3.723e-03 -1.96 1.0 5.458e-01 0.03 1
10:63708007_C_A rs10994981 10:63751654:63753613 1.130e-03 -1.358 1.0 4.423e-01 0.5325 1
10:64044448_A_G rs36061267 10:63763866:63764523 9.562e-05 -1.095 0.362604011057 1.124e-01 0.195 1
10:7094199_A_C rs10905100 10:6390078:6390904 1.593e-03 0.8364 1.0 4.513e-01 0.5825 1
10:64350533_C_T rs2176289 10:63912768:63913336 2.958e-04 -0.9513 1.0 8.182e-02 0.5425 1
10:64527697_T_G rs10822059 10:64002683:64003627 2.520e-03 -1.133 1.0 2.925e-01 0.42 1
10:63977640_A_T rs1432413 10:64262919:64263401 1.178e-03 0.9648 1.0 3.075e-01 0.435 1
10:6101791_C_T rs12722490 10:6437574:6437982 8.860e-04 1.621 1.0 5.448e-01 0.065 1
10:64327791_A_G rs7901648 10:64380226:64381177 1.125e-02 0.8611 1.0 4.137e-01 0.2425 1
10:6405507_C_T rs10906340 10:6438435:6439304 1.494e-04 1.653 0.737035078689 4.333e-02 0.1175 1
10:64160604_C_T rs41304617 10:64392179:64392891 1.442e-03 1.367 1.0 8.110e-01 0.045 1
10:65365959_C_T rs79174007 10:64396939:64398550 1.974e-03 1.55 1.0 4.663e-01 0.08 1
10:7221320_G_A rs1969825 10:6441912:6442689 1.433e-03 -1.585 1.0 6.615e-01 0.915 1
10:64527697_T_G rs10822059 10:64440870:64441529 1.460e-06 -1.576 0.0057906423136 4.958e-04 0.42 0.728345942827466
10:64353589_T_C rs12782669 10:64544137:64544730 2.752e-03 -1.021 1.0 5.643e-01 0.145 1
10:63858165_C_CT rs5785511 10:64827898:64828369 1.126e-03 0.877 1.0 1.054e-01 0.46 1
10:64098030_C_A rs78523358 10:64873730:64874477 3.587e-03 -1.351 1.0 8.362e-01 0.04 1
10:64371857_T_G rs35465896 10:64892647:64894306 9.963e-04 1.484 1.0 1.763e-01 0.12 1
10:64898783_G_A rs10761720 10:64903659:64904119 1.227e-03 -1.106 1.0 1.604e-01 0.755 1
10:65776379_A_G rs10761828 10:64964481:64965080 2.976e-03 -0.9934 1.0 2.663e-01 0.7825 1
10:64759410_G_A rs906934 10:64996221:64997139 3.384e-04 1.157 1.0 3.736e-02 0.6825 1
10:65489966_C_A rs10995596 10:65015578:65016505 7.923e-03 -1.829 1.0 5.924e-01 0.0425 1
10:64447963_C_T rs72834725 10:65028592:65029346 1.230e-03 1.802 1.0 5.022e-01 0.03 1
10:64154935_A_C rs17311454 10:65047304:65047904 3.254e-03 1.655 1.0 4.286e-01 0.065 1
10:64874754_A_T rs10995445 10:65135119:65135920 6.254e-04 -1.314 1.0 5.306e-02 0.47 1
10:65736892_C_T rs2671542 10:65150998:65152162 4.315e-03 -1.152 1.0 3.259e-01 0.125 1
10:65016174_T_G rs7088799 10:65234029:65234717 4.995e-04 1.313 1.0 7.980e-02 0.3925 1
10:65730235_T_G rs1916447 10:65251176:65251706 1.428e-03 1.362 1.0 4.179e-01 0.895 1
10:65344397_G_C rs12765951 10:65358128:65358784 8.091e-08 -1.352 0.00028439939098 1.111e-05 0.3 0.122278435231359
10:64494790_T_G rs224053 10:65462710:65463456 1.613e-03 1.351 1.0 1.512e-01 0.8825 1
10:65748704_C_T rs2671468 10:65827539:65827976 5.302e-03 -1.231 1.0 4.910e-01 0.1075 1
10:67551287_T_C rs7089826 10:67016963:67017432 7.393e-04 1.062 1.0 5.484e-01 0.3575 1
10:67183668_A_T rs10822544 10:67291160:67291809 7.515e-05 1.253 0.44459917156 2.223e-01 0.2025 1
10:68024453_C_T rs6480155 10:69021185:69021676 1.518e-03 1.37 1.0 3.869e-01 0.1625 1
10:6671516_G_T rs7911607 10:6958843:6959498 1.445e-04 0.9743 0.73815398825 4.238e-01 0.385 1
10:69679824_T_C rs10997875 10:69643950:69644921 4.945e-03 -0.8375 1.0 1.623e-01 0.665 1
10:69559722_C_T rs10997815 10:69800352:69800861 3.021e-05 -1.136 0.107922545443 1.079e-01 0.3975 1
10:68861369_A_G rs72806610 10:69812030:69812736 1.922e-03 -1.55 1.0 1.604e-01 0.0625 1
10:69267838_T_C rs7905186 10:69961762:69962794 1.105e-02 1.025 1.0 7.881e-01 0.2275 1
10:70998909_C_T rs5030973 10:70074105:70074652 1.273e-03 0.9353 1.0 5.300e-01 0.15 1
10:69679824_T_C rs10997875 10:70087888:70088486 1.836e-04 1.055 0.657659181399 1.626e-02 0.665 1
10:70990824_C_T rs12358818 10:70091316:70092361 2.069e-04 -0.9303 0.740994653632 7.410e-01 0.35 1
10:69957375_C_T rs7095492 10:70287019:70287552 7.300e-04 0.9779 1.0 2.150e-01 0.69 1
10:71640050_T_C rs3858158 10:70654592:70655416 3.214e-04 1.499 1.0 9.980e-01 0.0925 1
10:70815810_G_A rs12415599 10:70660559:70661348 6.559e-05 -1.09 0.294029885305 1.353e-01 0.215 1
10:70061336_G_A rs10998058 10:70716667:70717329 3.176e-03 -0.7426 1.0 6.934e-01 0.3675 1
10:70877228_T_C rs10998581 10:70748273:70748782 1.454e-03 -1.051 1.0 9.680e-02 0.63 1
10:71406479_T_C rs79884604 10:70768966:70769545 2.520e-03 -1.219 1.0 3.860e-01 0.2 1
10:70473612_T_G rs2490168 10:70773998:70775245 2.224e-03 -0.8949 1.0 5.357e-01 0.8725 1
10:70804273_C_T rs74599726 10:70798366:70798887 4.544e-05 -1.572 0.211873109731 2.107e-01 0.0925 1
10:71370738_A_C rs1119194 10:70803941:70805972 2.239e-04 0.9571 1.0 5.638e-01 0.565 1
10:71701931_A_G rs36075969 10:70807830:70808245 1.530e-04 1.559 0.714738142247 7.431e-02 0.1125 1
10:71464836_C_T rs1381936 10:70809318:70809667 2.036e-03 0.7596 1.0 5.918e-01 0.4825 1
10:70813238_C_T rs10823283 10:70813711:70814619 2.818e-07 -1.136 0.00131770129388 1.240e-03 0.4125 0.318630309023713
10:71492543_A_G rs2011911 10:70819117:70819699 2.196e-04 1.181 1.0 5.141e-01 0.7375 1
10:69903269_G_T rs2673798 10:70820819:70821965 4.922e-04 1.026 1.0 8.441e-01 0.5275 1
10:71447826_G_A rs2616127 10:70847455:70849147 3.829e-04 -1.16 1.0 1.919e-01 0.2575 1
10:70754160_A_C rs2256218 10:70849320:70850633 6.801e-04 -0.7826 1.0 4.759e-01 0.57 1
10:71147746_C_T rs12771121 10:70850641:70851171 1.930e-04 -1.424 0.907716722434 3.081e-01 0.255 1
10:69869948_G_T rs35299829 10:70851999:70852798 5.885e-04 -1.669 1.0 4.378e-01 0.1375 1
10:70988514_C_T rs12780191 10:70856738:70857837 7.454e-04 1.086 1.0 3.164e-01 0.275 1
10:71453912_T_A rs74553033 10:70860004:70860695 9.182e-04 -1.083 1.0 7.208e-01 0.15 1
10:71124843_C_T rs2305199 10:70867483:70867964 2.791e-04 1.152 1.0 1.131e-01 0.315 1
10:7614936_T_G rs10737023 10:7087943:7088693 6.889e-04 -1.864 1.0 6.007e-01 0.9375 1
10:71697516_G_C rs3750781 10:70883598:70884205 1.216e-03 0.8225 1.0 7.250e-01 0.24 1
10:71318351_G_A rs4746861 10:70939653:70940237 8.191e-04 1.626 1.0 4.403e-01 0.0525 1
10:70975897_C_T rs386597405 10:70974383:70975299 7.250e-06 1.022 0.0335466569545 2.069e-03 0.705 1
10:71475714_T_G rs2642598 10:71078239:71078712 8.331e-04 1.023 1.0 6.009e-01 0.915 1
10:72064668_C_T rs117752797 10:71080778:71081232 4.052e-04 -1.276 1.0 9.904e-01 0.0825 1
10:71175132_C_A rs7077167 10:71118679:71119462 1.559e-04 -1.797 0.73566776392 7.120e-02 0.27 1
10:71866161_T_C rs7917290 10:71151953:71152717 1.957e-03 -1.547 1.0 4.060e-01 0.1525 1
10:71564996_T_G rs4746912 10:71199148:71200078 6.489e-04 1.288 1.0 2.552e-01 0.285 1
10:71347276_G_T rs990394 10:71719575:71720237 2.090e-04 1.381 1.0 5.336e-01 0.24 1
10:7520654_C_G rs10159639 10:7176246:7176927 3.403e-04 1.171 1.0 3.958e-01 0.2925 1
10:7627165_G_C rs4749036 10:7187866:7188686 6.445e-05 -1.245 0.32278054624 9.494e-03 0.2375 1
10:72594192_A_G rs1767174 10:71933697:71934513 4.902e-05 1.474 0.276050132841 4.226e-02 0.1925 1
10:71660028_C_A rs1227737 10:72061782:72062529 5.771e-04 1.884 1.0 2.546e-01 0.065 1
10:71721867_C_T rs7092849 10:72063427:72063970 6.519e-04 1.107 1.0 1.497e-01 0.2025 1
10:71522459_G_T rs74420306 10:72112320:72112815 1.293e-03 -1.793 1.0 3.618e-01 0.0525 1
10:72478920_A_G rs146987464 10:72114957:72115783 2.403e-03 1.699 1.0 7.942e-01 0.0375 1
10:71590978_G_A rs10823436 10:72163782:72164655 3.041e-04 -0.9756 1.0 4.958e-01 0.5675 1
10:72711156_C_A rs7083431 10:72165164:72165863 3.244e-03 0.8096 1.0 5.598e-01 0.3575 1
10:7581262_C_T rs17430079 10:7226603:7227822 3.487e-04 1.422 1.0 4.687e-01 0.105 1
10:73778640_G_A rs1261886 10:72867747:72868215 1.261e-04 -0.8451 0.651188227746 2.381e-02 0.46 1
10:72770707_G_A rs7913321 10:73119066:73119515 1.449e-04 -1.191 0.696590606261 5.276e-01 0.1625 1
10:72674146_C_G rs12415787 10:73166558:73167063 4.248e-04 -0.953 1.0 4.220e-01 0.455 1
10:73046177_G_T rs10823717 10:73229854:73230315 1.996e-04 1.246 0.945692934036 2.542e-01 0.5375 1
10:72412518_T_C rs77761211 10:73357811:73358451 4.064e-03 -1.193 1.0 6.376e-01 0.165 1
10:73559227_C_T rs3802708 10:73387733:73388504 5.802e-04 -1.875 1.0 2.141e-01 0.0675 1
10:73375793_A_T rs11593332 10:73397355:73398554 2.423e-04 -1.631 1.0 3.420e-01 0.095 1
10:73114486_C_T rs780678 10:73449821:73450380 3.176e-04 -1.017 1.0 4.823e-01 0.79 1
10:72770707_G_A rs7913321 10:73461092:73461758 2.068e-03 -1.01 1.0 6.234e-01 0.1625 1
10:72501359_C_T rs10999501 10:73487472:73489405 2.729e-04 1.153 1.0 2.105e-01 0.2 1
10:72511639_G_A rs12269650 10:73502782:73503247 1.527e-06 1.275 0.00643829001852 4.235e-03 0.335 0.754239677262255
10:73335773_G_C rs35383128 10:73508330:73508872 7.477e-05 1.712 0.313282593446 2.116e-02 0.075 1
10:73731442_G_A rs4148917 10:73509776:73510755 6.972e-04 1.365 1.0 2.311e-01 0.1575 1
10:72681000_G_A rs58470346 10:73512871:73514123 8.214e-04 1.422 1.0 5.247e-01 0.205 1
10:73229448_T_C rs10999833 10:73514134:73515057 5.458e-04 0.8168 1.0 6.930e-01 0.4125 1
10:73747388_G_C rs11000125 10:73516033:73516888 9.759e-05 0.8911 0.405567080074 2.988e-02 0.5925 1
10:72540534_A_G rs2265549 10:73525112:73525739 1.610e-03 0.9374 1.0 6.362e-01 0.865 1
10:73440941_C_T rs1228652 10:73529686:73531263 5.566e-05 -1.099 0.227705305988 2.247e-01 0.2475 1
10:73100943_A_G rs75395956 10:73532778:73533496 3.055e-04 -1.738 1.0 3.270e-01 0.1 1
10:73322643_G_C rs386496199 10:73534816:73535822 1.065e-03 -1.484 1.0 7.762e-01 0.145 1
10:73619601_G_A rs11000032 10:73538084:73538706 4.210e-04 -1.027 1.0 3.737e-01 0.3625 1
10:73502263_G_C rs9415035 10:73577475:73578136 2.174e-04 -1.528 0.866762452853 1.272e-01 0.1775 1
10:73492300_G_A rs41281320 10:73588629:73589408 3.270e-03 1.985 1.0 3.181e-01 0.02 1
10:72778156_C_T rs11522438 10:73610473:73611199 9.745e-04 1.492 1.0 5.495e-01 0.115 1
10:72648664_T_G rs12783479 10:73648192:73649004 1.815e-03 1.054 1.0 9.505e-01 0.1375 1
10:74366853_G_A rs61864372 10:73808070:73809005 1.616e-04 1.791 0.559722916463 4.495e-01 0.0575 1
10:73699145_T_C rs7086624 10:73848478:73849143 2.003e-04 -1.051 0.681295879285 2.002e-01 0.5875 1
10:73119489_G_A rs780655 10:74057025:74057509 5.356e-04 -1.171 1.0 4.250e-01 0.8825 1
10:73245972_G_A rs7922462 10:74076264:74077016 9.075e-04 0.8937 1.0 3.583e-01 0.33 1
10:73312121_T_C rs10999876 10:74079042:74080119 2.686e-04 -1.508 0.868539061524 1.793e-01 0.1375 1
10:74813895_C_T rs189052270 10:74080286:74080957 1.361e-03 -1.577 1.0 5.668e-01 0.0225 1
10:73321926_C_T rs1867992 10:74084755:74085258 3.044e-03 1.239 1.0 4.868e-01 0.1025 1
10:73235009_C_G rs10999838 10:74090332:74091190 8.275e-04 0.9654 1.0 9.172e-01 0.1725 1
10:73329531_G_A rs7901462 10:74094630:74095150 3.682e-03 1.962 1.0 7.606e-01 0.0125 1
10:73326757_C_T rs7087735 10:74114393:74115261 1.992e-03 0.9936 1.0 8.039e-01 0.345 1
10:73236021_T_G rs61852458 10:74146638:74147247 3.191e-03 1.971 1.0 2.897e-01 0.0825 1
10:73441600_G_A rs78693117 10:74226727:74227183 3.201e-03 1.98 1.0 6.055e-01 0.0425 1
10:73445363_A_C rs11596012 10:74230012:74231273 1.155e-04 1.509 0.347898256563 1.639e-01 0.22 1
10:73345380_G_A rs2394829 10:74243258:74243950 3.618e-04 -1.137 1.0 3.457e-01 0.7825 1
10:73454483_A_G rs1234326 10:74259416:74259863 1.192e-04 1.428 0.352951151537 1.907e-01 0.545 1
10:73526202_G_A rs2121538 10:74262739:74263437 2.645e-03 0.89 1.0 1.220e-01 0.6325 1
10:73352777_G_A rs75621281 10:74269599:74270319 3.509e-03 1.972 1.0 9.962e-01 0.1025 1
10:73445363_A_C rs11596012 10:74271060:74271854 3.736e-03 1.217 1.0 6.272e-01 0.22 1
10:73459495_A_T rs12779718 10:74312571:74313149 3.660e-04 -1.051 1.0 3.470e-01 0.5625 1
10:73436379_A_T rs1227037 10:74323167:74323594 3.587e-05 1.137 0.102343162589 5.117e-02 0.68 1
10:73703975_C_T rs139889371 10:74353633:74354204 3.473e-03 -1.978 1.0 2.537e-01 0.0175 1
10:73509465_C_T rs748503 10:74451752:74452490 1.382e-04 -1.295 0.366634192813 3.666e-01 0.1425 1
10:73858139_T_C rs1668155 10:74458093:74458591 1.587e-03 -0.7433 1.0 8.672e-02 0.4875 1
10:73638396_C_G rs61852183 10:74546812:74547291 6.874e-03 1.148 1.0 2.959e-01 0.845 1
10:74035347_G_A rs13618 10:74557828:74558427 3.482e-03 -1.982 1.0 2.139e-01 0.0425 1
10:75407649_A_C rs4746139 10:74597450:74597965 2.027e-04 -1.367 0.497975934656 9.152e-03 0.17 1
10:73705587_A_G rs72804095 10:74612177:74612662 7.082e-04 1.659 1.0 9.824e-01 0.0425 1
10:75714150_C_T rs34811447 10:74802985:74803518 6.731e-03 0.8874 1.0 7.812e-01 0.525 1
10:75777601_C_A rs11000850 10:74980755:74981162 1.115e-02 0.7849 1.0 3.529e-01 0.46 1
10:75704297_C_G rs111508907 10:75541605:75542101 3.396e-03 -1.984 1.0 1.621e-01 0.095 1
10:75541781_GT_G rs71642203 10:75545127:75545941 8.005e-03 -1.818 1.0 4.924e-01 0.0225 1
10:76502506_C_T rs2485952 10:75570188:75570626 4.657e-03 1.151 1.0 4.524e-01 0.1375 1
10:74643420_G_C rs72812248 10:75570779:75571798 5.069e-03 1.598 1.0 4.035e-01 0.0475 1
10:76251573_G_A rs10824192 10:75621802:75622282 9.362e-05 -1.468 0.20989074838 1.671e-03 0.135 1
10:76415509_G_T rs1538311 10:75625593:75626052 3.541e-05 1.095 0.0793966897817 2.237e-02 0.4325 1
10:75913033_G_A rs4746177 10:75630943:75631522 2.224e-04 -1.514 0.49847192301 1.891e-02 0.1525 1
10:76561748_C_T rs75132589 10:75634223:75635241 1.563e-03 1.759 1.0 9.882e-01 0.075 1
10:75907464_G_A rs79952914 10:75639343:75639840 4.895e-04 -1.113 1.0 1.457e-01 0.1 1
10:75083653_G_A rs370953933 10:75682843:75683393 3.233e-03 -1.989 1.0 4.225e-01 0.02 1
10:76416619_T_C rs151051700 10:75692067:75692805 3.072e-03 -1.983 1.0 9.913e-01 0.0175 1
10:76021624_T_C rs10824134 10:75713450:75713909 5.164e-03 0.8763 1.0 3.428e-02 0.5875 1
10:75541781_GT_G rs71642203 10:75719253:75719706 3.442e-03 -1.988 1.0 4.765e-01 0.0225 1
10:74758326_C_T rs35823218 10:75739519:75740224 6.583e-03 -1.173 1.0 9.963e-01 0.07 1
10:76415509_G_T rs1538311 10:75743970:75744428 2.856e-05 1.106 0.0635846125261 6.081e-03 0.4325 1
10:75696752_T_C rs2675672 10:75752168:75753142 2.659e-03 -0.8637 1.0 3.606e-01 0.595 1
10:74784224_C_A rs150297645 10:75753638:75754064 8.268e-03 1.806 1.0 7.262e-02 0.0175 1
10:75960470_A_G rs386475144 10:75757369:75758210 3.181e-03 1.994 1.0 3.104e-01 0.0225 1
10:75782835_A_G rs12570572 10:75792798:75793562 3.148e-03 1.667 1.0 1.463e-01 0.14 1
10:76295789_A_G rs7924176 10:75808600:75809085 2.189e-04 1.01 0.481794567783 1.087e-01 0.4425 1
10:75671875_G_A rs2227581 10:75827326:75827973 3.218e-03 -1.989 1.0 1.941e-01 0.07 1
10:1597852_G_A rs11250620 10:758540:758969 3.370e-04 1.161 1.0 4.739e-02 0.2425 1
10:75851249_G_A rs3750862 10:75898354:75898860 1.529e-03 1.006 1.0 1.126e-02 0.555 1
10:75714150_C_T rs34811447 10:75910303:75910962 1.518e-03 -1.009 1.0 1.861e-01 0.525 1
10:74988521_T_C rs186544140 10:75911112:75912015 3.235e-03 -1.985 1.0 3.256e-01 0.0125 1
10:76472058_G_A rs1189548 10:75926042:75926981 2.037e-03 -1.276 1.0 1.194e-01 0.725 1
10:76561748_C_T rs75132589 10:75935895:75936557 1.337e-03 1.777 1.0 6.146e-01 0.075 1
10:76416619_T_C rs151051700 10:75991978:75992476 3.376e-03 -1.976 1.0 9.820e-02 0.0175 1
10:76561748_C_T rs75132589 10:76601924:76602709 1.366e-03 -1.782 1.0 4.027e-01 0.075 1
10:76060962_G_A rs56015006 10:76652974:76653567 8.436e-05 1.158 0.187102295694 2.290e-02 0.4325 1
10:77537562_G_C rs4745796 10:76863938:76864366 2.891e-04 -1.023 0.657327772013 7.113e-02 0.7375 1
10:76716136_A_G rs11001221 10:76871032:76871725 5.832e-04 -1.443 1.0 8.202e-02 0.1075 1
10:77011063_G_A rs11001345 10:76886724:76887124 4.612e-04 1.464 1.0 1.677e-01 0.1875 1
10:76857156_T_C rs112889585 10:76970034:76970802 5.197e-04 1.554 1.0 2.268e-01 0.0575 1
10:77645694_C_T rs7090208 10:76993546:76994237 1.497e-03 -1.038 1.0 9.896e-01 0.82 1
10:78008749_C_T rs1247483 10:77219665:77220225 3.930e-05 1.143 0.0945518833758 9.455e-02 0.32 1
10:77564881_G_T rs117313637 10:77531692:77532392 3.537e-03 -1.975 1.0 9.882e-01 0.0125 1
10:77913902_A_G rs77202993 10:78424678:78425290 7.092e-04 1.859 1.0 9.991e-01 0.035 1
10:79002193_T_A rs35930793 10:78624125:78624630 4.406e-04 -1.185 1.0 2.680e-01 0.18 1
10:79710519_C_CT rs35769975 10:78798128:78798632 7.899e-05 -1.42 0.288004087067 1.407e-01 0.3425 1
10:79341734_T_C rs4979892 10:78832745:78833262 8.333e-05 -1.121 0.300737895417 2.151e-01 0.515 1
10:79005918_A_C rs386598629 10:79005317:79006369 2.809e-06 1.652 0.0100388325698 6.716e-03 0.6175 0.932721286201029
10:8664969_C_G rs7082115 10:7922951:7923531 7.725e-04 -1.084 1.0 3.678e-01 0.3875 1
10:79278832_A_C rs386610997 10:79311865:79312509 6.243e-07 -1.229 0.0023668845288 1.972e-04 0.49 0.460224836058414
10:79278832_A_C rs386610997 10:79315181:79316243 3.596e-07 -1.247 0.00136316510553 1.136e-04 0.49 0.318848536873715
10:79154537_T_C rs207675 10:79362036:79362621 1.704e-04 0.9597 0.640771144732 1.229e-01 0.6725 1
10:79337470_T_A rs1473965 10:79401012:79401740 1.303e-04 1.169 0.486918629505 4.426e-01 0.575 1
10:80100694_AT_A rs138700124 10:79588022:79588689 6.289e-04 -1.334 1.0 3.199e-01 0.7425 1
10:78772500_A_T rs41274574 10:79596014:79596471 3.434e-03 -1.977 1.0 7.075e-01 0.0375 1
10:80031020_T_C rs11002475 10:79793225:79793797 5.002e-04 1.699 1.0 2.535e-01 0.085 1
10:79101087_A_G rs287170 10:79991453:79992161 2.391e-04 1.162 0.948693517226 1.080e-01 0.275 1
10:80971456_G_A rs61851387 10:80009864:80010470 3.076e-03 1.984 1.0 8.475e-01 0.08 1
10:80745100_C_T rs11002768 10:80015802:80016357 6.245e-04 0.981 1.0 3.683e-01 0.2025 1
10:80811137_C_G rs1249905 10:80018928:80019770 8.121e-04 1.286 1.0 6.023e-01 0.765 1
10:80563519_G_A rs11595532 10:80516313:80517439 2.402e-03 -1.214 1.0 8.284e-01 0.1975 1
10:80056292_C_T rs965874 10:80828113:80829034 6.002e-06 1.087 0.025683519617 2.796e-03 0.7025 1
10:80903421_A_G rs386606859 10:80843656:80844622 2.864e-04 1.508 1.0 9.955e-01 0.1225 1
10:80396850_T_C rs1434432 10:80886811:80887479 3.278e-04 1.012 1.0 5.825e-01 0.18 1
10:81261872_G_A rs71479671 10:80946887:80947502 4.521e-04 1.046 1.0 6.887e-01 0.4725 1
10:81637031_C_G rs118083115 10:81001781:81002219 4.841e-05 -1.06 0.215520237595 2.025e-02 0.325 1
10:80905639_A_T rs780155 10:81007979:81008795 9.812e-04 -1.489 1.0 8.518e-01 0.1275 1
10:81104185_C_T rs4291618 10:81033808:81034692 5.083e-04 1.696 1.0 2.074e-01 0.0875 1
10:80623138_C_T rs74680604 10:81055020:81055758 1.667e-04 -1.795 0.749370375472 1.902e-01 0.065 1
10:81900959_T_C rs2819877 10:81080574:81081517 1.715e-04 -0.8717 0.776600090667 1.725e-01 0.5125 1
10:80434533_G_A rs252827 10:81106966:81108456 1.164e-03 -0.9382 1.0 5.073e-01 0.27 1
10:80932860_G_A rs77969702 10:81119462:81120125 1.328e-03 1.375 1.0 3.012e-01 0.12 1
10:80805795_T_C rs697246 10:81698491:81699177 4.471e-04 0.9906 1.0 5.294e-01 0.705 1
10:82683220_T_C rs386608996 10:81708539:81709589 2.407e-04 -1.163 1.0 2.708e-01 0.615 1
10:82015500_C_T rs11815743 10:81933153:81933639 1.382e-04 0.9941 0.670795607362 3.277e-02 0.475 1
10:82414719_G_A rs4934395 10:81936550:81937005 4.909e-04 0.9953 1.0 5.545e-01 0.1675 1
10:82362638_A_G rs10881806 10:81947202:81947973 3.451e-04 1.493 1.0 4.625e-01 0.2375 1
10:82012954_A_G rs12773664 10:81949680:81950276 2.430e-04 0.9613 1.0 5.749e-01 0.45 1
10:82825324_A_C rs72821220 10:81953353:81954034 1.625e-04 -1.793 0.785591623734 6.952e-02 0.1425 1
10:81191488_T_C rs1885433 10:81962405:81963505 2.593e-03 -1.304 1.0 6.800e-01 0.14 1
10:82140082_C_G rs12357054 10:82013246:82013649 8.462e-04 -1.633 1.0 5.414e-02 0.11 1
10:82017244_C_T rs150687636 10:82254823:82255557 6.636e-04 -1.861 1.0 9.753e-02 0.1075 1
10:82585950_T_C rs1019595 10:82258219:82259300 6.680e-04 -1.859 1.0 9.257e-02 0.0775 1
10:83128001_G_A rs510598 10:82295348:82295739 3.548e-03 0.9704 1.0 4.917e-01 0.6525 1
10:82381031_C_T rs12414465 10:82420364:82420967 1.329e-03 -1.785 1.0 9.991e-01 0.1475 1
10:81711067_C_G rs7072378 10:82706620:82707219 1.908e-04 1.467 1.0 1.706e-01 0.155 1
10:82342796_A_C rs35154155 10:82825228:82825757 1.087e-03 -1.608 1.0 7.422e-01 0.1375 1
10:85828797_T_G rs10788311 10:85898717:85900132 3.477e-04 -0.9738 1.0 1.313e-01 0.6525 1
10:84984789_C_G rs12265767 10:85916190:85917146 2.980e-03 1.035 1.0 2.463e-01 0.2025 1
10:86668797_T_C rs75334189 10:86175267:86176265 1.376e-03 1.784 1.0 5.085e-01 0.06 1
10:9313337_G_C rs10795700 10:8620667:8621234 3.266e-04 1.023 1.0 2.082e-01 0.7375 1
10:87286302_G_A rs17105662 10:86297076:86297898 3.326e-03 -1.983 1.0 8.652e-01 0.025 1
10:8702575_C_T rs11255800 10:8707197:8707731 1.346e-06 1.626 0.00682629771898 5.980e-05 0.19 0.770962881901769
10:88552710_T_C rs2354350 10:87923845:87925079 1.466e-03 1.262 1.0 9.862e-01 0.25 1
10:89069420_T_C rs55757032 10:88281094:88281918 1.117e-03 -0.9618 1.0 3.230e-01 0.0925 1
10:88443051_A_T rs12244569 10:88458853:88459356 2.596e-03 -1.392 1.0 6.277e-01 0.11 1
10:89340690_C_T rs10749554 10:88852927:88853326 1.587e-03 -0.8383 1.0 9.923e-01 0.7075 1
10:88443652_C_T rs10887647 10:88901538:88901976 1.579e-03 -1.085 1.0 3.907e-01 0.1375 1
10:90047709_C_T rs2162361 10:89269525:89270404 1.793e-04 -1.053 0.518877381694 2.617e-01 0.295 1
10:90054268_G_A rs11202702 10:89497988:89498417 1.840e-04 -0.9606 0.51226014597 1.507e-01 0.43 1
10:88824725_C_T rs17343630 10:89502878:89503496 6.533e-03 -0.8027 1.0 6.716e-01 0.3675 1
10:89453816_T_C rs1407249 10:89606319:89606895 2.540e-04 0.8867 0.732402519532 7.267e-02 0.38 1
10:90606099_A_G rs1214565 10:89621299:89623569 1.244e-04 1.062 0.358896612364 2.498e-01 0.715 1
10:89783421_A_G rs2311739 10:89624383:89624918 1.931e-04 1.626 0.556795064687 4.354e-02 0.13 1
10:90033593_A_G rs2114406 10:89644514:89645080 1.271e-03 -0.9443 1.0 6.225e-01 0.295 1
10:89478388_A_G rs11202524 10:89692461:89692972 4.101e-04 -0.8329 1.0 3.958e-01 0.4875 1
10:90441863_A_G rs1214458 10:89712179:89713069 1.111e-04 0.9619 0.321044012689 2.482e-02 0.5675 1
10:89418847_AC_A rs34944103 10:89713694:89714110 8.752e-04 -1.004 1.0 6.543e-01 0.425 1
10:89787367_A_G rs2673823 10:89787021:89787835 6.100e-04 0.9775 1.0 3.035e-01 0.755 1
10:89182615_A_G rs17772401 10:89823661:89825403 5.024e-04 1.449 1.0 3.005e-01 0.2375 1
10:88997266_C_G rs12251469 10:89826492:89827153 6.877e-04 1.367 1.0 1.036e-01 0.12 1
10:89425117_T_C rs76522372 10:89827328:89827989 1.220e-03 -1.786 1.0 4.905e-01 0.0225 1
10:90024820_A_G rs139423219 10:89842361:89843290 3.006e-03 2.007 1.0 3.949e-01 0.0125 1
10:90751882_T_A rs148155729 10:89850888:89851960 3.326e-03 1.662 1.0 4.974e-01 0.04 1
10:89783813_G_A rs1414892 10:89856312:89857875 1.625e-05 1.3 0.0494994313374 4.317e-03 0.1925 1
10:89998283_G_T rs10509539 10:89863425:89864748 2.724e-05 -1.587 0.0828168925824 2.922e-02 0.26 1
10:90661135_T_C rs6586154 10:89865530:89866074 1.266e-04 0.9614 0.384723087538 6.157e-02 0.2575 1
10:90032784_A_G rs74146685 10:89867664:89868381 3.283e-03 -1.972 1.0 3.403e-01 0.0625 1
10:89147721_G_T rs187893001 10:89875749:89876219 1.851e-03 0.8365 1.0 3.049e-01 0.3775 1
10:89469589_C_T rs7919607 10:89880170:89880901 5.956e-04 0.8736 1.0 4.338e-02 0.4925 1
10:89584002_G_A rs6586103 10:89888650:89889160 1.877e-03 0.9036 1.0 5.824e-01 0.33 1
10:90576816_T_C rs303523 10:89992513:89993134 8.998e-05 1.078 0.29386817178 8.638e-02 0.315 1
10:90422136_A_G rs814620 10:90167765:90168281 2.491e-03 1.017 1.0 5.498e-01 0.2475 1
10:89476881_G_A rs3781189 10:90315171:90315927 2.547e-03 -0.8317 1.0 3.720e-01 0.45 1
10:90060320_C_G rs79523478 10:90357774:90358358 3.304e-03 1.649 1.0 3.548e-01 0.0925 1
10:90787957_T_C rs1926202 10:90519120:90520239 8.743e-04 -1.054 1.0 5.566e-01 0.455 1
10:91358374_C_T rs11592280 10:90552291:90553177 6.940e-04 -1.856 1.0 7.329e-01 0.07 1
10:90311151_T_G rs6586140 10:90612761:90613539 3.576e-04 1.151 1.0 1.787e-01 0.3975 1
10:90729173_T_A rs74396056 10:90709636:90710068 4.305e-03 1.032 1.0 3.819e-01 0.1025 1
10:91280066_A_T rs7073238 10:90749588:90751953 3.178e-04 -1.349 1.0 3.816e-01 0.315 1
10:90327666_A_T rs2576163 10:90791909:90792658 1.838e-04 0.9679 0.75781451766 8.946e-02 0.715 1
10:90178820_G_A rs10887816 10:90844072:90844509 2.268e-03 1.03 1.0 5.468e-01 0.8975 1
10:90965708_G_T rs3802657 10:91054345:91054932 1.140e-03 1.599 1.0 4.579e-01 0.125 1
10:90579609_T_C rs386589014 10:91055083:91056912 3.960e-04 0.7525 1.0 5.379e-01 0.4125 1
10:91381534_A_G rs11185812 10:91061062:91062108 7.078e-04 -1.86 1.0 1.764e-01 0.1625 1
10:90789461_G_T rs10887887 10:91087347:91088612 1.223e-03 -1.374 1.0 9.278e-01 0.1725 1
10:91629054_G_A rs17128448 10:91093073:91093809 9.891e-04 1.244 1.0 1.447e-01 0.17 1
10:92075864_T_G rs1409295 10:91106197:91106775 1.884e-05 1.693 0.0815373354436 6.575e-02 0.1025 1
10:91323777_T_C rs6586198 10:91144386:91145155 2.913e-05 1.122 0.126764118723 1.268e-01 0.6625 1
10:8948861_A_T rs386427405 10:9269615:9270067 6.595e-04 1.238 1.0 1.718e-01 0.0975 1
10:93177933_A_G rs12218668 10:92958199:92959118 2.923e-04 -0.9362 1.0 4.269e-01 0.4525 1
10:93059828_G_A rs10430649 10:93316545:93317178 2.876e-03 1.487 1.0 4.343e-01 0.0725 1
10:93012968_G_T rs2936565 10:93818771:93819390 1.423e-04 1.063 0.429940905074 3.660e-01 0.7725 1
10:93458105_G_A rs11186662 10:93949248:93949827 2.490e-03 -1.52 1.0 1.224e-01 0.065 1
10:94857262_G_C rs61863118 10:93968129:93968591 3.591e-03 1.963 1.0 1.889e-01 0.025 1
10:93954189_C_T rs12246924 10:94000144:94000697 1.510e-04 -1.797 0.474024725254 9.019e-03 0.11 1
10:93205375_C_T rs11186572 10:94050591:94051319 1.254e-04 1.574 0.413922689339 1.099e-01 0.1225 1
10:94848247_A_T rs74151827 10:94088487:94089151 1.336e-03 -1.78 1.0 2.082e-01 0.08 1
10:93352993_G_T rs1411122 10:94333389:94334008 5.236e-03 -1.412 1.0 9.364e-01 0.16 1
10:93350590_TC_T rs34925603 10:94335676:94336195 3.496e-03 -1.984 1.0 4.253e-02 0.085 1
10:95152624_T_C rs788084 10:94440391:94440781 1.878e-03 -0.9309 1.0 6.478e-01 0.5025 1
10:93675035_G_A rs75700419 10:94452748:94453349 3.139e-03 -1.663 1.0 9.673e-01 0.0375 1
10:95363726_C_T rs118142937 10:94516681:94517376 1.412e-04 -1.661 0.533191099616 5.332e-01 0.04 1
10:95196853_A_G rs2140553 10:94519022:94519649 4.960e-03 1.12 1.0 3.925e-01 0.19 1
10:95132063_T_C rs787646 10:94549208:94549845 1.714e-04 -0.8637 0.648446054558 7.683e-02 0.4975 1
10:95220699_A_C rs34400576 10:94550108:94550817 1.809e-03 -0.8537 1.0 2.898e-01 0.27 1
10:95503759_C_T rs7071043 10:94605709:94606309 1.113e-03 -1.242 1.0 4.438e-01 0.2925 1
10:95474074_C_T rs1326222 10:94606743:94607691 1.569e-03 1.296 1.0 2.168e-01 0.17 1
10:94205861_T_C rs11187000 10:94617994:94618485 5.247e-04 -1.686 1.0 7.541e-02 0.1175 1
10:94831137_G_C rs117001522 10:94851683:94852180 7.207e-04 1.86 1.0 2.255e-01 0.0475 1
10:94583409_T_C rs7911519 10:95193548:95193903 8.097e-05 -1.156 0.308508145675 3.690e-02 0.38 1
10:95208847_C_T rs788103 10:95502289:95502800 1.335e-03 -1.034 1.0 1.716e-01 0.5225 1
10:95966271_G_A rs2860746 10:96180189:96180793 7.376e-05 -1.139 0.284804052865 4.586e-02 0.395 1
10:9343594_T_C rs1149977 10:9687208:9687759 4.401e-04 0.8034 1.0 2.302e-01 0.485 1
10:97698222_T_G rs1336457 10:97318326:97318776 7.741e-03 -0.9796 1.0 4.788e-01 0.215 1
10:97989039_C_T rs10786271 10:97329116:97329519 4.677e-04 -1.689 1.0 5.626e-01 0.9475 1
10:97115172_G_A rs4917685 10:97453478:97454118 1.357e-03 1.585 1.0 6.637e-01 0.1375 1
10:97991026_C_T rs150366279 10:97476225:97476639 1.617e-04 -1.637 0.688953441712 2.330e-01 0.05 1
10:98281896_G_C rs78610910 10:97514888:97515700 3.118e-03 -2 1.0 8.163e-01 0.0475 1
10:98127590_C_T rs3814221 10:97516044:97516843 7.044e-04 -0.888 1.0 6.477e-01 0.695 1
10:98440270_T_C rs113056506 10:97517527:97518214 1.263e-03 1.797 1.0 3.208e-01 0.06 1
10:97250630_T_C rs943345 10:97530858:97531605 1.323e-03 1.179 1.0 9.666e-01 0.1375 1
10:97363898_A_G rs78665454 10:97566412:97566928 1.511e-04 -1.41 0.628456854526 1.105e-01 0.185 1
10:98048797_C_T rs34125453 10:97581429:97582001 4.603e-05 1.642 0.190719904005 2.414e-03 0.13 1
10:97130450_T_C rs12269572 10:97592747:97593284 2.583e-03 -1.506 1.0 7.980e-01 0.105 1
10:97657705_A_G rs7922217 10:97601557:97602081 9.350e-05 1.413 0.385583911612 2.686e-02 0.61 1
10:997727_C_G rs11595560 10:977267:977969 9.290e-05 -1.68 0.379587771113 7.731e-02 0.05 1
10:97011104_T_C rs900786 10:97804475:97804959 8.627e-05 0.9923 0.317657548176 4.818e-02 0.52 1
10:97989039_C_T rs10786271 10:97849593:97850324 1.106e-03 1.603 1.0 5.049e-01 0.9475 1
10:98168154_T_C rs4917737 10:97883890:97885108 6.945e-04 -0.8389 1.0 4.598e-01 0.28 1
10:97474371_G_A rs10882655 10:97889577:97890268 2.725e-03 0.8956 1.0 1.078e-01 0.47 1
10:98420244_C_A rs6584095 10:97902338:97902785 9.925e-04 0.9739 1.0 6.426e-01 0.46 1
10:98269285_T_C rs74479493 10:98020825:98021300 1.889e-04 -1.544 0.671431274299 3.357e-01 0.155 1
10:97392429_A_G rs80336579 10:98346717:98347349 3.475e-03 1.977 1.0 9.935e-01 0.0625 1
10:98441318_T_C rs67255161 10:98406384:98406884 1.505e-04 1.101 0.503891860372 2.519e-01 0.4575 1
10:97906068_A_G rs10882725 10:98416533:98417007 3.812e-04 1.015 1.0 5.821e-02 0.59 1
10:98122788_T_C rs77288766 10:98420660:98421223 2.523e-03 -1.025 1.0 4.898e-01 0.2475 1
10:98167424_T_C rs3827866 10:98429641:98430165 1.329e-04 -1.398 0.44279492988 9.029e-02 0.3175 1
10:98420244_C_A rs6584095 10:98432976:98433591 8.439e-04 -0.9833 1.0 5.216e-01 0.46 1
10:98260597_A_T rs12259321 10:98500524:98501106 5.484e-05 -1.026 0.182617678823 1.320e-01 0.48 1
10:99280169_G_T rs4919104 10:98501249:98501858 9.221e-05 -1.686 0.307250009708 5.679e-02 0.19 1
10:98422500_G_A rs12774574 10:98507842:98508319 2.380e-04 -1.177 0.792252208735 4.218e-01 0.465 1
10:99452490_C_A rs80296842 10:98516185:98516756 1.915e-03 -1.424 1.0 9.917e-01 0.1075 1
10:98509775_A_G rs11188905 10:98600572:98601205 6.564e-04 1.865 1.0 3.198e-01 0.0975 1
10:99904089_C_T rs143797870 10:98977747:98978347 3.248e-03 1.667 1.0 9.869e-01 0.035 1
10:99299542_T_A rs10882957 10:99038848:99039637 5.342e-04 -1.17 1.0 8.758e-02 0.2375 1
10:99008720_T_C rs9645543 10:99043601:99044307 1.346e-04 1.347 0.429481525902 7.535e-03 0.08 1
10:99644605_A_T rs77507167 10:99052024:99052562 2.918e-03 -1.038 1.0 3.717e-01 0.115 1
10:98925623_C_T rs885333 10:99057140:99057614 8.164e-04 1.178 1.0 2.945e-01 0.2275 1
10:98942868_T_A rs902472 10:99077418:99079843 1.740e-03 -0.8667 1.0 8.455e-01 0.605 1
10:98407483_C_T rs4919048 10:99093447:99095136 3.050e-04 1.158 0.989963021271 2.542e-01 0.3075 1
10:98429148_G_A rs6584098 10:99103477:99103876 5.801e-04 1.103 1.0 8.360e-02 0.325 1
10:100091761_G_A rs10786411 10:99113235:99114555 2.435e-04 -1.135 0.794938342245 1.660e-01 0.5 1
10:99444730_C_A rs10786364 10:99115071:99115571 8.438e-04 0.907 1.0 1.683e-01 0.465 1
10:99179591_A_G rs11189213 10:99121373:99122235 1.025e-04 1.223 0.334982017836 1.988e-02 0.165 1
10:98239913_T_C rs2281802 10:99125324:99126182 2.937e-03 -1.686 1.0 6.970e-01 0.915 1
10:99145616_G_A rs75905387 10:99133763:99135152 5.432e-04 1.678 1.0 7.940e-01 0.1425 1
10:99507238_A_G rs77254053 10:99135992:99136744 6.252e-04 1.87 1.0 5.193e-01 0.09 1
10:98928914_C_G rs2784918 10:99165810:99166653 1.143e-04 1.242 0.372101216367 3.523e-02 0.825 1
10:99634662_A_C rs4919155 10:99166875:99167421 1.293e-03 -0.855 1.0 4.764e-01 0.4375 1
10:98257739_C_T rs1010719 10:99167739:99168696 1.957e-03 -0.9183 1.0 2.784e-01 0.3425 1
10:98832697_A_G rs12773769 10:99181711:99182205 5.998e-04 1.289 1.0 3.116e-01 0.1775 1
10:100142068_A_G rs7075655 10:99183304:99184042 1.340e-04 1.062 0.43957046533 4.649e-02 0.2725 1
10:99017869_C_T rs111823183 10:99188319:99188871 6.319e-04 1.879 1.0 9.199e-01 0.035 1
10:98902297_G_T rs11189011 10:99223197:99224269 6.279e-04 -0.9832 1.0 1.633e-01 0.2575 1
10:98929422_G_A rs2784915 10:99259176:99260281 1.322e-04 1.659 0.435327407294 1.258e-01 0.8925 1
10:98942832_G_C rs11189023 10:99261058:99261615 1.014e-03 1.613 1.0 6.981e-01 0.17 1
10:98925623_C_T rs885333 10:99263025:99263889 2.247e-03 1.099 1.0 9.023e-01 0.2275 1
10:100057461_A_G rs7917347 10:99392938:99393418 6.667e-04 1.861 1.0 5.663e-01 0.945 1
10:98408864_C_T rs912484 10:99399970:99401409 9.312e-04 1.076 1.0 6.192e-01 0.2625 1
10:99651450_G_T rs510393 10:99835574:99836384 1.457e-03 -0.7982 1.0 1.168e-01 0.2625 1
1:9205179_G_A rs4406655 1:10009960:10011651 4.462e-04 0.8956 1.0 2.793e-01 0.58 1
1:99783440_G_A rs7549525 1:100176397:100177059 5.672e-03 0.8521 1.0 9.072e-01 0.4275 1
1:99805218_G_A rs191361980 1:100283815:100284341 3.123e-03 -1.992 1.0 5.101e-01 0.015 1
1:10774856_A_G rs284247 1:10050931:10051706 9.172e-04 1.343 1.0 9.931e-01 0.0925 1
1:99566242_G_T rs116136317 1:100512636:100513436 3.929e-03 1.958 1.0 4.130e-01 0.0275 1
1:100206823_T_C rs61782990 1:100516976:100517656 2.691e-03 -1.302 1.0 2.870e-01 0.075 1
1:100128335_G_A rs76831347 1:100598302:100598765 3.849e-03 1.952 1.0 1.708e-01 0.0225 1
1:100946172_A_C rs74779589 1:100731620:100732211 4.766e-04 -1.464 1.0 5.848e-02 0.1 1
1:99906937_G_C rs115943349 1:100824701:100825072 5.921e-04 -1.874 1.0 1.759e-01 0.04 1
1:9690476_A_G rs4076440 1:10082616:10083255 1.556e-03 -1.569 1.0 1.589e-01 0.0975 1
1:101652985_T_C rs72989115 1:100988571:100989000 1.311e-03 1.078 1.0 2.601e-01 0.255 1
1:101302813_G_A rs12043207 1:100996186:100996982 2.247e-03 -1.718 1.0 9.922e-01 0.045 1
1:10987110_A_T rs1769661 1:10115407:10116550 1.722e-03 -0.8509 1.0 5.784e-01 0.4525 1
1:10803528_C_T rs78555220 1:10119055:10119579 1.501e-04 -1.489 0.433231142423 7.845e-02 0.135 1
1:100796430_T_C rs12048902 1:101469613:101470675 1.035e-03 -0.8937 1.0 4.086e-01 0.3725 1
1:100543962_A_G rs644835 1:101472209:101472629 2.608e-03 1.695 1.0 3.633e-01 0.105 1
1:10643197_G_A rs12038548 1:10148466:10149018 1.639e-03 -1.285 1.0 8.989e-01 0.14 1
1:101706246_T_C rs114115083 1:101566759:101567513 6.501e-04 -1.878 1.0 7.072e-01 0.0225 1
1:11048973_T_G rs1343704 1:10167318:10168267 9.221e-04 0.8887 1.0 5.650e-01 0.255 1
1:9482600_G_T rs12120690 1:10207946:10208618 6.134e-05 -1.497 0.169599765086 2.592e-02 0.15 1
1:11112836_T_C rs1884429 1:10211266:10211872 1.801e-04 0.9609 0.49763913207 1.599e-02 0.7575 1
1:10262716_G_A rs61784573 1:10263505:10264234 1.817e-06 1.136 0.00491560419062 5.937e-05 0.2775 0.667001515389952
1:10911030_T_C rs609812 1:10268487:10269056 8.824e-04 1.353 1.0 3.308e-01 0.91 1
1:11072117_C_T rs9430335 1:10270154:10271280 1.525e-04 -1.07 0.410221459859 8.318e-03 0.8425 1
1:9696690_G_A rs11121465 1:10301778:10302849 1.420e-04 1.651 0.377767396834 4.319e-02 0.105 1
1:10953144_C_G rs149161162 1:10438160:10438969 3.148e-03 1.98 1.0 9.638e-01 0.0275 1
1:10922290_A_G rs1280992 1:10448017:10449063 1.436e-03 -1.18 1.0 5.483e-01 0.685 1
1:10924710_G_A rs1280988 1:10450917:10451719 2.701e-03 -1.134 1.0 8.672e-01 0.57 1
1:10654369_A_G rs284271 1:10459211:10459997 4.876e-04 1.144 1.0 2.541e-01 0.92 1
1:10897765_T_G rs11806245 1:10460293:10461139 1.451e-03 -0.926 1.0 4.368e-01 0.225 1
1:10922576_G_C rs1280991 1:10474930:10475990 6.642e-03 0.9106 1.0 4.810e-01 0.3175 1
1:107304576_A_T rs7549469 1:106940938:106941406 3.795e-04 -0.9908 1.0 2.446e-01 0.345 1
1:107937468_C_G rs12754483 1:108067602:108068379 9.894e-04 -0.9506 1.0 4.080e-01 0.19 1
1:108097237_A_C rs17019427 1:108182738:108183528 3.864e-04 -1.574 1.0 9.433e-02 0.1175 1
1:108142836_G_T rs12127127 1:108410430:108411035 1.263e-03 1.793 1.0 7.707e-01 0.0425 1
1:108889277_A_G rs6704264 1:108419432:108420322 2.350e-03 -1.401 1.0 3.526e-01 0.095 1
1:107960502_G_A rs489344 1:108422508:108422982 3.167e-03 1.978 1.0 7.066e-01 0.985 1
1:109096332_C_T rs2798184 1:108437047:108437628 1.584e-03 -1.122 1.0 4.037e-01 0.4325 1
1:107886351_G_C rs11185093 1:108447612:108448093 4.999e-06 -1.355 0.0183178739419 1.750e-02 0.2425 1
1:107627173_T_C rs142906882 1:108456718:108457316 7.134e-04 -1.85 1.0 7.054e-02 0.0375 1
1:109258150_C_T rs1333124 1:108468166:108468547 9.936e-04 1.049 1.0 1.112e-01 0.61 1
1:109373446_G_A rs1277220 1:108479367:108480187 4.502e-04 -1.158 1.0 1.710e-01 0.825 1
1:108130781_A_G rs151142715 1:108482982:108484413 3.127e-03 1.672 1.0 5.049e-01 0.0375 1
1:108578182_G_A rs1777451 1:108576102:108576978 1.299e-03 0.8215 1.0 2.045e-01 0.6 1
1:109267039_A_G rs2990878 1:108863413:108864103 4.429e-04 1.046 1.0 7.619e-01 0.685 1
1:110140977_C_T rs505303 1:109188954:109190385 1.353e-03 -1.104 1.0 3.576e-01 0.33 1
1:108695533_G_C rs11584525 1:109234679:109235524 5.322e-04 1.684 1.0 4.219e-02 0.145 1
1:109727422_A_G rs12239846 1:109289019:109289554 4.706e-03 -0.8509 1.0 3.327e-01 0.3325 1
1:108673888_C_G rs560779 1:109290504:109291054 7.348e-04 1.239 1.0 2.107e-01 0.1075 1
1:109221612_A_G rs11102213 1:109394640:109395165 1.289e-05 -1.461 0.0447377517196 4.384e-02 0.4275 1
1:109405028_G_C rs12134009 1:109404092:109404661 2.086e-03 -1.266 1.0 2.145e-01 0.15 1
1:110456866_C_A rs2297706 1:109505645:109506279 1.048e-03 -1.16 1.0 5.415e-01 0.145 1
1:109782190_C_T rs611060 1:109584165:109584860 7.819e-04 -0.8209 1.0 5.862e-01 0.445 1
1:109482220_C_T rs338480 1:109615078:109615782 8.043e-05 1.454 0.254732915716 1.274e-01 0.215 1
1:110478327_G_A rs12723805 1:109629134:109629602 1.817e-03 1.218 1.0 6.129e-01 0.2175 1
1:109368762_G_T rs11102503 1:109634417:109635329 3.310e-04 0.8502 1.0 1.070e-01 0.2375 1
1:110451190_A_G rs333950 1:109643621:109643972 2.552e-03 -1.21 1.0 4.318e-01 0.615 1
1:110204650_T_C rs11101981 1:109647372:109647826 1.129e-03 -1.039 1.0 2.701e-01 0.385 1
1:109717951_A_G rs12078949 1:109654012:109655087 3.352e-03 -0.7754 1.0 3.651e-01 0.3925 1
1:109114843_A_G rs386468110 1:109675622:109676060 6.760e-04 1.525 1.0 4.084e-01 0.0725 1
1:108743059_G_C rs663045 1:109676298:109677135 2.705e-04 -1.074 0.817443967488 8.626e-02 0.5225 1
1:110186563_C_T rs12745189 1:109684216:109684613 2.113e-03 -1.021 1.0 3.130e-01 0.465 1
1:110140977_C_T rs505303 1:109704491:109705799 1.751e-03 -1.083 1.0 5.401e-01 0.33 1
1:109706393_A_G rs386603112 1:109705879:109706873 1.073e-09 1.178 3.23630890415e-06 1.048e-06 0.5825 0.0137436266839269
1:109725239_C_T rs621414 1:109720402:109720926 1.243e-03 0.8076 1.0 1.975e-01 0.565 1
1:109696056_G_A rs386599340 1:109727224:109728084 6.075e-04 1.101 1.0 4.823e-02 0.745 1
1:109729327_G_C rs17642754 1:109824489:109825056 1.285e-03 -1.784 1.0 3.529e-01 0.08 1
1:109381904_A_G rs10449300 1:109913895:109914515 6.502e-04 0.9739 1.0 2.510e-01 0.2925 1
1:109493899_G_A rs11102684 1:110026183:110026972 9.415e-04 -1.132 1.0 3.342e-01 0.305 1
1:109472773_G_A rs1051868 1:110036448:110037122 1.349e-04 -0.9895 0.458035553393 5.952e-02 0.4225 1
1:110649619_C_T rs617579 1:110090892:110091720 5.800e-04 -1.885 1.0 2.150e-01 0.1075 1
1:110470592_G_A rs333948 1:110116285:110116932 2.863e-03 1.369 1.0 8.898e-01 0.205 1
1:111004070_GA_G rs35918406 1:110132042:110132709 1.968e-03 0.8986 1.0 8.252e-01 0.295 1
11:101251455_A_C rs77666456 11:101479710:101480103 3.342e-03 1.974 1.0 4.454e-01 0.0475 1
1:110054361_T_A rs6680912 1:110153849:110154563 1.889e-04 -1.419 0.649010879963 3.362e-02 0.24 1
1:110850317_A_G rs617293 1:110157963:110159764 3.207e-04 1.156 1.0 5.446e-01 0.675 1
1:110988575_G_A rs12072603 1:110161788:110162611 8.891e-04 1.273 1.0 5.571e-01 0.1725 1
11:102182051_G_A rs72978207 11:102180162:102180750 9.557e-04 -1.621 1.0 9.793e-01 0.0625 1
11:102574244_A_G rs17099425 11:102185411:102185944 2.787e-03 1.502 1.0 9.904e-01 0.0825 1
11:102507571_A_T rs144392830 11:102217753:102218277 1.470e-03 -1.442 1.0 6.925e-01 0.0275 1
11:102208390_G_C rs3460 11:102267543:102268017 2.493e-04 -1.46 1.0 1.792e-01 0.1 1
11:101514688_C_A rs61916233 11:102327098:102327708 3.713e-04 1.383 1.0 1.427e-01 0.1875 1
1:11397503_C_T rs2788562 1:11025231:11026232 3.755e-04 1.056 1.0 1.246e-01 0.5525 1
11:102797806_T_C rs12146442 11:102579895:102580269 7.030e-05 -0.865 0.348384640933 7.988e-02 0.5825 1
11:102769318_A_G rs9666046 11:102593415:102594098 3.467e-04 1.026 1.0 4.314e-01 0.35 1
1:110436506_T_C rs333958 1:110265440:110266112 1.621e-04 0.9446 0.572383853512 5.479e-02 0.695 1
11:102651313_G_C rs17435959 11:102962564:102963412 3.416e-03 1.977 1.0 9.975e-01 0.035 1
11:102474069_T_A rs1711431 11:102980041:102980705 7.769e-04 -1.09 1.0 9.992e-01 0.7325 1
11:9578761_A_G rs72854168 11:10306757:10307454 1.130e-05 1.302 0.0516743943538 2.779e-02 0.1725 1
11:9406129_G_A rs75955853 11:10325027:10325845 6.169e-04 1.87 1.0 9.042e-01 0.05 1
11:10963055_A_T rs7930744 11:10326446:10326982 3.001e-04 -0.9518 1.0 1.381e-01 0.5275 1
11:10909710_A_G rs2140214 11:10327060:10327563 5.274e-04 -1.11 1.0 1.232e-01 0.6275 1
11:9750658_C_T rs431480 11:10328771:10329816 4.343e-04 0.8686 1.0 1.713e-01 0.4875 1
1:109645250_C_T rs572419 1:110358957:110359565 1.233e-03 1.108 1.0 8.187e-01 0.165 1
1:110343644_G_A rs12727662 1:110363525:110364225 2.350e-04 1.226 0.837360907349 2.361e-01 0.255 1
1:111035644_G_A rs7519189 1:110364949:110365603 1.518e-04 1.192 0.540192833776 1.928e-01 0.3675 1
1:111111149_A_C rs4839053 1:110396523:110397058 4.229e-04 -0.9592 1.0 1.160e-01 0.3525 1
11:103770921_G_T rs7127296 11:104069259:104069768 2.244e-03 -0.7859 1.0 3.562e-01 0.405 1
11:104140745_A_C rs7950244 11:104150212:104150695 9.778e-04 -1.498 1.0 7.134e-01 0.085 1
1:110679110_T_A rs17670314 1:110415714:110416692 6.897e-04 1.225 1.0 5.375e-01 0.4775 1
1:110725084_C_T rs2484684 1:110425673:110426294 6.567e-04 0.9249 1.0 8.009e-01 0.5975 1
1:110324049_C_T rs1927329 1:110428066:110428649 1.202e-03 1.48 1.0 3.308e-01 0.1775 1
1:110299550_A_G rs2094469 1:110429216:110429951 3.062e-04 -0.9305 1.0 2.885e-01 0.27 1
1:111315241_A_C rs10429941 1:110442369:110442972 1.730e-03 1.199 1.0 7.163e-01 0.2475 1
11:104921272_A_C rs114336496 11:104536311:104536765 3.240e-03 1.981 1.0 3.746e-01 0.0175 1
11:11116592_C_T rs745231 11:10456894:10458099 6.948e-04 1.142 1.0 6.373e-01 0.4475 1
1:111036079_G_A rs12026954 1:110461790:110462198 3.611e-03 1.168 1.0 8.510e-01 0.1125 1
11:11428031_C_T rs2129529 11:10463782:10464580 1.279e-03 -1.225 1.0 2.655e-01 0.21 1
11:10562936_G_T rs1462940 11:10465137:10465810 7.109e-05 1.24 0.345123027748 5.497e-02 0.1425 1
11:103856708_T_C rs10895555 11:104826848:104828044 2.175e-04 -1.367 0.798748131391 9.546e-02 0.21 1
11:103872513_C_T rs7927365 11:104838749:104839935 1.025e-02 1.216 1.0 9.861e-01 0.0825 1
11:105566973_C_T rs72981071 11:104905184:104906298 3.495e-03 1.977 1.0 9.938e-01 0.09 1
11:104651331_C_T rs80247136 11:104915438:104916579 5.985e-04 1.879 1.0 3.413e-01 0.035 1
11:103961024_AG_A rs60729269 11:104916588:104917051 8.905e-03 1.812 1.0 9.671e-01 0.0775 1
11:105704239_A_G rs72987125 11:104971614:104972388 1.150e-03 -1.086 1.0 8.480e-02 0.1925 1
11:105765861_A_C rs1940965 11:105037666:105038494 9.660e-03 -1.051 1.0 7.987e-01 0.105 1
11:105723271_T_C rs1939146 11:105051818:105052978 1.809e-04 -1.091 0.628533665065 2.986e-01 0.55 1
11:105252570_A_G rs6591126 11:105060061:105061082 4.617e-05 -1.635 0.161627426589 1.927e-02 0.87 1
11:104281692_T_G rs1488954 11:105090771:105091297 2.756e-04 1.741 0.969963179468 9.700e-01 0.105 1
11:11473108_G_A rs10831614 11:10515748:10516126 1.371e-04 -1.053 0.679998507891 2.049e-01 0.8075 1
11:11118486_C_T rs957645 11:10524084:10525827 5.844e-05 -1.253 0.290268042483 2.789e-01 0.2375 1
1:111428987_C_G rs6679497 1:110527015:110527630 6.217e-04 -0.8936 1.0 2.780e-01 0.5175 1
11:11376811_A_C rs57380153 11:10530514:10531260 1.775e-03 -1.24 1.0 3.865e-01 0.2075 1
1:109783570_T_A rs4246520 1:110532575:110533258 4.553e-05 -1.04 0.162856011568 1.018e-01 0.5375 1
1:109802395_G_A rs592355 1:110546469:110547154 4.820e-04 1.699 1.0 7.387e-01 0.14 1
11:9750658_C_T rs431480 11:10562109:10563118 5.697e-04 0.854 1.0 4.495e-01 0.4875 1
1:111032156_A_C rs17629863 1:110574822:110575459 5.879e-04 1.546 1.0 2.279e-01 0.14 1
1:111463790_T_C rs61143805 1:110576826:110577589 3.802e-05 1.118 0.136962899842 9.886e-03 0.2425 1
11:11506830_T_C rs4910010 11:10587811:10588752 4.803e-04 0.9647 1.0 8.158e-01 0.4725 1
11:105044952_T_A rs190253000 11:105947444:105948576 3.603e-03 -1.967 1.0 5.084e-01 0.03 1
11:10377175_A_T rs2957706 11:10603034:10603767 7.552e-06 1.186 0.0388774930288 1.009e-03 0.72 1
11:11453232_C_T rs4579919 11:10613873:10614359 4.519e-04 0.9967 1.0 4.241e-01 0.2125 1
11:10774685_C_T rs1390576 11:10618980:10619990 5.240e-04 -1.144 1.0 1.454e-01 0.2175 1
11:11421090_T_C rs7929019 11:10627616:10628838 7.192e-05 1.133 0.371233563172 3.702e-02 0.675 1
11:11475480_T_C rs1487121 11:10633915:10634659 8.725e-04 -1.224 1.0 8.428e-01 0.655 1
11:107355600_C_T rs510366 11:106385458:106385877 2.943e-03 -1.071 1.0 6.546e-01 0.565 1
11:11312957_G_C rs11021760 11:10661714:10662507 1.224e-03 -1.789 1.0 9.868e-01 0.0575 1
1:111149260_C_A rs114365050 1:110772355:110772781 1.536e-03 -1.436 1.0 7.803e-01 0.135 1
11:108060324_G_A rs61913702 11:107956344:107956934 2.223e-04 -1.415 0.831421056045 4.157e-01 0.1275 1
11:108648425_A_G rs141393137 11:107997317:107997830 7.602e-03 -1.831 1.0 7.877e-01 0.015 1
11:109054395_T_G rs746592 11:108070460:108071197 2.056e-04 0.8453 0.752346648614 5.487e-01 0.5525 1
11:107431637_C_A rs662349 11:108092868:108093941 3.195e-03 0.9252 1.0 8.436e-01 0.35 1
11:107550551_A_G rs635471 11:108116291:108116958 3.812e-04 -0.9806 1.0 4.687e-01 0.5375 1
11:11489894_G_C rs7483839 11:10818933:10819630 1.009e-03 -0.9498 1.0 7.607e-01 0.285 1
11:108835809_C_A rs4754369 11:108212380:108212917 1.233e-03 1.32 1.0 6.871e-01 0.18 1
11:11475480_T_C rs1487121 11:10829868:10830902 4.754e-04 1.265 1.0 4.630e-01 0.655 1
11:109206471_G_A rs618316 11:108338004:108338479 3.153e-03 -0.8971 1.0 4.278e-01 0.5 1
11:11594444_T_C rs72853815 11:10836542:10837027 1.396e-04 1.658 0.745986991143 1.238e-01 0.18 1
1:110346355_A_G rs7520172 1:110861791:110862720 4.750e-04 0.8241 1.0 3.515e-02 0.53 1
11:11376253_G_A rs7941304 11:10878768:10880507 8.891e-07 1.137 0.00479292679922 4.437e-03 0.6825 0.664701414412042
1:111664885_T_C rs6700898 1:110881233:110882419 4.820e-03 1.022 1.0 9.526e-01 0.0575 1
11:107940166_G_A rs12365419 11:108816809:108817355 8.365e-03 -1.806 1.0 9.908e-01 0.035 1
11:108917891_G_A rs9633935 11:108819080:108819675 1.135e-04 1.438 0.339295755153 9.284e-02 0.265 1
11:11053979_T_C rs7945852 11:10885102:10885475 4.500e-04 1.053 1.0 2.930e-01 0.565 1
1:110989638_G_A rs12405338 1:110908144:110909438 9.807e-06 1.383 0.0384037744472 5.096e-03 0.3475 1
1:111533339_C_T rs67931953 1:110923174:110923925 1.080e-04 -1.082 0.423869610661 3.753e-02 0.215 1
1:110193645_T_G rs11101980 1:110925805:110926495 1.590e-03 -0.9059 1.0 7.199e-01 0.425 1
11:109968641_A_G rs6589111 11:109963752:109964343 1.675e-03 -0.9493 1.0 2.661e-01 0.705 1
11:110048461_G_A rs140134598 11:110112823:110113331 3.508e-03 1.976 1.0 4.784e-01 0.0175 1
11:110354725_G_A rs60431341 11:110436055:110436400 9.893e-04 -1.254 1.0 4.167e-01 0.27 1
11:111328535_T_C rs10891273 11:111332013:111333007 9.531e-09 1.356 2.9613641927e-05 7.403e-06 0.305 0.0293969947570751
11:112032249_C_T rs360715 11:111716160:111716667 9.159e-04 -1.272 1.0 1.806e-01 0.2675 1
11:111994216_G_A rs77203424 11:111749757:111750369 1.580e-03 1.436 1.0 2.634e-01 0.1725 1
11:112127526_G_T rs17490906 11:112029931:112030753 5.418e-05 -1.501 0.173044359138 5.401e-02 0.0825 1
11:112272962_G_A rs115987151 11:112185149:112185625 3.040e-03 -1.111 1.0 7.895e-01 0.16 1
11:112660566_C_T rs60337150 11:112192231:112193236 6.865e-04 -1.854 1.0 5.058e-02 0.0275 1
11:112458951_G_A rs7940211 11:112269411:112270014 5.413e-04 1.079 1.0 3.274e-01 0.51 1
11:112387698_T_G rs7101551 11:112577496:112578035 1.263e-04 -1.429 0.423724646367 2.893e-01 0.335 1
1:112089817_C_A rs2800895 1:111311175:111311611 1.074e-03 -0.9036 1.0 7.779e-01 0.395 1
11:114027369_G_C rs586486 11:113192674:113193468 1.955e-03 -1.108 1.0 5.120e-01 0.1275 1
11:113415720_A_C rs7115090 11:113737615:113738212 4.844e-04 -1.082 1.0 4.905e-01 0.4875 1
11:113095573_G_A rs112142222 11:113813039:113813494 1.041e-03 1.077 1.0 5.116e-01 0.2425 1
11:113762171_C_T rs79988481 11:113823057:113823977 5.927e-04 -1.676 1.0 1.059e-01 0.1225 1
11:114091841_A_G rs421535 11:114025148:114025792 5.485e-04 -0.9677 1.0 7.853e-02 0.4575 1
11:114101045_T_C rs7932160 11:114114087:114114568 6.873e-05 -1.115 0.270982961202 2.570e-01 0.27 1
1:110432213_T_C rs7366900 1:111415449:111416324 4.038e-04 -1.002 1.0 8.855e-01 0.235 1
1:111036534_A_G rs17681346 1:111416924:111417615 6.121e-04 -1.196 1.0 5.113e-01 0.23 1
11:115120786_G_C rs4936324 11:114270524:114271972 6.060e-04 1.313 1.0 2.261e-01 0.1775 1
11:114116180_G_T rs526484 11:114876271:114876858 8.523e-04 0.8317 1.0 1.481e-01 0.3775 1
1:112478366_C_T rs9429610 1:111493788:111494206 1.147e-03 0.8644 1.0 7.721e-01 0.3925 1
1:111957245_G_A rs9629 1:111506107:111507395 4.249e-04 1.141 1.0 1.773e-01 0.255 1
11:115122626_A_C rs1892773 11:115193110:115193780 1.105e-03 -1.152 1.0 1.693e-01 0.2075 1
11:116097645_G_C rs77379420 11:115950175:115950754 2.276e-03 1.718 1.0 9.287e-01 0.0325 1
11:116377625_T_A rs12421717 11:116529102:116529608 9.533e-04 1.047 1.0 3.966e-01 0.5975 1
11:116494264_G_A rs79801428 11:116644327:116645039 2.991e-04 -1.738 1.0 2.140e-01 0.115 1
11:117217391_G_T rs1242696 11:116783561:116784181 7.029e-04 -1.067 1.0 3.359e-01 0.335 1
1:112068174_T_C rs4838914 1:111683651:111684274 1.736e-03 0.8006 1.0 9.865e-01 0.3875 1
11:117451316_T_C rs537997 11:116852078:116852747 5.703e-04 -1.39 1.0 4.110e-01 0.84 1
11:116103524_C_T rs35071864 11:116855149:116855968 4.090e-05 -1.288 0.179840718834 1.316e-01 0.1925 1
11:117549808_G_A rs7926736 11:116857116:116858453 3.489e-03 -0.9891 1.0 8.639e-01 0.1975 1
11:117687412_G_T rs2077620 11:116870608:116871362 8.857e-05 -1.698 0.39146636843 2.257e-01 0.1275 1
11:117801635_G_A rs17453205 11:116920535:116921308 6.112e-04 1.017 1.0 4.706e-01 0.4975 1
11:116494264_G_A rs79801428 11:116931743:116932457 1.395e-03 -1.579 1.0 3.589e-01 0.115 1
11:116519129_G_C rs1240772 11:116943200:116943581 4.271e-04 1.028 1.0 7.509e-01 0.425 1
11:116617240_A_C rs11216126 11:116968889:116969804 5.010e-04 1.552 1.0 3.324e-01 0.11 1
11:117662248_C_T rs386598410 11:116978740:116979389 4.207e-04 -1.005 1.0 7.586e-02 0.29 1
11:117701783_G_C rs7130098 11:117161792:117162352 2.898e-05 -1.274 0.135311624582 1.001e-01 0.1975 1
11:117200129_C_T rs75013797 11:117198407:117199054 1.504e-04 1.797 0.695227814809 2.022e-01 0.03 1
1:111733724_G_C rs10857859 1:111733476:111734008 3.368e-05 1.149 0.151335757999 1.623e-02 0.3175 1
1:110991919_C_T rs12408595 1:111746426:111746973 5.732e-04 -1.075 1.0 3.681e-01 0.4375 1
1:111957245_G_A rs9629 1:111748216:111748939 5.935e-04 -1.118 1.0 2.498e-01 0.255 1
1:112531507_C_A rs12728253 1:111758855:111759417 1.557e-04 -1.199 0.70191522331 2.861e-01 0.24 1
11:117759895_T_C rs73020452 11:117695279:117696281 3.489e-03 1.974 1.0 8.502e-01 0.0225 1
11:12296781_T_G rs7106205 11:11771807:11772535 6.643e-05 -1.488 0.361403129642 3.527e-01 0.3925 1
11:117872086_G_A rs9610 11:117856980:117858567 3.445e-04 -0.8347 1.0 2.155e-01 0.4825 1
11:117815564_G_A rs2512139 11:117863150:117863884 1.216e-03 1.238 1.0 1.923e-01 0.385 1
11:117794456_G_A rs146556537 11:117879095:117879641 1.982e-03 0.9099 1.0 6.716e-01 0.265 1
11:117954081_A_G rs657118 11:117951803:117952427 9.783e-07 -0.9986 0.00379695752511 3.797e-03 0.505 0.596786799009852
11:117162284_G_A rs45619137 11:118013295:118014222 1.337e-04 -1.451 0.513181573432 9.180e-02 0.0625 1
11:117702115_C_A rs7130303 11:118055388:118056749 5.251e-04 -0.8521 1.0 2.119e-01 0.4425 1
11:117301818_C_T rs4356265 11:118058151:118058719 1.089e-03 -1.398 1.0 6.104e-01 0.105 1
11:118962230_G_T rs1131488 11:118082619:118083337 5.116e-04 -1.4 1.0 5.129e-01 0.29 1
11:118872404_T_C rs6589713 11:118084798:118085446 3.589e-03 0.9178 1.0 5.821e-01 0.305 1
11:118057867_T_G rs7103366 11:118095172:118096150 4.495e-04 1.317 1.0 1.371e-01 0.2375 1
11:118825762_C_A rs7110743 11:118097262:118097950 3.359e-04 1.152 1.0 5.437e-01 0.3675 1
11:117768526_G_T rs73020463 11:118098944:118099537 7.123e-04 -1.297 1.0 4.709e-01 0.105 1
11:117434215_G_A rs685916 11:118108528:118109896 1.230e-03 0.8021 1.0 7.184e-02 0.4025 1
11:117301818_C_T rs4356265 11:118110991:118112195 3.725e-03 1.267 1.0 9.551e-01 0.105 1
11:117792611_C_T rs4938457 11:118120472:118120905 6.221e-04 0.9118 1.0 3.801e-01 0.3625 1
11:117508837_G_A rs695083 11:118230047:118230494 4.199e-04 -0.9835 1.0 3.005e-01 0.5225 1
11:118191691_A_C rs6589659 11:118436603:118437000 4.936e-04 0.9115 1.0 3.583e-01 0.7075 1
11:11681729_C_T rs4910405 11:11858347:11858853 6.995e-05 -0.9201 0.378439646778 6.423e-02 0.3 1
11:12289881_C_T rs11022267 11:11863244:11863852 2.034e-03 -1.203 1.0 8.076e-01 0.245 1
11:11363431_G_A rs4910324 11:11863874:11864339 5.760e-04 1.203 1.0 3.894e-01 0.235 1
11:118747576_A_G rs55756957 11:118641179:118641878 1.012e-04 1.514 0.351714720523 1.418e-01 0.225 1
11:117745418_T_G rs386432372 11:118661259:118662899 3.504e-04 -1.235 1.0 2.179e-01 0.6 1
11:117790674_A_G rs12418028 11:118734568:118734968 4.720e-04 1.307 1.0 7.820e-01 0.755 1
11:118317907_C_T rs528056 11:118740805:118741266 3.429e-03 1.354 1.0 5.716e-01 0.1125 1
11:117868517_A_G rs4252314 11:118741395:118741815 3.460e-03 1.969 1.0 9.979e-01 0.0375 1
11:119384214_G_A rs606151 11:118747428:118747968 8.549e-04 1.109 1.0 9.892e-01 0.2975 1
11:118573519_T_C rs4639966 11:118748492:118749521 2.349e-04 1.051 0.814814329821 3.352e-02 0.245 1
11:119691069_G_A rs1447149 11:118787876:118788640 2.855e-04 -1.391 0.988809286301 2.928e-01 0.23 1
11:118436071_C_T rs73023329 11:118800086:118800926 3.429e-03 1.985 1.0 5.320e-01 0.0525 1
11:119576911_C_T rs4938717 11:118927540:118928346 2.612e-03 0.7788 1.0 6.467e-01 0.37 1
11:119802591_G_T rs504542 11:118955196:118956109 2.770e-04 0.957 0.980129560429 2.533e-01 0.5225 1
11:118951686_T_G rs117562556 11:118960978:118961846 3.369e-04 -1.723 1.0 2.960e-01 0.085 1
11:118721699_A_G rs7125066 11:118977476:118979004 3.201e-04 -1.298 1.0 4.146e-01 0.3275 1
11:119456168_C_T rs906828 11:119039086:119039756 1.279e-04 -1.069 0.446712271953 2.405e-02 0.415 1
11:118504742_T_C rs633683 11:119062658:119063368 2.240e-05 1.393 0.0776823182047 6.496e-02 0.6175 1
11:119229964_G_A rs2241646 11:119067282:119068180 6.869e-05 -1.012 0.238234154199 1.163e-01 0.7125 1
11:119520997_G_C rs11822940 11:119068820:119069394 9.185e-04 -1.081 1.0 2.812e-01 0.245 1
11:118912207_T_C rs4936460 11:119076569:119077311 7.006e-04 -1.856 1.0 5.475e-02 0.915 1
11:118117614_G_A rs17092740 11:119078173:119078768 1.522e-04 1.013 0.526036334965 4.949e-02 0.5375 1
11:119773032_G_A rs486876 11:119145476:119145978 7.382e-04 0.9447 1.0 2.724e-01 0.4825 1
1:112357306_C_T rs9662345 1:111942546:111942922 1.034e-04 0.9387 0.464250258652 2.036e-01 0.55 1
1:112566033_C_T rs112283123 1:111991773:111992267 2.748e-03 -1.304 1.0 2.781e-01 0.1375 1
1:112608904_G_A rs1372862 1:112004868:112005451 1.313e-04 1.394 0.586419618 2.361e-01 0.28 1
1:112474929_C_T rs12025303 1:112012227:112013118 6.718e-04 -1.657 1.0 7.761e-01 0.905 1
1:112470580_A_T rs2004991 1:112016338:112016899 5.838e-04 -0.9398 1.0 2.496e-01 0.3675 1
11:121261503_A_G rs28625453 11:120291218:120291823 1.543e-03 -1.295 1.0 8.161e-01 0.1875 1
1:111369738_T_A rs57910439 1:112030624:112031224 3.712e-04 -1.129 1.0 4.124e-01 0.235 1
1:112440173_G_C rs606859 1:112032030:112033068 8.534e-04 -1.109 1.0 1.822e-01 0.1425 1
1:112068174_T_C rs4838914 1:112046237:112046757 7.399e-04 0.8473 1.0 3.948e-01 0.3875 1
1:111233196_A_C rs115818171 1:112049896:112051207 7.032e-04 -1.854 1.0 7.916e-02 0.0425 1
11:11482863_A_C rs2054840 11:12063800:12064261 7.507e-05 -1.095 0.399355681385 2.195e-01 0.225 1
11:12122574_T_C rs7130896 11:12069096:12069702 8.401e-04 -1.268 1.0 9.450e-01 0.7275 1
11:11291732_C_T rs10831566 11:12088444:12089053 4.101e-04 -1.405 1.0 1.227e-01 0.1725 1
11:11386172_T_A rs12788510 11:12099685:12100267 1.658e-04 -1.049 0.883297265341 6.127e-02 0.3175 1
11:120507687_T_C rs35801991 11:121194851:121195351 1.059e-03 0.8437 1.0 4.498e-01 0.47 1
11:121731415_A_T rs188271015 11:121211139:121211879 6.101e-04 -1.883 1.0 5.380e-01 0.1 1
11:121673930_T_C rs1375016 11:121221339:121221757 2.247e-03 1.402 1.0 5.055e-01 0.1275 1
11:121265634_C_T rs297504 11:121228785:121230227 3.926e-04 1.342 1.0 4.112e-01 0.665 1
11:120500604_G_T rs7936516 11:121246388:121247354 1.315e-03 0.9391 1.0 9.860e-01 0.425 1
11:120800291_G_C rs73007850 11:121257912:121258963 8.232e-04 -1.099 1.0 2.079e-01 0.285 1
11:121217972_C_A rs77724282 11:121287734:121289920 1.566e-04 -1.648 0.555146282052 5.113e-02 0.07 1
11:120687320_T_C rs7121527 11:121290404:121291094 3.418e-04 -0.9069 1.0 5.315e-01 0.415 1
11:121491542_A_G rs1699096 11:121306683:121307730 2.219e-04 -1.068 0.785319511175 1.612e-01 0.4675 1
11:121837454_C_T rs1789756 11:121307867:121308458 1.259e-03 -0.8771 1.0 4.252e-01 0.605 1
11:121217972_C_A rs77724282 11:121319073:121320560 2.826e-03 -1.379 1.0 7.589e-01 0.07 1
11:120387199_G_A rs2254806 11:121320641:121321804 2.228e-05 1.37 0.0788051217369 6.623e-02 0.5125 1
11:122069114_T_A rs11218547 11:121322703:121323617 3.662e-03 0.9663 1.0 8.183e-01 0.1925 1
11:121736700_G_T rs78026375 11:121324084:121324993 2.126e-03 1.534 1.0 7.603e-01 0.105 1
11:120989335_A_G rs612969 11:121326776:121327335 1.640e-03 -0.8963 1.0 3.953e-01 0.49 1
11:120699625_C_T rs2004676 11:121329913:121330600 4.769e-04 1.044 1.0 4.460e-01 0.3525 1
11:120535893_C_T rs7928347 11:121354765:121355313 7.004e-04 -1.109 1.0 4.800e-01 0.2675 1
11:120803734_G_A rs34607201 11:121362766:121363285 1.597e-05 1.152 0.0565050520894 3.497e-02 0.355 1
11:121285557_T_C rs57744499 11:121373689:121374267 2.763e-03 -1.297 1.0 7.166e-01 0.1175 1
11:121423552_C_T rs11604897 11:121390850:121391504 2.525e-05 1.31 0.0897025699637 6.474e-02 0.1075 1
11:120792285_C_T rs2850806 11:121445837:121446563 1.793e-04 -1.089 0.635134569972 1.352e-01 0.35 1
11:12273328_T_C rs3812744 11:12146260:12146745 6.472e-04 0.8486 1.0 5.468e-01 0.56 1
11:12551844_C_T rs7644 11:12147934:12148583 9.864e-05 -0.9884 0.530853869614 4.747e-01 0.3475 1
11:122419185_T_G rs11218682 11:121505338:121505774 2.520e-04 0.9392 0.898882077641 6.353e-02 0.34 1
1:112415922_C_T rs79330097 1:112163157:112163742 1.473e-03 1.581 1.0 4.914e-01 0.055 1
1:111899235_C_T rs2364678 1:112198000:112199107 2.417e-03 -1.212 1.0 4.951e-01 0.225 1
11:122731480_C_A rs116528706 11:121994039:121994725 3.155e-03 -2 1.0 9.957e-01 0.02 1
1:112601973_A_G rs11588768 1:112206351:112207477 6.763e-04 -1.863 1.0 1.755e-01 0.0375 1
11:12598929_C_T rs11022424 11:12236414:12237112 9.017e-04 1.303 1.0 2.069e-01 0.1125 1
11:11885620_A_G rs117829084 11:12246889:12247289 5.827e-04 1.67 1.0 4.217e-01 0.05 1
1:112129621_A_G rs17028042 1:112250316:112251216 3.728e-03 1.458 1.0 5.626e-01 0.0825 1
11:122291008_T_C rs11218614 11:122527603:122528505 9.329e-04 1.083 1.0 4.943e-01 0.2425 1
11:121979947_G_A rs386425247 11:122535337:122536000 4.998e-04 1.397 1.0 6.254e-01 0.8275 1
11:121598919_T_C rs7105966 11:122568051:122568902 6.148e-04 -1.878 1.0 6.047e-01 0.94 1
11:123474531_T_C rs1274214 11:122584878:122585749 6.927e-04 0.8528 1.0 1.958e-01 0.4675 1
1:112562053_T_C rs386453275 1:112275757:112276269 1.297e-03 -1.785 1.0 5.616e-01 0.0475 1
1:112805463_G_T rs10857948 1:112276638:112277186 6.945e-04 0.9804 1.0 1.772e-01 0.64 1
1:112282903_C_T rs197440 1:112281404:112282316 4.707e-05 -1.277 0.201355748578 1.566e-01 0.7625 1
11:123350669_G_A rs2714088 11:122932084:122934683 1.922e-03 -0.9441 1.0 2.720e-01 0.3125 1
11:123359308_G_A rs2846318 11:122937539:122938039 3.026e-04 1.384 1.0 2.049e-01 0.1625 1
11:123132645_G_A rs7115792 11:122960782:122961256 4.263e-04 1.267 1.0 1.377e-01 0.165 1
1:111356292_C_T rs343765 1:112297904:112298612 1.424e-04 -1.438 0.609915810506 3.345e-01 0.26 1
11:123087733_T_G rs113857229 11:123066973:123067377 1.341e-04 1.493 0.581116833347 7.821e-02 0.125 1
1:112906963_T_C rs2488779 1:112311911:112312502 4.108e-04 0.9004 1.0 2.475e-01 0.3975 1
11:123771759_C_T rs17684261 11:123284216:123284788 4.440e-05 -1.74 0.2111438443 8.434e-02 0.09 1
11:123293350_A_G rs7126829 11:123292113:123292794 4.105e-04 -1.145 1.0 8.764e-01 0.205 1
11:123078524_T_C rs526199 11:123314738:123315327 4.163e-04 -0.926 1.0 3.244e-01 0.555 1
11:123129514_A_T rs17127188 11:123375117:123375697 3.439e-04 1.425 1.0 9.456e-02 0.18 1
11:122473947_A_G rs4936712 11:123434859:123435320 1.197e-03 0.8336 1.0 8.722e-01 0.51 1
1:113242488_C_T rs3013431 1:112364388:112365392 7.441e-05 1.185 0.312154784902 7.778e-02 0.5875 1
11:123415164_G_A rs1290815 11:124104049:124104472 1.194e-03 1.257 1.0 4.060e-01 0.08 1
11:125010836_C_T rs679564 11:124544422:124545031 9.123e-04 0.9545 1.0 4.334e-01 0.2075 1
11:125108378_A_G rs139756218 11:124865467:124866128 7.084e-04 1.855 1.0 3.159e-01 0.0125 1
11:124020568_C_T rs7103488 11:124940436:124941197 3.226e-04 -1.591 1.0 1.357e-02 0.1475 1
11:125900358_T_C rs61917839 11:124981630:124982277 2.126e-04 -1.526 0.938901961504 1.355e-01 0.2525 1
11:124746644_A_C rs11219822 11:125208669:125209171 1.399e-03 -1.096 1.0 9.922e-01 0.415 1
11:125072658_C_A rs681452 11:125384383:125384869 1.110e-04 1.08 0.466574724928 4.788e-02 0.515 1
11:126026009_G_A rs61898820 11:126026597:126027199 1.280e-06 -1.632 0.00607076616263 1.857e-03 0.29 0.736634724207184
11:126624104_A_G rs4935990 11:126126934:126127563 2.484e-03 -1.181 1.0 2.659e-01 0.235 1
11:126474428_C_A rs483027 11:126150494:126151409 4.098e-04 1.006 1.0 5.613e-01 0.2175 1
11:126468970_C_T rs650988 11:126152749:126153651 2.751e-04 -0.9393 1.0 3.932e-01 0.44 1
11:126368010_T_G rs61536457 11:126153727:126154359 1.014e-03 0.9704 1.0 6.282e-01 0.365 1
11:126583203_G_A rs10790820 11:126181357:126182151 1.920e-04 -1.088 0.904867478041 1.548e-01 0.7925 1
11:126360303_A_G rs11220521 11:126215615:126216586 5.792e-05 0.9868 0.274360852788 1.669e-01 0.5425 1
11:126596746_T_C rs3911927 11:126332268:126332773 8.004e-04 -1.265 1.0 6.017e-01 0.855 1
11:127190664_C_A rs140162670 11:127052468:127052894 3.391e-03 -1.975 1.0 9.954e-01 0.0275 1
11:126397820_A_G rs619552 11:127061476:127062002 3.649e-05 -0.9698 0.161075853674 9.893e-02 0.655 1
11:126888992_T_C rs11600665 11:127841189:127841926 1.110e-05 1.54 0.0472893004065 4.729e-02 0.235 1
1:112027130_C_G rs2800898 1:112785094:112785626 2.652e-04 1.251 1.0 3.423e-02 0.2725 1
11:13232392_T_G rs11022706 11:12824114:12824583 1.395e-03 1.126 1.0 2.123e-01 0.5275 1
11:129309424_A_G rs6590386 11:128350957:128351539 3.764e-04 0.9179 1.0 8.834e-02 0.205 1
11:128034809_C_A rs11221179 11:128352305:128352774 1.034e-03 -1.132 1.0 5.566e-01 0.13 1
11:127910581_A_G rs61907514 11:128392028:128392656 4.128e-05 -1.565 0.166158754282 8.275e-02 0.1175 1
11:128453023_C_A rs117021234 11:128422693:128423331 2.110e-03 1.725 1.0 4.766e-01 0.035 1
11:127960232_G_A rs1425873 11:128435676:128436303 1.839e-04 -0.9824 0.742684152483 2.858e-01 0.5675 1
11:128495106_C_T rs7932045 11:128533580:128534222 4.338e-04 -1.127 1.0 3.869e-01 0.245 1
11:129554387_A_T rs61913951 11:128563639:128564199 1.802e-04 -1.403 0.744961007841 6.384e-02 0.1725 1
11:127768764_C_T rs74410570 11:128565103:128566304 1.473e-04 1.8 0.610077155877 2.491e-01 0.0425 1
11:129301208_G_A rs11221708 11:128573273:128574148 6.595e-04 -1.191 1.0 5.768e-01 0.1175 1
11:128800199_A_G rs58430098 11:128595018:128595779 6.695e-04 -0.8873 1.0 1.965e-01 0.2625 1
11:127701554_G_A rs78408331 11:128596537:128597622 2.288e-03 -1.318 1.0 6.603e-01 0.0975 1
11:128495106_C_T rs7932045 11:128607480:128608151 6.381e-04 -1.096 1.0 5.407e-01 0.245 1
11:128204513_G_A rs71480000 11:128608809:128609277 2.170e-03 -1.723 1.0 3.286e-01 0.105 1
11:128166116_C_T rs10082640 11:128624089:128624768 1.524e-04 -1.796 0.65438076606 1.817e-01 0.9125 1
11:128383687_C_T rs11221333 11:128666625:128667105 2.220e-03 1.219 1.0 7.940e-01 0.2675 1
11:128739455_G_C rs11221484 11:128963107:128963602 4.932e-04 0.8823 1.0 5.701e-01 0.445 1
11:128525423_C_T rs948367 11:129133999:129134442 6.109e-04 -1.538 1.0 2.220e-01 0.835 1
11:128750054_C_G rs12281643 11:129325616:129326258 3.184e-04 1.141 1.0 6.629e-01 0.175 1
11:129612451_C_T rs10894125 11:129609791:129610598 1.184e-03 1.148 1.0 7.541e-02 0.31 1
11:129663477_A_C rs61916076 11:129695021:129695931 1.654e-05 -1.696 0.0659460884199 2.131e-03 0.155 1
11:130710719_G_A rs10750447 11:129862178:129862891 2.799e-04 -1.045 1.0 8.201e-01 0.755 1
11:130870814_G_A rs1647971 11:129871785:129872903 1.356e-03 1.785 1.0 4.547e-01 0.985 1
11:129276589_A_G rs74688604 11:129873006:129874010 1.270e-03 -1.783 1.0 5.616e-01 0.045 1
11:130375349_T_C rs1845251 11:129920666:129921516 1.976e-03 0.7667 1.0 7.296e-01 0.5575 1
11:130741415_G_A rs12364918 11:129939472:129940515 6.171e-04 -1.107 1.0 1.291e-01 0.2325 1
11:130696603_A_G rs58587963 11:129964663:129965272 7.118e-04 1.438 1.0 3.023e-01 0.16 1
11:129514940_G_A rs7104845 11:129976404:129976848 1.047e-04 -1.137 0.427535984441 9.678e-02 0.2975 1
11:130659037_C_A rs10894244 11:129988537:129988929 7.990e-04 0.9365 1.0 4.719e-01 0.5725 1
11:130295969_G_A rs76389393 11:129993319:129994710 4.653e-04 -1.692 1.0 5.225e-01 0.1625 1
11:130697679_T_C rs948088 11:130016713:130017543 1.572e-04 -1.224 0.651825989305 3.641e-01 0.5975 1
11:129613725_G_A rs12364418 11:130024185:130024758 4.678e-05 -1.273 0.194351726746 9.147e-02 0.2725 1
11:130602020_G_T rs11222281 11:130033883:130034274 5.538e-04 -1.193 1.0 3.706e-01 0.1525 1
11:131149978_T_C rs1793518 11:130153110:130153531 1.632e-04 -1.247 0.700884143586 5.835e-02 0.7975 1
11:131105718_A_C rs1894231 11:130180415:130181004 2.085e-04 1.02 0.896019345589 2.987e-01 0.5625 1
11:129247007_A_G rs7947328 11:130184213:130185526 5.826e-04 -0.903 1.0 3.058e-01 0.365 1
1:112480010_C_T rs2995811 1:113162056:113163226 1.199e-04 -0.9318 0.420851261668 3.315e-01 0.6425 1
11:131700472_TA_T rs113016815 11:131694434:131695244 2.060e-04 0.9544 0.955852690399 1.288e-01 0.475 1
1:113104490_T_C rs116460893 1:113170351:113170953 6.780e-04 1.865 1.0 4.797e-01 0.085 1
11:1365242_C_T rs10832253 11:1319848:1320975 4.023e-04 -1.027 1.0 1.621e-01 0.7025 1
11:13284345_T_C rs2035380 11:13229475:13230102 3.645e-04 -0.9297 1.0 2.762e-02 0.6725 1
11:131361699_T_C rs4937632 11:132320288:132321163 1.249e-04 1.211 0.57414840342 2.355e-01 0.25 1
1:12099345_A_G rs35249183 1:11324300:11324728 2.781e-04 -1.438 0.945137458693 2.927e-01 0.1 1
11:133871930_T_G rs57317637 11:132966764:132967463 7.974e-04 -1.513 1.0 1.111e-01 0.07 1
11:133913064_T_C rs12793703 11:133002927:133003415 6.389e-04 1.536 1.0 5.929e-01 0.08 1
11:132804182_C_T rs906253 11:133037744:133038650 6.720e-04 1.867 1.0 2.453e-01 0.075 1
11:13077260_C_T rs2727372 11:13319125:13320123 1.785e-04 -1.052 0.822899900519 2.112e-01 0.74 1
11:12565175_T_G rs4113950 11:13368063:13368478 2.284e-04 0.9508 1.0 2.344e-01 0.29 1
11:2054738_A_C rs4141121 11:1339898:1340561 1.472e-03 -0.9253 1.0 6.038e-01 0.2625 1
11:134937738_G_A rs75495281 11:134106626:134107269 6.239e-04 -1.875 1.0 6.850e-01 0.065 1
11:12534142_G_A rs12799890 11:13470292:13470984 1.546e-03 -0.8652 1.0 7.285e-01 0.585 1
11:1653370_A_G rs11037380 11:1356765:1357718 2.033e-03 -1.41 1.0 8.286e-01 0.865 1
1:114607330_G_T rs4839354 1:113615566:113616060 1.101e-03 -0.9523 1.0 2.994e-01 0.7275 1
11:13650007_T_C rs143900120 11:13659767:13660560 1.019e-03 -1.299 1.0 1.638e-01 0.21 1
11:13015417_A_G rs4757079 11:13689861:13690480 1.942e-04 1.173 0.791944289796 2.004e-01 0.1625 1
11:14512060_C_T rs2597189 11:13691194:13691936 3.099e-03 0.99 1.0 7.538e-01 0.705 1
11:13228523_C_G rs922763 11:13695531:13697182 1.459e-03 1.068 1.0 1.729e-01 0.8425 1
11:12897010_A_G rs79444452 11:13712738:13713253 3.126e-04 -1.583 1.0 2.679e-01 0.0475 1
1:114651076_G_A rs611514 1:113882643:113883089 7.209e-05 -1.104 0.224430745211 1.791e-01 0.445 1
1:113813962_C_G rs773608 1:114301901:114302430 1.499e-03 -0.9336 1.0 7.829e-01 0.5825 1
1:114676391_G_A rs386605453 1:114325987:114327336 2.567e-05 1.485 0.075277225792 6.395e-02 0.6725 1
1:114668196_G_A rs7556594 1:114331196:114331868 2.833e-05 -1.036 0.0829024813083 1.104e-02 0.2525 1
1:114846672_G_A rs144475508 1:114347605:114348010 1.216e-03 -1.797 1.0 3.951e-01 0.0525 1
1:114525289_GAA_G rs68086713 1:114354625:114355610 3.064e-04 1.598 0.888965999606 1.355e-01 0.18 1
1:114570444_T_C rs3006993 1:114405588:114406077 1.380e-03 -1.072 1.0 3.078e-01 0.74 1
1:114694272_C_G rs2774297 1:114414693:114415801 9.312e-04 -0.9096 1.0 2.535e-01 0.365 1
1:114572891_T_A rs2938344 1:114440908:114441470 1.876e-03 -1.237 1.0 6.134e-01 0.84 1
1:114577615_C_A rs4839003 1:114446795:114447875 2.053e-04 1.627 0.605316309627 1.089e-01 0.17 1
1:114883303_CA_C rs35969996 1:114485464:114486159 4.836e-05 -0.9897 0.144064298469 4.279e-02 0.395 1
1:115031858_A_G rs72696017 1:114487303:114487804 4.656e-03 -1.609 1.0 3.754e-01 0.0475 1
1:114567335_C_T rs6678797 1:114490671:114491165 1.750e-03 -0.9238 1.0 2.569e-01 0.435 1
11:15063603_C_G rs77371240 11:14541537:14542387 1.436e-03 -1.571 1.0 4.058e-01 0.045 1
11:14473976_C_T rs112608662 11:14565969:14566748 3.117e-03 -1.672 1.0 2.122e-01 0.0475 1
11:13773723_T_C rs138245514 11:14599919:14600606 4.279e-03 -1.627 1.0 8.563e-01 0.105 1
11:14921880_G_A rs10766197 11:14633434:14634029 8.095e-04 -0.8395 1.0 2.575e-01 0.4825 1
11:15322753_G_C rs4603290 11:14657762:14658142 6.706e-04 1.363 1.0 7.580e-01 0.12 1
11:13949272_C_A rs1354900 11:14664422:14664829 1.258e-03 0.9476 1.0 2.220e-01 0.23 1
11:14445366_G_A rs72866464 11:14665002:14665530 1.348e-03 -1.784 1.0 5.220e-01 0.1075 1
11:15135979_C_G rs66685029 11:14666629:14667156 7.557e-04 0.8024 1.0 7.438e-02 0.5975 1
11:15322753_G_C rs4603290 11:14697479:14698013 1.408e-03 1.299 1.0 5.192e-01 0.12 1
11:14033243_G_A rs11601790 11:14906226:14906657 6.967e-04 1.86 1.0 2.120e-01 0.105 1
11:15311385_C_T rs12794069 11:14916403:14917129 4.060e-03 1.158 1.0 8.500e-01 0.1925 1
1:114626767_T_C rs28407366 1:115000521:115001335 1.817e-03 -1.193 1.0 6.637e-01 0.29 1
1:115833581_T_C rs2254527 1:115052776:115054174 8.711e-04 -1.021 1.0 3.496e-01 0.7775 1
1:115407268_G_C rs360623 1:115090528:115091372 4.179e-04 -0.8573 1.0 1.202e-01 0.58 1
11:15649086_C_T rs72871173 11:15094803:15095238 1.333e-03 1.78 1.0 5.064e-01 0.04 1
1:115131840_T_C rs11577994 1:115123990:115124668 1.598e-04 -1.434 0.547121168378 8.452e-02 0.12 1
11:15729554_C_T rs111170530 11:15234247:15235093 2.103e-03 1.268 1.0 2.575e-01 0.15 1
11:15825597_C_A rs117965329 11:15237036:15237710 1.285e-02 1.439 1.0 9.612e-01 0.0275 1
11:15943781_C_T rs117119635 11:15286779:15287224 3.375e-03 -1.988 1.0 5.474e-01 0.04 1
1:115603902_C_T rs4478805 1:115299454:115300070 2.444e-03 0.9222 1.0 6.988e-01 0.615 1
1:116019649_A_T rs34568611 1:115300472:115300884 2.442e-04 -1.456 0.902473417459 6.857e-02 0.1925 1
11:15779190_T_C rs11023710 11:15430540:15431097 2.381e-05 -1.171 0.069999239916 8.967e-03 0.5525 1
11:15363228_T_G rs4501966 11:15597303:15598589 3.537e-04 1.06 1.0 5.404e-01 0.635 1
11:15211651_G_A rs17506351 11:15598748:15599627 1.742e-05 -1.623 0.0532604530317 5.326e-02 0.0925 1
11:15174296_G_A rs117186290 11:15601566:15602146 3.244e-03 -1.992 1.0 6.449e-01 0.025 1
1:115734091_T_C rs195204 1:115634092:115634839 3.169e-03 1.031 1.0 4.069e-01 0.2675 1
1:114688434_G_A rs2291369 1:115648214:115648961 5.807e-04 -1.44 1.0 4.444e-01 0.135 1
1:116036796_A_G rs506049 1:115650170:115651210 3.835e-05 -1.125 0.146384367518 3.701e-02 0.6175 1
11:15127851_G_A rs10734230 11:15657884:15658877 1.329e-03 -1.227 1.0 3.974e-01 0.5975 1
11:16484699_G_A rs12363505 11:15659849:15660429 2.186e-03 0.7869 1.0 2.852e-01 0.2825 1
11:15465860_C_T rs10734234 11:15821553:15822550 6.175e-04 1.886 1.0 6.193e-01 0.8825 1
11:16839676_T_G rs216497 11:15918645:15919189 2.083e-03 -0.9368 1.0 8.015e-01 0.6725 1
1:11799228_T_A rs6540992 1:11592983:11593880 1.155e-03 0.8819 1.0 3.670e-01 0.6675 1
11:15735619_A_G rs116972198 11:15989416:15990076 3.367e-03 1.988 1.0 7.450e-01 0.02 1
11:16840295_A_G rs17770452 11:16023218:16023931 2.621e-05 -1.431 0.0877225426594 4.384e-02 0.5125 1
11:15729554_C_T rs111170530 11:16055378:16056420 4.435e-03 1.193 1.0 9.761e-01 0.15 1
11:16797867_A_G rs217767 11:16060307:16060871 8.685e-04 -0.9189 1.0 4.548e-01 0.535 1
11:15689391_A_G rs1385162 11:16086089:16086527 3.320e-03 1.181 1.0 4.802e-01 0.8225 1
11:15461116_T_C rs4396274 11:16212588:16213281 7.138e-03 -1.189 1.0 8.632e-01 0.1025 1
1:116273788_A_G rs3010396 1:116299363:116299959 4.263e-04 0.8302 1.0 2.456e-01 0.5625 1
1:117196203_C_T rs55716605 1:116407946:116408789 6.118e-04 1.375 1.0 1.866e-01 0.1275 1
1:116798462_C_T rs9428339 1:116520184:116520879 1.468e-03 0.9293 1.0 5.761e-01 0.37 1
1:115573336_G_A rs59750474 1:116535056:116535848 5.749e-05 -1.054 0.203919073622 2.664e-02 0.4575 1
1:116080656_G_T rs1327125 1:116656100:116656720 6.149e-04 -1.525 1.0 5.865e-01 0.1675 1
1:116539480_G_C rs61788473 1:116915516:116915983 5.559e-04 -1.545 1.0 6.474e-01 0.105 1
1:117561794_G_T rs12735582 1:117038890:117039495 2.887e-03 -1.488 1.0 9.091e-01 0.0625 1
1:117196203_C_T rs55716605 1:117046214:117048296 8.585e-04 -1.349 1.0 7.172e-01 0.1275 1
1:116974866_A_T rs850612 1:117051343:117051899 5.855e-04 -1.531 1.0 6.486e-01 0.125 1
1:116709648_A_C rs6664070 1:117053207:117053853 1.429e-03 -0.8298 1.0 6.638e-01 0.5375 1
1:117236913_T_C rs532777 1:117057453:117058336 3.293e-03 1.996 1.0 7.308e-01 0.055 1
11:17818550_G_A rs10832860 11:17098955:17099622 6.438e-05 1.046 0.220422755979 1.102e-02 0.4625 1
1:117526905_G_C rs6657819 1:117148577:117149112 1.513e-03 -0.908 1.0 9.465e-01 0.5475 1
11:17308273_T_C rs214108 11:17186259:17186980 1.235e-04 -1.002 0.444271177077 6.904e-02 0.3175 1
11:17924578_C_G rs521044 11:17229322:17230043 6.694e-07 -1.203 0.00247395413731 4.948e-04 0.6375 0.471325747312025
11:17908184_C_A rs4757599 11:17252401:17252743 3.149e-05 1.261 0.115841252094 7.718e-03 0.225 1
11:16999064_A_G rs11024098 11:17296432:17297454 4.359e-03 0.8551 1.0 6.011e-01 0.19 1
11:17754627_G_A rs7949069 11:17307264:17307727 4.944e-03 1.312 1.0 7.153e-01 0.8425 1
11:17770814_A_C rs757516 11:17373069:17373668 1.462e-03 -1.371 1.0 1.271e-01 0.8875 1
1:12184375_T_C rs8179353 1:11746869:11747351 2.672e-05 -1.055 0.0851540830802 1.703e-02 0.455 1
1:118535732_C_T rs72631714 1:117545870:117546783 1.460e-03 1.22 1.0 4.493e-01 0.2125 1
1:118251175_A_C rs10923398 1:117549663:117550403 1.189e-03 1.121 1.0 3.216e-01 0.22 1
1:118303351_C_T rs56003925 1:117551737:117552253 1.993e-05 -1.173 0.0605816430772 4.394e-03 0.4775 1
1:10966114_C_A rs12057392 1:11785436:11786079 4.086e-04 1.13 1.0 2.771e-01 0.2325 1
1:12373748_C_T rs6685273 1:11789060:11790977 1.124e-03 1.474 1.0 2.151e-01 0.0775 1
11:2649524_A_G rs2106462 11:1791586:1794136 2.018e-04 1.233 0.954116353104 4.771e-01 0.1075 1
1:11641802_T_A rs61773880 1:11795690:11797548 4.573e-05 0.9579 0.146742509984 3.714e-02 0.3475 1
11:2553553_G_A rs179432 11:1798686:1799692 1.397e-05 -1.334 0.0662696821591 2.115e-02 0.7825 1
11:2190591_C_G rs7482510 11:1803099:1803711 2.192e-05 -1.518 0.103881266511 1.039e-01 0.2175 1
11:18275830_G_A rs12792713 11:18299166:18299908 1.933e-03 -1.154 1.0 6.150e-01 0.14 1
11:19325063_C_T rs117135715 11:18343487:18344267 3.101e-03 -1.996 1.0 7.202e-01 0.03 1
11:17671929_T_C rs7481960 11:18417250:18417939 6.783e-04 -1.519 1.0 3.759e-01 0.83 1
11:19193054_G_C rs4757762 11:18548021:18548729 2.140e-05 -1.214 0.0903632857887 7.160e-02 0.35 1
11:19205115_T_A rs9888275 11:18548746:18549491 1.386e-03 -1.061 1.0 5.172e-01 0.125 1
11:1079809_C_T rs10902081 11:1861051:1861704 1.084e-03 1.037 1.0 4.341e-01 0.4675 1
11:19059157_C_T rs72901015 11:18655662:18656403 7.815e-04 -1.847 1.0 7.510e-02 0.1425 1
11:2790163_T_C rs11024034 11:1871003:1872334 2.927e-04 -1.605 1.0 3.447e-01 0.1225 1
11:2745107_C_T rs231917 11:1873635:1874575 3.759e-04 0.8324 1.0 1.147e-01 0.3375 1
1:12164071_T_C rs562844 1:11874661:11875553 2.573e-04 1.042 0.82586851883 1.606e-01 0.3275 1
11:270071_C_T rs10751644 11:189591:190478 6.283e-04 -0.8253 1.0 3.015e-01 0.565 1
1:11664213_C_T rs4263998 1:11902493:11903223 1.066e-04 -1.583 0.336025420105 1.319e-01 0.075 1
1:11728894_G_A rs3125818 1:11967589:11968501 3.426e-03 1.98 1.0 9.984e-01 0.0825 1
1:12186933_A_G rs1148475 1:11968533:11969160 5.522e-04 -0.9874 1.0 5.436e-01 0.6975 1
11:2819676_T_C rs61869807 11:1969599:1970255 1.168e-03 1.276 1.0 9.806e-01 0.1725 1
11:20091148_G_A rs7951443 11:19705394:19705865 1.987e-03 -1.221 1.0 2.574e-01 0.135 1
1:1110070_G_A rs61768483 1:1197997:1198575 1.947e-03 1.243 1.0 2.788e-01 0.1075 1
1:11024395_T_C rs11121663 1:11990543:11991183 4.303e-04 -1.181 1.0 2.321e-01 0.2275 1
11:2927051_C_T rs10766454 11:2000063:2000666 1.952e-04 1.211 0.938726384826 7.126e-01 0.28 1
1:120191044_A_T rs12129705 1:120112512:120112989 2.922e-05 -1.372 0.0755798037597 4.828e-02 0.1325 1
1:120200606_C_T rs483360 1:120136440:120136889 9.449e-05 1.009 0.23963423405 6.872e-03 0.35 1
1:120197083_C_G rs502382 1:120149750:120150142 5.096e-03 -0.8361 1.0 4.974e-01 0.2625 1
1:11797024_G_T rs12116971 1:12015127:12015677 1.603e-03 -0.8616 1.0 4.192e-01 0.4125 1
1:120177454_G_T rs10754417 1:120188403:120188868 1.763e-04 -0.8359 0.43423795109 5.529e-02 0.565 1
1:120347136_C_T rs947269 1:120325956:120326447 4.841e-04 1.001 1.0 4.003e-01 0.615 1
1:12157881_G_A rs11569839 1:12039976:12040744 3.330e-03 -1.981 1.0 3.607e-01 0.0925 1
11:19923487_A_G rs2707106 11:20408601:20409789 2.698e-04 -0.9812 1.0 2.707e-01 0.2825 1
1:12033908_G_A rs1040669 1:12045067:12046618 1.921e-05 -1.149 0.0558101208234 1.945e-03 0.46 1
1:119795305_A_T rs77288574 1:120522017:120522456 1.533e-03 1.444 1.0 9.739e-01 0.2 1
1:119714201_G_A rs12125763 1:120573495:120574152 9.485e-05 -1.214 0.169790249729 3.396e-02 0.2225 1
1:120470445_T_C rs72697235 1:120619365:120619826 1.446e-03 1.305 1.0 2.134e-01 0.17 1
11:771716_A_C rs3934992 11:207237:207988 1.335e-03 1.187 1.0 2.729e-01 0.4525 1
1:120300867_T_C rs1550515 1:120751845:120752454 5.658e-05 -1.052 0.0853263066666 1.878e-02 0.37 1
1:11687024_C_A rs11807257 1:12080006:12080610 1.711e-04 1.788 0.490195174744 1.470e-01 0.12 1
1:120690194_C_A rs138903116 1:120930232:120930768 2.886e-03 -1.498 1.0 2.299e-01 0.8625 1
1:120293352_T_C rs667226 1:121155556:121156183 2.827e-02 -0.7827 1.0 6.087e-01 0.155 1
1:120446294_C_G rs115764389 1:121266809:121267768 6.891e-04 1.658 0.380372386272 4.385e-02 0.1525 1
11:20449118_A_C rs12364471 11:21428682:21429147 4.487e-04 -1.035 1.0 2.843e-01 0.6825 1
1:120515032_T_C rs77542178 1:121484172:121485586 9.565e-03 1.786 1.0 7.380e-02 0.0125 1
11:21302751_C_T rs1670648 11:21647031:21647589 1.112e-03 0.8805 1.0 7.314e-01 0.6225 1
11:1682754_G_T rs516761 11:2173029:2173602 3.491e-04 -0.9334 1.0 2.550e-01 0.3525 1
1:12046089_G_A rs873458 1:12193052:12193534 7.944e-04 -1.422 1.0 4.626e-01 0.52 1
1:11656589_G_A rs6694271 1:12203505:12204306 1.479e-03 1.053 1.0 3.737e-01 0.17 1
1:12284052_C_T rs61774894 1:12210253:12211544 1.044e-03 -1.295 1.0 4.063e-01 0.185 1
1:12164071_T_C rs562844 1:12212119:12212736 3.062e-05 1.136 0.086443303914 2.422e-02 0.3275 1
1:11934653_T_C rs7545014 1:12212761:12213747 1.014e-03 1.11 1.0 7.731e-01 0.5725 1
1:12134690_A_G rs72641055 1:12217595:12218581 3.157e-03 -1.981 1.0 8.356e-01 0.095 1
1:11789783_C_T rs35818156 1:12221515:12222217 4.448e-04 0.9974 1.0 2.357e-01 0.28 1
1:11738979_G_A rs6698476 1:12233637:12234211 4.598e-04 1.357 1.0 2.226e-01 0.175 1
1:11249132_G_C rs1034528 1:12240033:12241234 1.291e-03 0.876 1.0 8.634e-01 0.2475 1
1:11794553_C_G rs12121577 1:12244032:12244865 1.212e-04 -0.9724 0.340316648179 3.064e-01 0.265 1
1:12262298_G_A rs5746053 1:12244999:12245921 2.234e-04 -1.41 0.626964100592 1.414e-01 0.2125 1
1:12902000_C_T rs115090821 1:12256577:12257281 3.178e-03 1.667 1.0 8.688e-01 0.045 1
11:1653200_A_G rs1318252 11:2290029:2291555 4.456e-04 -1.141 1.0 1.295e-01 0.55 1
11:1418877_A_C rs11822087 11:2322892:2323738 9.162e-04 1.109 1.0 2.133e-01 0.25 1
11:521966_T_C rs78465464 11:236394:237210 8.069e-03 -1.817 1.0 9.162e-01 0.045 1
11:24010530_G_T rs2946788 11:23891200:23891634 7.128e-05 -1.09 0.425428055081 3.529e-02 0.725 1
11:3215305_A_G rs6578326 11:2421066:2422158 3.132e-04 -1.439 1.0 7.538e-01 0.885 1
1:2147630_C_A rs35347369 1:1242928:1244249 2.594e-04 -1.215 0.60309600413 4.026e-01 0.1775 1
11:1796458_C_T rs12416912 11:2468617:2469195 6.831e-04 -1.439 1.0 6.120e-01 0.135 1
11:1989274_A_G rs112492 11:2534297:2534871 1.159e-03 0.9387 1.0 2.284e-01 0.28 1
1:11832289_C_A rs61773952 1:12615694:12616169 3.804e-04 1.417 0.865074387261 2.550e-01 0.1375 1
1:12763781_G_T rs10779772 1:12653569:12654040 9.961e-04 1.074 1.0 4.718e-01 0.69 1
11:701201_A_T rs7116304 11:267592:268476 5.704e-03 1.211 1.0 4.381e-01 0.1 1
11:1105163_A_G rs11245960 11:268616:270016 1.038e-03 -0.831 1.0 4.333e-01 0.74 1
1:12858266_T_C rs1736767 1:12690961:12691712 3.108e-03 0.8853 1.0 4.434e-01 0.3575 1
11:3722649_C_G rs12281006 11:2730360:2731153 7.809e-05 1.232 0.35813192349 1.661e-01 0.22 1
11:27193466_G_A rs7125977 11:27563223:27563863 3.479e-03 1.646 1.0 2.290e-01 0.9475 1
11:27190139_A_T rs6484267 11:28033106:28033830 4.382e-03 0.7752 1.0 2.225e-01 0.43 1
11:972603_A_G rs7482118 11:280624:281586 2.800e-03 -1.075 1.0 9.541e-02 0.6025 1
11:3878978_G_A rs7945554 11:2919648:2920583 2.413e-04 -0.8325 1.0 4.060e-01 0.29 1
11:2314585_C_A rs55640925 11:2923030:2924059 3.057e-04 1.736 1.0 9.558e-02 0.1525 1
11:3664407_G_C rs72844327 11:2954481:2955173 2.841e-04 1.503 1.0 1.926e-01 0.06 1
11:29543927_G_C rs1234720 11:29548902:29549644 3.354e-07 0.9816 0.00109233190632 3.833e-05 0.5525 0.278411784934154
11:2431569_A_G rs10741612 11:3043538:3044178 1.674e-03 -0.9496 1.0 8.604e-01 0.6325 1
11:302505_T_G rs7925844 11:307821:308525 6.954e-05 -1.069 0.163984685977 1.669e-02 0.5175 1
11:2738696_T_C rs10766311 11:3078328:3079193 5.030e-05 1.262 0.218485812222 6.862e-02 0.585 1
1:2220649_C_T rs2017143 1:1310370:1311131 3.878e-05 -0.9431 0.0981161177705 8.038e-02 0.4775 1
11:3020441_A_G rs56122219 11:3133410:3133996 7.670e-05 -1.699 0.330945842799 1.839e-02 0.1 1
11:3522440_G_T rs61878257 11:3199311:3200028 1.098e-04 0.9772 0.483162282742 6.478e-02 0.2625 1
11:31903485_T_C rs615708 11:32140498:32141379 6.308e-04 1.043 1.0 1.879e-01 0.4725 1
11:217814_G_T rs3843620 11:325706:326477 1.059e-05 1.644 0.025426233713 9.217e-03 0.195 1
11:31796942_A_G rs72900360 11:32604267:32604761 3.399e-03 -0.9857 1.0 5.277e-01 0.37 1
11:33048428_G_C rs10836001 11:32605084:32605522 7.106e-05 0.9978 0.249069571252 1.185e-03 0.4075 1
11:33312458_T_C rs11607288 11:32610443:32611078 5.907e-04 0.9125 1.0 1.814e-01 0.41 1
11:1071816_C_T rs34151899 11:326883:327507 3.435e-04 -1.154 0.826565162581 5.375e-02 0.2125 1
11:33176661_G_A rs12808995 11:32844043:32844593 5.256e-04 1.556 1.0 3.342e-01 0.1225 1
11:32381969_A_G rs7109881 11:32845069:32845840 4.809e-04 -1.693 1.0 9.264e-02 0.14 1
11:32009613_A_T rs224683 11:32851590:32852737 4.719e-03 -0.831 1.0 7.174e-01 0.4875 1
11:32085420_A_G rs224632 11:32860244:32861060 4.483e-04 -0.9395 1.0 4.986e-01 0.6275 1
11:32903263_T_C rs4755454 11:32873742:32874269 9.223e-04 0.9384 1.0 1.392e-01 0.5075 1
11:33392100_G_T rs72919332 11:33118567:33118929 1.634e-03 1.168 1.0 5.670e-01 0.1125 1
11:32912885_T_A rs61889541 11:33219588:33220302 3.994e-03 1.338 1.0 5.147e-01 0.0675 1
11:32295450_G_A rs2900665 11:33232364:33233571 4.226e-03 0.8027 1.0 6.314e-01 0.3925 1
11:33248494_T_C rs267435 11:33243813:33244391 1.905e-04 -1.181 0.730985688517 1.342e-01 0.725 1
11:33766630_A_G rs831596 11:33249225:33249802 9.732e-06 1.067 0.0373626181827 4.516e-03 0.425 1
11:32260969_G_T rs2207819 11:33255945:33256577 8.128e-04 -0.9615 1.0 1.464e-01 0.27 1
11:33385334_G_T rs73491103 11:33278674:33280392 6.193e-04 1.665 1.0 8.007e-01 0.085 1
11:32288129_T_C rs6484560 11:33284934:33285653 2.264e-04 1.014 0.864946897979 7.406e-01 0.4 1
11:32462091_T_A rs3858450 11:33287765:33288567 3.403e-03 1.964 1.0 4.585e-01 0.0825 1
11:33723211_C_A rs831617 11:33529314:33530012 3.233e-04 -1.026 1.0 1.969e-01 0.6025 1
11:34217871_C_T rs10836160 11:33715876:33716561 6.784e-04 -1.856 1.0 6.873e-01 0.03 1
11:32731192_G_A rs199752715 11:33721008:33721585 7.664e-05 1.321 0.303044147807 2.287e-02 0.15 1
11:34455309_A_G rs7944397 11:33727947:33728483 6.062e-04 -1.54 1.0 1.514e-01 0.11 1
11:34455309_A_G rs7944397 11:33795823:33796463 2.116e-03 -1.414 1.0 7.788e-01 0.11 1
11:34039096_G_A rs11032492 11:33895168:33895721 3.518e-05 -1.488 0.143672925164 4.302e-03 0.25 1
11:34209981_C_T rs1883962 11:33895994:33896936 8.977e-05 -1.439 0.366782571492 3.668e-01 0.8075 1
11:34377762_C_T rs61880782 11:33913103:33913751 3.307e-03 -1.99 1.0 1.723e-01 0.0375 1
11:33907955_T_G rs4756077 11:33914899:33915892 8.314e-04 1.097 1.0 4.208e-01 0.71 1
11:33312652_G_A rs11605182 11:33938843:33939367 6.564e-04 1.873 1.0 9.436e-01 0.11 1
11:34404382_T_A rs17350806 11:33951617:33952630 2.134e-04 1.206 0.919688465774 1.167e-01 0.1375 1
11:34017956_C_T rs7120707 11:33981374:33982111 3.219e-04 -1.055 1.0 4.905e-01 0.365 1
11:33202539_G_A rs7118193 11:34072891:34073622 1.089e-05 1.214 0.0485421025845 4.800e-02 0.2825 1
11:34545317_G_A rs386588866 11:34126689:34127265 8.781e-04 0.8224 1.0 2.769e-01 0.4425 1
11:33286331_A_G rs4382876 11:34229811:34230533 1.315e-03 -1.044 1.0 4.051e-01 0.245 1
11:34327576_G_A rs2611093 11:34296099:34296592 7.787e-04 1.656 1.0 4.845e-01 0.0775 1
11:34398577_T_C rs61880785 11:34392852:34393722 1.239e-03 0.9392 1.0 4.646e-01 0.2725 1
11:34491941_T_C rs386597176 11:34437734:34438955 2.506e-04 -1.007 1.0 6.606e-02 0.575 1
11:33616827_C_G rs35925175 11:34447359:34447915 1.113e-03 1.072 1.0 4.916e-01 0.1525 1
11:35265786_G_A rs58221965 11:34448561:34449166 1.523e-03 -1.565 1.0 8.520e-01 0.095 1
11:35221189_AC_A rs113592689 11:34453430:34454033 9.223e-04 1.304 1.0 1.578e-01 0.1625 1
11:33576592_G_A rs61888293 11:34460407:34461147 8.505e-04 -1.625 1.0 4.871e-01 0.0775 1
11:35230968_T_C rs724473 11:34472605:34473271 4.970e-05 -1.735 0.235123709111 8.573e-02 0.13 1
11:34510566_G_A rs117849787 11:34494774:34496142 6.604e-03 1.567 1.0 9.872e-01 0.03 1
11:34271247_C_T rs61435083 11:34655598:34656073 4.039e-03 1.446 1.0 5.286e-01 0.0825 1
11:359438_T_C rs12292154 11:348303:348789 2.916e-04 -0.9827 0.715271979646 5.924e-01 0.3825 1
11:35536471_C_T rs635896 11:34931360:34932058 1.778e-03 -0.8899 1.0 4.876e-01 0.5075 1
11:35250518_A_T rs927335 11:34937670:34938202 5.340e-04 0.911 1.0 7.483e-02 0.3325 1
11:36074218_A_T rs11033388 11:35155895:35156400 7.090e-04 0.7839 1.0 3.158e-01 0.4125 1
11:36072404_G_C rs1499513 11:35165406:35166733 2.654e-04 -0.833 1.0 1.859e-01 0.365 1
11:34541782_T_C rs72927398 11:35187403:35188144 3.482e-03 1.977 1.0 7.579e-01 0.065 1
11:34615564_A_T rs286955 11:35188885:35189359 3.339e-04 -0.8246 1.0 1.225e-01 0.4 1
11:35398762_A_T rs72638198 11:35194621:35195278 1.530e-03 1.354 1.0 4.468e-01 0.26 1
11:34911691_C_T rs386491450 11:35195309:35195918 1.807e-03 0.858 1.0 1.721e-01 0.345 1
11:34423492_T_C rs2745917 11:35212492:35213167 1.197e-04 1.023 0.559874927542 3.412e-01 0.7775 1
11:35137315_C_T rs11033005 11:35233482:35233954 1.082e-03 -1.272 1.0 6.495e-01 0.0425 1
11:35547743_T_C rs61879582 11:35233970:35234655 2.914e-03 0.9104 1.0 5.995e-01 0.29 1
11:35245287_G_T rs10836344 11:35248136:35248989 4.493e-04 -0.9934 1.0 1.062e-01 0.3625 1
11:34510566_G_A rs117849787 11:35249230:35250181 7.001e-04 1.856 1.0 3.342e-01 0.03 1
11:34473422_A_G rs2076556 11:35271678:35272113 5.175e-04 -1.312 1.0 1.227e-01 0.145 1
11:35237276_G_A rs11033027 11:35329689:35330370 4.181e-05 1.739 0.198399314087 1.490e-01 0.075 1
11:36868287_A_G rs2422370 11:35900252:35900725 7.351e-04 1.271 1.0 1.626e-01 0.18 1
11:36324797_A_G rs59622146 11:35949199:35949832 1.784e-03 -1.246 1.0 7.764e-01 0.235 1
11:35851817_T_C rs12275190 11:36004196:36004752 5.346e-05 1.477 0.23699381628 3.742e-02 0.2325 1
11:36413934_T_A rs111917851 11:36310186:36311047 7.374e-05 -1.251 0.318612596678 2.453e-01 0.71 1
11:36055261_T_C rs446437 11:36313680:36314222 7.096e-05 0.9703 0.30546823992 1.609e-01 0.6225 1
11:35456061_T_C rs61736408 11:36387440:36387815 2.860e-05 1.025 0.119888004795 1.499e-02 0.1525 1
11:36766225_T_G rs4756345 11:36432342:36433314 4.387e-04 -1.314 1.0 3.913e-01 0.2975 1
11:4683082_A_T rs11033235 11:3744256:3744841 3.962e-03 0.8426 1.0 7.024e-01 0.4325 1
11:37528556_G_A rs2860854 11:37969872:37970263 3.628e-03 1.092 1.0 4.813e-01 0.3125 1
11:4738336_A_G rs61883464 11:3808499:3809978 4.522e-05 1.081 0.218869310466 1.070e-01 0.465 1
11:3772736_A_G rs7937928 11:3811790:3812507 4.030e-05 1.029 0.195113386996 9.031e-03 0.2175 1
11:4336989_T_G rs10835870 11:3818235:3819671 1.458e-05 -1.032 0.0709091454609 5.224e-02 0.555 1
11:2908195_G_T rs452338 11:3855574:3856748 4.086e-04 0.968 1.0 3.818e-01 0.2975 1
11:4738336_A_G rs61883464 11:3858315:3859453 1.899e-03 0.8873 1.0 6.044e-01 0.465 1
11:2932809_G_A rs7934804 11:3859702:3860903 1.507e-03 -0.9228 1.0 2.592e-01 0.2875 1
11:3247976_G_A rs11602633 11:3861856:3862983 1.128e-03 0.9564 1.0 4.077e-01 0.3775 1
11:3447446_A_G rs1974485 11:3870435:3870863 7.862e-04 0.9698 1.0 1.207e-01 0.155 1
11:39714246_T_C rs112772263 11:38805721:38806270 3.357e-03 -1.665 1.0 4.237e-01 0.025 1
11:3922137_G_C rs4598668 11:3887304:3888050 1.679e-05 1.103 0.0823164343449 1.029e-02 0.325 1
11:38728097_A_T rs10837033 11:39102314:39102671 6.751e-04 1.858 1.0 6.628e-01 0.1225 1
11:2938255_T_C rs3764893 11:3914584:3915759 5.277e-05 -1.553 0.258820288464 1.074e-01 0.1875 1
11:4116335_A_C rs12801088 11:3926451:3927257 8.390e-04 1.175 1.0 4.909e-01 0.9 1
11:3123399_A_G rs58090999 11:3935056:3935681 1.966e-04 -1.53 0.965554105058 1.108e-01 0.1025 1
11:4675158_G_A rs721758 11:3954118:3954852 2.883e-03 1.166 1.0 4.063e-01 0.8625 1
1:13948263_A_G rs12409563 1:13969297:13969887 3.922e-04 1.416 1.0 4.729e-01 0.23 1
11:40357803_G_A rs1158364 11:40207856:40208430 1.161e-03 1.288 1.0 4.511e-01 0.1725 1
11:41356613_C_A rs7933954 11:40402423:40402900 2.021e-03 1.726 1.0 5.700e-01 0.015 1
1:14732994_A_C rs12410199 1:14049967:14050824 5.459e-05 -1.504 0.179450303759 2.274e-02 0.18 1
11:40259069_T_C rs1377112 11:40602359:40602746 7.268e-03 0.9085 1.0 6.720e-01 0.715 1
11:3111866_C_T rs2277301 11:4070065:4070705 4.818e-04 1.172 1.0 5.425e-01 0.21 1
11:3249829_G_A rs11026040 11:4072335:4073099 4.358e-04 -1.129 1.0 3.752e-01 0.13 1
1:13927095_G_A rs1148456 1:14074047:14074712 4.567e-04 1.69 1.0 1.691e-01 0.05 1
1:14217674_A_G rs2744649 1:14075343:14076409 1.958e-03 0.7713 1.0 6.129e-01 0.4875 1
11:41940836_A_G rs1514818 11:41992989:41993734 3.453e-03 -1.968 1.0 4.246e-01 0.08 1
11:42259731_G_A rs11036779 11:43150824:43151250 1.385e-03 -1.581 1.0 3.085e-01 0.1075 1
11:44291786_G_A rs61879117 11:43702041:43702598 6.734e-04 1.857 1.0 3.727e-01 0.045 1
11:43291506_A_G rs76882370 11:43703460:43703918 3.539e-03 -1.655 1.0 6.069e-01 0.1075 1
11:42722649_C_T rs10742649 11:43712662:43713280 2.869e-04 -1.512 1.0 5.726e-01 0.86 1
1:144607401_G_T rs12086328 1:143743112:143744124 6.263e-02 0.4969 1.0 5.883e-01 0.4875 1
1:143770262_T_C rs142621020 1:143765779:143766247 4.496e-02 1.425 1.0 8.460e-01 0.0625 1
11:43486043_A_T rs17594707 11:43772941:43773925 2.924e-03 1.497 1.0 8.012e-01 0.1025 1
11:44598436_A_G rs11038065 11:43780248:43781170 9.054e-04 -1.1 1.0 3.130e-01 0.775 1
11:44555511_T_A rs10769057 11:43809652:43810382 1.327e-04 1.564 0.572212053787 3.188e-01 0.8075 1
11:43274224_C_T rs1496228 11:43818033:43818889 1.456e-04 -1.799 0.628197383271 1.042e-01 0.11 1
11:43893658_G_A rs10838191 11:43890455:43891057 1.218e-04 1.112 0.52307559627 1.278e-01 0.4825 1
1:143123125_A_T rs142714333 1:144000133:144000613 3.603e-03 -1.967 0.237776715192 1.189e-01 0.05 1
11:4667693_C_A rs7937180 11:4414528:4415215 8.642e-04 -0.9763 1.0 5.667e-01 0.4625 1
11:4830652_T_G rs1865282 11:4454808:4455646 2.204e-03 -1.203 1.0 2.031e-01 0.135 1
11:43896130_C_T rs6485475 11:44586528:44587298 1.399e-03 -1.095 1.0 4.763e-01 0.6525 1
11:45108363_A_G rs12280299 11:44590556:44591129 6.937e-04 0.8087 1.0 6.092e-01 0.4025 1
11:44521534_G_C rs4755259 11:44613204:44614113 1.128e-04 0.986 0.454319576089 4.543e-01 0.255 1
11:4597980_G_T rs2709155 11:4462699:4463201 5.270e-04 1.033 1.0 9.838e-01 0.4 1
11:44097226_A_G rs178523 11:44658910:44659650 9.371e-04 0.9362 1.0 4.806e-01 0.35 1
1:833824_T_C rs28484835 1:1447077:1447613 1.171e-04 -1.212 0.330254961345 2.768e-02 0.21 1
11:3941264_C_T rs7120125 11:4476558:4477216 2.030e-03 -0.9293 1.0 6.013e-01 0.595 1
11:3765066_G_A rs141004440 11:4480572:4481284 2.396e-04 1.19 1.0 7.496e-01 0.0825 1
1:145702115_C_T rs1471634 1:144914292:144914970 7.145e-04 0.8524 0.221498056248 8.351e-03 0.365 1
1:145769699_C_T rs150671780 1:144927136:144927841 3.578e-03 1.976 1.0 1.053e-01 0.0525 1
1:144593574_GC_G rs200886687 1:144931759:144932680 8.726e-03 -1.784 1.0 4.843e-01 0.0325 1
11:44292747_G_A rs12288455 11:44976262:44977177 5.687e-05 -1.543 0.228633471394 2.286e-01 0.155 1
11:45228817_G_A rs2863164 11:44986143:44986711 1.427e-03 -1.571 1.0 4.708e-01 0.11 1
1:144901893_C_T rs17346765 1:144989197:144990111 3.469e-03 -1.978 1.0 5.911e-01 0.04 1
11:44681247_C_G rs4073579 11:44991620:44992565 3.681e-04 1.032 1.0 4.664e-01 0.4975 1
1:144548484_C_T rs148925961 1:145003270:145003674 2.871e-03 0.8613 0.88994525503 9.735e-02 0.605 1
1:145572330_C_T rs140343609 1:145021434:145021898 1.245e-02 0.8497 1.0 4.897e-01 0.2375 1
1:145814880_T_C rs143604574 1:145063054:145063364 5.559e-04 -1.036 0.17121336203 2.190e-02 0.63 1
11:44826157_T_C rs12785418 11:45067394:45068128 3.040e-04 1.066 1.0 2.628e-01 0.4975 1
1:145094584_T_C rs56123200 1:145083445:145084126 3.374e-02 -0.8336 1.0 9.975e-01 0.12 1
11:45084758_A_G rs75049409 11:45084530:45085207 4.849e-05 1.351 0.1847346999 1.190e-01 0.1 1
1:145559175_C_T rs10910823 1:145096177:145096691 1.064e-03 -0.8093 0.325499827216 1.744e-01 0.4425 1
1:144548484_C_T rs148925961 1:145114299:145115298 8.370e-03 -0.7772 1.0 4.269e-01 0.605 1
1:145738611_C_G rs115184322 1:145116177:145116808 3.129e-02 -1.52 1.0 8.711e-01 0.0375 1
11:44981946_G_A rs11038226 11:45121837:45122422 3.155e-03 -0.9921 1.0 8.849e-01 0.8525 1
1:145702115_C_T rs1471634 1:145200213:145200609 5.044e-03 0.7339 1.0 1.026e-01 0.365 1
1:145555653_C_T rs6424379 1:145208993:145209741 1.063e-02 0.7071 1.0 1.470e-01 0.6225 1
11:5352806_C_T rs11036870 11:4521286:4521916 9.352e-04 0.7887 1.0 8.994e-01 0.445 1
1:144604202_G_A rs4649475 1:145239051:145239554 9.832e-04 1.251 0.300851953059 7.930e-02 0.165 1
1:145669523_A_G rs72704234 1:145247313:145248014 9.027e-03 -1.813 1.0 8.833e-01 0.1325 1
1:146330661_A_G rs149104171 1:145427259:145427861 1.083e-02 0.8701 1.0 7.529e-02 0.2325 1
1:144605469_G_A rs145410235 1:145448560:145449757 6.768e-04 -1.518 0.210497404703 1.000e-01 0.14 1
1:145785659_G_A rs143665631 1:145454146:145455763 2.714e-02 -1.074 1.0 9.941e-01 0.02 1
1:145738611_C_G rs115184322 1:145507444:145508135 3.448e-03 1.989 1.0 2.701e-01 0.0375 1
1:145738611_C_G rs115184322 1:145511888:145512744 3.362e-03 1.975 1.0 4.978e-01 0.0375 1
1:145649919_CTT_C rs77541409 1:145561766:145562813 5.114e-03 -1.607 1.0 4.876e-01 0.07 1
11:44977647_C_T rs12577498 11:45782439:45782988 7.898e-04 -0.9081 1.0 4.114e-01 0.3875 1
11:45779871_C_T rs11038643 11:45938867:45940119 1.104e-03 1.117 1.0 3.926e-01 0.1275 1
11:45949534_C_T rs939105 11:45981844:45982497 1.170e-03 -1.601 1.0 3.238e-01 0.8875 1
11:45782272_G_A rs12363407 11:46140093:46141731 1.213e-03 -0.9409 1.0 1.304e-01 0.215 1
11:46223242_T_C rs12793186 11:46147549:46148019 3.294e-03 1.978 1.0 3.275e-01 0.9075 1
11:45943129_C_T rs12804463 11:46148687:46149207 1.237e-02 -1.116 1.0 9.610e-01 0.0875 1
11:45359591_C_T rs6485621 11:46342994:46344025 1.281e-04 1.267 0.301286839354 1.131e-01 0.39 1
11:46816240_G_C rs117757755 11:46344917:46345426 3.700e-03 1.945 1.0 8.562e-01 0.025 1
11:46958250_G_A rs77436432 11:46348426:46349031 4.642e-04 1.694 1.0 5.457e-01 0.0325 1
11:46952189_G_C rs1460827 11:46358105:46358872 1.187e-03 1.087 1.0 2.016e-01 0.2525 1
11:45378013_A_G rs58412666 11:46367252:46367944 2.126e-03 -1.206 1.0 5.196e-01 0.405 1
11:45415061_T_C rs386619945 11:46368325:46369156 5.018e-03 1.051 1.0 1.988e-01 0.89 1
11:45734387_T_C rs2666917 11:46378273:46379282 5.482e-05 -1.251 0.128600767565 8.572e-02 0.2025 1
11:45771342_C_T rs11038634 11:46382371:46382887 1.379e-03 -1.769 1.0 2.423e-01 0.0575 1
1:15156736_G_A rs2103117 1:14641022:14641447 6.279e-04 -1.668 1.0 1.880e-01 0.085 1
11:47386552_G_C rs11039204 11:46479116:46479850 2.157e-03 -1.721 1.0 4.811e-01 0.0275 1
11:46018639_C_T rs61882507 11:46509485:46510362 2.215e-04 1.53 0.509519446136 2.043e-01 0.21 1
11:46134905_G_A rs71491889 11:46540433:46540959 6.794e-04 -1.869 1.0 1.457e-01 0.0375 1
11:45625198_G_A rs55988299 11:46575705:46576446 3.038e-03 1.228 1.0 4.778e-01 0.225 1
11:46966808_G_A rs2903517 11:46615583:46615956 4.264e-05 1.466 0.094926502839 6.358e-02 0.1725 1
11:46260223_G_A rs7113478 11:46638778:46639150 4.626e-03 -0.801 1.0 1.654e-01 0.3425 1
11:47474146_T_G rs12361415 11:46696585:46697344 2.642e-03 -0.8853 1.0 3.415e-01 0.285 1
11:45832295_A_G rs7127456 11:46721872:46722427 9.385e-03 -1.033 1.0 6.637e-01 0.165 1
1:147797218_C_T rs11811663 1:147086657:147087349 5.959e-06 1.111 0.0121682817728 6.826e-03 0.2825 1
1:147755567_T_G rs141985586 1:147105354:147106023 2.528e-03 1.012 1.0 8.467e-01 0.8175 1
1:147189273_A_G rs7549012 1:147107058:147107567 8.327e-04 -0.7813 1.0 3.848e-01 0.29 1
1:147735846_T_C rs77112434 1:147120657:147121324 3.299e-03 -1.989 1.0 8.757e-01 0.15 1
11:47225534_G_A rs1976143 11:47198011:47198778 9.304e-03 -1.034 1.0 2.697e-01 0.6625 1
11:47820970_C_T rs67019430 11:47235449:47236083 4.847e-04 -1.687 0.93540611663 4.282e-01 0.065 1
11:48052334_G_C rs74236456 11:47381955:47382836 9.852e-03 -1.153 1.0 9.754e-01 0.145 1
11:47237680_T_C rs2291120 11:47397829:47399009 3.383e-03 -1.986 1.0 2.026e-01 0.115 1
11:47237680_T_C rs2291120 11:47399806:47400500 1.400e-02 -1.708 1.0 5.042e-01 0.115 1
11:48304063_G_A rs151208924 11:47409307:47410230 3.207e-03 1.996 1.0 3.585e-01 0.02 1
11:47217883_A_C rs7130006 11:47410289:47411159 4.102e-04 1.316 0.865211508404 3.435e-02 0.27 1
11:47529947_C_A rs7124681 11:47412398:47413827 3.378e-03 0.9421 1.0 1.090e-01 0.4075 1
11:47941677_C_T rs113453659 11:47414745:47417101 2.800e-03 1.5 1.0 3.573e-01 0.0875 1
11:47287284_G_A rs11039157 11:47428151:47429145 8.405e-03 1.356 1.0 5.567e-01 0.1475 1
11:47728049_C_T rs148981855 11:47429344:47430185 6.718e-04 1.863 1.0 1.382e-01 0.07 1
11:48052334_G_C rs74236456 11:47506638:47507143 2.743e-02 -0.9992 1.0 4.239e-01 0.145 1
11:46966808_G_A rs2903517 11:47569114:47569894 1.881e-03 -1.2 1.0 1.853e-01 0.1725 1
11:48219218_T_C rs7105809 11:47572095:47572798 2.582e-02 -1.082 1.0 9.812e-01 0.9825 1
11:47287284_G_A rs11039157 11:47748495:47749126 8.354e-03 -1.361 1.0 3.534e-01 0.1475 1
1:147188691_G_A rs1857211 1:147782833:147783334 1.880e-04 0.8059 0.271076515806 4.719e-02 0.5575 1
11:47487740_G_A rs1044269 11:47788315:47789579 1.640e-03 1.054 1.0 1.912e-01 0.8375 1
1:147784899_A_C rs61810611 1:147789164:147790111 8.601e-04 1.632 1.0 3.501e-01 0.0475 1
11:47225534_G_A rs1976143 11:47869736:47870431 1.499e-04 -1.393 0.427288683105 4.748e-02 0.6625 1
11:48304063_G_A rs151208924 11:47929797:47930228 3.697e-03 1.963 1.0 7.788e-01 0.02 1
11:47102300_C_G rs188757619 11:47958937:47959597 1.430e-02 -1.706 1.0 2.444e-01 0.0175 1
11:47197153_C_T rs75290815 11:47963667:47964274 2.506e-04 1.518 0.726440091533 1.228e-01 0.0475 1
11:46969899_G_A rs117343218 11:47968274:47969190 8.120e-03 1.821 1.0 3.349e-01 0.0425 1
11:48638911_C_T rs147762753 11:47973001:47973390 1.413e-04 1.668 0.410361715238 4.602e-02 0.0375 1
11:48704478_G_C rs78255309 11:47980614:47981120 7.376e-03 1.185 1.0 3.369e-01 0.1625 1
1:147712397_G_C rs146742475 1:148000644:148000964 7.733e-03 1.824 1.0 1.794e-01 0.07 1
11:47495202_G_A rs4752839 11:48026392:48027092 6.516e-03 0.9701 1.0 2.431e-01 0.1525 1
11:48994074_C_T rs116906664 11:48028396:48029763 1.478e-02 -1.711 1.0 9.926e-02 0.0625 1
11:47495202_G_A rs4752839 11:48041588:48042328 6.816e-04 1.155 1.0 2.453e-02 0.1525 1
11:48832192_C_T rs4882216 11:48047455:48047851 4.004e-04 -0.8964 1.0 6.497e-03 0.5625 1
11:47356870_A_T rs2301216 11:48053476:48054040 7.238e-03 0.7381 1.0 3.912e-01 0.3475 1
11:47907641_A_G rs4752801 11:48071755:48072365 3.609e-04 -0.9862 1.0 2.867e-02 0.3925 1
11:47539697_T_C rs4752845 11:48072836:48073461 1.101e-03 -0.9023 1.0 9.417e-02 0.36 1
11:47260551_C_A rs4647760 11:48075573:48076252 8.371e-03 1.811 1.0 4.541e-01 0.025 1
11:47197153_C_T rs75290815 11:48076316:48077020 4.363e-02 0.9207 1.0 9.822e-01 0.0475 1
11:47117296_A_G rs138243601 11:48082940:48083311 2.055e-02 -1.362 1.0 9.932e-01 0.0225 1
1:13920193_A_G rs1261025 1:14810595:14811086 2.179e-05 0.9788 0.112253532284 5.417e-02 0.26 1
11:48455858_A_G rs655347 11:48477394:48477930 4.482e-04 -1.024 1.0 1.906e-03 0.1675 1
1:149279725_T_C rs140886077 1:149759473:149759910 4.848e-03 1.613 1.0 3.905e-01 0.055 1
1:150305992_C_T rs12136332 1:149783734:149784170 1.720e-04 -1.385 0.216570264958 1.105e-03 0.215 1
1:150285707_C_T rs522068 1:149815646:149816132 1.025e-02 -1.122 1.0 5.773e-01 0.0725 1
1:149241794_C_T rs6675479 1:149856293:149857914 7.282e-03 0.806 1.0 5.926e-01 0.2125 1
1:149040708_G_A rs74406625 1:149857999:149859765 6.716e-03 1.165 1.0 9.471e-01 0.0575 1
1:149049130_G_A rs141082195 1:149899271:149900338 3.608e-03 -1.964 1.0 8.591e-01 0.0275 1
1:150521304_A_G rs1040008 1:150022925:150023464 6.761e-04 1.859 1.0 2.408e-01 0.0875 1
1:151003071_G_A rs10788797 1:150025918:150026439 4.702e-04 -1.687 0.70158839096 4.168e-02 0.89 1
1:149104267_A_G rs115729155 1:150039132:150039752 5.446e-04 -1.683 0.818555412465 4.093e-01 0.06 1
1:150628539_G_A rs150075516 1:150044474:150045000 3.463e-03 -1.966 1.0 9.738e-01 0.0325 1
1:150628539_G_A rs150075516 1:150062102:150062630 3.332e-03 -1.986 1.0 3.975e-01 0.0325 1
1:15729967_C_T rs2473345 1:15008314:15008907 2.120e-04 -0.8596 1.0 1.764e-01 0.54 1
1:150996381_G_C rs75402164 1:150132495:150133360 1.517e-03 1.297 1.0 2.158e-02 0.1375 1
1:149195374_T_C rs116070043 1:150148691:150149351 2.482e-03 -1.389 1.0 6.658e-01 0.055 1
1:150739035_C_T rs34711732 1:150150759:150151250 7.148e-04 -1.519 1.0 3.611e-02 0.095 1
1:150521026_C_G rs6663989 1:150155465:150156393 5.329e-04 1.204 0.841949791433 4.451e-01 0.88 1
1:151019967_G_C rs116330355 1:150158769:150159783 4.812e-03 1.619 1.0 1.869e-01 0.035 1
1:149876124_T_C rs7534365 1:150185698:150186360 1.562e-02 -1.004 1.0 9.691e-01 0.175 1
1:151137144_A_G rs6587557 1:150208095:150209067 2.307e-02 -0.9202 1.0 9.914e-01 0.675 1
1:150526787_C_A rs41317523 1:150294678:150295164 1.500e-03 -1.769 1.0 3.447e-02 0.0525 1
1:150321568_C_G rs16836186 1:150335566:150337578 1.579e-03 1.562 1.0 5.190e-02 0.04 1
1:150526787_C_A rs41317523 1:150381858:150382365 7.145e-04 -1.853 1.0 1.613e-01 0.0525 1
1:150125249_A_G rs12142278 1:150430749:150431648 3.427e-03 -0.8129 1.0 3.502e-01 0.26 1
1:149938745_A_G rs3767628 1:150521245:150521868 9.065e-04 -1.628 1.0 6.865e-02 0.18 1
1:149962986_G_A rs111233095 1:150524407:150525509 7.962e-03 -1.815 1.0 7.611e-01 0.045 1
1:151103153_G_A rs4357530 1:150533529:150535245 8.338e-03 0.8954 1.0 9.841e-01 0.685 1
1:150012978_G_A rs146471276 1:150538108:150538543 5.768e-03 -1.407 1.0 4.222e-01 0.0525 1
1:150468547_G_T rs4970972 1:150539756:150540330 7.027e-04 1.851 1.0 4.458e-01 0.05 1
1:150447269_G_A rs7411534 1:150548328:150549170 2.967e-03 -0.9005 1.0 2.640e-01 0.6625 1
1:150527354_G_A rs9659073 1:150551083:150552688 2.159e-03 -0.8006 1.0 1.493e-01 0.51 1
1:150521304_A_G rs1040008 1:150564464:150565613 1.005e-02 1.498 1.0 4.273e-01 0.0875 1
1:150997723_G_A rs3820539 1:150572954:150573695 3.850e-04 1.337 0.735770175853 4.518e-01 0.1675 1
1:150723747_T_C rs3768018 1:150578770:150579110 3.529e-03 -0.7698 1.0 6.198e-02 0.375 1
1:150218242_C_T rs7512697 1:150583385:150584837 3.144e-03 -0.9822 1.0 6.145e-01 0.235 1
1:151151962_C_G rs12728243 1:150585235:150586551 3.170e-03 -1.983 1.0 2.322e-01 0.045 1
1:149815536_T_C rs7531664 1:150587085:150587735 2.996e-03 -1.999 1.0 4.638e-01 0.105 1
1:150158001_TG_T rs10708380 1:150589521:150590081 5.298e-04 1.455 1.0 2.903e-02 0.8075 1
1:151486026_T_A rs12730114 1:150593763:150594416 5.583e-04 1.67 1.0 9.770e-02 0.8525 1
1:150019439_C_T rs139378819 1:150601426:150602629 2.103e-03 -1.723 1.0 9.706e-01 0.0575 1
11:936711_G_A rs72850137 11:506533:507205 7.681e-04 1.649 1.0 2.263e-01 0.14 1
1:149771890_A_G rs7517103 1:150733144:150733857 2.278e-03 1.717 1.0 9.686e-01 0.9075 1
1:150997842_T_A rs3738479 1:150734240:150734872 2.584e-04 -1.154 0.534696109757 3.621e-02 0.1975 1
1:150675007_C_A rs115291189 1:150740036:150740651 8.086e-05 0.9327 0.167956062104 8.398e-02 0.315 1
1:150690948_T_C rs72702577 1:150743226:150743946 2.478e-04 -1.613 0.517426810899 4.768e-02 0.085 1
1:150257714_A_G rs2318761 1:150749764:150750613 9.640e-04 -0.856 1.0 1.346e-01 0.4475 1
1:150675007_C_A rs115291189 1:150760178:150760916 1.089e-03 0.8122 1.0 1.099e-01 0.315 1
1:151362656_C_T rs138457898 1:150763925:150764557 9.899e-03 -1.498 1.0 9.953e-01 0.0375 1
1:150543686_G_A rs11204668 1:150765687:150766303 8.659e-04 -0.8553 1.0 6.961e-02 0.58 1
1:150001478_A_C rs1339493 1:150848924:150849991 6.698e-04 -1.86 1.0 1.040e-01 0.07 1
1:2409276_A_G rs12049628 1:1509282:1510820 2.972e-04 1.126 0.859801355188 2.866e-01 0.6175 1
1:151817072_T_C rs9645406 1:150946601:150947625 5.429e-04 1.452 1.0 6.095e-01 0.86 1
1:149989434_T_C rs12023231 1:150974001:150974610 6.599e-04 -1.872 1.0 2.706e-01 0.11 1
1:151359478_G_A rs4971038 1:150975524:150976159 1.658e-03 -0.9554 1.0 5.275e-01 0.295 1
1:150572183_G_A rs34416024 1:150980488:150981141 3.199e-03 1.976 1.0 1.992e-01 0.015 1
1:150527294_C_T rs12124948 1:151031706:151032519 6.025e-03 -0.7093 1.0 1.991e-01 0.4575 1
1:150507151_G_C rs149087075 1:151043299:151043768 3.287e-03 -1.972 1.0 9.965e-01 0.0125 1
1:151501437_G_A rs6686193 1:151128711:151130262 1.393e-02 -0.7785 1.0 9.681e-01 0.2375 1
1:151707204_C_T rs12758387 1:151138182:151138834 1.666e-05 -0.9057 0.0398447618453 2.866e-03 0.5175 1
1:150580581_G_A rs12727474 1:151247803:151248277 1.212e-03 -1.803 1.0 9.982e-01 0.0625 1
1:150436922_A_G rs75323812 1:151249319:151250583 6.221e-04 -1.866 1.0 2.887e-01 0.06 1
1:151344150_C_A rs2769265 1:151253670:151255159 2.938e-03 -1.013 1.0 1.564e-01 0.1825 1
1:151457800_A_C rs34725710 1:151319164:151320092 7.390e-03 -1.834 1.0 7.057e-01 0.115 1
1:150999863_A_G rs55717234 1:151371521:151372778 3.019e-05 0.9672 0.0745571711148 7.456e-02 0.55 1
1:151008354_C_T rs72706550 1:151518689:151519102 8.205e-03 -1.812 1.0 3.250e-01 0.0325 1
1:151511268_T_G rs3811411 1:151529198:151529600 4.887e-03 1.174 1.0 1.828e-01 0.18 1
1:151832901_A_C rs12727170 1:151578916:151579420 8.260e-04 -1.321 1.0 5.589e-01 0.1925 1
1:152125335_C_A rs77287809 1:151583501:151584806 3.406e-03 -1.657 1.0 9.807e-01 0.0225 1
1:152159961_C_T rs11587676 1:151592757:151593232 1.355e-03 -1.463 1.0 9.805e-03 0.1375 1
1:152366228_G_C rs79756798 1:151625741:151627053 4.619e-04 -1.558 1.0 7.390e-01 0.0525 1
1:152301576_G_A rs1933064 1:151634728:151635381 1.116e-03 1.1 1.0 1.454e-01 0.4825 1
1:152037515_T_C rs3124314 1:151918744:151919258 4.738e-04 1.037 1.0 5.088e-02 0.445 1
1:152714040_C_A rs182719698 1:152001463:152002458 3.406e-03 -1.97 1.0 6.174e-02 0.0125 1
1:152838914_G_T rs115867607 1:152009138:152009814 8.119e-03 1.83 1.0 3.075e-01 0.0525 1
1:151660615_A_G rs76344817 1:152010387:152011236 7.718e-04 -1.646 1.0 6.226e-01 0.08 1
1:151540052_C_T rs12035531 1:152020361:152021361 7.557e-04 1.423 1.0 8.055e-02 0.1025 1
1:151038135_T_C rs16832976 1:152021707:152022865 5.365e-04 1.679 1.0 1.866e-02 0.0775 1
1:151782130_G_T rs1521177 1:152024818:152025567 5.091e-03 -0.9529 1.0 3.977e-01 0.5375 1
1:153202048_G_A rs76940618 1:152361271:152361836 1.284e-03 -1.055 1.0 2.506e-01 0.165 1
1:15371332_T_C rs6704367 1:15246200:15246710 2.208e-03 1.72 1.0 8.798e-01 0.06 1
1:153202048_G_A rs76940618 1:153204898:153205724 5.767e-04 1.108 1.0 1.001e-01 0.165 1
11:4603023_C_T rs28520252 11:5331666:5332017 1.214e-03 1.795 1.0 3.799e-01 0.1225 1
1:153177852_C_T rs7534334 1:153317071:153317552 4.734e-05 1.086 0.149125142258 1.209e-01 0.3125 1
1:153147955_G_A rs140459962 1:153329481:153331242 3.297e-03 -1.978 1.0 8.080e-01 0.0125 1
1:153333800_A_G rs2070864 1:153337504:153338204 3.502e-04 -1.386 1.0 2.228e-01 0.27 1
1:154325302_A_G rs1194589 1:153339592:153340161 3.819e-03 1.141 1.0 1.254e-01 0.7825 1
1:152838914_G_T rs115867607 1:153340533:153341527 3.340e-03 -1.979 1.0 2.997e-01 0.0525 1
1:153578219_T_C rs35890901 1:153346497:153346949 1.463e-03 -0.8253 1.0 2.533e-01 0.5425 1
1:152714040_C_A rs182719698 1:153347813:153348719 3.140e-03 1.995 1.0 6.080e-01 0.0125 1
1:153755335_C_A rs34845300 1:153358699:153359553 2.462e-03 1.389 1.0 7.375e-01 0.095 1
1:153768740_C_T rs12738361 1:153362129:153362913 9.882e-05 0.9841 0.318387132086 4.604e-03 0.48 1
1:153656650_C_T rs10082235 1:153363135:153364170 1.290e-03 -1.316 1.0 6.620e-01 0.0875 1
1:153183327_A_C rs1980909 1:153366166:153367380 1.608e-03 -1.038 1.0 2.701e-01 0.265 1
1:153474243_A_G rs10494299 1:153375709:153376282 3.250e-03 1.988 1.0 8.025e-01 0.0725 1
1:15138309_A_G rs6693738 1:15343519:15343968 1.251e-03 -0.9366 1.0 3.150e-01 0.25 1
1:153604112_G_A rs1046381 1:153487148:153487909 1.002e-03 -0.9678 1.0 2.226e-01 0.6 1
1:154328543_C_T rs10908831 1:153490873:153491668 3.167e-05 -0.9765 0.0999815752317 1.560e-02 0.4 1
1:154559360_G_C rs72999485 1:153606295:153607158 5.010e-03 1.601 1.0 9.906e-01 0.0775 1
1:153604029_C_T rs1046379 1:153643169:153643897 1.211e-03 -1.382 1.0 3.958e-01 0.76 1
1:154422733_C_T rs45478197 1:153700313:153700935 1.450e-03 1.444 1.0 1.806e-01 0.0775 1
1:154461480_C_T rs41269913 1:153706910:153708059 3.517e-03 -1.964 1.0 8.684e-01 0.0225 1
1:153438828_G_A rs112087064 1:153763069:153764325 2.053e-03 -1.733 1.0 7.492e-01 0.0525 1
1:154810683_T_C rs1218577 1:153841789:153842546 3.888e-03 -0.8909 1.0 4.652e-01 0.375 1
1:154789875_A_G rs1218603 1:153917241:153919493 1.509e-05 1.155 0.0491136381299 4.432e-02 0.735 1
1:154767341_C_T rs4845672 1:153930834:153931399 1.263e-04 -1.069 0.408452255355 1.433e-01 0.21 1
1:154564417_T_C rs3766926 1:153962869:153963681 1.536e-04 -1.202 0.490297075775 6.129e-02 0.2025 1
1:154703725_G_A rs884664 1:154154736:154156165 1.599e-04 1.187 0.475408456322 9.133e-02 0.29 1
1:154436641_TA_T rs58638689 1:154193053:154193903 4.191e-03 -0.8535 1.0 2.460e-01 0.7275 1
1:153338751_G_A rs3014875 1:154244728:154245752 1.596e-03 -0.9526 1.0 2.774e-01 0.2775 1
1:153611502_G_A rs191812626 1:154318786:154319385 2.110e-03 -1.725 1.0 3.879e-01 0.0125 1
1:154989595_T_C rs6673081 1:154355514:154355989 2.811e-04 -0.8762 0.729248536029 2.771e-01 0.5475 1
1:155198771_A_G rs112270735 1:154372622:154373449 1.002e-04 -1.516 0.257573899508 1.288e-01 0.155 1
1:153831229_C_G rs67881926 1:154377192:154378957 2.651e-03 -1.684 1.0 7.083e-01 0.0825 1
1:154809290_A_G rs1218580 1:154426925:154427964 6.296e-05 1.118 0.15853249907 4.589e-02 0.33 1
1:154669294_G_A rs2172706 1:154428302:154430029 4.440e-04 1.006 1.0 6.248e-01 0.7475 1
1:154810683_T_C rs1218577 1:154457445:154458000 4.289e-04 1.04 1.0 3.969e-01 0.375 1
1:155066416_G_A rs10908454 1:154473987:154474650 8.545e-05 1.263 0.208917045324 7.651e-02 0.4725 1
1:154316996_G_A rs77993403 1:154580174:154581601 3.678e-03 -1.968 1.0 7.836e-01 0.04 1
1:154483655_A_G rs116059394 1:154583191:154583817 1.346e-03 1.779 1.0 7.248e-01 0.06 1
1:153958241_G_C rs114476878 1:154595528:154595958 3.402e-03 1.975 1.0 5.161e-01 0.025 1
1:154722608_C_T rs4845665 1:154599421:154600433 1.137e-03 -0.9269 1.0 5.327e-01 0.52 1
1:154756425_C_G rs11590325 1:154615658:154616119 1.813e-03 -1.112 1.0 6.268e-01 0.4075 1
1:154771964_C_A rs12738367 1:154617502:154618129 2.489e-05 -1.01 0.056050410545 2.421e-02 0.445 1
1:155033308_G_A rs11589479 1:154687329:154687840 2.269e-03 -1.223 1.0 2.989e-01 0.1775 1
1:154796342_C_A rs9970195 1:154720550:154721141 5.460e-03 0.8303 1.0 5.134e-01 0.2075 1
1:15541450_G_T rs41302003 1:15485188:15485865 1.291e-03 1.777 1.0 4.466e-01 0.0275 1
1:154080990_T_C rs184857840 1:154908935:154910107 3.172e-03 -1.674 1.0 8.363e-01 0.035 1
1:2359280_C_T rs2494435 1:1549486:1550133 6.251e-03 -1.396 1.0 8.575e-01 0.1225 1
1:155509622_C_T rs71517783 1:154959727:154960219 3.825e-04 1.42 0.800120763443 7.389e-02 0.1325 1
1:154692279_T_C rs7523077 1:154973640:154974364 4.128e-03 -0.8518 1.0 9.839e-01 0.285 1
1:154710922_C_T rs72700226 1:154980272:154980888 1.175e-03 -1.282 1.0 4.154e-01 0.0725 1
1:154845735_G_A rs12063335 1:154997393:154998394 7.586e-03 1.835 1.0 9.976e-01 0.0275 1
1:154643536_C_T rs111570412 1:155001136:155001765 1.221e-03 -1.318 1.0 6.080e-02 0.71 1
1:2358848_G_C rs12116913 1:1550775:1551426 1.766e-03 -1.117 1.0 2.802e-01 0.1775 1
1:155728273_T_A rs72706141 1:155145162:155146156 2.065e-03 1.725 1.0 8.579e-01 0.1075 1
1:154548521_C_G rs2072659 1:155151015:155151767 1.141e-03 1.388 1.0 7.531e-01 0.12 1
1:154666350_C_T rs11264243 1:155179788:155180790 1.398e-04 -1.657 0.29261328725 1.330e-01 0.18 1
1:154926886_T_C rs187922779 1:155188703:155190325 3.492e-03 1.972 1.0 7.463e-01 0.03 1
1:154548521_C_G rs2072659 1:155206244:155206765 3.436e-03 1.271 1.0 6.978e-01 0.12 1
1:154394072_A_T rs4556347 1:155210918:155211948 2.361e-04 1.178 0.496845245235 5.970e-02 0.7625 1
1:154798236_G_A rs72700286 1:155214400:155214771 1.382e-03 1.778 1.0 9.822e-01 0.1025 1
1:154548880_G_A rs2072661 1:155278219:155278610 3.511e-04 1.38 0.750969423838 6.993e-02 0.2375 1
1:154692269_T_G rs7523074 1:155381465:155381993 3.178e-04 1.592 0.656585604131 6.566e-01 0.1575 1
11:56205215_A_G rs589734 11:55436870:55437232 7.129e-04 1.124 1.0 2.387e-02 0.6275 1
1:154769174_C_T rs1395562 1:155499499:155499885 5.799e-04 -1.543 1.0 6.540e-01 0.18 1
1:156161202_G_A rs11587570 1:155607005:155607962 3.750e-03 -1.465 1.0 2.390e-01 0.0575 1
1:156615114_A_G rs2365715 1:155618490:155618935 4.547e-03 -0.8962 1.0 9.948e-01 0.41 1
1:155271433_TA_T 1:155271433 1:155733651:155734387 1.711e-04 -1.783 0.327220446471 7.429e-02 0.0775 1
1:156634639_A_G rs4661210 1:155828404:155829317 4.914e-04 -1.143 0.889445897462 9.427e-02 0.3625 1
1:156409458_G_A rs35231114 1:155880957:155881416 9.328e-04 -1.131 1.0 7.252e-01 0.5175 1
1:156353970_A_G rs6668419 1:155930818:155931282 2.481e-03 -1.022 1.0 4.873e-01 0.195 1
1:156800764_T_C rs2768747 1:155951047:155951552 1.249e-03 -1.583 1.0 5.143e-01 0.065 1
1:156357135_A_G rs6427311 1:155959634:155960515 3.818e-04 0.8445 0.703298235825 5.901e-02 0.4825 1
1:155271433_TA_T 1:155271433 1:155960808:155961336 2.849e-03 -1.497 1.0 1.871e-01 0.0775 1
1:156645653_G_C rs6658223 1:155988933:155989536 1.758e-03 -1.199 1.0 1.918e-01 0.7175 1
11:56196042_A_G rs7925051 11:55997391:55997810 7.117e-05 -1.274 0.30483042235 1.667e-01 0.585 1
1:156521284_T_G rs4661178 1:156065920:156066523 8.119e-03 1.817 1.0 4.168e-01 0.045 1
1:156403681_C_G rs12138127 1:156117740:156118552 8.105e-04 -0.9992 1.0 9.978e-01 0.6175 1
1:156817131_G_A rs12144562 1:156123980:156124918 3.439e-03 -1.972 1.0 5.165e-01 0.0475 1
11:56797089_T_G rs602991 11:56147296:56148117 9.958e-04 -0.8795 1.0 3.128e-01 0.405 1
1:155747278_G_A rs6697355 1:156156121:156156543 3.918e-03 1.951 1.0 2.912e-01 0.03 1
1:156045662_A_G rs10047112 1:156160881:156161510 2.227e-05 -1.192 0.0457180669598 1.030e-02 0.44 1
1:156338518_G_A rs12135970 1:156187098:156188848 4.289e-04 1.334 0.900679306092 2.095e-01 0.145 1
1:156215899_G_A rs2075165 1:156246320:156247407 1.852e-09 -1.132 4.04333041814e-06 2.587e-07 0.4625 0.0137436266839269
1:155988391_C_T rs141206156 1:156266495:156267162 4.407e-03 -1.433 1.0 9.845e-01 0.115 1
1:156806487_G_A rs61813767 1:156307953:156308581 1.696e-03 0.8357 1.0 4.167e-01 0.6625 1
1:156890854_C_G rs41273223 1:156422621:156423096 2.309e-03 -1.013 1.0 2.581e-01 0.0975 1
11:5898545_T_C rs116901705 11:5645722:5646571 6.931e-04 -1.861 1.0 7.174e-01 0.035 1
1:156403681_C_G rs12138127 1:156470391:156471294 1.050e-03 -0.9819 1.0 3.602e-01 0.6175 1
1:157274406_C_CA rs36009055 1:156698048:156698961 2.608e-04 -0.8651 0.833682623923 5.582e-02 0.35 1
1:156836838_T_C rs2274497 1:156720853:156721646 3.489e-03 1.976 1.0 5.423e-01 0.0275 1
1:156353970_A_G rs6668419 1:156736931:156737633 2.091e-04 -1.192 0.676652692862 1.459e-01 0.195 1
1:157038021_T_A rs1750811 1:157016536:157017028 1.817e-05 0.9803 0.0655235562752 1.684e-02 0.6575 1
11:57212017_T_C rs72924001 11:57047184:57047982 1.314e-03 -1.783 1.0 8.933e-02 0.055 1
11:57301285_G_C rs11229051 11:57092239:57092973 7.535e-04 1.514 1.0 5.000e-01 0.115 1
11:56997434_C_T rs4938854 11:57259072:57259608 5.159e-06 1.591 0.0208159097978 2.082e-02 0.2975 1
1:14878912_G_A rs35030992 1:15737897:15738771 3.576e-04 1.137 1.0 4.556e-01 0.21 1
11:58011900_T_A rs1938655 11:57424835:57425451 6.660e-04 -1.236 1.0 7.039e-01 0.15 1
11:57851571_G_T rs74598859 11:57433664:57436174 3.175e-04 1.504 1.0 1.265e-01 0.095 1
11:58366561_A_G rs10896795 11:57477417:57478042 2.019e-03 0.9054 1.0 6.430e-02 0.225 1
11:56818268_A_G rs75699757 11:57479549:57480311 3.051e-04 -1.439 1.0 1.849e-01 0.2075 1
1:15427535_G_A rs7536059 1:15754715:15755269 4.664e-03 0.844 1.0 8.328e-01 0.2 1
11:57186020_T_A rs72923981 11:57559620:57560149 1.387e-03 1.777 1.0 7.945e-01 0.0375 1
1:15100893_T_C rs72636655 1:15756147:15756660 7.078e-04 -1.52 1.0 5.761e-01 0.1225 1
1:15118640_G_A rs56116403 1:15760826:15761984 6.359e-04 -1.868 1.0 9.179e-01 0.0975 1
1:157467899_G_A rs7554726 1:157788417:157789166 5.177e-03 -1.594 1.0 6.677e-01 0.0425 1
1:15754484_T_C rs2473356 1:15806321:15806883 2.139e-03 -1.186 1.0 5.413e-01 0.8575 1
1:158082681_A_G rs11588003 1:158098908:158099380 4.197e-04 -0.8314 1.0 1.024e-01 0.4075 1
1:157330734_C_T rs143625022 1:158150471:158150940 2.887e-03 -2.004 1.0 4.640e-01 0.0225 1
1:158744090_G_A rs111194350 1:158155075:158156120 1.102e-03 -1.385 1.0 5.377e-01 0.115 1
11:58834388_C_A rs568468 11:58345091:58346470 6.337e-05 1.275 0.216542871757 3.609e-02 0.4675 1
11:57968686_G_T rs1451316 11:58346746:58347719 1.507e-03 1.21 1.0 8.680e-01 0.205 1
11:6079028_C_T rs61735897 11:5836716:5837267 4.390e-04 -1.011 1.0 6.503e-01 0.0875 1
1:158634421_G_C rs857679 1:158410191:158411030 3.570e-04 -0.871 1.0 5.636e-02 0.52 1
1:15118640_G_A rs56116403 1:15849936:15852025 6.346e-04 -1.861 1.0 4.996e-01 0.0975 1
1:16505320_A_G rs1497406 1:15852881:15853792 1.892e-05 -1.073 0.0837174214825 9.703e-03 0.5775 1
1:157953538_A_T rs11264870 1:158534367:158534783 4.671e-04 -0.9773 1.0 2.216e-01 0.3325 1
11:5366375_C_G rs77062934 11:5872169:5872728 2.849e-04 1.242 1.0 1.533e-01 0.0975 1
1:159658880_A_G rs116247097 1:158770216:158770736 5.889e-04 1.88 1.0 1.559e-01 0.0275 1
1:158121815_G_T rs1324655 1:158779308:158780552 7.412e-05 -1.123 0.340052830747 2.013e-02 0.4025 1
1:158080804_C_T rs35092178 1:158800770:158801451 1.940e-03 1.532 1.0 5.388e-01 0.095 1
1:158009616_G_A rs56321218 1:158802741:158803624 1.091e-04 1.223 0.501165590349 6.606e-02 0.1575 1
11:59311858_GA_G rs200904106 11:58912680:58913674 6.905e-04 -1.525 1.0 2.378e-01 0.095 1
11:58452608_G_A rs386597868 11:58938842:58939689 4.882e-04 0.8511 1.0 6.863e-01 0.5025 1
11:57988395_G_A rs34082089 11:58941491:58942139 2.509e-03 -0.8817 1.0 9.930e-01 0.285 1
11:59084332_T_C rs11229919 11:58955048:58955506 8.259e-03 1.817 1.0 9.822e-01 0.0425 1
1:158747492_A_G rs857835 1:158977390:158978097 1.603e-04 -1.783 0.729527979509 6.549e-01 0.0925 1
1:158084814_A_G rs58217933 1:158979423:158980156 6.720e-04 -1.515 1.0 5.275e-01 0.14 1
11:59633493_G_A rs526934 11:58983961:58984804 1.715e-05 1.161 0.0506394114936 2.791e-02 0.68 1
1:159797664_A_G rs2501342 1:158985124:158985590 4.413e-03 0.7754 1.0 7.815e-01 0.805 1
11:59555580_A_G rs386595987 11:58989765:58990624 1.017e-02 -1.478 1.0 9.674e-01 0.9175 1
11:58953420_C_T rs11607673 11:58990957:58992424 8.425e-05 1.051 0.248712362038 9.948e-03 0.5125 1
11:59713141_G_A rs11601982 11:59015119:59015803 3.715e-04 1.148 1.0 7.067e-01 0.125 1
11:58591268_T_A rs11229646 11:59038090:59038455 2.585e-03 1.181 1.0 6.041e-02 0.1925 1
11:58971777_C_T rs10501377 11:59040733:59041420 1.483e-03 0.9199 1.0 5.111e-01 0.205 1
1:159714760_A_G rs4656848 1:159046512:159047766 7.457e-04 1.013 1.0 4.410e-01 0.63 1
1:158061043_G_A rs2274165 1:159054526:159055184 3.148e-03 -1.99 1.0 1.651e-01 0.0575 1
1:159801115_C_G rs2494526 1:159061515:159062317 1.327e-03 1.785 1.0 4.309e-01 0.0875 1
1:158993647_T_C rs72704983 1:159101961:159102534 2.301e-03 1.403 1.0 1.857e-01 0.04 1
11:59199096_G_A rs1105636 11:59180807:59181740 3.563e-04 -1.427 1.0 3.044e-01 0.1225 1
1:158750786_T_G rs857840 1:159191704:159192324 7.327e-04 1.438 1.0 3.013e-01 0.14 1
1:15362543_C_G rs35163828 1:15929886:15930849 1.049e-03 1.033 1.0 6.583e-01 0.4925 1
11:58437455_A_G rs144821546 11:59382660:59384331 1.932e-03 1.726 1.0 7.107e-01 0.025 1
11:58618988_A_T rs673902 11:59425540:59425972 8.722e-04 1.263 1.0 3.174e-01 0.85 1
11:59783645_C_T rs76109966 11:59434217:59435144 2.141e-03 1.409 1.0 2.409e-01 0.1275 1
1:15252970_T_C rs79388703 1:15943545:15944184 8.389e-04 1.637 1.0 2.624e-01 0.055 1
11:59783645_C_T rs76109966 11:59435481:59435978 5.854e-03 -1.284 1.0 3.420e-01 0.1275 1
11:58618988_A_T rs673902 11:59436001:59437781 1.110e-03 1.247 1.0 2.553e-01 0.85 1
1:15312879_A_G rs77093669 1:15945128:15945599 2.022e-04 1.633 0.857192524258 4.286e-01 0.045 1
11:58928008_C_T rs56137001 11:59521366:59522336 6.058e-03 -1.214 1.0 6.000e-01 0.2075 1
11:59779136_C_A rs12575805 11:59539541:59540849 3.015e-03 1.185 1.0 8.228e-01 0.1925 1
11:60558254_A_T rs10897114 11:59569884:59570446 3.390e-03 1.973 1.0 9.912e-01 0.0575 1
11:59694488_T_G rs147476137 11:59579617:59580213 3.426e-03 1.973 1.0 9.927e-01 0.03 1
11:58948115_C_T rs610123 11:59581409:59582034 3.148e-05 -1.232 0.091040325489 2.396e-02 0.495 1
11:59956203_A_T rs76170615 11:59590430:59591047 1.466e-03 1.577 1.0 4.058e-01 0.0625 1
11:58875027_C_T rs112748280 11:59597166:59597647 3.554e-03 -1.965 1.0 2.363e-01 0.015 1
1:160320938_C_T rs12240253 1:159616415:159616989 1.026e-03 -1.393 1.0 1.872e-01 0.0675 1
11:59084332_T_C rs11229919 11:59633547:59634569 3.442e-03 -1.982 1.0 4.706e-01 0.0425 1
1:158734966_A_G rs1652290 1:159633667:159634456 1.984e-04 -0.8243 0.788444900362 3.452e-01 0.4075 1
1:15139804_C_T rs74594097 1:15968088:15968675 4.650e-05 1.737 0.195761823992 1.958e-01 0.1225 1
1:159538144_A_G rs2211319 1:159750122:159750916 2.193e-05 -1.171 0.0857505355643 1.530e-02 0.4075 1
1:158996384_C_T rs114107612 1:159849361:159850354 2.330e-03 -1.703 1.0 3.210e-01 0.04 1
1:160131429_G_A rs953104 1:159872259:159872779 5.495e-04 -1.395 1.0 2.921e-01 0.8425 1
1:160685374_T_G rs1503850 1:159892926:159894645 1.721e-03 -0.8674 1.0 3.770e-01 0.5125 1
1:160153833_C_T rs12129510 1:159894779:159895476 4.210e-04 1.569 1.0 9.081e-01 0.2625 1
11:60513780_C_T rs61898828 11:59950454:59951663 1.588e-04 -1.788 0.473751858765 1.131e-01 0.0875 1
1:160093927_T_A rs2854248 1:160308200:160308864 7.884e-04 -1.086 1.0 2.428e-01 0.3225 1
11:6920803_C_T rs1349178 11:6033193:6033804 8.356e-04 -0.9824 1.0 9.274e-02 0.3825 1
1:160142361_T_G rs11265342 1:160588520:160588957 1.026e-03 0.827 1.0 3.747e-01 0.535 1
1:161408397_G_A rs6427592 1:160629011:160629540 3.714e-05 -1.327 0.130600333779 1.803e-02 0.9125 1
1:160681836_C_G rs352685 1:160635545:160636036 6.779e-04 -0.8545 1.0 4.505e-01 0.3375 1
1:161057909_A_G rs1411614 1:160673772:160674797 3.857e-03 0.8498 1.0 6.961e-01 0.3025 1
1:160126150_AG_A rs34074325 1:160676295:160677270 1.696e-03 -0.841 1.0 6.618e-01 0.25 1
1:159889686_G_A rs2252815 1:160677826:160678567 7.373e-04 -0.8339 1.0 1.772e-01 0.44 1
1:161194521_G_A rs12401322 1:160682437:160682866 4.089e-04 1.004 1.0 4.771e-01 0.25 1
11:60735780_G_A rs636833 11:60719124:60720600 2.699e-04 -1.025 0.827782021105 7.999e-01 0.84 1
1:161740310_T_C rs7553368 1:160797169:160797559 3.749e-04 1.372 1.0 5.683e-01 0.2775 1
1:160964697_A_G rs2481076 1:160828852:160829519 1.580e-03 1.227 1.0 3.979e-01 0.9 1
11:59936757_A_G rs617135 11:60928714:60929268 1.311e-03 1.191 1.0 4.850e-01 0.4975 1
11:60932386_G_A rs117332914 11:60929945:60930552 1.273e-03 -1.783 1.0 3.731e-01 0.03 1
11:61810183_T_C rs259876 11:60931645:60932934 1.967e-03 -0.9965 1.0 7.713e-01 0.6025 1
1:160918520_G_A rs77244566 1:160983012:160984173 1.566e-04 -1.389 0.570496804862 4.184e-01 0.2 1
1:161706658_G_C rs61801190 1:161014660:161016134 6.574e-05 1.105 0.237646174192 1.138e-01 0.26 1
1:161692154_T_C rs11590932 1:161037762:161038762 1.820e-04 -1.428 0.658938889713 2.904e-01 0.225 1
1:160707066_A_C rs34158391 1:161038821:161040217 2.846e-04 -1.359 1.0 1.846e-01 0.2475 1
1:161010791_C_T rs2073657 1:161087624:161088233 1.734e-04 -1.004 0.626756500444 4.010e-02 0.6225 1
1:161037857_A_C rs16832617 1:161102070:161102825 5.830e-04 1.666 1.0 2.653e-01 0.1225 1
1:160797323_T_G rs577453 1:161123584:161124095 2.842e-04 -0.98 1.0 1.602e-01 0.4425 1
11:60264755_G_A rs2298551 11:61130813:61131274 5.054e-04 0.9056 1.0 6.869e-02 0.585 1
1:15139804_C_T rs74594097 1:16114232:16114976 7.346e-04 1.513 1.0 3.936e-01 0.1225 1
1:161215956_A_C rs10908827 1:161155431:161156148 2.578e-03 -1.251 1.0 6.905e-01 0.185 1
11:60835596_C_T rs511580 11:61184979:61186055 3.028e-03 -0.8132 1.0 5.657e-01 0.5325 1
1:161177637_C_G rs57213460 1:161185071:161185947 1.458e-04 0.9665 0.537378830909 1.327e-01 0.38 1
1:161567189_T_C rs72700095 1:161186353:161187399 9.515e-04 0.9597 1.0 1.355e-01 0.755 1
11:60777914_C_T rs79460410 11:61197383:61198095 3.479e-03 1.975 1.0 6.503e-01 0.02 1
1:161741417_A_G rs12133472 1:161275507:161276529 3.428e-03 1.986 1.0 2.169e-01 0.025 1
1:161980502_C_T rs12025136 1:161321174:161321611 3.623e-04 -1.348 1.0 2.797e-01 0.77 1
1:161177637_C_G rs57213460 1:161359587:161360159 1.249e-05 1.061 0.0483220913942 1.993e-02 0.38 1
1:160645246_C_A rs1503852 1:161474901:161475631 1.558e-03 -1.263 1.0 7.506e-01 0.7625 1
1:162267823_G_A rs10919117 1:161476199:161477279 2.653e-04 1.056 1.0 2.725e-01 0.5125 1
1:161720430_G_C rs72706016 1:161488372:161488953 8.056e-04 1.27 1.0 6.488e-01 0.2775 1
11:6320368_C_T rs117912782 11:6150808:6151332 7.878e-04 -1.508 1.0 3.107e-01 0.075 1
1:161687220_C_T rs16856590 1:161509759:161510315 2.089e-04 -1.414 0.827497477721 4.158e-01 0.135 1
1:161976817_T_G rs10918438 1:161517808:161518311 7.237e-05 -1.101 0.285777489593 2.191e-01 0.7625 1
1:161575093_T_G rs72702109 1:161524140:161525074 2.212e-05 0.9614 0.087336816263 1.508e-02 0.3675 1
1:161090077_C_G rs76729621 1:161531088:161531526 1.443e-03 1.766 1.0 3.161e-01 0.0375 1
11:1318312_G_A rs11042484 11:615498:616469 5.700e-04 -1.878 1.0 1.597e-01 0.0825 1
1:15249739_G_A rs1404061 1:16155899:16156703 1.083e-03 1.061 1.0 5.625e-01 0.805 1
11:61556039_A_C rs61896141 11:61584243:61584658 1.666e-03 1.061 1.0 7.652e-01 0.175 1
1:162006451_A_T rs1415268 1:161597717:161598263 2.030e-04 -1.625 0.808100148524 2.694e-01 0.7625 1
1:161045368_G_A rs11265547 1:161600737:161601322 8.051e-04 0.9624 1.0 3.172e-01 0.7725 1
11:61567753_C_A rs174544 11:61603183:61603922 2.977e-04 1.087 0.831519824233 7.656e-02 0.2975 1
1:15357047_G_T rs34638837 1:16160531:16161351 1.779e-04 0.858 0.664076039692 1.875e-01 0.48 1
1:161608317_C_A rs4047523 1:161605515:161606366 4.078e-05 1.029 0.161909262884 3.004e-02 0.5725 1
1:161003874_A_G rs11576837 1:161612428:161612913 8.957e-04 0.9357 1.0 3.226e-01 0.625 1
1:161975329_T_G rs2499832 1:161613242:161613946 4.857e-03 -1.596 1.0 1.000e+00 0.9525 1
1:16128974_C_T rs11804375 1:16161669:16162998 7.055e-04 -1.657 1.0 6.123e-02 0.13 1
11:6362324_C_T rs2344348 11:6162923:6163469 1.429e-03 1.077 1.0 9.273e-01 0.34 1
1:15486798_G_C rs4661584 1:16163144:16164227 1.679e-03 -0.8224 1.0 5.372e-01 0.5875 1
11:61567753_C_A rs174544 11:61662388:61663066 7.261e-04 1.035 1.0 2.357e-01 0.2975 1
11:60760530_C_T rs11230553 11:61679683:61680616 1.508e-03 -1.238 1.0 2.950e-01 0.2475 1
11:60728321_T_C rs473756 11:61715974:61716605 1.241e-03 0.8039 1.0 4.008e-01 0.575 1
11:61281430_G_A rs2924439 11:61716883:61717469 3.403e-03 -0.8992 1.0 4.945e-01 0.73 1
11:61893539_G_A rs72928167 11:61722093:61723118 2.147e-03 -1.266 1.0 5.016e-01 0.13 1
11:61687693_T_C rs12419506 11:61726526:61727187 5.969e-04 1.871 1.0 2.592e-01 0.0125 1
11:62236094_A_G rs2513046 11:61730890:61732663 3.180e-03 -1.661 1.0 9.809e-01 0.9175 1
11:60735780_G_A rs636833 11:61734362:61735332 7.962e-04 -0.9628 1.0 3.071e-01 0.84 1
11:60761117_G_A rs80159460 11:61737399:61738071 1.157e-03 1.8 1.0 7.989e-02 0.0475 1
1:16053493_G_A rs41393951 1:16173967:16174420 2.267e-03 1.135 1.0 3.433e-01 0.2625 1
11:61895741_A_G rs1675131 11:61739892:61740815 1.612e-03 0.9384 1.0 1.064e-01 0.68 1
1:162352819_A_G rs1123005 1:161742117:161742855 2.907e-04 1.504 1.0 1.773e-01 0.1775 1
11:61025737_C_T rs61742921 11:61746439:61747081 7.210e-03 -1.549 1.0 3.542e-01 0.05 1
11:61649030_G_C rs76656467 11:61753247:61753763 3.283e-03 1.977 1.0 5.353e-01 0.0425 1
1:161736706_C_T rs10917876 1:161760229:161760905 1.440e-03 1.175 1.0 3.317e-01 0.145 1
11:62401334_A_G rs79690484 11:61766448:61767032 5.276e-03 1.589 1.0 3.622e-01 0.05 1
11:62218498_T_C rs2958533 11:61786431:61787233 1.963e-03 -0.775 1.0 5.912e-01 0.595 1
11:61449548_TG_T rs34700917 11:61792641:61793636 5.220e-06 -1.242 0.0136549270087 6.113e-04 0.265 1
11:61416913_T_A rs1615089 11:61821877:61822414 6.101e-04 -1.882 1.0 1.633e-01 0.1 1
[truncated: 16,862 more rows]

## Sheet: CTCF
chr:pos_ref_alt rsid phenotypeID p.value beta Bonferroni.p lFDR alt.AF gFDR
10:100081455_A_G rs912806 10:100184757:100186260 3.301e-03 -1.665 1.0 4.150e-01 0.985 1
10:100421841_A_G rs524903 10:100226432:100228033 7.896e-03 0.8531 1.0 6.680e-01 0.8075 1
10:99647820_C_T rs7902617 10:100424009:100425027 1.890e-03 0.88 1.0 9.774e-01 0.145 1
10:102054452_A_G rs11597005 10:101150295:101154506 3.129e-03 -0.7473 1.0 2.200e-01 0.19 1
10:101147692_G_A rs2298316 10:101318443:101322294 4.033e-03 -1.162 1.0 8.157e-01 0.09 1
10:101762632_A_G rs7894103 10:101370558:101374311 2.652e-03 1.203 1.0 9.342e-01 0.0875 1
10:101147692_G_A rs2298316 10:101379803:101381562 2.790e-04 1.404 0.88624939297 2.370e-01 0.09 1
10:101762632_A_G rs7894103 10:101418489:101419605 7.099e-04 1.331 1.0 2.509e-01 0.0875 1
10:102259706_T_G rs2273696 10:101470838:101471743 7.230e-04 0.8648 1.0 8.409e-01 0.3275 1
10:101762632_A_G rs7894103 10:101491559:101492779 1.139e-03 1.281 1.0 1.604e-01 0.0875 1
10:101654249_G_T rs35542821 10:101603350:101607087 1.989e-05 -0.8845 0.0620055429131 2.628e-02 0.4 1
10:101633310_C_T rs10509739 10:101768947:101771075 6.503e-03 0.9851 1.0 8.738e-01 0.0875 1
10:102124744_T_A rs2167444 10:101804677:101807551 7.677e-04 1.229 1.0 1.114e-01 0.16 1
10:102585914_G_T rs80158280 10:102000404:102000888 4.120e-04 1.942 1.0 6.143e-01 0.0575 1
10:102635485_C_T rs10786609 10:102045796:102046960 1.833e-03 -0.851 1.0 4.450e-01 0.66 1
10:101312292_A_G rs386607323 10:102063160:102063901 9.495e-04 -0.8684 1.0 3.728e-01 0.3025 1
10:102163301_G_C rs61873091 10:102097006:102099542 1.148e-03 1.813 1.0 1.399e-01 0.06 1
10:102958531_G_A rs7079233 10:102192529:102195354 6.046e-04 -0.841 1.0 1.286e-01 0.7925 1
10:101762632_A_G rs7894103 10:102241157:102243909 1.671e-04 1.444 0.529629449258 5.885e-02 0.0875 1
10:102156208_G_A rs11190509 10:102277416:102280172 3.543e-04 -0.9563 1.0 1.872e-02 0.2425 1
10:102201773_A_C rs4917901 10:102293512:102296100 2.673e-04 -1.061 0.819611322249 3.639e-03 0.2225 1
10:102359760_G_A rs4447106 10:102321253:102322234 1.181e-05 -1.551 0.0360702130231 4.940e-04 0.105 1
10:101700304_C_T rs11812253 10:102430003:102431380 3.228e-04 1.578 0.952009499225 8.817e-02 0.05 1
10:102068218_G_A rs7913079 10:102631810:102632726 1.185e-03 -1.137 1.0 3.195e-01 0.1425 1
10:103009607_C_T rs140827909 10:102728344:102729282 2.644e-03 1.502 1.0 4.340e-01 0.025 1
10:103560333_C_T rs2305191 10:102756060:102760882 1.563e-03 -0.9094 1.0 9.638e-01 0.395 1
10:102625590_A_G rs7069287 10:102771827:102776252 1.369e-03 0.7998 1.0 5.962e-01 0.2775 1
10:102777461_T_C rs10786615 10:102777999:102779253 1.006e-04 0.9295 0.267704468235 8.167e-02 0.56 1
10:103114473_G_A rs61873996 10:102799218:102803466 3.115e-03 1.471 1.0 5.431e-01 0.06 1
10:102503925_C_T rs72843850 10:102808583:102811375 3.730e-03 1.324 1.0 6.623e-01 0.055 1
10:102639559_G_T rs386620583 10:102818143:102821394 1.396e-04 1.056 0.366537407254 1.492e-01 0.1575 1
10:103116328_T_C rs35343305 10:102821508:102823244 3.347e-03 0.7832 1.0 1.559e-01 0.36 1
10:102124744_T_A rs2167444 10:102825783:102829733 6.138e-04 1.243 1.0 3.554e-02 0.16 1
10:102852616_G_A rs807042 10:102854763:102855788 8.444e-04 -1.058 1.0 9.080e-02 0.8975 1
10:102901263_G_T rs7090266 10:102900903:102903541 4.337e-04 1.314 1.0 9.413e-02 0.8225 1
10:102625590_A_G rs7069287 10:102918921:102923089 2.355e-04 0.8949 0.590990939496 1.670e-01 0.2775 1
10:102101280_C_T rs7069475 10:102971984:102975648 1.891e-04 -0.7948 0.47458875239 3.453e-02 0.4225 1
10:102622941_G_C rs11818198 10:103031798:103032439 2.050e-03 -1.183 1.0 8.323e-01 0.1375 1
10:102362115_C_A rs2495727 10:103056797:103058954 1.517e-04 0.9205 0.384809753004 5.627e-02 0.1525 1
10:103083267_C_G rs658070 10:103328809:103331754 5.610e-03 1.396 1.0 7.192e-01 0.0825 1
10:1366973_G_A rs7919202 10:1033549:1034623 2.381e-04 0.8989 0.929435495056 1.263e-01 0.3 1
10:103178507_T_G rs77334916 10:103362150:103363134 3.197e-06 -1.699 0.0078100839743 2.441e-04 0.0725 0.386947821191177
10:103444178_T_C rs11191090 10:103538035:103543939 1.131e-04 1.561 0.274824583183 1.556e-02 0.1725 1
10:103136040_C_T rs10883629 10:103577358:103579102 1.563e-04 -1.645 0.38272719177 1.507e-01 0.1375 1
10:102620497_T_C rs4919504 10:103593915:103596551 4.612e-04 -1.359 1.0 4.404e-02 0.8525 1
10:103079342_C_T rs144293342 10:103598139:103604627 1.633e-03 1.781 1.0 6.522e-01 0.0175 1
10:103937244_C_T rs6584485 10:103648098:103650448 1.149e-03 1.187 1.0 5.540e-01 0.855 1
10:103937244_C_T rs6584485 10:103768873:103771077 1.637e-04 1.338 0.410254726018 4.533e-02 0.855 1
10:104571436_G_T rs284863 10:103814982:103816303 1.217e-04 0.9736 0.305276437901 1.666e-02 0.625 1
10:103937244_C_T rs6584485 10:103824642:103825823 1.434e-03 -1.171 1.0 8.479e-01 0.855 1
10:103957883_G_A rs117219521 10:103831853:103834553 4.937e-03 1.616 1.0 9.981e-01 0.0475 1
10:103272221_C_T rs12774622 10:103873848:103875227 1.052e-03 -1.826 1.0 8.672e-01 0.0475 1
10:103073654_G_A rs11190921 10:103879539:103880700 3.655e-04 -1.063 0.916201392212 3.048e-02 0.2775 1
10:102955681_C_T rs61875494 10:103890970:103893203 1.737e-03 1.553 1.0 2.830e-01 0.0825 1
10:104641679_T_C rs12776863 10:103927590:103929831 3.820e-04 1.721 0.935509983481 2.505e-02 0.125 1
10:103082961_A_G rs4917938 10:103985444:103987333 5.573e-04 -1.187 1.0 4.905e-01 0.705 1
10:103131812_T_C rs74524780 10:103987550:103992277 1.401e-03 1.578 1.0 1.634e-01 0.04 1
10:104210735_C_A rs2281878 10:104004749:104005816 6.982e-03 0.9381 1.0 3.842e-01 0.2475 1
10:103574362_C_G rs17770716 10:104110591:104113895 3.640e-03 -1.072 1.0 2.454e-01 0.13 1
10:103838497_G_A rs11191208 10:104152165:104156431 1.400e-03 -1.442 1.0 6.831e-01 0.1825 1
10:104307959_C_T rs117926251 10:104158356:104162002 2.972e-03 1.678 1.0 1.474e-01 0.0125 1
10:104307959_C_T rs117926251 10:104162592:104164987 5.914e-03 1.57 1.0 6.468e-01 0.0125 1
10:104307959_C_T rs117926251 10:104180202:104184131 1.118e-03 1.817 1.0 4.418e-01 0.0125 1
10:104211058_G_C rs3740417 10:104192060:104192782 1.962e-02 -1.354 1.0 9.998e-01 0.0625 1
10:104571436_G_T rs284863 10:104209917:104210871 3.525e-03 0.7776 1.0 1.408e-01 0.625 1
10:103820553_T_C rs34761644 10:104237986:104240442 1.099e-02 -0.8773 1.0 9.763e-01 0.1775 1
10:103560321_T_C rs2305192 10:104261486:104264920 6.108e-03 -0.8544 1.0 8.377e-01 0.335 1
10:105141034_T_A rs2176448 10:104342617:104345769 5.500e-03 0.6935 1.0 2.083e-01 0.42 1
10:105256152_T_C rs12263371 10:104355513:104357982 4.592e-03 -0.7845 1.0 4.769e-01 0.265 1
10:103480684_T_C rs11593244 10:104374607:104375430 1.631e-03 -0.8836 1.0 3.881e-01 0.4075 1
10:105395453_T_C rs7900994 10:104401600:104406614 9.550e-04 -1.632 1.0 3.601e-01 0.0725 1
10:104572081_C_T rs284862 10:104429431:104430272 9.274e-07 1.097 0.00213850890168 7.553e-05 0.6075 0.152135716607623
10:104500659_C_T rs10786706 10:104435827:104436972 3.735e-03 0.6825 1.0 2.036e-01 0.435 1
10:104571436_G_T rs284863 10:104437046:104439586 7.549e-03 -0.7161 1.0 4.714e-01 0.625 1
10:103937244_C_T rs6584485 10:104473037:104474847 4.551e-05 -1.419 0.106713622195 6.702e-02 0.855 1
10:105231144_G_A rs12784972 10:104487951:104490344 1.260e-03 -0.844 1.0 4.245e-01 0.3675 1
10:103838497_G_A rs11191208 10:104503034:104504310 2.865e-05 1.773 0.0681220940216 2.657e-02 0.1825 1
10:104234588_A_G rs11598884 10:104593202:104596016 1.762e-03 -0.7386 1.0 4.531e-01 0.285 1
10:104952499_C_T rs79780963 10:104675955:104678921 2.511e-03 -1.209 1.0 4.854e-02 0.09 1
10:105303126_C_T rs56758262 10:104829125:104830595 5.795e-03 1.401 1.0 9.791e-01 0.03 1
10:105395453_T_C rs7900994 10:104951890:104953403 2.530e-03 -1.494 1.0 9.204e-01 0.0725 1
10:105459116_G_A rs4630220 10:105003904:105006646 1.992e-03 0.9417 1.0 3.930e-01 0.28 1
10:105324774_C_T rs12415501 10:105093557:105094733 2.415e-04 1.147 0.687911219967 1.212e-01 0.1575 1
10:105409415_T_C rs902995 10:105127434:105128705 6.520e-04 -1.334 1.0 9.523e-01 0.8325 1
10:105805328_G_A rs77584565 10:105245464:105246254 4.005e-03 1.444 1.0 9.833e-01 0.1325 1
10:105194476_C_T rs4917389 10:105323874:105325656 9.834e-05 1.124 0.284680988133 1.150e-01 0.1725 1
10:105869915_A_G rs10883966 10:105445168:105447496 1.623e-03 -0.8802 1.0 5.290e-01 0.2175 1
10:106381903_G_T rs61861238 10:105471887:105473455 6.153e-04 1.245 1.0 6.169e-01 0.1125 1
10:105395453_T_C rs7900994 10:105511233:105513868 1.975e-04 1.796 0.57583680699 9.338e-02 0.0725 1
10:105315821_G_A rs116999811 10:105643795:105649421 1.183e-02 -1.455 1.0 9.512e-01 0.0425 1
10:106647837_T_A rs61867321 10:105677494:105678663 1.994e-03 0.9335 1.0 3.436e-01 0.2325 1
10:105324170_A_G rs7084783 10:105726665:105727820 8.592e-03 -0.6889 1.0 7.945e-01 0.49 1
10:105807312_G_A rs17821676 10:105880716:105882242 1.039e-04 1.575 0.334909709562 1.342e-01 0.12 1
10:105944815_C_A rs145800519 10:106028474:106029198 3.607e-04 -1.969 1.0 2.864e-01 0.0175 1
10:106306345_C_G rs11192112 10:106032845:106035750 1.038e-02 -0.7447 1.0 6.852e-01 0.3125 1
10:106268559_A_G rs7091713 10:106049223:106053345 1.521e-03 -0.7211 1.0 2.649e-01 0.6225 1
10:105179885_A_G rs138873813 10:106063665:106066092 3.686e-04 1.717 1.0 3.937e-01 0.0325 1
10:105330947_T_A rs12253987 10:106083634:106086136 1.323e-04 -1.036 0.459210767758 1.105e-01 0.185 1
10:105307889_T_C rs55928628 10:106096074:106099025 3.415e-03 -0.7776 1.0 4.209e-01 0.3725 1
10:105169582_A_G rs41287492 10:106109093:106114209 2.428e-03 -1.504 1.0 2.695e-01 0.0775 1
10:105519375_A_G rs9663414 10:106165201:106167443 1.676e-04 -0.8414 0.597365037685 2.987e-01 0.4325 1
10:105794855_C_T rs11596890 10:106338658:106342189 3.194e-03 -1.668 1.0 9.637e-01 0.07 1
10:105499253_G_A rs139953073 10:106373430:106375719 1.656e-03 -1.774 1.0 6.398e-01 0.0225 1
10:106371286_C_T rs12413711 10:106382359:106383031 8.378e-04 -1.498 1.0 5.757e-02 0.0675 1
10:107437698_C_T rs7915162 10:108383618:108386262 1.205e-03 0.9259 1.0 8.758e-01 0.585 1
10:109433484_A_G rs7072807 10:108464908:108465858 1.688e-03 -0.8025 1.0 2.308e-01 0.52 1
10:107733418_C_T rs503515 10:108470441:108471947 1.865e-04 1.09 0.729744846999 1.158e-01 0.62 1
10:1963068_C_T rs11592109 10:1094323:1095708 6.169e-05 1.005 0.256584372228 3.847e-02 0.3525 1
10:109836188_T_C rs79487054 10:109574507:109575552 3.231e-03 1.663 1.0 9.723e-01 0.0425 1
10:1546870_C_T rs59719764 10:1102031:1103772 9.845e-07 1.324 0.00414189537199 1.486e-03 0.19 0.242884050629286
10:111258134_C_A rs7899270 10:110304123:110304983 4.599e-03 -0.6037 1.0 2.973e-01 0.62 1
10:11150845_T_C rs12218382 10:11154219:11155909 6.046e-06 -1.306 0.0276916429031 1.985e-03 0.155 0.862052883417557
10:111536384_C_T rs12770630 10:111612051:111613163 2.904e-03 -0.9373 1.0 4.686e-01 0.145 1
10:112518629_C_G rs17762768 10:111642272:111645131 4.730e-04 -1.188 1.0 8.133e-01 0.1525 1
10:112463085_C_G rs59818674 10:111715708:111717126 1.606e-03 0.9532 1.0 2.591e-01 0.225 1
10:112130489_A_G rs7100907 10:111736641:111739195 8.747e-04 1.384 1.0 3.327e-01 0.1 1
10:111239689_G_A rs7897459 10:111794816:111795498 1.405e-03 0.8652 1.0 6.224e-01 0.305 1
10:111368885_T_C rs139531712 10:111833983:111834448 5.406e-04 -1.53 1.0 8.530e-01 0.09 1
10:11879926_C_T rs942539 10:11189046:11190324 3.312e-04 -0.9078 1.0 1.099e-01 0.525 1
10:112543345_G_A rs1570426 10:111895116:111899175 1.980e-04 1.792 0.647950704043 9.256e-02 0.1225 1
10:110976229_T_C rs17711027 10:111965533:111966710 1.971e-03 -1.409 1.0 9.871e-01 0.105 1
10:111052000_G_A rs117362119 10:111967829:111969428 3.128e-04 -1.741 1.0 5.894e-01 0.0225 1
10:112940034_T_C rs4918628 10:111981225:111981979 9.105e-04 1.164 1.0 4.094e-01 0.1525 1
10:112481705_A_T rs72823852 10:111984934:111987570 1.162e-03 -1.604 1.0 6.406e-01 0.055 1
10:113028617_C_T rs10509938 10:112037786:112040219 3.597e-04 1.573 1.0 4.516e-02 0.07 1
10:11505743_G_A rs113611342 10:11204850:11205580 8.454e-04 1.845 1.0 3.493e-01 0.045 1
10:112381832_T_C rs79387564 10:112064080:112065070 4.544e-03 1.427 1.0 6.365e-01 0.0475 1
10:113003577_G_T rs12769814 10:112065476:112066424 1.028e-03 1.603 1.0 1.637e-01 0.0675 1
10:10318748_T_G rs71485678 10:11206886:11209169 3.751e-04 -1.95 1.0 1.710e-02 0.035 1
10:112712469_C_T rs4335469 10:112070878:112071511 2.601e-03 -0.8696 1.0 3.900e-01 0.71 1
10:112133326_A_T rs72830485 10:112113586:112114642 1.777e-04 -1.441 0.574096080498 2.395e-02 0.08 1
10:112612802_A_G rs4917589 10:112257119:112258546 1.321e-03 1.276 1.0 4.230e-01 0.855 1
10:112470471_G_A rs17829262 10:112305833:112308839 1.152e-04 -1.124 0.404138019652 6.516e-02 0.1425 1
10:112293202_G_A rs79878110 10:112315940:112317370 1.373e-03 -1.587 1.0 2.916e-01 0.0425 1
10:112647195_C_T rs10787287 10:112326933:112327956 3.356e-04 0.9611 1.0 2.003e-01 0.7775 1
10:112549421_G_A rs11195321 10:112360038:112360910 1.049e-03 1.826 1.0 3.248e-01 0.1075 1
10:112704740_G_A rs4918614 10:112369082:112370607 1.846e-03 -0.8239 1.0 4.676e-01 0.685 1
10:112428879_C_T rs9651417 10:112431481:112432612 2.261e-05 -0.9989 0.0818192938925 1.494e-02 0.43 1
10:112150467_T_C rs7096409 10:112504929:112507073 9.070e-05 1.086 0.321903622762 3.219e-02 0.5275 1
10:112844673_G_A rs12241439 10:112563105:112564293 2.205e-05 1.083 0.0783531322619 2.668e-02 0.2225 1
10:112691862_A_G rs73343859 10:112614999:112615817 1.956e-04 1.791 0.691846284765 9.543e-02 0.065 1
10:112200223_C_T rs148609638 10:112631364:112633100 8.050e-04 -1.637 1.0 1.986e-01 0.05 1
10:112543345_G_A rs1570426 10:112652886:112654778 2.471e-04 1.767 0.878371084254 1.200e-01 0.1225 1
10:112200223_C_T rs148609638 10:112678041:112680198 1.243e-03 -1.586 1.0 4.363e-01 0.05 1
10:11195342_T_C rs17149653 10:11312456:11313280 1.017e-04 1.562 0.444030580462 7.273e-02 0.0825 1
10:113885445_A_G rs2803595 10:113896206:113898852 7.609e-04 1.329 1.0 5.114e-01 0.135 1
10:114123946_C_G rs2094266 10:113898973:113900990 2.834e-03 -0.7799 1.0 9.972e-01 0.39 1
10:114902990_C_T rs17130192 10:114067629:114068260 1.166e-03 1.82 1.0 8.396e-01 0.07 1
10:114093351_G_C rs2419625 10:114074059:114075847 1.930e-04 -0.8308 0.638053945039 1.255e-01 0.56 1
10:113602839_T_C rs1157714 10:114206045:114207337 1.214e-03 1.462 1.0 1.818e-01 0.0475 1
10:114278734_A_G rs4554811 10:114231491:114232772 6.585e-04 -1.038 1.0 2.062e-01 0.0825 1
10:11181364_G_A rs73575671 10:11466371:11467040 6.984e-04 -1.656 1.0 3.533e-01 0.0575 1
10:115070484_C_T rs579848 10:114867748:114869461 3.051e-04 -0.9573 1.0 2.438e-01 0.26 1
10:115055230_G_A rs2788179 10:114886340:114886932 4.027e-04 1.941 1.0 8.206e-01 0.9625 1
10:11468358_G_A rs4747912 10:11513779:11515984 1.166e-05 -0.9548 0.0510800815459 4.188e-02 0.7725 1
10:114433547_C_T rs77585493 10:115322544:115324330 6.769e-04 -1.889 1.0 7.422e-01 0.0375 1
10:115006898_G_A rs72828158 10:115558650:115559783 5.775e-04 -1.424 1.0 5.606e-01 0.1 1
10:11730329_A_C rs12248364 10:11556988:11558199 1.449e-03 -1.788 1.0 4.218e-01 0.0825 1
10:115035419_G_A rs11592844 10:115863006:115863783 1.785e-04 1.302 0.635371039941 4.662e-01 0.255 1
10:116048017_C_T rs141512224 10:115933626:115934507 1.183e-03 -1.605 1.0 4.718e-01 0.0275 1
10:116043426_T_A rs67035778 10:116063498:116064804 5.401e-04 1.69 1.0 2.391e-01 0.0925 1
10:116177246_C_T rs10885564 10:116218712:116219354 6.025e-05 1.728 0.201951594634 2.324e-02 0.9425 1
10:115343287_C_T rs2302373 10:116229371:116232739 2.180e-03 0.8146 1.0 3.448e-01 0.5925 1
10:116649440_G_A rs11196964 10:116309885:116310982 2.094e-03 -1.17 1.0 4.243e-01 0.0975 1
10:115573378_T_C rs12259804 10:116545911:116546602 4.601e-04 1.716 1.0 3.689e-01 0.055 1
10:116380997_A_G rs117990623 10:116580535:116582130 1.093e-03 1.827 1.0 6.249e-01 0.0325 1
10:116722834_G_T rs12764662 10:116582227:116583254 1.155e-02 -0.7465 1.0 9.789e-01 0.315 1
10:116365041_G_A rs2497666 10:116639220:116640044 8.192e-04 1.401 1.0 2.923e-01 0.9125 1
10:11839030_T_A rs10906019 10:11799134:11801214 4.505e-04 -0.759 1.0 4.318e-01 0.41 1
10:117807881_C_T rs7907882 10:118203495:118204947 6.468e-03 0.8578 1.0 6.536e-01 0.1225 1
10:118176663_C_T rs10749212 10:118280514:118281793 3.319e-03 -1.349 1.0 3.398e-01 0.9025 1
10:119071235_T_G rs77976782 10:118441160:118442316 4.448e-04 -1.934 1.0 5.446e-01 0.04 1
10:119179082_A_G rs181502 10:118546466:118549283 2.043e-03 0.689 1.0 8.719e-01 0.49 1
10:119438168_C_G rs1337326 10:118556021:118556864 1.477e-03 1.34 1.0 7.275e-01 0.16 1
10:12481885_A_G rs56365153 10:11861094:11862849 2.049e-05 1.794 0.0904274733056 9.043e-02 0.0925 1
10:119710886_G_C rs11198199 10:118926038:118929676 8.054e-05 -0.9193 0.248548138175 5.480e-02 0.4775 1
10:119183424_G_T rs181499 10:118933051:118937070 5.433e-04 0.963 1.0 6.581e-01 0.3675 1
10:119388275_G_A rs17096509 10:118974205:118977893 5.994e-05 -1.228 0.180430526437 4.816e-03 0.195 1
10:119579602_T_C rs10886146 10:118984450:118987533 6.304e-04 -0.8672 1.0 4.302e-01 0.56 1
10:118404232_G_A rs11197779 10:118996629:118997455 3.308e-03 0.9126 1.0 7.022e-01 0.1675 1
10:118288315_A_G rs34548226 10:119078049:119081416 1.626e-03 -0.7825 1.0 4.413e-01 0.34 1
10:119177760_G_A rs1638662 10:119133250:119135749 5.575e-04 -0.8776 1.0 3.821e-01 0.2275 1
10:119465118_G_A rs7088082 10:119200627:119203715 5.564e-03 -0.7938 1.0 6.524e-01 0.1925 1
10:119356065_C_T rs11198043 10:119221817:119222360 1.780e-04 -1.638 0.53975525421 5.017e-01 0.105 1
10:119177760_G_A rs1638662 10:119254422:119256752 9.682e-04 0.8384 1.0 7.527e-01 0.2275 1
10:119329341_G_A rs855775 10:119296910:119297448 6.355e-03 -0.8795 1.0 9.512e-01 0.175 1
10:956400_C_T rs7069505 10:119877:120352 1.300e-03 0.7336 1.0 8.218e-02 0.41 1
10:120565496_A_G rs34510098 10:119999697:120003056 2.668e-04 -1.299 0.932041435453 1.690e-01 0.205 1
10:120733241_A_T rs2901170 10:120018795:120019456 2.071e-04 0.7309 0.723055671421 3.312e-01 0.4375 1
10:119823437_A_G rs10886198 10:120219014:120219869 3.220e-04 1.341 1.0 2.905e-01 0.24 1
10:12550918_T_G rs11257840 10:12028123:12030222 4.048e-04 1.014 1.0 2.459e-01 0.4425 1
10:120484949_T_C rs72641394 10:120327001:120328511 4.888e-03 1.606 1.0 4.698e-01 0.1 1
10:119849144_A_C rs1932644 10:120479666:120481612 3.472e-04 -0.885 1.0 4.333e-01 0.3225 1
10:119515218_C_T rs75050621 10:120513449:120514961 9.391e-04 -1.615 1.0 6.424e-01 0.0575 1
10:119650218_A_C rs12784814 10:120560367:120561408 1.373e-04 -0.949 0.456704255912 2.385e-01 0.47 1
10:120850631_A_G rs10886380 10:120587098:120587766 1.062e-03 0.753 1.0 8.277e-02 0.42 1
10:121604369_T_C rs4752346 10:120609569:120611133 1.003e-03 1.479 1.0 3.658e-01 0.15 1
10:121826263_A_T rs10886587 10:120839507:120840699 6.001e-04 1.678 1.0 1.007e-01 0.92 1
10:11911372_A_G rs11257368 10:12084644:12085501 3.791e-04 -1.179 1.0 2.385e-01 0.1475 1
10:120769918_A_G rs10787893 10:120897901:120899640 1.492e-05 1.069 0.052557346969 1.085e-02 0.355 1
10:120720838_T_C rs10886349 10:120924670:120925621 2.212e-04 -1.215 0.789727626771 7.094e-01 0.8075 1
10:121903070_A_C rs190088747 10:120937862:120938898 1.055e-03 -1.616 1.0 5.508e-01 0.045 1
10:120523997_T_G rs12358672 10:120957685:120959323 7.149e-04 -1.878 1.0 1.110e-01 0.0775 1
10:121714108_A_G rs10749331 10:120965159:120970735 3.746e-04 -1.283 1.0 2.868e-01 0.8325 1
10:121068734_A_G rs915392 10:121065785:121066881 2.322e-04 -0.8281 0.864120284092 4.852e-01 0.4725 1
10:11153246_G_A rs1747708 10:12110325:12111643 2.897e-04 -1.056 1.0 3.761e-01 0.3325 1
10:121418228_G_A rs7906577 10:121115302:121116080 2.061e-05 1.593 0.0772016149416 7.246e-03 0.1 1
10:120937283_G_C rs11198811 10:121175426:121178250 4.321e-05 1.021 0.157759796255 1.560e-02 0.3625 1
10:121794753_A_G rs17096018 10:121203447:121207268 3.524e-04 -1.011 1.0 1.761e-01 0.55 1
10:121248096_G_A rs2991772 10:121248891:121250101 5.698e-05 -1.168 0.204102797846 4.995e-02 0.2075 1
10:121169702_G_A rs75619481 10:121356111:121356949 9.263e-04 1.617 1.0 7.003e-01 0.04 1
10:122359040_A_G rs11594669 10:121361925:121362621 3.752e-04 1.06 1.0 4.138e-01 0.32 1
10:122382501_G_C rs36094842 10:121444606:121447515 4.005e-05 -1.485 0.146990934246 2.381e-02 0.1225 1
10:122303500_G_A rs7910507 10:121484971:121486466 1.334e-03 -1.191 1.0 1.716e-01 0.075 1
10:121857405_A_AC rs11444725 10:121508707:121510917 6.664e-05 -1.733 0.249888289741 1.624e-02 0.8775 1
10:122121788_C_T rs10886671 10:121618379:121620730 6.546e-04 -0.7258 1.0 3.345e-01 0.4525 1
10:122355414_A_C rs10886720 10:121632005:121632870 7.647e-04 -0.8569 1.0 2.059e-01 0.535 1
10:13030827_T_C rs79616254 10:12171192:12172030 1.644e-03 1.563 1.0 9.834e-01 0.0725 1
10:122472449_G_A rs76191949 10:122096177:122097152 7.396e-04 -1.657 1.0 8.079e-01 0.0275 1
10:11916375_A_C rs189637716 10:12237357:12238665 3.861e-04 -1.247 1.0 6.303e-01 0.0925 1
10:11478446_A_G rs4747913 10:12255814:12257534 8.048e-05 1.023 0.376180221641 2.099e-01 0.2375 1
10:122764181_T_C rs2263920 10:122701904:122703057 9.770e-06 1.086 0.0409853737441 2.790e-03 0.355 1
10:123136374_T_C rs9420327 10:122708278:122709145 5.171e-06 -1.058 0.0217580734438 6.355e-03 0.515 0.758151017516579
10:12534998_A_G rs2768437 10:12285739:12286528 1.980e-03 -1.3 1.0 7.420e-01 0.115 1
10:12101420_T_C rs7912747 10:12305217:12306882 2.528e-04 -1.619 1.0 4.181e-01 0.9025 1
10:13031971_G_A rs12763563 10:12307577:12308553 7.924e-05 0.9477 0.376483473736 6.592e-02 0.275 1
10:123207298_C_T rs55896038 10:123367978:123368840 3.809e-08 -1.056 0.000166781006161 2.780e-05 0.54 0.0196080653340675
10:123156045_G_A rs149296403 10:123493978:123494676 5.245e-04 1.689 1.0 1.571e-01 0.055 1
10:123863961_G_A rs10887068 10:123659471:123661482 1.939e-05 0.9397 0.0807605438621 3.713e-02 0.3025 1
10:123104323_C_A rs143482607 10:123734223:123735056 1.185e-03 -1.603 1.0 8.824e-01 0.045 1
10:124187396_A_G rs150948692 10:123900635:123903792 6.402e-04 -1.901 1.0 1.059e-01 0.02 1
10:11868814_C_T rs4570490 10:12390637:12392984 9.942e-05 1.138 0.475006153813 3.462e-01 0.375 1
10:123997717_A_G rs1010657 10:124026902:124028414 3.763e-03 -0.6957 1.0 5.521e-01 0.4825 1
10:124509208_G_C rs72836182 10:124194551:124195822 6.129e-05 1.066 0.257172733797 1.599e-01 0.2425 1
10:125299231_A_T rs7909890 10:124326246:124327030 2.103e-04 1.778 0.948901355173 4.487e-01 0.02 1
10:123855797_C_G rs11200395 10:124739247:124740437 8.897e-04 0.9205 1.0 3.274e-01 0.42 1
10:124591281_TG_T rs138565378 10:124768012:124768745 2.706e-04 -0.8946 1.0 6.237e-01 0.5275 1
10:124180176_G_A rs35777422 10:124891162:124894209 1.846e-03 -0.9519 1.0 6.813e-01 0.3475 1
10:124957828_G_A rs2495769 10:124913512:124914391 3.803e-04 0.8528 1.0 7.044e-01 0.315 1
10:125316572_T_G rs66537982 10:125317304:125321376 3.788e-04 -1.944 1.0 1.747e-01 0.1175 1
10:125212534_T_C rs705136 10:125332456:125333186 2.244e-03 -1.72 1.0 6.167e-01 0.92 1
10:125813126_C_A rs11488755 10:125341308:125342172 1.281e-04 0.8867 0.606636527744 4.931e-02 0.645 1
10:125266427_G_A rs139454552 10:125726915:125728251 3.525e-04 -1.967 1.0 6.552e-02 0.0325 1
10:125356265_T_C rs72836856 10:125752742:125756304 3.967e-04 -1.94 1.0 5.016e-01 0.035 1
10:125050329_C_T rs76999698 10:125756337:125758010 7.074e-04 -1.512 1.0 1.929e-01 0.07 1
10:126216120_C_T rs11245259 10:125784619:125785655 2.339e-04 0.8747 1.0 1.321e-01 0.4725 1
10:125710381_C_T rs28684563 10:125794958:125796234 2.128e-04 -0.9804 1.0 3.202e-01 0.2825 1
10:125515826_G_C rs1896377 10:125850436:125854504 1.618e-04 1.289 0.790779916758 1.521e-01 0.105 1
10:125509642_T_C rs2362676 10:126077144:126080351 8.150e-04 -1.321 1.0 6.600e-01 0.92 1
10:126644482_T_C rs4962711 10:126091667:126093195 5.094e-04 -1.178 1.0 2.932e-01 0.735 1
10:126824728_A_G rs11245516 10:126107200:126108070 4.201e-04 0.8673 1.0 3.027e-01 0.32 1
10:126357963_C_A rs7086834 10:126150083:126151158 2.219e-04 -1.127 1.0 2.706e-01 0.845 1
10:125798111_T_C rs28375663 10:126217782:126219835 3.432e-03 0.893 1.0 9.818e-01 0.175 1
10:126055704_A_G rs2037152 10:126222165:126223782 9.538e-07 1.089 0.00477099200065 4.771e-03 0.5025 0.269457858642281
10:126722814_G_A rs876147 10:126227104:126229484 1.846e-04 1.794 0.921799761639 2.028e-01 0.09 1
10:125589100_T_C rs7089866 10:126300227:126300821 4.297e-05 -1.536 0.207635473115 1.038e-01 0.14 1
10:125807624_C_T rs28461349 10:126319525:126321123 8.084e-04 0.7567 1.0 5.005e-01 0.6375 1
10:125655317_G_A rs28756735 10:126329094:126330491 1.945e-03 0.7456 1.0 3.719e-01 0.3975 1
10:126813661_C_T rs10466248 10:126335110:126336953 3.897e-04 -1.091 1.0 2.485e-01 0.21 1
10:125855340_C_T rs6588740 10:126337010:126337858 4.873e-04 0.9341 1.0 9.313e-02 0.6975 1
10:125661475_A_C rs7918322 10:126359331:126360837 1.713e-04 -1.12 0.808525301522 2.582e-02 0.1775 1
10:125774073_T_C rs7905369 10:126365784:126366536 4.807e-04 1.165 1.0 3.333e-01 0.895 1
10:126065048_G_A rs34744211 10:126373369:126374527 2.382e-03 0.734 1.0 9.997e-01 0.325 1
10:125439147_T_TG rs150594925 10:126407304:126409409 7.031e-05 -0.9815 0.326805145266 2.163e-01 0.415 1
10:127083187_G_A rs150478085 10:126409889:126410769 1.173e-03 -1.612 1.0 5.999e-01 0.05 1
10:127235279_A_G rs10901404 10:126429114:126436377 2.578e-03 1.273 1.0 7.532e-01 0.085 1
10:126755887_A_G rs2935652 10:126480008:126481182 7.713e-04 0.8154 1.0 3.488e-01 0.425 1
10:125852659_C_A rs149349730 10:126515945:126516883 2.787e-04 -1.597 1.0 2.342e-01 0.025 1
10:126286173_C_A rs11599255 10:126604884:126606383 2.946e-04 -1.213 1.0 3.600e-01 0.1475 1
10:127215608_C_T rs10794007 10:126680122:126681847 1.215e-04 0.9559 0.511245450291 1.174e-01 0.6175 1
10:126739338_T_C rs386608227 10:126735149:126737522 1.480e-03 0.8215 1.0 4.604e-01 0.3525 1
10:126395144_C_T rs76495587 10:126749124:126751232 7.206e-04 1.653 1.0 6.499e-01 0.0275 1
10:127219798_C_A rs61871645 10:126847105:126850899 9.737e-04 -1.615 1.0 9.027e-01 0.115 1
10:13372035_G_C rs11258329 10:12698386:12699201 3.734e-04 1.962 1.0 1.504e-01 0.0225 1
10:127209003_T_A rs4962308 10:127210425:127211391 2.932e-04 -1.122 1.0 2.212e-01 0.8075 1
10:128271163_G_A rs76005856 10:127407755:127408647 4.002e-04 1.718 1.0 4.754e-01 0.0675 1
10:127219798_C_A rs61871645 10:127511326:127512266 2.398e-04 -1.762 1.0 4.120e-01 0.115 1
10:13200057_A_C rs10796033 10:12752690:12754739 7.968e-04 -0.7803 1.0 4.225e-01 0.2725 1
10:127824538_T_C rs11819232 10:127670148:127671690 1.972e-07 1.294 0.000853617239335 7.152e-04 0.2 0.07287264709339
10:12819037_A_G rs2399890 10:12823122:12825097 1.915e-08 -1.199 9.03725377455e-05 4.108e-06 0.8 0.0129392938358006
10:129690837_G_T rs35890579 10:129041148:129042419 1.229e-04 1.561 0.614758378334 1.591e-01 0.055 1
10:129795715_G_A rs11593952 10:129361600:129362747 4.261e-06 -1.069 0.0221747747546 1.844e-02 0.3 0.76308728752559
10:13738685_A_T rs7901792 10:12943958:12945025 1.545e-03 -0.7772 1.0 5.991e-01 0.325 1
10:129648263_G_T rs11018340 10:129651613:129653679 2.082e-06 -1.165 0.0110575328781 7.438e-04 0.2175 0.487938369309508
10:129486626_T_C rs10741283 10:129668215:129669181 2.100e-03 1.23 1.0 2.137e-01 0.8525 1
10:129264102_G_A rs4751421 10:129703475:129706329 1.110e-03 0.804 1.0 4.254e-01 0.45 1
10:129944884_G_A rs4750939 10:129717588:129718329 8.176e-05 -1.07 0.445916515196 1.027e-01 0.355 1
10:129930349_C_T rs2387327 10:129809039:129811177 3.076e-05 0.9607 0.17099100637 9.318e-02 0.3875 1
10:130228363_C_T rs12768121 10:129832145:129835456 4.881e-05 1.531 0.269359876578 1.154e-01 0.055 1
10:129127303_A_G rs11017346 10:129845428:129847014 2.370e-03 -1.519 1.0 6.045e-01 0.1 1
10:129863509_C_T rs76415306 10:129849044:129850187 1.016e-03 -1.831 1.0 7.015e-01 0.085 1
10:129479727_C_T rs10765143 10:129852352:129853117 3.928e-04 -0.9356 1.0 3.669e-01 0.6925 1
10:129438496_C_A rs4335461 10:129860406:129861885 5.531e-04 0.8164 1.0 3.952e-02 0.5875 1
10:129482709_C_A rs10830158 10:129861901:129863992 1.670e-03 -0.9416 1.0 3.700e-01 0.695 1
10:129484880_G_T rs7922096 10:129866170:129869714 2.658e-05 -1.102 0.147161261688 1.002e-02 0.2025 1
10:129982278_C_T rs12355914 10:129876032:129877628 7.994e-04 -1.224 1.0 2.288e-01 0.13 1
10:129644965_C_T rs57192942 10:129924620:129925242 6.024e-05 1.52 0.334222559861 6.150e-02 0.1425 1
10:129930349_C_T rs2387327 10:129947015:129950015 2.233e-04 0.8732 1.0 3.149e-01 0.3875 1
10:129930349_C_T rs2387327 10:130006623:130011799 7.372e-05 0.9284 0.412598623594 4.126e-01 0.3875 1
10:132691216_G_T rs386595116 10:131907148:131909918 2.034e-04 1.231 1.0 1.643e-01 0.1925 1
10:132691216_G_T rs386595116 10:131986649:131990010 1.738e-03 1.065 1.0 5.399e-01 0.1925 1
10:14161394_C_T rs76041017 10:13202556:13203805 8.672e-05 1.864 0.423195286215 2.317e-02 0.05 1
10:132638987_T_C rs1703704 10:133251301:133253568 1.934e-04 0.9245 1.0 3.323e-01 0.6625 1
10:12547135_C_T rs7920446 10:13344164:13344896 3.289e-04 -1.055 1.0 7.094e-01 0.3475 1
10:134737806_T_C rs4880289 10:133836318:133838196 1.556e-04 -1.652 0.740325543221 1.393e-01 0.0275 1
10:134736474_G_A rs78352593 10:133955593:133957056 5.224e-04 1.437 1.0 4.715e-01 0.0625 1
10:134736474_G_A rs78352593 10:134035955:134037212 5.536e-04 1.435 1.0 5.967e-01 0.0625 1
10:13414068_G_A rs12217742 10:13412855:13415030 2.710e-07 -1.157 0.00135780135039 6.789e-04 0.1575 0.102542272637263
10:134224772_G_T rs12570012 10:134165770:134168513 8.736e-05 -1.696 0.375844078633 9.557e-02 0.105 1
10:134807532_A_G rs10870221 10:134173613:134175084 1.131e-04 -0.8429 0.482497519793 1.684e-01 0.61 1
10:134729762_A_G rs7096936 10:134199011:134201791 5.058e-04 0.7418 1.0 4.422e-01 0.355 1
10:134862983_A_G rs7894708 10:134208944:134211839 7.592e-04 -0.9086 1.0 4.901e-01 0.6275 1
10:133914904_G_A rs2379226 10:134257045:134257643 1.564e-03 -0.986 1.0 5.199e-01 0.15 1
10:133516836_C_A rs74160164 10:134259792:134262183 1.608e-03 1.766 1.0 2.186e-01 0.0325 1
10:133293210_T_C rs117180788 10:134264881:134269378 6.804e-04 -1.885 1.0 6.136e-01 0.045 1
10:134214263_C_G rs35949669 10:134269726:134273596 2.720e-03 -0.7598 1.0 5.698e-01 0.3075 1
10:133868153_T_G rs61865667 10:134349956:134351798 4.723e-03 1.142 1.0 9.879e-01 0.085 1
[truncated: 21,879 more rows]

## Sheet: H3K4me3
chr:pos_ref_alt rsid phenotypeID p.value beta Bonferroni.p lFDR alt.AF gFDR
[truncated: 26,154 more rows]

[truncated: 2 more sheets: H3K27me3, H3K27me3atK4me3]
