# Supplementary material for: Genetic perturbation of PU.1 binding and chromatin looping at neutrophil enhancers associates with autoimmune disease
Source: Nat Commun. 2021 Apr 16;12:2298. doi: 10.1038/s41467-021-22548-8 (PMC8052402; doi:10.1038/s41467-021-22548-8)
Supplement: Supplementary file 6 — Supplementary Data 3 [file 41467_2021_22548_MOESM6_ESM.xlsx]

## Sheet: Sheet1
chr:pos_ref_alt	rsid	phenotypeID	p.value	beta	Bonferroni.p	lFDR	alt.AF	gFDR	dist_lead_to_peak.edge	Class
10:121062068_C_T	rs10886445	10:121065212:121065822	5.812e-16	-0.9498	2.43739e-12	1.865e-12	0.5275	2.24711e-10	3144	Distal
10:27610483_T_C	rs237604	10:26863655:26864357	8.873e-14	1.033	4.41177e-10	3.686e-11	0.445	2.8077e-08	746126	Distal
10:126697114_G_A	rs4962419	10:126697060:126697746	2.485e-10	1.029	1.04076e-06	1.793e-07	0.2875	3.64866e-05	54	Proximal
10:101270054_G_A	rs11190125	10:101190304:101191427	3.27e-07	1.083	0.00112315	0.0001604	0.105	0.022262	78627	Distal
10:112357254_A_C	rs12415574	10:112355357:112355907	2.12e-07	-1.239	0.000801698	1.356e-05	0.1075	0.0165085	1347	Proximal
10:27606954_T_C	rs237599	10:26917362:26917838	8.779e-15	1.001	4.39988e-11	1.319e-11	0.515	3.2936e-09	689116	Distal
10:114136349_G_C	rs2277208	10:114149066:114149648	7.881e-19	-1.165	2.65369e-15	6.481e-16	0.4975	3.89314e-13	12717	Distal
10:127824538_T_C	rs11819232	10:127824324:127825152	1.111e-21	1.29	4.53051e-18	3.767e-18	0.2	1.10776e-15	214	Proximal
10:28634347_A_G	rs1776092	10:28633859:28634306	2.902e-14	-1.113	1.41512e-10	4.804e-12	0.24	9.86531e-09	41	Proximal
10:28692622_G_A	rs2368322	10:28689014:28690379	3.443e-07	-0.742	0.00166878	0.0004759	0.4525	0.0315694	2243	Proximal
11:34443753_G_T	rs11032682	11:34443667:34444396	1.748e-09	0.8271	7.96271e-06	1.519e-06	0.3925	0.000238816	86	Proximal
10:111978723_T_C	rs1318388	10:111978358:111979035	6.816e-18	1.308	2.33454e-14	1.958e-14	0.815	2.8522e-12	312	Proximal
10:108751526_A_G	rs1536673	10:108751828:108752253	5.969e-22	-1.19	2.57363e-18	7.754e-20	0.325	6.62076e-16	302	Proximal
10:101270054_G_A	rs11190125	10:101290348:101290809	8.133e-08	1.125	0.000271477	1.734e-05	0.105	0.00620593	20294	Distal
10:116639889_A_C	rs6585300	10:116258186:116258848	6.081e-07	-0.6831	0.00207116	0.0001658	0.4875	0.03838	381041	Distal
11:122513555_A_T	rs10790517	11:122518061:122519115	4.483e-16	1.019	1.67615e-12	1.311e-13	0.39	1.57403e-10	4506	Distal
10:51503178_G_A	rs2611475	10:51502858:51504791	1.338e-13	0.908	3.12608e-10	1.32e-11	0.5975	2.05758e-08	320	Proximal
10:51832971_G_C	rs61856713	10:51827424:51827891	4.169e-15	1.015	8.5342e-12	4.672e-12	0.4225	7.10146e-10	5080	Distal
10:51518787_C_T	rs2611506	10:51517256:51518749	1.636e-22	1.148	3.77183e-19	4.828e-21	0.6125	1.1202e-16	38	Proximal
10:43081996_C_T	rs28404481	10:42529259:42529699	1.558e-07	1.394	0.000373082	2.576e-06	0.075	0.00828492	552297	Distal
10:42735999_C_G	rs11528491	10:42394378:42394597	3.03e-10	0.9331	5.96815e-07	2.237e-09	0.43	2.17799e-05	341402	Distal
1:110364709_G_A	rs72705287	1:110364877:110365631	1.697e-08	0.9631	5.96414e-05	1.491e-05	0.215	0.00152038	168	Proximal
10:45887118_A_G	rs55837212	10:45890902:45891463	1.036e-07	1.03	0.000287293	2.402e-05	0.1525	0.00651851	3784	Distal
10:43622368_T_A	rs2075913	10:43616251:43616786	9.486e-15	-1.151	3.95871e-11	2.828e-12	0.8	2.98784e-09	5582	Distal
10:60015313_G_T	rs2790241	10:60042186:60042923	5.158e-22	-1.29	2.15646e-18	2.523e-20	0.215	5.66731e-16	26873	Distal
1:110364709_G_A	rs72705287	1:110363599:110364505	5.063e-07	0.8742	0.00178204	0.0001974	0.215	0.0335211	204	Proximal
11:102572241_G_A	rs2846703	11:102582747:102583234	2.713e-08	0.8686	0.000138197	4.724e-05	0.705	0.00330604	10506	Distal
11:102598799_T_C	rs7946781	11:102598348:102598959	7.59e-09	0.6973	3.85502e-05	8.878e-06	0.45	0.00102046	160	Proximal
10:103815495_G_A	rs67497633	10:103815054:103816333	5.512e-08	-1.024	0.000143798	9.319e-05	0.1725	0.00342658	441	Proximal
10:81554922_T_C	rs79961338	10:81504581:81504935	1.293e-14	-1.016	5.55166e-11	1.263e-11	0.3275	4.10531e-09	49987	Distal
11:128529232_T_C	rs10893907	11:128528266:128528943	2.107e-15	-1.115	8.69051e-12	9.905e-13	0.265	7.2151e-10	289	Proximal
11:128530255_A_G	rs59183219	11:128529677:128530253	1.205e-15	-1.305	4.97452e-12	1.555e-13	0.2	4.30614e-10	2	Proximal
11:117902169_T_A	rs586304	11:117959280:117959831	1.358e-10	0.8319	5.05017e-07	5.05e-07	0.4875	1.87102e-05	57111	Distal
11:118661055_T_C	rs1790188	11:118661216:118663006	1.172e-13	-1.445	4.0058e-10	1.744e-11	0.875	2.57627e-08	161	Proximal
11:2923826_A_G	rs367035	11:2920514:2921123	2.839e-08	-0.748	0.000124767	8.929e-05	0.495	0.00300443	2703	Distal
11:2927378_T_C	rs410335	11:2922705:2924162	1.081e-10	-0.8685	4.76061e-07	3.597e-07	0.6425	1.77454e-05	3216	Distal
11:118108331_C_A	rs55768116	11:118100130:118100711	3.626e-10	0.8071	1.3138e-06	6.138e-08	0.515	4.54479e-05	7620	Distal
11:126339435_A_C	rs7925175	11:126334526:126335349	1.763e-08	0.7607	8.33412e-05	4.159e-05	0.605	0.00207388	4086	Distal
10:30748498_T_C	rs111186234	10:30748104:30748789	7.68e-11	1.564	3.40598e-07	3.1e-07	0.1	1.29605e-05	291	Proximal
10:29716353_C_T	rs8317	10:29737957:29738452	2.045e-23	1.178	1.03772e-19	6.506e-20	0.5425	3.47779e-17	21604	Distal
11:51261695_G_A	rs12226399	11:51575584:51575813	2.312e-07	1.041	0.000557504	3.321e-06	0.105	0.0118474	313889	Distal
11:129698856_C_T	rs10894147	11:129709919:129710588	6.285e-09	-1.3	2.42586e-05	2.621e-06	0.1375	0.000667796	11063	Distal
1:12047028_T_C	rs61776516	1:12045143:12046608	2.037e-24	-1.236	6.1474e-21	5.203e-22	0.6775	2.99419e-18	420	Proximal
10:79318838_T_C	rs2670107	10:79315268:79316189	1.644e-23	1.169	6.37675e-20	6.26e-21	0.5075	2.32943e-17	2649	Distal
10:79312437_T_C	rs816867	10:79314309:79315200	1.576e-19	-1.103	6.11485e-16	4.777e-17	0.49	1.02938e-13	1872	Proximal
10:27608687_G_C	rs237603	10:27608847:27609393	4.616e-16	1.028	2.09312e-12	6.977e-13	0.515	1.94559e-10	160	Proximal
10:14656582_G_C	rs11591568	10:14689961:14690741	5.234e-12	0.922	2.67353e-08	5.175e-09	0.3875	1.24572e-06	33379	Distal
10:27532743_T_G	rs1148167	10:27531657:27532310	3.655e-10	0.9496	1.66562e-06	1.176e-07	0.68	5.67586e-05	433	Proximal
10:15161274_A_C	rs10906832	10:15160522:15161024	1.626e-12	1.024	7.21105e-09	5.158e-09	0.22	3.71537e-07	250	Proximal
10:27643842_T_C	rs56246416	10:27643552:27644018	2.577e-19	-1.246	1.19229e-15	1.192e-15	0.21	1.88547e-13	176	Proximal
10:15248452_A_G	rs6602823	10:15231489:15231911	1.519e-08	-0.986	6.58518e-05	6.448e-05	0.81	0.0016636	16541	Distal
10:14613741_A_G	rs56353815	10:14601869:14602763	2.835e-10	0.8449	1.46072e-06	6.71e-07	0.54	5.01503e-05	10978	Distal
10:122789263_C_G	rs7091388	10:122791784:122792195	3.883e-09	0.9197	1.661e-05	8.513e-06	0.345	0.000469925	2521	Distal
1:109706393_A_G	rs386603112	1:109706056:109706597	1.05e-15	1.001	3.04461e-12	9.166e-13	0.5825	2.74616e-10	204	Proximal
1:109706393_A_G	rs386603112	1:109704640:109705472	1.148e-14	0.9727	3.32797e-11	9.918e-12	0.5825	2.53801e-09	921	Proximal
10:123211880_C_T	rs2114686	10:123286244:123286623	4.221e-15	0.9702	1.85327e-11	9.122e-12	0.4575	1.45905e-09	74364	Distal
10:124321265_C_T	rs11499293	10:124245007:124245547	2.83e-07	0.7002	0.00120321	0.0001092	0.69	0.0236308	75718	Distal
11:124816164_C_T	rs10160591	11:124993995:124994994	6.19e-07	-0.6573	0.00272731	0.001338	0.32	0.0491266	177831	Distal
10:3835352_G_A	rs72771214	10:3849401:3849826	9.813e-12	-1.44	5.15991e-08	4.792e-09	0.1025	2.27936e-06	14049	Distal
1:109706880_A_G	rs647294	1:109726999:109727909	1.212e-09	0.8105	3.49365e-06	2.399e-07	0.5825	0.000111852	20119	Distal
10:6311313_T_G	rs4747976	10:6308939:6309696	1.113e-07	0.8245	0.000562738	0.0001592	0.655	0.0119447	1617	Proximal
10:60144207_G_A	rs4390300	10:60143603:60145534	1.057e-09	-0.8157	4.53055e-06	4.531e-06	0.4525	0.000140972	604	Proximal
10:12490818_A_G	rs12763487	10:12490481:12491321	7.35e-10	0.8901	3.50529e-06	1.603e-06	0.2225	0.000112028	337	Proximal
10:103608495_G_A	rs7090198	10:103608636:103609133	1.585e-09	-1.268	4.03385e-06	6.105e-08	0.1725	0.000127141	141	Proximal
1:120287490_C_T	rs12751987	1:120530033:120530848	6.749e-07	1.554	0.0012257	0.0002582	0.045	0.0239951	242543	Distal
11:18498166_C_T	rs34248982	11:18497942:18498368	1.244e-08	-1.569	5.24968e-05	1.704e-05	0.0525	0.00134955	202	Proximal
1:120923449_T_C	rs139127276	1:120589402:120589964	7.224e-07	0.7387	0.00121082	0.0004302	0.715	0.0237547	333485	Distal
11:198062_C_G	rs11605246	11:191517:192873	9.734e-11	1.043	2.051	1.637e-07	0.215	8.15267e-06	5189	Distal
1:154127549_C_G	rs114697636	1:154126180:154127128	1.526e-07	1.572	0.000434862	0.0004052	0.0525	0.00950593	421	Proximal
1:12015492_TTTACAAAAGG_T	rs150409956	1:12015144:12015718	6.903e-11	-1.965	2.13914e-07	7.794e-09	0.07	8.46616e-06	226	Proximal
10:98420244_C_A	rs6584095	10:98419983:98420580	2.762e-19	1.068	9.10096e-16	4.319e-16	0.46	1.45899e-13	261	Proximal
1:10263824_G_A	rs11121528	1:10268486:10269189	3.291e-09	0.9728	9.72308e-06	1.709e-06	0.25	0.000284375	4662	Distal
11:129693666_C_T	rs11608143	11:129695131:129695835	1.418e-14	-1.613	5.48789e-11	3.756e-12	0.1375	4.06638e-09	1465	Proximal
1:101122755_T_C	rs4991930	1:101092548:101093111	4.112e-12	-0.8713	1.50551e-08	2.039e-10	0.47	7.3641e-07	29644	Distal
10:27672782_A_G	rs666759	10:27672867:27673394	4.348e-21	-1.115	1.98638e-17	3.496e-19	0.6775	4.29363e-15	85	Proximal
10:91002845_C_T	rs1320496	10:91002486:91003312	8.053e-22	1.138	3.27917e-18	8.198e-19	0.505	8.14885e-16	359	Proximal
1:10271490_C_T	rs72864188	1:10445278:10445712	9.56e-10	1.859	2.56968e-06	1.128e-08	0.0375	8.45678e-05	173788	Distal
11:113835843_C_G	rs17615186	11:113818536:113819198	3.904e-07	-1.519	0.00152065	0.0001514	0.0675	0.0292058	16645	Distal
10:27681526_G_A	rs7100677	10:27741636:27742410	7.747e-11	-0.8528	3.45656e-07	9.757e-08	0.275	1.31256e-05	60110	Distal
11:11333188_A_G	rs4909985	11:11332518:11333077	3.049e-17	-1.069	1.65548e-13	5.395e-14	0.71	1.81606e-11	111	Proximal
10:79005918_A_C	rs386598629	10:79005633:79006328	6.185e-09	0.8773	2.26431e-05	2.264e-05	0.6175	0.000625208	285	Proximal
10:79312437_T_C	rs816867	10:79311816:79312422	6.847e-26	-1.199	2.65659e-22	2.241e-23	0.49	1.86625e-19	15	Proximal
10:104548393_G_A	rs2250301	10:104578578:104579234	5.2e-07	0.7537	0.00134158	0.0002184	0.2575	0.026068	30185	Distal
11:61556039_A_C	rs61896141	11:61582235:61583096	1.157e-08	1.05	3.03604e-05	2.24e-05	0.175	0.000817293	26196	Distal
11:306920_T_A	rs7115703	11:307800:309005	3.917e-16	-1.019	0.919316	2.181e-13	0.5075	8.93155e-11	880	Proximal
10:3782419_A_G	rs10795068	10:3782113:3783079	3.96e-19	-1.1	2.06725e-15	4.404e-16	0.71	3.13347e-13	306	Proximal
11:48050995_A_G	rs7130876	11:48050489:48051237	1.71e-13	1.159	5.51966e-10	1.355e-11	0.2175	3.44084e-08	242	Proximal
1:1590575_G_A	rs9661285	1:1590198:1590930	4.1e-09	-0.8172	1.18886e-05	9.466e-06	0.7025	0.00034223	355	Proximal
11:326718_G_A	rs9704354	11:325662:326426	3.131e-24	1.151	0.0748702	7.487e-21	0.4025	3.51899e-18	292	Proximal
10:30888761_A_G	rs300810	10:30888797:30889460	6.345e-09	0.8015	2.59751e-05	5.361e-06	0.5925	0.000709702	36	Proximal
1:165600606_C_T	rs4147594	1:165599832:165600628	5.797e-15	-0.9179	2.4973e-11	2.688e-12	0.445	1.93687e-09	22	Proximal
10:121062068_C_T	rs10886445	10:121065867:121066679	1.17e-07	-0.6843	0.00049104	7.891e-05	0.5275	0.0105952	3799	Distal
10:122782996_T_C	rs10886840	10:122746673:122747239	8.213e-16	1.082	3.50867e-12	3.899e-13	0.3775	3.12614e-10	35757	Distal
11:59779136_C_A	rs12575805	11:59749551:59749941	9.579e-08	0.8303	0.000293893	4.925e-05	0.1925	0.00663939	29195	Distal
10:129091004_A_G	rs76052045	10:129091908:129092464	1.264e-07	1.282	0.000656041	4.145e-05	0.105	0.013781	904	Proximal
10:129051517_C_G	rs36057049	10:129052090:129053075	9.484e-09	-0.8399	4.91843e-05	3.576e-06	0.39	0.00127697	573	Proximal
10:6440491_T_C	rs35571868	10:6438383:6439181	1.256e-07	0.6607	0.000605566	0.0001808	0.4575	0.0127869	1310	Proximal
11:113835843_C_G	rs17615186	11:113822991:113823696	2.891e-08	-1.637	0.00011254	1.48e-05	0.0675	0.00273708	12147	Distal
1:1617586_T_G	rs28736713	1:1623851:1624789	2.668e-08	-0.7089	7.74036e-05	9.14e-06	0.4375	0.00193536	6265	Distal
10:130267845_C_T	rs12784874	10:130262743:130262950	1.039e-10	-0.8552	5.8083e-07	1.86e-07	0.33	2.12598e-05	4895	Distal
11:3177700_T_A	rs34820287	11:3177299:3178153	6.29e-14	1.054	2.67783e-10	2.347e-10	0.395	1.7916e-08	401	Proximal
10:79337470_T_A	rs1473965	10:79401123:79401930	8.693e-13	0.9476	3.32076e-09	1.131e-09	0.575	1.82742e-07	63653	Distal
10:27860019_T_C	rs2808284	10:27857118:27858039	6.008e-16	-0.9983	2.66945e-12	6.527e-13	0.555	2.44398e-10	1980	Proximal
11:103944539_G_A	rs361308	11:103944523:103945022	2.124e-08	0.8834	0.000103801	2.221e-06	0.295	0.00253465	16	Proximal
10:22871928_T_A	rs943197	10:22870293:22870960	7.437e-07	-0.7341	0.00147775	0.0005881	0.32	0.0284716	968	Proximal
10:34669404_G_T	rs10763990	10:34719601:34720023	1.311e-09	0.785	4.55834e-06	4.72e-07	0.4225	0.000141716	50197	Distal
10:17255095_G_A	rs10795464	10:17254791:17255455	4.118e-25	1.235	1.64196e-21	1.464e-21	0.415	9.37198e-19	304	Proximal
10:34651852_C_T	rs61842496	10:35453949:35454503	1.97e-07	-1.277	0.000661912	0.0005194	0.0975	0.0138884	802097	Distal
10:20306183_G_C	rs12358662	10:20306340:20306836	9.502e-11	-1.384	5.11403e-07	3.739e-08	0.1225	1.89085e-05	157	Proximal
10:31328126_A_G	rs2994679	10:31327822:31328430	3.052e-27	1.315	1.11931e-23	1.011e-24	0.6625	1.4603e-20	304	Proximal
11:316349_G_A	rs7942247	11:320541:321183	2.891e-13	0.939	0.685955	1.097e-10	0.5	4.19731e-08	4192	Distal
10:73394060_G_A	rs10823807	10:73427101:73427557	2.981e-07	0.7703	0.00123314	0.00019	0.6225	0.0241277	33041	Distal
10:70805604_G_T	rs12780588	10:70803413:70806056	5.811e-08	1.005	0.000271726	0.0002114	0.1625	0.00620774	452	Proximal
10:69645586_T_C	rs10997860	10:69643844:69645252	8.713e-23	-1.271	3.26292e-19	5.376e-21	0.66	9.85079e-17	334	Proximal
10:126021276_G_C	rs61863775	10:126020775:126021612	2.412e-07	-1.26	0.00115772	8.918e-05	0.0475	0.0228233	336	Proximal
1:162392151_C_A	rs164584	1:162392711:162393286	3.268e-12	-0.9319	1.36796e-08	9.771e-10	0.5575	6.78042e-07	560	Proximal
11:124824066_C_T	rs3809054	11:124932660:124933196	6.728e-08	0.6993	0.000296707	0.000222	0.55	0.0066947	108594	Distal
10:73386887_A_C	rs61851975	10:73387670:73388235	5.792e-09	-1.057	2.44485e-05	4.05e-06	0.1425	0.000671508	783	Proximal
11:124824066_C_T	rs3809054	11:124823454:124824256	4.902e-12	0.8565	2.15816e-08	1.987e-08	0.55	1.02387e-06	190	Proximal
1:15290360_G_A	rs113067322	1:15342967:15343406	1.908e-07	-0.9574	0.000890772	0.0004414	0.135	0.018118	52607	Distal
1:112276112_T_C	rs85278	1:112275725:112277255	1.904e-09	-1.145	8.05753e-06	1.796e-07	0.1375	0.000241112	387	Proximal
10:102051244_G_T	rs35423189	10:102051002:102051662	5.615e-07	1.735	0.00177605	0.0002583	0.0475	0.0334255	242	Proximal
10:72866490_A_G	rs111983447	10:72865813:72866533	4.645e-27	-1.219	2.3339e-23	7.449e-25	0.31	2.43593e-20	43	Proximal
10:71170381_T_C	rs10762294	10:71169706:71170164	1.177e-21	-1.136	5.58806e-18	9.27e-19	0.54	1.34297e-15	217	Proximal
1:161597177_C_G	rs35139848	1:161524053:161525159	2.602e-15	1.047	9.99316e-12	1.639e-12	0.355	8.19167e-10	72018	Distal
1:154693538_A_G	rs11264251	1:154720796:154721407	1.158e-09	0.8156	2.45997e-06	2.46e-06	0.5925	8.14712e-05	27258	Distal
10:49871905_T_C	rs68083305	10:49869707:49870139	1.191e-09	0.9581	3.95526e-06	1.456e-06	0.2275	0.000124772	1766	Proximal
10:50388855_C_T	rs72789097	10:50391618:50392169	3.66e-09	1.015	1.33786e-05	2.23e-06	0.245	0.000383011	2763	Distal
1:16563635_A_G	rs717863	1:16563365:16563921	1.523e-14	-1.196	4.84332e-11	7.698e-12	0.71	3.60339e-09	270	Proximal
11:131700472_TA_T	rs113016815	11:131671290:131671686	6.767e-14	0.945	3.11499e-10	2.861e-10	0.475	2.05398e-08	28786	Distal
1:11789783_C_T	rs35818156	1:11789283:11790161	2.135e-11	-0.8443	6.85654e-08	1.32e-08	0.28	2.96063e-06	378	Proximal
11:13010440_G_A	rs12272291	11:12996712:12997411	6.999e-17	1.377	3.39223e-13	8.144e-14	0.1925	3.53044e-11	13029	Distal
11:16509357_G_T	rs10832618	11:15990804:15991357	3.205e-07	0.7156	0.00103454	0.0001247	0.5525	0.0206964	518000	Distal
1:161618787_G_C	rs1771573	1:161530911:161531507	1.261e-09	0.859	4.84726e-06	1.254e-06	0.36	0.000150006	87280	Distal
10:97856899_T_C	rs11188601	10:97856693:97857143	8.394e-19	1.084	3.05375e-15	1.114e-15	0.39	4.46214e-13	206	Proximal
1:17503899_A_G	rs12068422	1:17503077:17503619	1.503e-20	-1.349	5.2271e-17	1.294e-18	0.27	1.07879e-14	280	Proximal
1:160317619_C_T	rs2038780	1:160316597:160317439	5.483e-10	-0.8764	1.88056e-06	8.955e-08	0.5275	6.36672e-05	180	Proximal
1:154693513_A_G	rs11264250	1:154693059:154693756	5.139e-26	1.161	1.10337e-22	7.849e-23	0.4725	9.16046e-20	243	Proximal
1:17507931_C_T	rs3003457	1:17508003:17508634	1.666e-11	-1.073	5.80797e-08	1.109e-08	0.275	2.53577e-06	72	Proximal
1:155358612_G_A	rs11586577	1:155184552:155184911	3.78e-07	-0.9122	0.000810539	0.0001146	0.1475	0.0166811	173701	Distal
10:125860932_T_C	rs6588756	10:125860176:125860807	1.726e-09	-0.8971	8.32613e-06	9.682e-07	0.715	0.000248288	125	Proximal
1:162212765_C_T	rs6658646	1:162206096:162206930	4.437e-07	-0.946	0.00181707	0.0002878	0.155	0.0341097	5835	Distal
11:117902169_T_A	rs586304	11:117951813:117952394	2.716e-15	0.9756	1.00991e-11	1.01e-11	0.4875	8.25325e-10	49644	Distal
10:90594626_C_G	rs1214552	10:90593296:90594158	6.028e-07	-0.7445	0.00227005	0.0001996	0.3125	0.0416499	468	Proximal
10:90791096_T_C	rs11202939	10:90791848:90792530	5.688e-11	0.8662	2.27171e-07	4.828e-08	0.3925	8.96172e-06	752	Proximal
1:159991622_T_G	rs1934082	1:159991428:159991824	4.434e-19	-1.172	1.54583e-15	7.729e-16	0.2925	2.38266e-13	194	Proximal
1:160532218_A_T	rs74683143	1:160544562:160545469	9.534e-08	-0.7403	0.000325587	0.0001075	0.39	0.00729674	12344	Distal
11:118989098_C_G	rs1129013	11:118986354:118987006	4.951e-16	-1.104	1.77689e-12	5.386e-13	0.5375	1.6601e-10	2092	Proximal
10:79336294_AC_A	rs35276091	10:79382436:79383027	6.01e-21	1.126	2.29579e-17	2.349e-18	0.5075	4.93325e-15	46142	Distal
11:119444474_A_G	rs11217325	11:119444521:119445153	1.816e-12	-1.002	6.40449e-09	4.009e-10	0.33	3.33746e-07	47	Proximal
10:79311228_T_C	rs35418260	10:79322274:79322752	9.386e-17	-1.044	3.6389e-13	2.278e-13	0.295	3.75506e-11	11046	Distal
11:66629029_C_G	rs11227610	11:66623197:66623997	2.405e-12	-1.012	4.70912e-09	8.215e-10	0.2625	2.4931e-07	5032	Distal
1:167526785_C_G	rs2862858	1:167525149:167525714	1.072e-15	-0.9982	4.12742e-12	3.704e-13	0.405	3.60705e-10	1071	Proximal
1:182260059_C_T	rs10911048	1:182050120:182050618	1.42e-07	-0.7584	0.000525522	0.0004158	0.365	0.0112396	209441	Distal
1:168581606_T_A	rs12046540	1:167585925:167587555	6.109e-07	-0.7346	0.00233056	0.000968	0.35	0.0426407	994051	Distal
1:178654622_A_G	rs9730341	1:178661695:178662131	1.838e-17	-1.093	7.29171e-14	4.32e-15	0.4425	8.27224e-12	7073	Distal
1:15777412_C_T	rs551713	1:15761232:15761803	1.501e-07	-0.7344	0.000660798	0.0001562	0.4025	0.013873	15609	Distal
1:169638529_G_A	rs111822981	1:169636393:169637364	3.797e-09	-0.8437	1.87391e-05	4.061e-07	0.2625	0.000525355	1165	Proximal
11:85566169_A_G	rs11234446	11:85565541:85566482	3.021e-07	0.785	0.00115688	6.511e-05	0.215	0.0228191	313	Proximal
10:112207251_G_C	rs10884974	10:112207024:112207564	1.446e-17	-1.275	5.17338e-14	2.497e-14	0.7575	6.01859e-12	227	Proximal
1:183563457_C_T	rs10797889	1:183561874:183563251	1.836e-09	-0.8691	6.18223e-06	4.826e-07	0.42	0.00018946	206	Proximal
11:85852979_G_A	rs10792831	11:85857988:85858481	4.097e-17	-1.038	1.70883e-13	3.52e-14	0.515	1.86897e-11	5009	Distal
10:22905189_G_A	rs1778352	10:22904564:22905413	1.422e-07	1.237	0.000291928	0.0001719	0.1125	0.00660727	224	Proximal
1:185460251_T_C	rs10911740	1:185460045:185460533	3.332e-31	-1.287	8.3677e-28	2.701e-29	0.5225	1.09871e-23	206	Proximal
1:186867918_C_T	rs10911951	1:186890439:186890965	8.52e-19	1.043	3.39429e-15	1.91e-16	0.48	4.93997e-13	22521	Distal
1:161607355_G_T	rs7518642	1:161605558:161606531	3.237e-24	1.216	1.23606e-20	6.18e-21	0.645	5.13106e-18	824	Proximal
1:161597821_T_G	rs67295569	1:161612388:161612851	2.621e-07	0.6998	0.001001	7.824e-05	0.4825	0.0200916	14567	Distal
1:186947729_G_C	rs10737277	1:186947586:186948358	1.234e-07	0.7428	0.000500185	5.921e-05	0.5	0.0107608	143	Proximal
11:82221745_G_T	rs11233148	11:82601847:82602404	5.999e-07	-0.7704	0.00249122	0.001977	0.3075	0.0452757	380102	Distal
11:61685989_T_C	rs2521561	11:61683908:61684332	1.487e-08	-0.8493	3.73125e-05	8.685e-06	0.4725	0.000992012	1657	Proximal
1:112212301_A_G	rs564807	1:112241708:112242402	6.3e-11	-1.077	2.68178e-07	1.483e-08	0.1925	1.0433e-05	29407	Distal
11:124824066_C_T	rs3809054	11:124940343:124941126	8.74e-08	0.6977	0.000383262	0.0002233	0.55	0.00847762	116277	Distal
11:122394692_A_G	rs79224965	11:122394534:122395384	2.08e-11	1.923	7.50797e-08	3.584e-08	0.06	3.21531e-06	158	Proximal
10:73395109_T_C	rs10762463	10:73395235:73396036	4.309e-11	0.9119	1.81268e-07	1.794e-08	0.655	7.30067e-06	126	Proximal
10:112180476_G_C	rs10787234	10:112180250:112180875	2.039e-12	-0.9175	7.06305e-09	5.932e-09	0.68	3.64941e-07	226	Proximal
11:73976033_T_G	rs10898973	11:74032716:74033366	1.324e-08	-1.004	3.82407e-05	2.057e-06	0.18	0.00101374	56683	Distal
1:165830974_A_G	rs12060526	1:165831736:165832282	1.648e-20	1.345	7.50833e-17	2.146e-17	0.225	1.47462e-14	762	Proximal
1:16814451_C_T	rs698868	1:16840462:16841420	6.696e-13	-0.9463	2.25316e-09	6.182e-10	0.49	1.27904e-07	26011	Distal
11:33183073_G_A	rs3808985	11:33182483:33183488	1.713e-08	-1.155	6.18022e-05	8.461e-06	0.1225	0.00156889	415	Proximal
10:31107117_G_C	rs1417570	10:31106843:31107336	1.281e-12	1.125	5.09075e-09	3.378e-09	0.225	2.68348e-07	219	Proximal
10:129230728_G_A	rs7095368	10:129230395:129230934	5.061e-07	1.107	0.00270618	0.00113	0.895	0.04877	206	Proximal
10:130019626_C_T	rs7903870	10:130019286:130020371	5.304e-12	-1.138	3.07386e-08	3.074e-08	0.2075	1.41778e-06	340	Proximal
10:130019626_C_T	rs7903870	10:130028608:130029130	1.373e-09	-1.027	7.95284e-06	7.699e-06	0.2075	0.000238716	8982	Distal
1:1800364_C_T	rs56044478	1:1655526:1656226	1.748e-08	-1.3	5.07226e-05	4.958e-05	0.095	0.00131225	144138	Distal
1:165566610_A_G	rs11801044	1:165566542:165567802	5.763e-15	1.747	2.46907e-11	1.844e-12	0.08	1.91904e-09	68	Proximal
11:324699_C_T	rs6598041	11:326566:327742	1.591e-16	1.139	0.381027	3.442e-13	0.6825	3.88797e-11	1867	Proximal
11:92275530_A_C	rs570285	11:92508451:92508841	3.715e-07	0.5941	0.00141739	0.0003617	0.535	0.0274389	232921	Distal
10:30888788_A_C	rs300811	10:30882963:30883393	8.673e-13	0.9412	3.55063e-09	1.82e-09	0.595	1.93589e-07	5395	Distal
1:186466469_G_C	rs3901243	1:186592576:186593165	4.927e-07	-1.028	0.00159101	2.605e-05	0.1375	0.0303022	126107	Distal
1:207278451_G_A	rs11120218	1:207277266:207277795	1.9e-07	1.366	0.000516103	7.102e-05	0.1075	0.0110576	656	Proximal
10:135305678_G_A	rs1329153	10:135075262:135075936	8.926e-07	-1.476	0.0023626	0.000548	0.9325	0.0431313	229742	Distal
11:72999064_C_T	rs7127705	11:72998903:73000875	9.329e-07	0.88	0.00239953	6.3e-05	0.1775	0.0437618	161	Proximal
11:85867875_A_G	rs10792832	11:85867231:85868106	3.398e-26	-1.151	1.43159e-22	7.158e-23	0.6	1.16214e-19	231	Proximal
10:30847007_T_C	rs4749568	10:30846835:30847264	1.686e-07	0.8216	0.000701851	0.0005272	0.2	0.0146089	172	Proximal
1:198190582_A_G	rs56300490	1:198190162:198190597	1.186e-11	0.9861	3.48536e-08	4.134e-10	0.2375	1.5915e-06	15	Proximal
11:77610834_T_C	rs7936105	11:77553410:77553940	2.216e-07	-0.6398	0.000715403	0.000142	0.425	0.0148571	56894	Distal
11:8646763_G_C	rs7935453	11:8534077:8534665	1.555e-07	0.8236	0.000679529	8.646e-05	0.2225	0.0141928	112098	Distal
1:112261533_T_C	rs565522	1:112262540:112263083	8.825e-08	0.7903	0.00037384	0.0002808	0.4275	0.0082967	1007	Proximal
1:152171483_A_G	rs1552993	1:152171460:152171867	3.33e-14	-1.391	9.73131e-11	5.215e-13	0.85	6.92952e-09	23	Proximal
1:167597473_C_T	rs1890131	1:167596614:167598382	5.394e-10	-0.8332	2.06388e-06	9.318e-07	0.39	6.9232e-05	859	Proximal
10:75016365_T_A	rs12240572	10:74836650:74837089	1.206e-07	1.237	0.000226634	7.626e-07	0.1025	0.00524979	179276	Distal
11:198986_T_C	rs4980320	11:201559:202525	9.737e-07	0.6921	0.00205168	0.001089	0.465	0.0381026	2573	Distal
1:111665007_AG_A	rs61384051	1:111664811:111665387	5.792e-07	-0.9941	0.00259557	0.0001174	0.1325	0.0470551	196	Proximal
1:114401904_T_G	rs1217419	1:114400979:114401523	3.727e-10	0.8368	1.06175e-06	5.792e-08	0.575	3.71867e-05	381	Proximal
11:33088727_G_A	rs10742291	11:33073713:33074368	3.192e-15	1.081	1.16077e-11	9.871e-13	0.3525	9.40201e-10	14359	Distal
11:75075477_A_T	rs11236407	11:75076611:75077297	4.251e-09	-1.054	1.32748e-05	6.431e-07	0.1425	0.000380337	1134	Proximal
11:33088727_G_A	rs10742291	11:33084646:33085630	1.522e-12	0.9995	5.5499e-09	6.649e-10	0.3525	2.90872e-07	3097	Distal
10:72867968_T_C	rs7086578	10:72867712:72868263	3.592e-18	-1.073	1.80415e-14	5.481e-16	0.3125	2.21904e-12	256	Proximal
12:104194418_T_C	rs4964794	12:104193184:104194067	4.442e-09	-0.9081	1.917e-05	2.759e-06	0.2425	0.000536203	351	Proximal
10:5708801_T_C	rs3814204	10:5701735:5702256	4.018e-07	-0.8778	0.00214667	0.000161	0.235	0.039645	6545	Distal
1:181094070_C_T	rs12060756	1:181104862:181105448	3.513e-11	-1.16	1.29591e-07	1.616e-08	0.8425	5.34912e-06	10792	Distal
1:17298496_A_G	rs7513616	1:17221842:17222867	2.184e-13	-0.9239	7.36162e-10	2.579e-10	0.5225	4.4597e-08	75629	Distal
11:70093182_T_G	rs1943495	11:70093141:70093618	1.211e-08	1.34	4.68837e-05	7.74e-06	0.0725	0.00122246	41	Proximal
1:186955430_T_G	rs10752989	1:186963884:186964409	1.011e-15	-1.007	4.11072e-12	2.055e-12	0.58	3.60107e-10	8454	Distal
1:184765898_A_T	rs636095	1:184755560:184756477	5.027e-09	-0.8266	1.48556e-05	2.596e-06	0.4725	0.000422974	9421	Distal
1:198603179_G_A	rs1926230	1:198602631:198603535	2.753e-18	-1.143	9.80338e-15	4.505e-16	0.3175	1.26098e-12	356	Proximal
12:120730236_G_T	rs7298516	12:120729021:120730214	5.352e-08	-0.8712	0.000191492	0.0001915	0.7525	0.00448124	22	Proximal
1:17647475_C_T	rs10788664	1:17649208:17649959	4.773e-18	1.2	1.69389e-14	1.556e-15	0.285	2.09047e-12	1733	Proximal
11:6949029_A_C	rs2307014	11:6963201:6963639	2.759e-08	0.8257	0.000142782	2.371e-05	0.335	0.00340904	14172	Distal
1:193538688_A_G	rs73069667	1:193538205:193538969	6.428e-09	1.278	2.24193e-05	7.763e-07	0.1175	0.000619499	281	Proximal
1:12209208_A_G	rs386624221	1:12210318:12211424	6.934e-08	-0.6938	0.000205254	0.0001765	0.525	0.004791	1110	Proximal
1:149704744_C_T	rs149755396	1:149605403:149605862	9.673e-08	0.7849	0.000107078	7.639e-05	0.28	0.00260771	98882	Distal
12:123167138_T_C	rs644626	12:123201080:123201700	3.796e-08	0.6806	8.83353e-05	2.209e-05	0.5975	0.00218181	33942	Distal
12:10101391_G_A	rs35295801	12:10101062:10101729	3.079e-12	1.291	1.26759e-08	8.285e-09	0.1125	6.30003e-07	329	Proximal
11:76080066_A_G	rs10736804	11:76047527:76048035	2.15e-11	0.9213	7.39651e-08	9.301e-09	0.445	3.17876e-06	32031	Distal
11:76050597_C_T	rs17749447	11:76050210:76050832	8.738e-11	-1.231	3.00598e-07	2.224e-08	0.1675	1.15832e-05	235	Proximal
11:88089240_C_T	rs10741423	11:88088024:88088592	1.28e-11	0.9441	5.07842e-08	1.156e-08	0.285	2.25139e-06	648	Proximal
1:185523168_C_A	rs57836721	1:185528996:185529525	1.006e-06	1.231	0.00256761	0.000126	0.0725	0.0465945	5828	Distal
11:85686096_T_G	rs532470	11:85732408:85732956	2.861e-07	0.7635	0.00111633	0.0001482	0.4275	0.0221388	46312	Distal
11:72079380_T_C	rs55930012	11:72151737:72152349	8.162e-07	-1.301	0.00227545	0.001564	0.0775	0.041728	72357	Distal
1:206643795_C_T	rs41303986	1:206643402:206644109	8.769e-10	-1.461	1.90459e-06	1.315e-06	0.0625	6.43715e-05	314	Proximal
12:29409999_A_C	rs4370971	12:29395808:29396262	7.664e-11	0.8518	3.76903e-07	1.785e-07	0.53	1.42676e-05	13737	Distal
12:121635505_T_C	rs2567980	12:121634468:121635248	2.313e-10	0.8247	7.68704e-07	6.403e-08	0.32	2.75032e-05	257	Proximal
12:10222786_T_C	rs17734799	12:10222596:10223399	1.752e-14	1.174	7.451e-11	5.001e-11	0.155	5.37915e-09	190	Proximal
1:182204925_A_C	rs76893987	1:182204577:182205263	1.228e-11	-1.418	4.50174e-08	1.323e-08	0.1075	2.00792e-06	338	Proximal
1:212447167_G_A	rs12120009	1:212428858:212430671	1.973e-11	1.221	7.19685e-08	5.398e-08	0.14	3.0966e-06	16496	Distal
12:108059608_A_G	rs11113429	12:108130601:108131197	2.657e-11	1.018	1.03217e-07	7.185e-08	0.3125	4.32398e-06	70993	Distal
1:207361011_A_C	rs1429907	1:207489860:207490653	1.586e-07	-0.6951	0.000493626	0.0001651	0.61	0.0106447	128849	Distal
1:150762171_C_T	rs10888395	1:150761685:150762380	1.678e-26	-1.269	3.73136e-23	1.167e-24	0.375	3.68396e-20	209	Proximal
1:152504200_A_T	rs2146120	1:152492291:152492886	3.512e-20	-1.237	1.17878e-16	5.333e-17	0.6525	2.2545e-14	11314	Distal
1:150008818_T_C	rs61808080	1:150148799:150149243	4.018e-07	1.751	0.000672153	0.000431	0.035	0.0140709	139981	Distal
12:14607631_A_G	rs75500432	12:14607412:14607853	2.625e-07	1.146	0.0010413	3.965e-05	0.085	0.0208088	219	Proximal
12:123131824_C_A	rs7954006	12:123131022:123132025	1.48e-14	1.03	3.34062e-11	5.678e-12	0.69	2.54235e-09	201	Proximal
1:167417203_GT_G	rs151071205	1:167416780:167417552	2.532e-11	0.7912	1.00218e-07	7.665e-08	0.425	4.20799e-06	349	Proximal
12:125412381_A_G	rs11057914	12:125412061:125412725	1.595e-14	-1.088	7.04097e-11	4.944e-11	0.6475	5.0932e-09	320	Proximal
10:79336294_AC_A	rs35276091	10:79353793:79354286	1.35e-17	1.061	5.21706e-14	5.727e-15	0.5075	6.05013e-12	17499	Distal
12:109137944_G_T	rs4964743	12:109137630:109138705	3.916e-09	-0.8258	1.56922e-05	7.438e-07	0.2875	0.000446097	314	Proximal
1:17425619_A_G	rs2235911	1:17424104:17425470	9.13e-11	0.9153	3.05764e-07	3.429e-08	0.6525	1.17698e-05	149	Proximal
12:132177730_C_T	rs55661795	12:132166495:132167229	8.724e-13	0.9904	3.7417e-09	2.926e-09	0.5375	2.03097e-07	10501	Distal
11:73692990_G_A	rs45523540	11:73693683:73695009	1.386e-07	-1.477	0.000376926	1.081e-05	0.045	0.00836012	693	Proximal
12:15102681_G_C	rs28683560	12:15104159:15105928	2.943e-07	-0.7158	0.00092693	0.0003488	0.2325	0.0187698	1478	Proximal
12:10333453_G_A	rs7313052	12:10366966:10367475	1.572e-09	0.8318	6.9601e-06	4.216e-06	0.62	0.000211877	33513	Distal
1:19641746_G_A	rs2073101	1:19641781:19642618	6.269e-09	0.7824	2.92902e-05	3.254e-06	0.2925	0.000792571	35	Proximal
12:122290930_G_A	rs4760105	12:122287417:122288109	5.843e-20	-1.142	1.73373e-16	3.931e-17	0.515	3.24786e-14	2821	Distal
12:1725753_C_T	rs3825386	12:1725496:1726099	6.901e-10	-0.8826	2.54104e-06	2.541e-06	0.6875	8.37764e-05	257	Proximal
12:52591916_C_A	rs4762069	12:52596851:52597501	7.288e-08	-0.8143	0.000295319	1.77e-05	0.6975	0.0066675	4935	Distal
1:227177193_G_A	rs3768421	1:227177210:227177667	2.039e-15	1.044	8.25908e-12	5.232e-13	0.555	6.90398e-10	17	Proximal
12:10101854_G_A	rs1797543	12:10126049:10126981	6.643e-08	1.011	0.000275416	0.0002754	0.1475	0.00628417	24195	Distal
12:10151228_C_T	rs10431294	12:10100161:10100840	5.199e-10	0.9493	2.14054e-06	2.454e-07	0.2625	7.16063e-05	50388	Distal
1:120804559_C_T	rs151225678	1:120628295:120628942	4.745e-08	0.7798	7.65441e-05	5.867e-05	0.595	0.00191649	175617	Distal
1:203058476_C_T	rs58592594	1:203059565:203059959	2.021e-09	0.8672	6.68658e-06	1.282e-06	0.35	0.00020372	1089	Proximal
12:100567981_A_C	rs7959495	12:100535249:100537346	2.869e-07	-1.4	0.000970727	5.763e-05	0.0625	0.0195483	30635	Distal
1:201503774_A_C	rs4391696	1:201718214:201718614	1.869e-12	-0.8535	6.94655e-09	6.476e-10	0.5675	3.5943e-07	214440	Distal
1:249128899_C_A	rs11205419	1:249128501:249129352	2.699e-13	-1.737	4.29482e-10	2.82e-11	0.0825	2.74283e-08	398	Proximal
12:105134995_A_G	rs312173	12:105134308:105134953	1.239e-15	-1.169	5.74593e-12	2.512e-12	0.2725	4.93879e-10	42	Proximal
1:21520506_T_C	rs9426661	1:21186400:21186858	1.62e-13	-0.9282	6.19289e-10	5.577e-10	0.57	3.82139e-08	333648	Distal
11:88060200_C_T	rs217061	11:88070292:88071993	3.653e-10	-1.124	1.45866e-06	6.237e-07	0.16	5.01503e-05	10092	Distal
12:123189208_C_T	rs7305589	12:123187449:123188340	8.973e-07	0.6695	0.00207187	0.000242	0.42	0.03838	868	Proximal
1:198938170_A_T	rs7556390	1:198955540:198955955	1.563e-09	0.7917	6.06138e-06	3.842e-06	0.4	0.000186069	17370	Distal
1:229057280_G_A	rs73100780	1:229057015:229057740	1.056e-10	1.729	3.31257e-07	2.742e-08	0.045	1.2671e-05	265	Proximal
1:246184512_A_G	rs11807310	1:246184340:246185014	6.439e-09	1.039	3.22345e-05	7.508e-06	0.1875	0.000863288	172	Proximal
1:247125367_C_T	rs61852582	1:247124927:247126083	1.348e-10	-1.197	7.2908e-07	2.43e-07	0.1175	2.61881e-05	440	Proximal
12:121188837_A_G	rs10849782	12:121136165:121137438	1.826e-10	-1.672	6.06251e-07	7.949e-09	0.0975	2.20484e-05	51399	Distal
12:110919894_T_TC	rs60804125	12:110904524:110905033	2.776e-14	0.968	5.57059e-11	9.084e-12	0.655	4.11098e-09	14861	Distal
12:102189181_C_T	rs12322453	12:102191759:102192248	1.57e-07	-1.223	0.000576489	0.0001058	0.1125	0.0122224	2578	Distal
1:22345647_C_T	rs2501299	1:22345048:22346296	2.554e-27	-1.165	9.95919e-24	8.682e-24	0.62	1.34744e-20	599	Proximal
13:100243168_A_G	rs9517794	13:100242944:100243387	1.347e-08	1.736	5.09328e-05	1.433e-06	0.0425	0.00131582	219	Proximal
10:16924968_G_C	rs780832	10:16933181:16933662	1.651e-23	1.11	7.25891e-20	2.42e-20	0.6125	2.52541e-17	8213	Distal
1:247171390_C_G	rs61373194	1:247171140:247171593	2.911e-10	-1.356	1.55716e-06	5.989e-08	0.115	5.33113e-05	203	Proximal
12:4399087_T_G	rs3217862	12:4397735:4399033	1.203e-17	-1.136	5.04948e-14	4.386e-14	0.21	5.93111e-12	54	Proximal
1:28216736_C_T	rs9701457	1:28230721:28231430	1.785e-12	-0.9469	3.38687e-09	6.898e-10	0.375	1.85491e-07	13985	Distal
12:8210697_A_G	rs2072448	12:8210312:8210918	2.199e-09	0.9724	7.79927e-06	6.111e-07	0.68	0.000235461	221	Proximal
12:6271308_G_A	rs7976316	12:6247857:6248541	2.436e-10	-0.8975	8.98864e-07	2.833e-08	0.69	3.19101e-05	22767	Distal
12:55328954_C_T	rs2087245	12:55253623:55254085	1.778e-13	0.9112	6.0176e-10	7.054e-11	0.37	3.72581e-08	74869	Distal
12:27216561_T_G	rs11615755	12:27217416:27217950	2.827e-08	0.7518	0.000127064	2.804e-05	0.49	0.00305371	855	Proximal
1:229253687_G_A	rs936416	1:229253582:229253948	2.528e-11	0.9388	7.97964e-08	3.99e-08	0.67	3.41331e-06	105	Proximal
1:2632097_C_A	rs12751643	1:2615378:2616082	5.752e-11	0.9095	2.108e-07	1.405e-08	0.455	8.35197e-06	16015	Distal
12:48679615_T_C	rs1489111	12:48679776:48680474	3.958e-09	1.004	1.57222e-05	5.432e-07	0.7425	0.000446603	161	Proximal
1:21653847_C_T	rs213030	1:21650768:21652460	5.219e-08	-0.7451	0.000201765	7.251e-05	0.2925	0.0047156	1387	Proximal
12:48676703_C_G	rs2634699	12:48676628:48677300	8.197e-16	1.273	3.25429e-12	1.104e-13	0.7425	2.92806e-10	75	Proximal
10:63788914_T_C	rs16916919	10:63783147:63783651	7.517e-07	-1.386	0.00266042	0.0007814	0.0425	0.0481114	5263	Distal
10:73502263_G_C	rs9415035	10:73502464:73503239	5.871e-16	1.246	2.30601e-12	1.009e-12	0.1775	2.13262e-10	201	Proximal
1:214536061_A_G	rs3002297	1:214535814:214536270	1.76e-10	1.077	6.90493e-07	9.062e-08	0.7975	2.49246e-05	209	Proximal
12:110033355_T_C	rs11067394	12:110032987:110034194	8.136e-15	-1.277	2.16666e-11	1.553e-12	0.195	1.6912e-09	368	Proximal
12:4773242_T_C	rs77905968	12:4773064:4773518	5.247e-10	-1.512	2.22621e-06	3.703e-07	0.085	7.41325e-05	178	Proximal
12:4399087_T_G	rs3217862	12:4395185:4395824	2.06e-09	-0.8704	8.64947e-06	6.725e-06	0.21	0.000256882	3263	Distal
13:103339365_A_G	rs660207	13:103333031:103333631	3.811e-25	1.257	1.60179e-21	3.085e-23	0.4775	9.28781e-19	5734	Distal
13:28968510_G_A	rs17537653	13:28968442:28969018	2.828e-15	-1.297	1.323e-11	4.485e-12	0.1525	1.06923e-09	68	Proximal
1:247523784_C_G	rs74154617	1:247523350:247523955	5.823e-08	-1.016	0.000291195	0.0001784	0.12	0.00659885	171	Proximal
12:66575257_T_C	rs11176078	12:66584030:66585964	1.646e-26	-1.263	5.33018e-23	5.33e-23	0.27	4.9926e-20	8773	Distal
11:35255821_C_A	rs2180973	11:35259544:35260086	7.234e-13	-0.9239	3.32625e-09	1.088e-09	0.545	1.82742e-07	3723	Distal
11:35165602_C_G	rs17445902	11:35165366:35166234	8.442e-10	1.528	3.85991e-06	4.439e-07	0.095	0.000122402	236	Proximal
1:146643555_A_G	rs1348316	1:146718460:146719654	1.096e-21	-1.049	1.93719e-18	7.459e-20	0.39	5.16538e-16	74905	Distal
11:34931184_G_A	rs2956119	11:34930965:34931705	5.191e-11	-1.111	2.36082e-07	4.468e-09	0.815	9.28317e-06	219	Proximal
13:29177701_A_G	rs1980747	13:29148646:29149210	2.727e-08	0.8015	0.000124622	0.0001049	0.72	0.00300293	28491	Distal
12:110903380_G_C	rs6606686	12:110894258:110895055	6.221e-11	0.9182	1.26909e-07	7.27e-08	0.7025	5.24432e-06	8325	Distal
11:61683392_C_A	rs10897183	11:61679729:61680747	1.441e-07	0.8685	0.000362202	0.0001612	0.315	0.00806783	2645	Distal
11:36413934_T_A	rs111917851	11:36413621:36414394	4.562e-20	1.22	1.76051e-16	1.761e-16	0.71	3.27045e-14	313	Proximal
1:236109928_C_T	rs9803700	1:236103525:236104343	1.523e-08	0.884	5.92542e-05	5.925e-05	0.2	0.00151368	5585	Distal
12:133047979_A_G	rs34980052	12:133047536:133048135	3.224e-09	0.8305	9.73875e-06	7.385e-06	0.27	0.000284605	156	Proximal
11:71851199_G_A	rs11235449	11:71882975:71883403	2.237e-09	0.7522	6.63854e-06	2.074e-06	0.4425	0.000202426	31776	Distal
10:69538410_G_T	rs12357334	10:69532617:69533167	4.627e-11	-1.021	1.80627e-07	9.595e-09	0.675	7.28289e-06	5243	Distal
12:116839021_C_T	rs73204034	12:116838467:116839320	4.469e-11	1.366	1.65037e-07	5.036e-08	0.0875	6.71361e-06	299	Proximal
10:68270111_CTT_C	rs35872699	10:68269870:68270267	2.629e-14	-1.178	1.42034e-10	1.013e-10	0.28	9.88287e-09	156	Proximal
11:62334908_G_C	rs1061093	11:62334630:62335215	2.536e-27	1.25	7.50783e-24	6.257e-25	0.35	1.11526e-20	278	Proximal
12:109260526_G_A	rs11114074	12:109254249:109254801	1.173e-08	0.8448	4.462e-05	4.136e-06	0.27	0.00116676	5725	Distal
11:71851199_G_A	rs11235449	11:71846304:71847196	1.36e-09	-0.7629	4.11368e-06	4.114e-06	0.4425	0.000129211	4003	Distal
11:62316195_C_G	rs11231138	11:62322945:62323427	5.08e-10	0.8396	1.49998e-06	2.123e-07	0.3575	5.14499e-05	6750	Distal
1:203257719_C_T	rs4971211	1:203255067:203257712	8.336e-25	-1.118	2.76435e-21	3.308e-22	0.4425	1.48502e-18	7	Proximal
1:162294094_A_G	rs12048222	1:162291857:162292275	3.068e-07	0.699	0.0012824	0.0002037	0.275	0.025038	1819	Proximal
12:117323367_T_C	rs77956314	12:117295767:117296290	2.343e-11	1.564	8.62306e-08	1.368e-08	0.07	3.66706e-06	27077	Distal
13:37563791_C_T	rs2243710	13:37574423:37575319	1.116e-18	1.119	4.83332e-15	5.535e-16	0.47	6.7648e-13	10632	Distal
10:125824717_A_C	rs4929794	10:125824200:125824703	1.556e-10	0.8264	7.53778e-07	7.924e-08	0.6475	2.69956e-05	14	Proximal
13:34303839_A_G	rs9538474	13:34291656:34292079	3.399e-09	-1.118	1.1973e-05	1.197e-05	0.16	0.000344119	11760	Distal
12:47954020_C_T	rs7961521	12:47954030:47955238	7.394e-10	-1.798	3.39393e-06	8.897e-08	0.055	0.000109138	10	Proximal
12:76358821_C_G	rs11609980	12:76357707:76358543	7.614e-08	-1.84	0.000269089	4.485e-05	0.0525	0.00615811	278	Proximal
1:246857413_CAT_C	rs59756870	1:246857713:246858238	4.703e-11	0.9165	2.45458e-07	4.259e-08	0.7125	9.61914e-06	300	Proximal
13:44869365_C_T	rs12427551	13:44868941:44869393	7.12e-08	-0.9046	0.000225715	2.274e-05	0.1925	0.00523372	28	Proximal
13:27859861_A_G	rs11841227	13:27884956:27885619	8.519e-08	0.9499	0.000398286	5.691e-05	0.1725	0.00876999	25095	Distal
1:226498784_G_C	rs61836914	1:226467255:226467733	1.986e-09	0.9801	7.74036e-06	7.022e-06	0.23	0.000234069	31051	Distal
12:48661592_C_T	rs2450988	12:48657410:48657932	2.554e-13	1.183	1.01833e-09	2.974e-11	0.745	6.01933e-08	3660	Distal
13:22035802_G_A	rs9506687	13:22008672:22009152	8.982e-08	0.8174	0.00041183	2.383e-05	0.3	0.00905183	26650	Distal
1:232746866_C_T	rs112996767	1:232746478:232747402	1.065e-15	-1.117	4.69339e-12	4.664e-12	0.7625	4.08191e-10	388	Proximal
13:40371679_C_G	rs9603619	13:40229511:40230110	4.344e-07	-0.7521	0.00185853	5.449e-05	0.2725	0.0347808	141569	Distal
12:6924297_C_T	rs10849524	12:6921681:6922128	6.309e-11	0.8074	2.23026e-07	9.033e-08	0.505	8.80771e-06	2169	Proximal
12:740009_C_G	rs34038797	12:739709:740276	3.348e-23	-1.117	0.0997424	6.849e-20	0.45	3.37369e-17	267	Proximal
13:114516752_A_G	rs34757933	13:114518386:114518966	4.043e-08	1.09	0.000114011	6.051e-06	0.1375	0.00276731	1634	Proximal
12:8130629_T_C	rs10846262	12:8129852:8130700	4.858e-14	0.9178	1.67999e-10	1.212e-10	0.6425	1.15357e-08	71	Proximal
12:1437415_G_C	rs7961575	12:1437485:1438077	1.666e-08	-1.074	6.28744e-05	1.913e-05	0.14	0.00159279	70	Proximal
14:101011008_C_T	rs4074038	14:101012475:101013151	7.301e-14	-0.9309	2.76054e-10	2.685e-11	0.4675	1.84019e-08	1467	Proximal
12:51768597_G_A	rs4761925	12:51766918:51767373	4.311e-07	0.6557	0.00131009	0.0008211	0.51	0.0255105	1224	Proximal
12:14461859_A_G	rs11055918	12:14467673:14468335	3.765e-09	-0.8897	1.59e-05	2.677e-06	0.2925	0.000450604	5814	Distal
13:48748653_G_A	rs9534978	13:48748370:48748872	4.678e-18	-0.9436	1.64243e-14	9.29e-16	0.3875	2.04074e-12	219	Proximal
12:132158462_G_C	rs11613300	12:132157932:132158577	2.521e-09	-0.8987	1.07848e-05	1.257e-06	0.7025	0.000313046	115	Proximal
14:102197694_G_A	rs72715630	14:102197409:102198443	1.08e-10	-1.427	3.75619e-07	1.2e-08	0.0675	1.42338e-05	285	Proximal
1:219338934_C_T	rs4846533	1:219317847:219318755	6.147e-07	-0.6996	0.00250183	0.0001671	0.65	0.045446	20179	Distal
1:213035543_T_G	rs12048942	1:213035379:213035843	2.154e-09	1.008	7.76977e-06	1.464e-07	0.19	0.000234764	164	Proximal
13:34303332_A_C	rs9598036	13:34302586:34303296	2.784e-13	-0.9112	9.88457e-10	5.889e-11	0.515	5.87127e-08	36	Proximal
12:94533762_G_A	rs11107415	12:94517569:94518200	4.861e-12	1.321	2.20363e-08	2.204e-08	0.1275	1.04408e-06	15562	Distal
13:98197337_G_A	rs4346086	13:98084882:98086640	3.94e-07	0.7033	0.00118229	7.724e-05	0.675	0.023269	110697	Distal
13:99699342_C_CA	rs5806091	13:99698397:99699355	3.604e-11	0.8735	1.52934e-07	7.273e-09	0.61	6.25608e-06	13	Proximal
1:247607030_G_C	rs56083970	1:247608810:247609794	5.887e-09	-0.9566	2.97803e-05	4.546e-06	0.1525	0.000803453	1780	Proximal
1:234438327_A_G	rs642044	1:234437951:234438447	9.126e-13	0.9313	4.10765e-09	7.425e-10	0.5925	2.2099e-07	120	Proximal
13:34292827_T_C	rs9538444	13:34318035:34318750	1.664e-08	0.797	5.9406e-05	2.606e-06	0.46	0.00151649	25208	Distal
13:32505503_G_A	rs72623499	13:32505113:32505833	1.209e-08	-1.761	4.2544e-05	4.255e-06	0.0475	0.00111487	330	Proximal
14:21190306_A_T	rs2002078	14:21194210:21194776	2.305e-07	-0.7188	0.00103379	0.0002113	0.5675	0.0206929	3904	Distal
14:35478996_G_A	rs28479817	14:35489897:35490411	1.85e-17	-1.16	6.87849e-14	2.937e-15	0.35	7.82777e-12	10901	Distal
12:57779821_A_G	rs4108243	12:57724670:57725311	7.016e-08	-0.7109	0.000162277	3.467e-06	0.455	0.00383687	54510	Distal
14:39266508_G_A	rs12589550	14:39190737:39191505	5.688e-12	-1.026	2.22356e-08	1.17e-09	0.265	1.05216e-06	75003	Distal
14:100840290_C_T	rs3994912	14:100839795:100843295	2.914e-20	-1.123	1.0646e-16	2.14e-18	0.68	2.05767e-14	495	Proximal
13:111173697_G_C	rs4773203	13:111172745:111173631	3.903e-11	-0.8583	1.99936e-07	3.009e-08	0.48	7.98215e-06	66	Proximal
1:169660781_A_G	rs12938	1:169665386:169666142	2.116e-10	-0.8521	1.03006e-06	2.95e-07	0.2925	3.61461e-05	4605	Distal
1:28216623_G_A	rs9700058	1:28213616:28214540	2.021e-07	-0.7387	0.000381139	1.5e-05	0.375	0.00843818	2083	Proximal
12:48679615_T_C	rs1489111	12:48688322:48689017	5.597e-22	1.424	2.22156e-18	6.251e-20	0.7425	5.79667e-16	8707	Distal
13:31312178_A_T	rs12429692	13:31310779:31313298	2.513e-09	0.8793	1.10306e-05	1.094e-05	0.2825	0.000319293	1120	Proximal
14:107209226_A_T	rs2105997	14:107154597:107155250	4.769e-10	0.9262	1.12501e-06	5.94e-07	0.2375	3.91023e-05	53976	Distal
13:29211078_A_C	rs1161123	13:29210843:29211359	1.629e-21	-1.171	7.4912e-18	3.035e-18	0.5975	1.71033e-15	235	Proximal
13:101316378_A_G	rs1283208	13:101326838:101327829	3.674e-07	0.7288	0.00152671	0.0001283	0.295	0.0292607	10460	Distal
14:105932636_C_CAG	rs34378689	14:105953748:105954436	6.769e-11	-1.019	2.06376e-07	7.359e-08	0.2	8.19447e-06	21112	Distal
12:93483820_T_C	rs6538382	12:93483532:93484287	1.758e-30	-1.329	7.03221e-27	6.553e-27	0.5475	5.13773e-23	288	Proximal
12:56040401_C_T	rs11171638	12:56039398:56040834	1.748e-08	-1.215	4.96994e-05	5.483e-06	0.11	0.00128852	433	Proximal
12:55330865_C_T	rs12369400	12:55275848:55276430	8.146e-08	0.7834	0.000269217	6.494e-05	0.2775	0.00615811	54435	Distal
12:4399087_T_G	rs3217862	12:4387709:4388247	2.704e-10	-0.9072	1.13764e-06	7.809e-07	0.21	3.95037e-05	10840	Distal
1:233315613_T_C	rs7545487	1:233315236:233315968	4.976e-12	1.824	2.38985e-08	1.796e-08	0.925	1.11925e-06	355	Proximal
12:62524326_T_A	rs1663478	12:62524126:62524583	6.738e-14	0.9776	2.98686e-10	4.073e-11	0.665	1.97306e-08	200	Proximal
12:99185378_G_A	rs10860370	12:99224407:99224794	1.356e-07	-0.8374	0.000459466	0.0002958	0.3225	0.0099966	39029	Distal
12:62107087_T_C	rs7397342	12:62106794:62107368	6.068e-21	1.208	2.57283e-17	1.445e-17	0.335	5.49623e-15	281	Proximal
12:48661592_C_T	rs2450988	12:48591127:48592642	2.061e-09	1.019	8.46067e-06	1.99e-07	0.745	0.00025189	68950	Distal
14:64472722_A_G	rs7142401	14:64472447:64473033	6.274e-28	-1.19	1.99513e-24	1.274e-25	0.425	4.55513e-21	275	Proximal
13:50033188_G_A	rs7997737	13:50107625:50108314	1.517e-11	0.8651	5.16022e-08	1.999e-09	0.565	2.27936e-06	74437	Distal
12:89748583_AGGG_A	rs35928531	12:89746964:89748875	2.443e-08	0.7103	5.951e-05	1.872e-05	0.555	0.00151809	292	Proximal
1:36924676_A_G	rs6425987	1:36924227:36924948	8.857e-13	0.9568	2.25487e-09	1.436e-10	0.295	1.27904e-07	272	Proximal
14:102202224_T_A	rs2402999	14:102204999:102205566	2.795e-08	-1.239	9.70907e-05	4.949e-06	0.0725	0.00238997	2775	Distal
14:20943504_T_A	rs1756369	14:21341483:21342108	5.091e-07	0.869	0.00248625	0.0006213	0.21	0.0452079	397979	Distal
13:50592244_A_G	rs117138858	13:50591860:50592389	7.507e-08	1.748	0.000253966	4.538e-05	0.035	0.00582751	145	Proximal
13:45694139_T_C	rs7987863	13:45693611:45695060	7.13e-09	-1.64	2.3466e-05	1.243e-05	0.9325	0.000646953	528	Proximal
14:71752790_T_C	rs35094946	14:72016380:72016812	4.549e-10	-0.9027	1.72695e-06	2.72e-08	0.2625	5.87388e-05	263590	Distal
1:46523089_T_C	rs785464	1:46522868:46523296	2.855e-21	-1.042	7.58605e-18	1.161e-20	0.405	1.72123e-15	207	Proximal
12:54822350_G_T	rs17112108	12:54821766:54822271	4.713e-09	-1.519	1.58326e-05	6.256e-06	0.08	0.000449391	79	Proximal
14:43204228_C_T	rs1777070	14:43203964:43204425	6.287e-16	-1.23	2.97508e-12	7.438e-13	0.31	2.69677e-10	197	Proximal
14:77519597_C_T	rs12878755	14:77513636:77514140	1.441e-08	0.886	6.46138e-05	1.143e-05	0.215	0.00163345	5457	Distal
14:75465089_C_T	rs12889133	14:75406724:75407357	3.399e-09	-0.7399	1.03375e-05	2.699e-06	0.4325	0.000300659	57732	Distal
13:96162702_T_C	rs2389355	13:96161976:96162581	1.448e-20	-1.127	5.85744e-17	1.032e-17	0.3425	1.18217e-14	121	Proximal
12:89555278_T_C	rs1356773	12:89558342:89558868	4.22e-11	-0.8507	1.01754e-07	1.03e-08	0.5975	4.26759e-06	3064	Distal
14:77193970_T_C	rs1077376	14:77234532:77235086	4.733e-17	-1.185	1.95471e-13	3.909e-14	0.75	2.11886e-11	40562	Distal
14:72023175_C_G	rs7140501	14:72021737:72023173	8.273e-12	-1	3.14303e-08	4.547e-10	0.7375	1.4424e-06	2	Proximal
1:29197728_T_G	rs169450	1:29212932:29213934	1.461e-07	-0.7686	0.000408088	4.411e-05	0.6425	0.00897499	15204	Distal
14:81500146_A_C	rs2268472	14:81500075:81500717	1.795e-21	-1.355	6.89044e-18	1.53e-19	0.23	1.59309e-15	71	Proximal
14:21179013_T_C	rs8003813	14:21200990:21201801	2.434e-10	-0.9079	1.09367e-06	4.625e-07	0.49	3.81583e-05	21977	Distal
12:8000300_C_A	rs7956032	12:8000210:8001094	4.178e-11	-0.808	1.38674e-07	1.033e-07	0.46	5.69186e-06	90	Proximal
14:21179013_T_C	rs8003813	14:21248977:21249749	2.794e-09	-0.8693	1.29779e-05	4.521e-06	0.49	0.000372121	69964	Distal
13:48845318_T_C	rs7358982	13:48806644:48808433	1.342e-07	0.7689	0.000466075	1.333e-05	0.25	0.0101343	36885	Distal
14:91099670_A_G	rs12432781	14:91135978:91136570	1.074e-09	-1.139	4.05189e-06	2.026e-06	0.12	0.0001276	36308	Distal
14:62081399_C_T	rs78648843	14:62081184:62081667	2.892e-07	-1.001	0.000929641	0.0009296	0.11	0.0188143	215	Proximal
12:89674799_T_C	rs2126606	12:89674404:89675164	6.369e-16	-1.058	1.54323e-12	7.643e-13	0.385	1.4567e-10	365	Proximal
12:90134557_A_T	rs10858923	12:90156176:90156855	7.111e-14	1.027	2.00684e-10	1.309e-11	0.7275	1.36011e-08	21619	Distal
14:91877853_T_C	rs1285839	14:91877608:91877984	1.491e-10	1.216	5.89654e-07	3.386e-08	0.855	2.154e-05	131	Proximal
1:40543922_T_C	rs3131662	1:40540782:40541438	1.34e-16	-0.9553	4.19704e-13	3.167e-14	0.6825	4.27069e-11	2484	Proximal
13:53597205_A_C	rs12873035	13:53591491:53592183	1.484e-09	0.9944	4.26246e-06	2.295e-06	0.2	0.000133311	5022	Distal
1:31699623_C_T	rs10798833	1:32277674:32278106	6.208e-07	0.9029	0.00155833	0.0004939	0.21	0.0297417	578051	Distal
1:36621186_G_C	rs737381	1:36627545:36628455	1.768e-13	-1.078	3.6093e-10	1.446e-10	0.7125	2.33234e-08	6359	Distal
14:21183455_G_T	rs11156636	14:21182775:21184575	3.808e-07	-0.7081	0.00170086	0.0006165	0.345	0.0321264	680	Proximal
12:8404915_C_T	rs7980818	12:8419279:8419714	3.213e-08	0.819	0.000117791	3.583e-05	0.735	0.00284962	14364	Distal
13:52578240_T_A	rs1815310	13:52569931:52570329	6.569e-07	0.7492	0.00181374	0.0005713	0.625	0.0340647	7911	Distal
1:28282292_T_C	rs3813803	1:28281684:28282186	1.463e-15	-1.106	2.80959e-12	5.055e-13	0.2775	2.56585e-10	106	Proximal
1:28638259_G_A	rs1283628	1:28640389:28642450	2.026e-07	0.8716	0.000425454	0.0002357	0.7825	0.00931205	2130	Proximal
1:44226004_T_G	rs6665014	1:44318805:44319567	3.912e-07	-0.8937	0.00118558	0.0003094	0.8	0.0233097	92801	Distal
14:60047121_C_A	rs35622266	14:60049530:60050202	1.355e-18	1.066	5.67158e-15	2.741e-16	0.2975	7.75966e-13	2409	Proximal
14:78114566_A_G	rs11625133	14:78119612:78120291	5.881e-15	0.9191	2.64826e-11	1.198e-11	0.4675	2.0496e-09	5046	Distal
1:40547287_T_C	rs10789078	1:40547311:40548024	9.645e-10	0.806	3.0228e-06	1.929e-07	0.695	9.82409e-05	24	Proximal
13:25867944_G_T	rs9507493	13:25861192:25861929	4.126e-09	-1.205	1.91861e-05	1.154e-06	0.1075	0.000536241	6015	Distal
14:23422186_G_A	rs4981454	14:23420775:23422043	1.972e-08	0.9737	8.86116e-05	3.567e-05	0.8125	0.00218715	143	Proximal
14:69906130_C_G	rs35876363	14:69906284:69906977	6.566e-08	1.463	0.000279123	2.013e-05	0.05	0.00635684	154	Proximal
15:20587633_A_G	rs59065363	15:20547076:20547843	3.103e-06	1.36	0.000471603	0.0004716	0.055	0.0102241	39790	Distal
14:90348659_C_G	rs1286944	14:90348190:90348627	3.678e-09	1.41	1.43976e-05	5.785e-07	0.915	0.000410894	32	Proximal
1:3756120_A_G	rs1539649	1:3759453:3760114	2.517e-25	1.351	1.29319e-21	6.576e-23	0.41	7.61937e-19	3333	Distal
15:48605065_G_A	rs76749119	15:48604920:48606028	1.063e-21	1.472	3.0987e-18	1.683e-19	0.1875	7.8066e-16	145	Proximal
15:101093924_T_A	rs28538762	15:101093558:101094185	1.293e-23	1.087	6.74262e-20	1.008e-20	0.48	2.39134e-17	261	Proximal
15:65165436_C_T	rs2037517	15:65165018:65165733	8.048e-25	-1.122	1.91535e-21	1.134e-21	0.465	1.07643e-18	297	Proximal
13:83125568_T_A	rs7986695	13:83169186:83169710	7.973e-14	-1.125	3.46895e-10	1.182e-11	0.2375	2.24682e-08	43618	Distal
1:40358726_G_A	rs11811998	1:40358494:40358902	6.247e-11	1.746	1.92041e-07	6.401e-08	0.06	7.7006e-06	176	Proximal
14:91259365_T_C	rs8011073	14:91254322:91254759	3.243e-09	0.9919	1.18026e-05	9.848e-06	0.8025	0.000340024	4606	Distal
15:65615556_T_C	rs525514	15:65578523:65579641	2.394e-07	0.7473	0.00064497	0.0002249	0.4025	0.0135562	35915	Distal
14:75104905_G_A	rs888414	14:75104496:75105123	2.592e-08	-0.7999	8.64319e-05	4.666e-05	0.385	0.00214369	218	Proximal
14:93555531_A_G	rs33998003	14:93571530:93572207	7.376e-08	-0.9024	0.00032453	1.461e-05	0.1775	0.00727753	15999	Distal
15:74716174_G_A	rs11856835	15:74695098:74696034	7.101e-11	0.8111	1.78313e-07	3.849e-08	0.48	7.21348e-06	20140	Distal
14:93554241_C_T	rs35959775	14:93574244:93574933	1.366e-09	-0.9373	6.01797e-06	2.536e-06	0.1875	0.000184892	20003	Distal
13:22035802_G_A	rs9506687	13:22011383:22011810	3.746e-13	1.043	1.71537e-09	5.881e-11	0.3	9.88365e-08	23992	Distal
13:22084952_A_C	rs2181329	13:22009813:22010521	2.648e-07	-0.9353	0.00121373	0.0001147	0.7825	0.0237989	74431	Distal
14:61956824_C_T	rs4902064	14:61956303:61957185	1.173e-13	1.355	3.665e-10	3.359e-10	0.815	2.36124e-08	361	Proximal
14:81675631_C_T	rs75860184	14:81675270:81675972	4.9e-22	-1.231	1.87291e-18	9.712e-20	0.25	5.03069e-16	341	Proximal
14:99525417_C_T	rs2012176	14:99502890:99504040	3.854e-07	0.8655	0.00185295	0.0005694	0.17	0.0346942	21377	Distal
14:91096910_G_A	rs67690838	14:91096311:91097223	1.552e-17	-1.468	5.73025e-14	2.525e-14	0.12	6.62424e-12	313	Proximal
15:38359137_C_A	rs12901075	15:38334737:38335573	2.475e-08	-1.311	0.000102844	1.536e-05	0.0775	0.00251634	23564	Distal
13:73824424_C_T	rs8002127	13:73824204:73824766	1.025e-07	1.244	0.000414919	5.609e-05	0.935	0.00910877	220	Proximal
14:99500932_C_T	rs72700762	14:99504187:99504827	1.259e-08	-1.177	6.05134e-05	7.619e-06	0.145	0.00154046	3255	Distal
14:99071327_G_A	rs55806233	14:99541356:99541940	5.722e-07	0.8381	0.00273649	0.001184	0.245	0.0492676	470029	Distal
13:73574414_C_G	rs1029092	13:73574141:73574715	1.807e-09	0.8923	7.92025e-06	2.387e-06	0.33	0.000237933	273	Proximal
1:200300299_G_A	rs2808477	1:200335424:200336202	1.096e-07	-0.7607	0.000487264	8.457e-05	0.67	0.0105205	35125	Distal
12:8645250_C_A	rs112719587	12:8645409:8646302	1.204e-08	-0.9146	4.39993e-05	1.857e-06	0.1875	0.00115218	159	Proximal
1:41133265_G_C	rs593634	1:41178603:41179436	5.405e-10	-1.384	1.94085e-06	8.865e-08	0.1275	6.54655e-05	45338	Distal
14:92927402_G_A	rs61977309	14:92927015:92928054	1.137e-11	-1.393	4.85442e-08	1.886e-08	0.105	2.15971e-06	387	Proximal
14:85870851_A_C	rs11621098	14:85910875:85911326	9.806e-10	0.8123	4.05784e-06	3.39e-07	0.3625	0.000127677	40024	Distal
15:101748610_TA_T	rs36074452	15:101747884:101748516	5.958e-07	-1.148	0.00240584	0.0002187	0.0975	0.043855	94	Proximal
15:86184974_T_C	rs35620790	15:86113477:86114214	3.73e-13	-1.041	1.64646e-09	7.253e-11	0.67	9.5317e-08	70760	Distal
1:46027073_C_CCACCCCTTCCT	rs61147066	1:46113074:46113636	1.476e-09	0.7661	3.94293e-06	4.294e-07	0.4425	0.00012449	86001	Distal
14:52702453_A_G	rs802999	14:52729770:52730349	6.9e-09	-0.8459	3.01884e-05	5.359e-06	0.23	0.000813261	27317	Distal
14:81882508_G_T	rs12887794	14:81882398:81882966	7.082e-14	0.8943	2.82281e-10	8.219e-11	0.565	1.87828e-08	110	Proximal
14:99549705_C_T	rs7161452	14:99539512:99540105	1.294e-08	0.9134	6.19107e-05	1.025e-05	0.2675	0.00157055	9600	Distal
14:91115248_A_G	rs1286421	14:91124995:91125809	1.104e-08	1.137	4.11207e-05	6.097e-06	0.9125	0.00108145	9747	Distal
13:99965155_A_G	rs7325957	13:99852260:99854030	1.34e-10	-1.233	5.66699e-07	6.159e-08	0.165	2.08056e-05	111125	Distal
14:21924207_A_G	rs73581403	14:21923759:21925054	7.404e-09	-1.201	3.98429e-05	6.518e-06	0.14	0.00105239	448	Proximal
14:99564384_T_C	rs35125160	14:99501230:99502114	9.227e-09	0.9882	4.44174e-05	7.874e-06	0.185	0.0011623	62270	Distal
15:70050992_G_C	rs11072116	15:70051001:70054403	2.046e-10	0.8777	6.18581e-07	4.488e-07	0.4475	2.2462e-05	9	Proximal
1:201513222_A_G	rs12740361	1:201709688:201710141	8.618e-13	-0.8473	3.20587e-09	1.492e-09	0.55	1.77709e-07	196466	Distal
1:45462256_G_A	rs9662878	1:45272545:45276510	9.511e-07	0.8441	0.0026669	0.0001736	0.17	0.0482047	185746	Distal
15:64183525_G_C	rs1443416	15:64179695:64180134	1.194e-10	0.8953	3.49962e-07	1.928e-07	0.33	1.32753e-05	3391	Distal
15:48603442_A_T	rs1820491	15:48623405:48624109	1.042e-08	-0.9716	3.04027e-05	1.336e-06	0.795	0.000817828	19963	Distal
15:41704789_A_G	rs7163788	15:41708724:41710128	8.002e-11	0.8632	2.3286e-07	4.657e-08	0.32	9.17624e-06	3935	Distal
14:53163864_G_C	rs4901294	14:53163430:53164200	5.923e-19	-1.321	2.54208e-15	7.646e-16	0.2225	3.75961e-13	336	Proximal
14:71258159_A_G	rs17108546	14:71269904:71270504	1.576e-07	-0.7654	0.000603821	0.0003019	0.2775	0.0127574	11745	Distal
15:33205006_T_C	rs17816519	15:33200513:33201059	1.258e-07	0.8923	0.000512183	9.31e-05	0.32	0.010993	3947	Distal
1:43366503_T_G	rs16830039	1:43446014:43446580	8.538e-07	1.296	0.00268595	0.001188	0.075	0.0484772	79511	Distal
13:77585183_T_C	rs679000	13:77589050:77589505	1.651e-18	1.104	6.08729e-15	5.105e-15	0.6675	8.26649e-13	3867	Distal
14:39265569_T_G	rs7143799	14:39297501:39298240	1.949e-09	-0.9223	7.45839e-06	2.331e-07	0.2675	0.000226104	31932	Distal
1:54882917_G_A	rs4927100	1:54882821:54883305	1.418e-09	-0.8204	5.33297e-06	3.163e-07	0.5025	0.000164677	96	Proximal
16:11633767_C_G	rs35782593	16:11633537:11633970	1.36e-07	-0.8225	0.000667588	0.0005427	0.4075	0.0139834	203	Proximal
15:65116945_C_G	rs12904029	15:65129499:65130150	2.283e-19	-1.09	5.47626e-16	8.457e-17	0.59	9.39191e-14	12554	Distal
10:134069131_A_G	rs2818400	10:134075566:134076006	1.768e-10	-0.8931	7.79658e-07	9.985e-08	0.615	2.78406e-05	6435	Distal
10:134045287_T_C	rs4880351	10:134045539:134046452	2.181e-18	1.256	9.66026e-15	3.22e-15	0.7425	1.25138e-12	252	Proximal
16:2725011_A_C	rs11648378	16:2689772:2689965	2.783e-07	-0.7212	0.000915767	0.0001022	0.33	0.0185747	35046	Distal
15:99569736_T_C	rs28507001	15:99558055:99558719	6.249e-10	1.413	3.13876e-06	2.67e-06	0.09	0.000101558	11017	Distal
14:99500932_C_T	rs72700762	14:99504900:99505266	5.128e-12	-1.373	2.46434e-08	2.549e-09	0.145	1.15266e-06	3968	Distal
14:39266508_G_A	rs12589550	14:39242217:39242732	9.003e-14	-1.094	3.44887e-10	6.311e-12	0.265	2.23778e-08	23776	Distal
16:11464496_A_G	rs11074965	16:11464401:11464811	4.656e-07	0.9326	0.00219446	0.001097	0.17	0.0404254	95	Proximal
1:59021616_T_C	rs7519463	1:58717113:58717827	1.011e-07	-0.8542	0.000420027	2.438e-05	0.295	0.00920985	303789	Distal
10:73409321_A_G	rs7097006	10:73419996:73420736	5.432e-08	-1.078	0.000225796	5.067e-05	0.14	0.00523372	10675	Distal
16:50719103_T_C	rs9302752	16:50726702:50727942	1.784e-11	-0.9694	6.15131e-08	2.045e-08	0.6825	2.67811e-06	7599	Distal
15:74716174_G_A	rs11856835	15:74677179:74677877	2.093e-12	0.8585	5.26159e-09	1.389e-09	0.48	2.76555e-07	38297	Distal
16:16176824_T_C	rs10852377	16:16169363:16170206	1.252e-08	-1.004	3.11402e-05	2.594e-05	0.7975	0.000835821	6618	Distal
16:50723371_A_T	rs8063362	16:50722711:50723392	5.597e-20	-1.18	1.92829e-16	2.41e-17	0.68	3.55759e-14	21	Proximal
16:48664681_A_G	rs7185541	16:48664085:48664675	3.002e-14	1.148	8.34651e-11	2.62e-12	0.3225	5.9784e-09	6	Proximal
16:58995465_A_G	rs1871301	16:58971451:58972092	2.02e-13	0.974	7.93803e-10	7.743e-11	0.615	4.77721e-08	23373	Distal
15:68525893_A_G	rs66513875	15:68524864:68525820	1.515e-23	1.11	4.39167e-20	2.745e-21	0.555	1.65389e-17	73	Proximal
16:30645283_G_A	rs28728333	16:30645312:30646286	2.752e-12	-1.037	4.43972e-09	3.816e-10	0.36	2.36764e-07	29	Proximal
15:90454947_C_A	rs1256838	15:90453975:90455079	2.595e-18	1.349	9.97523e-15	2.839e-15	0.8	1.26952e-12	132	Proximal
15:31655208_G_A	rs8031093	15:31653256:31654133	7.392e-07	1.099	0.00196261	0.000156	0.87	0.03656	1075	Proximal
15:85221993_A_G	rs34452033	15:85263637:85265033	1.241e-10	-0.858	4.35209e-07	6.715e-08	0.3425	1.63899e-05	41644	Distal
16:57768691_T_C	rs2965775	16:57768818:57770220	6.05e-08	-0.9288	0.00023965	9.378e-05	0.3075	0.00553026	127	Proximal
16:6902585_T_C	rs8062094	16:6877954:6878436	2.488e-10	0.9397	1.92543e-06	3.587e-07	0.7	6.50054e-05	24149	Distal
15:39603701_A_G	rs10152992	15:39605161:39605704	4.955e-14	0.9114	1.9538e-10	1.043e-10	0.57	1.32909e-08	1460	Proximal
16:3230472_G_C	rs1002965	16:3232875:3233666	2.658e-15	-1.17	7.73413e-12	5.259e-13	0.2725	6.52345e-10	2403	Proximal
12:54680342_A_T	rs12656	12:54680125:54680502	2.553e-07	-0.8703	0.000813268	0.0001265	0.1575	0.0167184	160	Proximal
14:75601782_G_C	rs175444	14:75428805:75429800	2.087e-19	0.9568	6.25613e-16	3.013e-17	0.46	1.04833e-13	171982	Distal
14:77532672_A_G	rs4899635	14:77532123:77532636	3.959e-23	1.179	1.77193e-19	1.772e-19	0.64	5.58004e-17	36	Proximal
16:81036868_A_C	rs2602415	16:81031776:81032337	1.95e-10	-0.9688	1.10878e-06	4.759e-07	0.725	3.86486e-05	4531	Distal
1:65887606_G_A	rs74081641	1:65886856:65887879	2.007e-07	1.24	0.000688453	0.0002015	0.095	0.014371	273	Proximal
16:88733605_T_G	rs13334987	16:88716117:88718225	2.492e-07	-0.7614	0.00114037	0.00087	0.42	0.0225786	15380	Distal
15:48870456_C_T	rs7183203	15:48842623:48843005	1.491e-12	1.08	4.17683e-09	1.158e-09	0.7325	2.23724e-07	27451	Distal
14:24503335_C_A	rs62000813	14:24470917:24471254	1.12e-12	-1.489	4.22307e-09	1.558e-09	0.1025	2.25869e-07	32081	Distal
15:99241432_T_C	rs113967810	15:99241734:99242507	3.54e-09	1.807	1.75793e-05	1.448e-06	0.045	0.00049512	302	Proximal
16:25043277_G_A	rs11074669	16:25042488:25043377	4.911e-16	1.012	2.14705e-12	3.067e-13	0.635	1.99065e-10	100	Proximal
15:93584043_A_G	rs11631821	15:93582900:93583328	3.486e-13	0.9107	1.92415e-09	1.762e-09	0.5575	1.10171e-07	715	Proximal
15:68542205_G_C	rs12148307	15:68541318:68541839	4.614e-11	0.8363	1.33441e-07	4.771e-09	0.555	5.4894e-06	366	Proximal
15:89672279_A_G	rs77972530	15:89671762:89674449	8.283e-09	-1.654	2.96364e-05	2.964e-05	0.0475	0.000800753	517	Proximal
17:16214254_C_T	rs11656811	17:16170890:16171972	1.24e-30	-1.155	3.15978e-27	4.986e-28	0.4975	2.88567e-23	42282	Distal
14:65188054_G_A	rs79697568	14:65174377:65176000	3.486e-07	1.199	0.00115639	7.005e-05	0.135	0.0228191	12054	Distal
14:95982454_C_T	rs179150	14:95982083:95982742	1.325e-22	-1.435	7.11825e-19	3.559e-19	0.2825	2.03148e-16	288	Proximal
14:23289189_T_C	rs17122782	14:23288305:23289181	1.659e-09	-0.9566	8.05906e-06	1.655e-06	0.24	0.000241112	8	Proximal
1:180706924_C_A	rs12401315	1:180580415:180580823	2.047e-07	-0.8951	0.000789673	0.0002147	0.155	0.0163068	126101	Distal
1:40356155_A_G	rs6684490	1:40355846:40356711	7.736e-19	-1.191	2.38182e-15	9.161e-17	0.2525	3.53691e-13	309	Proximal
1:181094070_C_T	rs12060756	1:181093349:181094009	5.726e-09	-1.052	2.11859e-05	1.921e-05	0.8425	0.000587638	61	Proximal
14:94618908_C_G	rs11627244	14:94620222:94620765	1.989e-11	-0.8249	9.28061e-08	1.436e-08	0.585	3.91931e-06	1314	Proximal
15:69085757_T_C	rs1551343	15:69958653:69960092	5.102e-07	-1.084	0.00160146	0.001601	0.1125	0.0304853	872896	Distal
16:12868951_A_G	rs938897	16:12847307:12847865	8.882e-08	0.9021	0.000484711	0.0003876	0.1725	0.0104834	21086	Distal
1:231919586_C_T	rs11122334	1:231917500:231918292	2.164e-07	1.003	0.000868871	0.0003259	0.1525	0.0177219	1294	Proximal
12:32012466_A_G	rs1259708	12:32012464:32013113	2.722e-14	-1.139	1.33343e-10	1.012e-11	0.245	9.34938e-09	2	Proximal
17:14255295_C_T	rs7219943	17:14254784:14255387	1.625e-09	0.9314	8.89317e-06	4.447e-06	0.205	0.000263051	92	Proximal
14:92932851_C_T	rs12880508	14:92932171:92932893	9.232e-13	1.084	3.94101e-09	1.475e-10	0.7525	2.12651e-07	42	Proximal
12:31900855_G_A	rs11051555	12:31895715:31896625	4.615e-20	1.206	2.30636e-16	3.59e-17	0.3075	4.19161e-14	4230	Distal
12:29843615_A_T	rs76181505	12:29844107:29844880	8.69e-09	-1.292	4.90576e-05	1.115e-06	0.1375	0.00127459	492	Proximal
12:29842822_G_A	rs2219765	12:29935332:29935847	1.71e-08	-0.7853	9.76644e-05	2.238e-05	0.6325	0.00240248	92510	Distal
12:65124020_A_G	rs564495	12:65123560:65124224	1.029e-17	-0.984	2.53513e-14	3.006e-15	0.56	3.08695e-12	204	Proximal
16:53516950_A_T	rs7199401	16:53515865:53516951	8.182e-12	0.8747	3.11391e-08	9.802e-10	0.5075	1.43083e-06	1	Proximal
15:48883696_T_C	rs1354738	15:48909788:48910308	1.167e-12	-1.121	3.2205e-09	5.045e-10	0.26	1.7825e-07	26092	Distal
15:80220499_C_T	rs72736550	15:80164819:80165586	3.394e-08	-0.9186	0.000154904	6.228e-06	0.15	0.00367683	54913	Distal
15:58770523_C_T	rs7161799	15:58776729:58777387	2.019e-14	1.726	8.52628e-11	6.955e-11	0.085	6.09521e-09	6206	Distal
15:62344011_A_G	rs10468027	15:62344885:62345272	1.75e-12	-0.9014	7.12068e-09	1.045e-09	0.5475	3.67399e-07	874	Proximal
15:50427949_G_A	rs11070750	15:50426721:50427463	2.166e-15	-1.032	7.71027e-12	8.351e-13	0.395	6.51981e-10	486	Proximal
15:63678447_C_G	rs7182585	15:63678181:63678561	3.451e-13	0.9538	1.14772e-09	3.305e-10	0.54	6.7514e-08	114	Proximal
1:244517238_A_G	rs4658633	1:244516956:244517439	4.668e-09	0.7851	1.67992e-05	6.683e-06	0.2975	0.000473879	201	Proximal
17:46286_C_G	rs4890173	17:138757:139160	4.095e-07	0.7143	0.00106032	0.0001837	0.6625	0.021155	92471	Distal
1:26645806_C_T	rs11589222	1:26645031:26645508	7.656e-09	0.8849	1.8695e-05	1.1e-06	0.775	0.000524522	298	Proximal
17:18064316_C_T	rs62073603	17:18057068:18057863	1.439e-09	1.176	3.28384e-06	1.216e-07	0.1775	0.000105877	6453	Distal
16:17454885_G_C	rs8049582	16:17454487:17455297	2.014e-12	-1.418	5.98059e-09	4.798e-09	0.125	3.12548e-07	398	Proximal
1:244215864_G_A	rs1389622	1:244215462:244216143	3.238e-21	-1.279	1.02402e-17	7.711e-18	0.2725	2.28095e-15	279	Proximal
17:21446432_G_A	rs62050500	17:21446201:21446639	2.592e-08	1.894	5.06042e-05	5.06e-05	0.055	0.00131011	207	Proximal
17:17765655_C_T	rs12941039	17:17752744:17753595	1.264e-09	0.8644	3.25551e-06	3.671e-07	0.6375	0.000105056	12060	Distal
15:68336811_G_A	rs12439871	15:68334244:68334686	2.821e-25	1.088	8.61726e-22	8.617e-22	0.5675	5.51352e-19	2125	Proximal
1:244838822_A_C	rs12122462	1:244815619:244816979	6.544e-07	0.7707	0.00267924	0.0008235	0.74	0.0483799	21843	Distal
12:48673134_A_G	rs2732443	12:48672625:48673694	6.488e-24	1.461	2.57693e-20	9.886e-22	0.745	1.01221e-17	509	Proximal
15:63290584_G_A	rs34642222	15:63276126:63276708	1.962e-19	1.085	7.23141e-16	7.231e-16	0.3975	1.18993e-13	13876	Distal
15:63999259_T_C	rs8036503	15:63999985:64000487	5.374e-22	-1.188	1.5938e-18	8.455e-20	0.3175	4.37756e-16	726	Proximal
16:17464207_C_T	rs61662522	16:17452085:17452703	7.913e-07	-1.252	0.00234927	0.001175	0.095	0.0429524	11504	Distal
16:23864647_C_A	rs7404003	16:23866221:23866994	5.881e-09	0.7824	2.22661e-05	2.779e-06	0.6	0.000616196	1574	Proximal
14:97380598_T_C	rs11627455	14:97368283:97368722	2.026e-09	-0.8413	8.21994e-06	6.686e-06	0.575	0.00024537	11876	Distal
15:91954662_G_A	rs7177710	15:91927399:91928417	3.724e-07	0.8352	0.00163347	0.0002215	0.8075	0.0309817	26245	Distal
15:67318542_T_C	rs35841291	15:67318353:67318881	3.84e-26	-1.168	1.56402e-22	9.379e-24	0.6525	1.21561e-19	189	Proximal
15:38362019_C_T	rs34633205	15:38364413:38365331	1.687e-07	-1.239	0.000703403	0.0001759	0.0775	0.0146245	2394	Proximal
17:3820698_A_G	rs12600392	17:3818430:3821219	7.759e-08	0.7431	0.000322394	0.0001075	0.64	0.00723406	521	Proximal
14:93071357_T_C	rs9671272	14:93075909:93076610	2.615e-12	0.8606	1.09484e-08	2.683e-09	0.56	5.4787e-07	4552	Distal
15:52113088_A_C	rs111928664	15:52132898:52134116	5.845e-07	-1.4	0.00197461	0.00013	0.075	0.0367086	19810	Distal
15:50518087_T_A	rs8024292	15:50539683:50540500	3.697e-11	-1.302	1.35093e-07	2.832e-08	0.1325	5.55112e-06	21596	Distal
16:89992_G_A	rs116409952	16:88812:89937	2.994e-08	1.181	6.26046524696e	3.538e-06	0.1275	0.00158706	55	Proximal
15:52836425_T_C	rs11855859	15:52729899:52730790	7.526e-08	-1.046	0.000265659	4.464e-05	0.1525	0.00608435	105635	Distal
16:56864398_C_T	rs1561140	16:56896126:56896981	1.543e-15	-0.9118	6.01881e-12	1.077e-12	0.5575	5.1612e-10	31728	Distal
16:85792967_A_G	rs72805116	16:85792091:85793764	2.484e-17	-1.647	1.49393e-13	1.456e-13	0.115	1.64874e-11	797	Proximal
16:88773396_G_A	rs2340973	16:88769647:88770893	2.55e-09	1.07	1.15424e-05	1.372e-06	0.875	0.000333053	2503	Distal
16:89789311_G_A	rs8056353	16:89786879:89789525	6.422e-08	0.9439	0.000183161	7.59e-05	0.205	0.00430558	214	Proximal
15:51912971_A_G	rs10519312	15:51912707:51913507	3.633e-23	-1.141	1.25264e-19	1.566e-20	0.505	4.01395e-17	264	Proximal
15:70752097_A_C	rs11857004	15:70755277:70755929	5.54e-11	-0.9964	1.90458e-07	2.105e-08	0.2775	7.64552e-06	3180	Distal
17:25572556_C_T	rs62057219	17:25570947:25572647	1.455e-10	0.9202	2.81091e-07	6.349e-09	0.2125	1.09121e-05	91	Proximal
16:84839954_C_A	rs8057431	16:84839662:84840540	5.374e-26	1.346	3.43392e-22	3.434e-22	0.7575	2.36682e-19	292	Proximal
11:67804156_C_T	rs3133269	11:67803790:67805258	8.335e-07	0.9018	0.00220876	0.000985	0.7875	0.0406069	366	Proximal
16:11903855_C_T	rs12443750	16:11903692:11904433	1.875e-21	-1.187	9.98884e-18	5.299e-19	0.2425	2.2386e-15	163	Proximal
11:76047265_C_T	rs111173223	11:76046794:76047381	2.057e-09	-1.822	7.07353e-06	1.415e-06	0.9525	0.000214972	116	Proximal
15:89615260_C_T	rs9920062	15:89615379:89616091	9.397e-08	-1.063	0.000335577	1.183e-05	0.1225	0.00750681	119	Proximal
16:84633754_G_C	rs2967876	16:84636358:84637363	5.004e-08	0.7492	0.000344063	0.0003206	0.45	0.00768724	2604	Distal
12:104226032_C_A	rs10861116	12:104226074:104226587	3.389e-07	1.081	0.00146848	6.452e-05	0.135	0.028308	42	Proximal
12:104500906_T_G	rs1485591	12:104500584:104501203	1.681e-15	-1.331	7.24245e-12	4.009e-13	0.1375	6.13844e-10	297	Proximal
11:75092709_T_G	rs7116977	11:75091491:75092137	6.308e-07	-0.9164	0.00196741	0.0001405	0.1425	0.036612	572	Proximal
13:110814923_A_G	rs16975424	13:110812699:110814180	8.162e-12	-1.31	4.18162e-08	1.5e-08	0.1425	1.88121e-06	743	Proximal
16:30878863_C_T	rs4889634	16:30393725:30394276	7.967e-07	-0.7226	0.000979902	0.0007677	0.3875	0.0197005	484587	Distal
15:92013324_A_G	rs73523611	15:91972963:91973771	5.401e-07	0.8556	0.00236664	0.001939	0.22	0.0431835	39553	Distal
15:74716174_G_A	rs11856835	15:74682661:74683904	1.042e-09	0.7672	2.61482e-06	5.852e-07	0.48	8.58989e-05	32270	Distal
17:17906520_T_C	rs62072049	17:17741456:17742314	3.406e-12	-0.9841	8.74432e-09	5.03e-10	0.365	4.43037e-07	164206	Distal
16:84845981_A_C	rs7192411	16:84844233:84845288	7.041e-10	0.8516	4.50052e-06	1.121e-06	0.675	0.000140157	693	Proximal
1:228935881_C_T	rs241309	1:228935544:228936076	3.635e-08	0.7579	0.000118122	1.687e-05	0.5775	0.00285573	195	Proximal
17:4805437_C_A	rs72835061	17:4803929:4805627	5.297e-09	1.403	2.2117e-05	3.101e-07	0.085	0.00061275	190	Proximal
16:57971921_C_T	rs16959567	16:57506469:57506987	1.038e-07	0.7827	0.000420636	0.0003018	0.295	0.00921766	464934	Distal
15:70772135_T_C	rs4389100	15:70772143:70772938	3.194e-07	0.7089	0.00110831	0.0008653	0.4725	0.0219915	8	Proximal
17:53838522_T_C	rs2912553	17:53838206:53838732	1.194e-11	1.15	4.46766e-08	2.812e-08	0.835	1.99515e-06	210	Proximal
16:60200511_TG_T	rs145277717	16:60111755:60112293	2.631e-15	1.061	1.02013e-11	4.333e-12	0.325	8.31816e-10	88218	Distal
16:19444752_G_T	rs56293047	16:19443503:19444211	8.221e-14	-1.188	2.48513e-10	5.773e-11	0.795	1.67186e-08	541	Proximal
17:46968008_G_C	rs1008834	17:46985167:46986281	4.074e-18	-1.104	1.21864e-14	9.572e-16	0.505	1.52456e-12	17159	Distal
12:6271103_T_C	rs10849399	12:6301861:6302328	4.99e-14	-1.058	1.84614e-10	1.718e-11	0.7075	1.26291e-08	30758	Distal
16:87399453_A_G	rs4843239	16:87402004:87402579	1.554e-27	1.114	8.72636e-24	8.292e-24	0.5175	1.22605e-20	2551	Distal
16:57058987_A_C	rs1549669	16:57058717:57059344	2.613e-18	-1.045	1.00088e-14	1.001e-14	0.605	1.26952e-12	270	Proximal
17:74710572_T_C	rs2240774	17:74710791:74713077	1.431e-14	-1.046	5.75295e-11	1.418e-11	0.515	4.22848e-09	219	Proximal
17:72004495_C_A	rs17836908	17:72029056:72029449	2.85e-07	0.9907	0.00115429	0.0002886	0.17	0.0227925	24561	Distal
17:38127112_G_A	rs4239225	17:38123514:38124163	8.299e-15	-1.035	2.25976e-11	9.389e-13	0.4875	1.76011e-09	2949	Distal
16:8749156_C_A	rs67463488	16:8748789:8749589	7.765e-21	-1.308	5.29488e-17	3.805e-17	0.2875	1.08057e-14	367	Proximal
16:29585333_C_A	rs11648223	16:29605888:29607055	8.243e-11	-0.9153	1.10541e-07	4.632e-08	0.575	4.62551e-06	20555	Distal
17:21257951_T_C	rs4986041	17:21355589:21356161	1.547e-09	-0.763	3.05281e-06	7.8e-07	0.5	9.9128e-05	97638	Distal
17:78301380_A_G	rs9907978	17:78301129:78301735	1.15e-10	0.9055	5.43864e-07	9.064e-08	0.655	2.00276e-05	251	Proximal
17:68620561_T_C	rs11656723	17:68620157:68620884	2.153e-08	-1.317	8.69923e-05	6.629e-06	0.08	0.00215446	323	Proximal
16:15644845_C_T	rs8059801	16:15616802:15617570	1.643e-07	1.02	0.00031258	0.000215	0.17	0.00703546	27275	Distal
15:90872956_A_C	rs28685763	15:90872760:90873267	4.411e-09	-1.387	1.70441e-05	1.424e-05	0.11	0.000480418	196	Proximal
17:19976394_C_T	rs8068484	17:19976230:19977023	9.32e-08	-0.8018	0.00018603	3.697e-06	0.3675	0.00436461	164	Proximal
16:85792967_A_G	rs72805116	16:85763229:85764243	7.777e-08	-1.158	0.00046703	0.000403	0.115	0.010143	28724	Distal
17:80255858_G_A	rs7406439	17:80254532:80256676	1.82e-10	0.9452	6.68732e-07	3.344e-07	0.3	2.41869e-05	818	Proximal
17:76269099_T_C	rs16971010	17:76268651:76269389	6.56e-10	1.674	3.1293e-06	3.077e-06	0.0475	0.000101342	290	Proximal
16:85110903_C_G	rs12597000	16:85110553:85111085	3.721e-08	-0.7428	0.00022767	0.0001152	0.3575	0.00527046	182	Proximal
17:43825711_A_C	rs62054438	17:43697415:43697820	3.032e-17	-1.119	1.05802e-13	1.09e-16	0.235	1.18557e-11	127891	Distal
16:84109997_A_G	rs2175248	16:84116333:84117037	5.311e-09	1.016	4.12328e-05	1.34e-05	0.19	0.00108362	6336	Distal
16:11678289_T_A	rs2868424	16:11677457:11679023	8.658e-11	-1.194	4.5171e-07	3.274e-07	0.1825	1.69414e-05	734	Proximal
16:12638792_T_G	rs12928698	16:12637975:12638499	2.655e-07	0.664	0.0013707	0.000268	0.4675	0.0265772	293	Proximal
17:17156087_C_T	rs1708623	17:17179168:17179864	3.41e-15	0.9956	9.41876e-12	2.677e-13	0.4875	7.78433e-10	23081	Distal
17:73240103_G_C	rs9652817	17:73266287:73268129	1.507e-08	-1.093	4.69297e-05	8.099e-06	0.115	0.00122278	26184	Distal
17:18475630_T_C	rs2656417	17:18379738:18380487	9.266e-22	-1.096	1.7532e-18	4.296e-19	0.475	4.74403e-16	95143	Distal
14:76081664_A_T	rs3784004	14:76081279:76082145	6.623e-15	-1.122	2.11539e-11	2.115e-11	0.75	1.65472e-09	385	Proximal
16:67824395_A_G	rs11861657	16:67513975:67515599	5.88e-07	-1.449	0.00102665	2.925e-05	0.07	0.0205724	308796	Distal
17:48984310_G_A	rs11079939	17:48985404:48986022	1.678e-09	-0.8721	5.74033e-06	5.417e-06	0.3075	0.000176659	1094	Proximal
17:30099125_G_A	rs7215931	17:30129564:30130060	7.758e-08	0.9529	0.000217536	1.599e-05	0.2075	0.00506474	30439	Distal
17:39458476_A_T	rs1001191	17:39510739:39511196	3.415e-07	-0.8202	0.0011492	2.245e-05	0.1725	0.0227259	52263	Distal
17:8317001_G_T	rs7221735	17:8318062:8318655	4.865e-09	0.7595	1.66224e-05	8.429e-07	0.3725	0.000469925	1061	Proximal
16:29164026_C_A	rs252283	16:29163733:29164348	1.39e-07	-0.9428	0.000205247	3.095e-05	0.175	0.004791	293	Proximal
18:74780588_A_C	rs11663912	18:74779187:74780765	1.307e-13	-1.317	7.09246e-10	7.092e-10	0.1375	4.31813e-08	177	Proximal
1:8284862_A_G	rs371782	1:8284624:8285535	1.584e-08	-1.101	5.36333e-05	5.363e-05	0.8775	0.00137683	238	Proximal
17:49468264_G_A	rs7211529	17:49451571:49452034	8.007e-10	0.8702	2.67354e-06	1.885e-06	0.7025	8.77488e-05	16230	Distal
15:38359137_C_A	rs12901075	15:38309769:38310359	8.082e-09	-1.343	3.3434e-05	8.358e-06	0.0775	0.000894102	48778	Distal
17:57165097_G_A	rs7502208	17:57183809:57184658	3.368e-07	0.788	0.000728073	1.844e-05	0.615	0.0151031	18712	Distal
17:71974131_A_C	rs17783130	17:71965733:71966609	2.05e-07	-0.8684	0.000845326	0.0008453	0.2	0.0173093	7522	Distal
1:229115308_C_A	rs61591859	1:229115088:229115577	5.239e-16	1.139	1.62344e-12	1.623e-12	0.405	1.52846e-10	220	Proximal
1:62107021_A_G	rs1933295	1:62106712:62107499	4.958e-20	1.258	1.7637e-16	1.764e-16	0.7525	3.27045e-14	309	Proximal
16:89831940_G_C	rs72807569	16:89830859:89831902	7.723e-14	-1.367	2.06899e-10	1.129e-11	0.19	1.39964e-08	38	Proximal
1:90223400_C_A	rs519989	1:90225962:90226609	4.457e-14	-1.109	1.27439e-10	7.335e-11	0.3125	8.98718e-09	2562	Distal
17:72534133_C_A	rs4788844	17:72588202:72588779	7.747e-08	-0.7446	0.000301056	2.509e-05	0.5525	0.00678864	54069	Distal
17:1945201_T_G	rs76439887	17:1944419:1945857	8.083e-08	-1.398	0.000311845	0.0002616	0.0675	0.00702324	656	Proximal
16:28837906_A_G	rs8062405	16:28857334:28858208	1.563e-21	1.109	2.80731e-18	1.417e-19	0.4	7.12732e-16	19428	Distal
18:59589917_C_T	rs17069027	18:59660042:59660638	2.938e-07	-1.125	0.00120644	0.0006651	0.125	0.0236814	70125	Distal
13:34298936_C_T	rs9538453	13:34304041:34305203	4.717e-13	0.8892	1.67542e-09	9.244e-11	0.47	9.68403e-08	5105	Distal
14:94612518_C_T	rs10149497	14:94612157:94612669	4.679e-20	-1.026	2.19761e-16	3.722e-17	0.585	4.01394e-14	151	Proximal
15:93583839_C_G	rs8031630	15:93583508:93584178	1.148e-17	1.025	6.33526e-14	5.707e-14	0.565	7.2321e-12	331	Proximal
16:12691532_G_A	rs4781291	16:12689437:12689956	9.59e-08	-0.7043	0.000498958	4.688e-05	0.565	0.0107407	1576	Proximal
1:59874224_C_T	rs17119431	1:59876142:59876537	1.244e-13	-1.161	4.29199e-10	1.866e-11	0.21	2.74283e-08	1918	Proximal
17:36857822_T_C	rs9916617	17:36856475:36859577	4.686e-07	-0.8895	0.0012764	0.001276	0.18	0.0249341	1347	Proximal
1:90223400_C_A	rs519989	1:90171745:90172608	1.103e-09	-0.9361	3.1049e-06	1.956e-06	0.3125	0.000100641	50792	Distal
17:41159301_C_T	rs34638441	17:41381603:41382413	9.038e-07	1.061	0.00208414	7.378e-05	0.075	0.0385683	222302	Distal
13:33594619_G_A	rs9526933	13:33607369:33608088	5.593e-09	-1.077	1.8349e-05	1.774e-05	0.1575	0.000515607	12750	Distal
17:41326508_A_G	rs11650272	17:41393469:41394103	3.219e-18	-1.026	7.42913e-15	7.477e-17	0.335	9.72711e-13	66961	Distal
16:23858444_G_A	rs12598807	16:23864088:23865050	1.235e-16	1.027	4.67447e-13	9.852e-14	0.59	4.71709e-11	5644	Distal
17:5183524_G_A	rs3970376	17:5185337:5185947	3.262e-19	1.063	1.4042e-15	4.213e-16	0.5025	2.19211e-13	1813	Proximal
18:72155572_G_A	rs4892230	18:72163055:72163951	8.488e-09	0.8732	3.64396e-05	1.215e-05	0.3	0.00096951	7483	Distal
17:41172481_G_T	rs28678167	17:41465399:41467268	2.003e-07	0.7029	0.000458893	6.304e-05	0.3225	0.00999008	292918	Distal
17:80920922_G_A	rs34897573	17:80920881:80921620	3.271e-09	1.129	7.82517e-06	2.25e-06	0.1925	0.000236047	41	Proximal
17:42839066_T_G	rs12940906	17:42852593:42853457	6.554e-17	-1.183	1.97457e-13	4.369e-14	0.7575	2.13405e-11	13527	Distal
18:32671994_A_G	rs636243	18:32738810:32739501	1.051e-09	0.9311	3.23737e-06	1.713e-07	0.1925	0.000104563	66816	Distal
16:6865687_T_C	rs3885987	16:6877060:6877771	1.384e-10	-0.8575	1.07102e-06	1.902e-07	0.51	3.74397e-05	11373	Distal
13:51461490_C_T	rs9535519	13:51461222:51461727	6.488e-09	-1.228	2.03127e-05	1.693e-06	0.1025	0.00056521	237	Proximal
16:60221702_G_A	rs6500107	16:60141128:60142036	3.971e-12	1.221	1.54329e-08	1.168e-08	0.225	7.50909e-07	79666	Distal
1:81922378_T_C	rs6667869	1:81935828:81936424	6.061e-10	0.8418	2.5747e-06	1.388e-06	0.62	8.4657e-05	13450	Distal
17:57103140_T_C	rs34843288	17:56769600:56770436	1.164e-10	1.015	2.92803e-07	1.325e-08	0.215	1.13067e-05	332704	Distal
14:55603061_C_G	rs1009978	14:55574419:55574942	1.06e-07	0.7341	0.000414794	2.397e-05	0.42	0.00910877	28119	Distal
17:78950448_C_A	rs9906444	17:78954469:78954954	3.545e-09	-0.7377	1.58899e-05	1.367e-05	0.405	0.000450604	4021	Distal
18:60165701_A_G	rs599323	18:60198195:60198816	2.094e-09	1.061	8.93466e-06	1.682e-06	0.7775	0.000264064	32494	Distal
16:81867220_C_T	rs8043706	16:81866148:81867173	1.188e-09	-1.362	7.55306e-06	8.68e-07	0.1125	0.000228594	47	Proximal
18:48359730_G_A	rs6508036	18:48362713:48363616	8.486e-08	0.7709	0.00032885	7.41e-05	0.3725	0.00736536	2983	Distal
18:57579140_G_C	rs6567131	18:57578627:57579518	9.978e-08	0.827	0.000424455	0.000146	0.5375	0.00929577	378	Proximal
19:28271774_G_A	rs11882825	19:28270829:28271318	4.733e-11	0.9977	1.82605e-07	3.204e-10	0.75	7.34644e-06	456	Proximal
16:84102718_T_C	rs28371946	16:84102501:84103606	9.649e-25	1.422	7.51385e-21	1.098e-21	0.235	3.51899e-18	217	Proximal
19:28284220_G_T	rs2286904	19:28283935:28284464	1.709e-14	1.015	6.67203e-11	3.081e-12	0.41	4.8359e-09	244	Proximal
17:73959857_A_G	rs8065144	17:73965844:73966873	2.197e-10	-0.9214	7.41294e-07	6.272e-07	0.3325	2.66007e-05	5987	Distal
19:21780784_A_G	rs4809146	19:21778568:21780648	5.549e-18	1.111	2.79828e-14	4.645e-16	0.68	3.37363e-12	136	Proximal
16:88664758_T_C	rs3887592	16:88665406:88666200	2.145e-13	-0.8889	1.01319e-09	5.806e-10	0.495	5.99866e-08	648	Proximal
19:3186493_T_C	rs537248	19:3185166:3186368	2.854e-20	-1.129	1.13227e-16	2.831e-17	0.515	2.17694e-14	125	Proximal
18:77494143_C_T	rs34814368	18:77438803:77440237	4.789e-17	-1.077	1.88161e-13	4.238e-14	0.3575	2.04569e-11	53906	Distal
18:29235544_T_G	rs1667288	18:29235297:29235756	9.565e-20	1.159	3.50475e-16	1.119e-16	0.715	6.12577e-14	212	Proximal
17:17654542_C_G	rs941448	17:17654059:17654686	1.982e-08	-0.9019	4.96955e-05	1.657e-05	0.67	0.00128852	144	Proximal
17:38500914_T_C	rs9303285	17:38500499:38501142	3.474e-12	1.516	1.06486e-08	3.754e-10	0.1025	5.33599e-07	228	Proximal
18:9737680_A_G	rs55680369	18:9734087:9734666	2.377e-09	-0.7671	1.19859e-05	8.644e-06	0.4	0.000344219	3014	Distal
18:33377051_G_A	rs8093216	18:33389572:33390338	2.231e-08	-0.8511	7.25123e-05	8.482e-06	0.3675	0.00182178	12521	Distal
19:17829608_T_C	rs10410487	19:17861440:17862815	3.181e-07	-0.6617	0.0011822	0.0001165	0.5125	0.023269	31832	Distal
17:34819251_C_G	rs4796218	17:34617753:34618266	5.406e-08	-0.7623	0.000159698	0.0001597	0.7925	0.0037857	200985	Distal
16:88652794_C_A	rs12447794	16:88657991:88658629	4.329e-23	-1.082	2.05014e-19	1.939e-19	0.4625	6.40098e-17	5197	Distal
17:10601321_C_A	rs8075503	17:10600333:10601728	2.227e-11	0.9671	9.58221e-08	5.738e-09	0.4125	4.0327e-06	407	Proximal
17:79148998_C_G	rs9892719	17:79149107:79149555	5.459e-09	-0.888	2.43381e-05	1.202e-06	0.285	0.000669481	109	Proximal
19:10697360_T_C	rs112423039	19:10707109:10707699	8.156e-10	-1.316	2.45495e-06	1.854e-07	0.0725	8.13786e-05	9749	Distal
1:90223400_C_A	rs519989	1:90222878:90223917	2.932e-11	-1.006	8.3655e-08	8.29e-08	0.3125	3.56583e-06	517	Proximal
1:8484823_A_G	rs301807	1:8482557:8485371	1.216e-20	1.082	4.26269e-17	1.797e-17	0.595	8.89806e-15	548	Proximal
18:77443093_A_C	rs3859317	18:77442623:77443398	6.873e-30	1.249	2.69428e-26	2.562e-27	0.38	1.23027e-22	305	Proximal
17:74481803_G_A	rs9911568	17:74481552:74482078	2.806e-07	-0.7563	0.00107284	0.0001199	0.655	0.0213807	251	Proximal
17:76878902_T_C	rs2377003	17:76875664:76876357	6.19e-09	1.711	2.85344e-05	7.671e-06	0.9375	0.00077384	2545	Distal
1:90278842_T_C	rs1215649	1:90278544:90279098	3.828e-24	1.122	1.13346e-20	2.636e-21	0.4175	4.75921e-18	256	Proximal
17:14100068_C_T	rs2529627	17:14099710:14100374	2.105e-11	0.9255	1.19776e-07	1.776e-08	0.575	4.96644e-06	306	Proximal
17:72004495_C_A	rs17836908	17:72004207:72005011	1.996e-16	1.428	8.11071e-13	2.028e-13	0.17	7.90091e-11	288	Proximal
17:66311332_C_T	rs758152	17:66310126:66311550	2.864e-07	-0.9326	0.000979387	0.0001559	0.845	0.0197005	218	Proximal
19:48110019_A_G	rs870359	19:48109950:48110393	1.561e-11	-1.55	5.13681e-08	9.11e-09	0.8675	2.27452e-06	69	Proximal
17:48625828_C_T	rs8076470	17:48624260:48624795	1.01e-09	-0.8375	3.08437e-06	2.621e-06	0.36	0.000100064	1033	Proximal
17:15837549_T_A	rs9903682	17:15845667:15846250	3.01e-08	-0.8769	8.6127e-05	1.518e-05	0.1875	0.00213883	8118	Distal
17:42995499_G_A	rs55766047	17:42975981:42977436	4.281e-07	0.9358	0.00144811	0.0004033	0.15	0.0279744	18063	Distal
17:14640534_C_T	rs7501621	17:14508084:14508996	5.25e-07	0.8751	0.00275073	0.0008051	0.1625	0.0494996	131538	Distal
19:48831777_G_A	rs12463018	19:48833285:48834189	1.444e-07	-0.731	0.000542315	8.764e-05	0.45	0.0115717	1508	Proximal
19:12963285_C_T	rs2077544	19:12994218:12995040	4.987e-08	-0.9525	0.000127418	6.371e-05	0.19	0.0030602	30933	Distal
19:18241857_C_T	rs273496	19:18233881:18234330	4.584e-12	-0.8582	1.58789e-08	1.192e-08	0.36	7.69304e-07	7527	Distal
17:43849415_T_C	rs79730878	17:44368506:44369012	2.01e-13	1.006	6.66773e-10	7.624e-13	0.255	4.10054e-08	519091	Distal
18:54110305_A_G	rs17540639	18:54135550:54136098	4.62e-09	-0.983	1.47855e-05	8.214e-07	0.1825	0.000421634	25245	Distal
19:43978130_T_C	rs7250591	19:44022770:44023217	1.248e-08	-0.8607	4.83979e-05	9.165e-06	0.2925	0.00125924	44640	Distal
17:45370518_G_A	rs7214096	17:45401381:45401995	3.374e-07	0.991	0.000864967	4.157e-05	0.1675	0.0176718	30863	Distal
14:91990948_C_T	rs61990531	14:92883888:92884709	2.444e-07	-0.7721	0.00104923	0.001049	0.2875	0.0209559	892940	Distal
19:21778773_T_C	rs67854708	19:21776285:21778489	1.226e-21	-1.188	6.17093e-18	1.681e-19	0.32	1.43582e-15	284	Proximal
19:35870780_A_T	rs4805123	19:35860355:35860846	2.033e-21	-1.32	7.42604e-18	7.426e-18	0.255	1.70612e-15	9934	Distal
17:41451124_C_T	rs34447261	17:41437660:41439006	1.517e-09	-1.446	3.50919e-06	2.715e-07	0.0925	0.000112031	12118	Distal
17:72564119_G_C	rs73365136	17:72563360:72564037	5.755e-13	1.611	2.20186e-09	7.325e-10	0.105	1.25286e-07	82	Proximal
17:9449743_T_C	rs9911154	17:9449598:9449984	1.062e-16	-1.054	4.5714e-13	1.524e-13	0.39	4.62586e-11	145	Proximal
19:20422009_T_C	rs57431951	19:20383089:20383448	2.19e-07	0.8181	0.000958342	1.325e-05	0.2225	0.0193523	38561	Distal
19:49454287_C_G	rs12981897	19:49462988:49463592	1.04e-19	-1.11	3.65706e-16	3.657e-16	0.3825	6.36155e-14	8701	Distal
17:75309351_A_G	rs11654929	17:75307761:75308259	6.583e-10	0.952	2.92956e-06	2.463e-06	0.7425	9.53804e-05	1092	Proximal
17:72463021_C_T	rs2670827	17:72474276:72475411	1.013e-09	0.7992	3.86004e-06	3.86e-06	0.405	0.000122402	11255	Distal
17:76913010_C_T	rs7222767	17:76911835:76913119	1.937e-09	-1.379	9.09263e-06	7.713e-06	0.105	0.000267866	109	Proximal
17:72004495_C_A	rs17836908	17:72008586:72009220	2.052e-14	1.364	8.31133e-11	2.078e-11	0.17	5.97663e-09	4091	Distal
18:3699969_G_T	rs342498	18:3699518:3700570	1.383e-13	-0.9823	6.51057e-10	4.879e-10	0.3375	4.01064e-08	451	Proximal
1:81922378_T_C	rs6667869	1:81921137:81921570	6.281e-18	1.079	2.65668e-14	2.657e-14	0.62	3.21353e-12	808	Proximal
12:120285261_G_A	rs35743453	12:120300535:120300866	1.54e-13	-0.8868	5.2868e-10	1.925e-10	0.4475	3.30696e-08	15274	Distal
1:21310092_T_C	rs7540023	1:21199885:21200491	1.179e-10	0.8314	4.49458e-07	1.358e-08	0.4425	1.68743e-05	109601	Distal
19:45193534_G_A	rs12984266	19:45190992:45191576	4.086e-08	0.8136	0.000145513	9.945e-05	0.3	0.00346293	1958	Proximal
12:11962839_C_T	rs2723815	12:11962030:11963585	7.004e-12	-0.9517	2.88651e-08	1.149e-08	0.2475	1.33643e-06	746	Proximal
12:117326927_T_C	rs12311895	12:117323144:117323652	3.072e-11	1.435	1.13554e-07	4.813e-09	0.09	4.72992e-06	3275	Distal
18:46276506_T_C	rs6507866	18:46269386:46269886	3.901e-09	0.7877	1.60155e-05	1.042e-05	0.5825	0.000453524	6620	Distal
19:33652356_G_A	rs11084710	19:33651245:33651799	6.007e-12	1.149	2.55586e-08	9.993e-09	0.2175	1.19393e-06	557	Proximal
17:44852612_A_C	rs62074125	17:44218016:44218748	3.551e-06	0.7425	0.0114558	0.001205	0.2425	0.0325873	633864	Distal
19:663485_G_A	rs1859224	19:662726:663819	5.728e-11	0.8886	1.6554	1.655e-07	0.61	6.72657e-06	334	Proximal
12:48434739_A_T	rs4760617	12:48743772:48745518	1.714e-10	-1.063	6.60651e-07	5.922e-07	0.2775	2.39183e-05	309033	Distal
12:6442346_A_G	rs1800692	12:6441609:6442829	8.223e-29	-1.11	3.06297e-25	2.557e-25	0.51	8.73234e-22	483	Proximal
19:55515009_C_T	rs28452391	19:55517103:55517828	1.221e-12	1.152	5.08006e-09	1.005e-09	0.305	2.68171e-07	2094	Proximal
16:28162986_C_T	rs8057491	16:28160141:28161146	1.944e-20	1.194	4.59936e-17	8.553e-19	0.25	9.54629e-15	1840	Proximal
1:95185592_G_A	rs2802100	1:95185803:95187373	3.018e-09	-0.7248	1.19072e-05	1.191e-06	0.45	0.000342497	211	Proximal
19:35809800_A_G	rs756796	19:35809498:35810147	2.228e-22	-1.337	8.08158e-19	6.662e-19	0.7375	2.28853e-16	302	Proximal
19:28005682_C_T	rs2407391	19:28284705:28285287	1.317e-08	-0.8364	5.1536e-05	1.946e-06	0.35	0.00132671	279023	Distal
17:44063244_C_T	rs2435211	17:44363925:44364464	5.786e-07	-0.6988	0.00191964	4.152e-06	0.28	0.0358144	300681	Distal
20:17629162_G_A	rs6080761	20:17615537:17616056	3.911e-12	0.9431	1.95813e-08	9.791e-09	0.4025	9.36261e-07	13106	Distal
17:44852612_A_C	rs62074125	17:44198310:44199008	1.118e-13	1.09	3.61376e-10	1.057e-10	0.2425	2.33234e-08	653604	Distal
20:1689160_C_T	rs601652	20:1689178:1689711	3.815e-07	-0.7395	0.00195549	6.508e-05	0.5275	0.0364646	18	Proximal
20:18540266_T_C	rs6075365	20:18539157:18539728	1.017e-17	1.187	4.48951e-14	4.59e-16	0.7725	5.3075e-12	538	Proximal
20:23078996_C_T	rs844813	20:23028957:23031265	2.113e-13	1.459	8.7852e-10	1.917e-10	0.895	5.26968e-08	47731	Distal
20:23078996_C_T	rs844813	20:23066748:23067331	2.597e-09	1.235	1.07891e-05	2.604e-06	0.895	0.000313046	11665	Distal
17:9879046_A_G	rs7218249	17:9878582:9879405	1.545e-11	-0.9596	6.83654e-08	5.541e-08	0.2275	2.95549e-06	359	Proximal
19:33468410_C_A	rs35310199	19:33469644:33470250	8.529e-12	-1.205	3.67876e-08	3.679e-08	0.19	1.67354e-06	1234	Proximal
20:17941737_C_T	rs6080917	20:17941442:17941968	4.043e-24	-1.139	1.91962e-20	2.787e-21	0.6725	7.7079e-18	231	Proximal
19:39365401_G_A	rs386494343	19:39360378:39361054	1.302e-08	-0.7192	4.87353e-05	1.206e-05	0.4725	0.00126712	4347	Distal
19:42338535_G_A	rs28847113	19:42308154:42309086	8.53e-14	0.9395	2.00446e-10	7.353e-12	0.38	1.36011e-08	29449	Distal
14:65542607_C_T	rs1957949	14:65542352:65542823	3.949e-20	-1.128	1.37201e-16	3.43e-17	0.415	2.59687e-14	216	Proximal
20:2198635_T_A	rs6082426	20:2198656:2199450	1.155e-12	0.9316	5.17922e-09	4.597e-10	0.3225	2.72618e-07	21	Proximal
17:79123134_C_T	rs4969406	17:79122853:79123718	1.094e-18	-0.9865	4.88925e-15	1.897e-15	0.405	6.79105e-13	281	Proximal
18:10702303_T_C	rs62095569	18:10702271:10702742	2.046e-13	1.081	1.03058e-09	4.055e-11	0.24	6.08189e-08	32	Proximal
19:21782229_T_C	rs12979255	19:21860281:21861230	7.304e-17	-1.091	3.63057e-13	1.06e-14	0.3125	3.75506e-11	78052	Distal
20:23110808_C_T	rs844892	20:23005894:23006800	4.131e-15	1.51	1.71175e-11	1.909e-12	0.8925	1.35935e-09	104008	Distal
17:44062603_A_G	rs6503453	17:44268476:44272610	8.877e-07	-0.6987	0.00289109	0.0001856	0.385	0.013941	205873	Distal
12:2338396_C_T	rs3794297	12:2321674:2322141	2.123e-14	-1.033	8.34028e-11	4.17e-11	0.39	5.9784e-09	16255	Distal
1:22251260_C_T	rs9426786	1:22250979:22251439	1.271e-13	0.9906	4.8609e-10	2.43e-10	0.29	3.06153e-08	179	Proximal
20:16469782_A_G	rs1555194	20:16494684:16495129	2.574e-08	-0.7165	0.000136932	3.046e-06	0.385	0.00328008	24902	Distal
14:105557054_C_G	rs11160833	14:105552984:105553737	3.419e-17	1.3	1.15944e-13	2.649e-14	0.2025	1.28737e-11	3317	Distal
1:219446991_C_G	rs10495125	1:219346928:219347814	2.577e-08	0.7761	0.000103793	6.551e-06	0.345	0.00253465	99177	Distal
19:2676559_A_G	rs59661558	19:2674741:2675233	3.775e-07	-0.8789	0.00152504	5.818e-05	0.235	0.0292607	1326	Proximal
19:17207011_G_T	rs8109466	19:17216411:17216783	4.395e-07	-0.7593	0.00160846	0.0003915	0.7375	0.0305825	9400	Distal
1:221358457_A_T	rs12128432	1:221338873:221339589	9.403e-13	-0.9295	3.26478e-09	1.833e-09	0.31	1.80155e-07	18868	Distal
1:221247856_G_A	rs11118643	1:221247445:221248110	2.821e-07	0.6533	0.000961594	5.114e-05	0.535	0.0194072	254	Proximal
12:22694496_T_C	rs12301848	12:22694354:22695247	3.239e-07	1.474	0.000965204	2.523e-05	0.0525	0.0194693	142	Proximal
12:21587314_C_T	rs1860949	12:21590321:21590979	5.684e-09	0.8024	2.5521e-05	3.05e-07	0.4925	0.000698339	3007	Distal
18:29656956_C_T	rs627346	18:29664772:29666170	6.634e-08	-0.7512	0.000224761	0.0001155	0.585	0.00521966	7816	Distal
19:1055718_C_T	rs113337161	19:1037640:1038810	1.652e-07	-1.384	0.000592678	0.0002963	0.0775	0.012551	16908	Distal
18:9755835_G_A	rs11661634	18:9755485:9756187	4.649e-07	0.7766	0.00236036	0.00118	0.2175	0.043112	350	Proximal
20:23103867_T_C	rs844881	20:23061939:23062506	7.055e-11	1.332	2.92358e-07	1.694e-08	0.9	1.13014e-05	41361	Distal
17:80163221_T_C	rs8077209	17:80128215:80128692	2.587e-18	-1.099	9.99115e-15	3.277e-15	0.4775	1.26952e-12	34529	Distal
20:230859_C_T	rs434058	20:218067:218589	1.531e-09	0.839	4.26917	7.236e-07	0.425	0.000133407	12270	Distal
1:83953120_C_T	rs61792566	1:83951034:83951376	2.937e-07	-1.056	0.00110244	0.0001923	0.13	0.0218988	1744	Proximal
19:44282529_C_A	rs56344893	19:44281174:44282352	3.354e-07	0.7638	0.00135727	0.0004524	0.41	0.0263448	177	Proximal
19:14811834_G_A	rs12982955	19:14800404:14801293	7.106e-07	-0.6434	0.00268951	0.0002248	0.5625	0.0485174	10541	Distal
19:33863054_C_T	rs79661676	19:33863076:33863611	9.371e-13	-1.168	3.89917e-09	5.57e-10	0.2225	2.10705e-07	22	Proximal
17:68095188_A_G	rs6501373	17:68095339:68095797	1.006e-08	1.412	3.78771e-05	1.916e-06	0.8875	0.00100629	151	Proximal
19:55378008_C_T	rs3745902	19:55348706:55349487	9.794e-17	-1.122	3.78336e-13	1.821e-13	0.3075	3.8822e-11	28521	Distal
19:6877110_T_C	rs28502541	19:6876579:6877211	1.415e-09	1.51	5.66336e-06	1.133e-06	0.075	0.000174437	101	Proximal
12:7900994_T_C	rs7302014	12:7899771:7900302	1.342e-24	1.159	4.5075e-21	1.049e-21	0.4025	2.31914e-18	692	Proximal
12:796131_C_T	rs2887474	12:794357:795301	3.431e-08	0.7499	0.000106213	9.044e-05	0.48	0.00258836	830	Proximal
12:51243411_A_G	rs1631348	12:50936782:50937613	1.347e-07	0.924	0.000338573	4.044e-06	0.7775	0.00756919	305798	Distal
12:7971809_G_A	rs36009731	12:7984670:7985316	5.155e-16	-1.13	1.70793e-12	5.156e-13	0.325	1.59976e-10	12861	Distal
12:50064889_G_A	rs57191490	12:50064464:50065725	2.899e-07	-1.343	0.000602392	7.53e-05	0.0875	0.0127346	425	Proximal
1:25054223_C_G	rs7520844	1:25053957:25054590	6.001e-15	1.2	1.70438e-11	2.318e-12	0.235	1.35645e-09	266	Proximal
19:33789397_A_G	rs874966	19:33788910:33789741	2.677e-10	-0.8181	1.12311e-06	9.977e-07	0.485	3.90736e-05	344	Proximal
1:1628906_G_A	rs61776804	1:1677257:1678058	8.609e-20	-1.024	2.49835e-16	7.566e-17	0.5925	4.45194e-14	48351	Distal
20:23109883_C_G	rs844891	20:23135651:23136371	1.177e-10	1.325	4.93182e-07	6.165e-08	0.9	1.83089e-05	25768	Distal
19:14763748_C_T	rs11673125	19:14772036:14772882	6.41e-11	0.8647	2.35243e-07	4.324e-08	0.3275	9.26016e-06	8288	Distal
12:105616970_G_A	rs1196768	12:105616501:105617184	8.385e-13	-0.9726	3.64565e-09	3.865e-10	0.4	1.98473e-07	214	Proximal
20:23109883_C_G	rs844891	20:23180973:23181411	5.689e-08	1.144	0.000236966	2.638e-05	0.9	0.00547525	71090	Distal
17:8310762_G_T	rs7213573	17:8311556:8312050	1.838e-14	0.9561	6.27356e-11	2.07e-12	0.635	4.58736e-09	794	Proximal
19:53362705_G_A	rs7258677	19:53360571:53361463	5.516e-15	-0.9899	2.96232e-11	2.437e-11	0.43	2.27818e-09	1242	Proximal
19:3812089_A_G	rs8109446	19:3812178:3813327	6.488e-09	1.385	2.4571e-05	1.215e-05	0.9225	0.000673858	89	Proximal
12:105624582_T_C	rs3829296	12:105633818:105634679	1.606e-07	-0.7855	0.000698081	7.756e-05	0.19	0.0145387	9236	Distal
1:94876928_G_A	rs4477285	1:94876740:94877270	1.018e-16	1.1	3.73756e-13	1.144e-13	0.4075	3.846e-11	188	Proximal
17:8318312_C_G	rs9911260	17:8316044:8317139	8.594e-10	0.786	2.93672e-06	2.255e-06	0.4	9.55285e-05	1173	Proximal
19:2677871_T_C	rs7247260	19:2677980:2678453	2.269e-07	-0.8911	0.000915609	3.752e-05	0.2325	0.0185747	109	Proximal
12:10573094_C_G	rs2682491	12:10559241:10559868	6.296e-10	-0.9292	2.68567e-06	1.522e-06	0.675	8.80677e-05	13226	Distal
12:108060709_G_A	rs11113430	12:108053919:108054440	1.043e-15	1.193	4.04204e-12	5.774e-13	0.3025	3.54941e-10	6269	Distal
15:83934748_A_G	rs7173166	15:83774229:83774656	1.643e-18	-1.225	3.6287e-15	2.466e-16	0.3125	5.23939e-13	160092	Distal
1:88335474_T_C	rs10218533	1:88334873:88335991	8.942e-09	1.056	2.80874e-05	1.967e-05	0.15	0.000762848	517	Proximal
20:23103867_T_C	rs844881	20:23085765:23086562	1.007e-10	1.33	4.20597e-07	4.371e-08	0.9	1.58559e-05	17305	Distal
20:18552359_C_T	rs6081218	20:18552145:18552779	9.546e-15	1.108	4.23377e-11	6.614e-13	0.7725	3.18886e-09	214	Proximal
20:23110808_C_T	rs844892	20:23142064:23142723	4.35e-09	1.205	1.82291e-05	2.505e-06	0.8925	0.000512632	31256	Distal
20:61307633_A_C	rs6011587	20:61317175:61318134	1.46e-12	-0.8939	6.75625e-09	2.421e-09	0.365	3.51075e-07	9542	Distal
19:45372329_A_G	rs17561351	19:45373041:45373737	7.31e-13	1.578	2.4765e-09	2.477e-09	0.0875	1.39609e-07	712	Proximal
19:859368_G_T	rs71335276	19:859135:860044	7.571e-20	1.154	0.247964	2.086e-16	0.25	4.44025e-14	233	Proximal
20:32596704_G_A	rs2268078	20:32607774:32608234	3.912e-09	0.8414	8.34388e-06	2.56e-06	0.6525	0.000248615	11070	Distal
20:1501393_A_G	rs2422604	20:1504547:1505253	1.964e-11	1.086	9.79548e-08	1.148e-08	0.8025	4.11771e-06	3154	Distal
20:23109883_C_G	rs844891	20:23176267:23176713	3.992e-09	1.23	1.66333e-05	1.701e-06	0.9	0.000469925	66384	Distal
20:23103867_T_C	rs844881	20:23063523:23064252	2.7e-10	1.3	1.11924e-06	8.257e-08	0.9	3.89761e-05	39615	Distal
20:37015825_T_C	rs6025340	20:37014621:37015082	5.154e-07	-1.298	0.00168848	0.0008442	0.1075	0.0319255	743	Proximal
19:33468410_C_A	rs35310199	19:33468143:33468635	1.501e-14	-1.311	6.47429e-11	5.706e-11	0.19	4.71127e-09	225	Proximal
19:563639_T_C	rs12608452	19:570875:572887	6.501e-13	-1.352	1.82094	1.767e-09	0.1225	1.04589e-07	7236	Distal
19:18575529_C_T	rs118082755	19:18613210:18614316	2.72e-07	-1.208	0.00085852	0.0005114	0.1	0.0175499	37681	Distal
19:41774935_G_T	rs12972949	19:41832871:41834366	1.535e-10	-1.093	4.0668e-07	9.872e-09	0.1625	1.53471e-05	57936	Distal
20:23103867_T_C	rs844881	20:23004115:23005043	6.95e-10	1.274	2.87819e-06	2.146e-07	0.9	9.3959e-05	98824	Distal
20:35578680_A_G	rs4810362	20:35578208:35579526	1.106e-11	1.336	2.32482e-08	1.756e-09	0.1525	1.0944e-06	472	Proximal
20:31850927_T_C	rs6059217	20:31856748:31857361	8.465e-10	-0.813	2.10011e-06	1.05e-06	0.4625	7.03181e-05	5821	Distal
18:76828471_C_G	rs635900	18:76828377:76829933	3.055e-09	1.363	1.67518e-05	1.587e-07	0.085	0.000472907	94	Proximal
18:423059_T_A	rs2621200	18:438753:439239	5.433e-12	-1.031	1.69559	1.696e-08	0.54	8.1931e-07	15694	Distal
18:9543309_C_A	rs75102024	18:9494616:9495272	1.833e-13	1.513	9.38736e-10	4.281e-11	0.095	5.60327e-08	48037	Distal
20:6897700_T_C	rs4603854	20:6897502:6897940	8.797e-22	-1.369	3.87085e-18	1.871e-18	0.7375	9.5542e-16	198	Proximal
19:2629651_C_T	rs61059449	19:2629354:2630427	5.684e-07	-1.501	0.00228741	0.000401	0.0575	0.0418842	297	Proximal
19:58912788_C_A	rs35138622	19:58912375:58913094	4.995e-08	-0.9629	0.000104996	2.453e-05	0.2	0.00256041	306	Proximal
18:2979828_T_C	rs386589713	18:2979713:2980578	3.751e-11	1.121	1.76692e-07	1.291e-08	0.135	7.15585e-06	115	Proximal
18:77579812_A_G	rs7238071	18:77579695:77580660	6.265e-19	1.14	2.22988e-15	3.114e-16	0.2525	3.35216e-13	117	Proximal
16:53125819_T_C	rs1108574	16:53125661:53126166	1.238e-10	-0.9227	4.42931e-07	7.968e-08	0.335	1.66464e-05	158	Proximal
20:23132344_G_A	rs844907	20:23068504:23069031	8.143e-11	1.272	3.38357e-07	3.928e-08	0.88	1.28886e-05	63313	Distal
20:23103867_T_C	rs844881	20:23096207:23096967	1.818e-12	1.414	7.58599e-09	9.482e-10	0.9	3.89242e-07	6900	Distal
20:23103867_T_C	rs844881	20:23061032:23061619	2.935e-11	1.356	1.21617e-07	5.583e-09	0.9	5.03703e-06	42248	Distal
20:23103867_T_C	rs844881	20:22970030:22970393	2.995e-10	1.299	1.21864e-06	1.283e-07	0.9	4.21962e-05	133474	Distal
1:86555404_G_C	rs12758598	1:87061506:87061956	2.477e-07	-0.8665	0.00095505	0.000191	0.1675	0.0192965	506102	Distal
18:77551738_A_G	rs2061566	18:77551405:77552433	1.048e-08	1.379	3.80567e-05	3.806e-05	0.09	0.00101033	333	Proximal
1:44534252_T_G	rs16831607	1:44534235:44534699	1.299e-09	-1.42	3.89658e-06	1.001e-07	0.1075	0.00012324	17	Proximal
19:55430838_C_T	rs541162	19:55428163:55428671	7.116e-09	-0.8082	2.86776e-05	2.707e-05	0.2575	0.000777146	2167	Proximal
19:15777633_A_G	rs4808350	19:15777592:15778220	2.74e-13	-1.175	1.28728e-09	6.37e-11	0.21	7.52391e-08	41	Proximal
15:92013324_A_G	rs73523611	15:92012840:92014004	1.298e-11	1.094	5.72274e-08	2.641e-08	0.22	2.50661e-06	484	Proximal
19:51778952_G_C	rs12975233	19:51775565:51776068	3.714e-11	0.9694	1.70643e-07	2.124e-08	0.2375	6.91852e-06	2884	Distal
20:23109883_C_G	rs844891	20:23122781:23124168	1.254e-13	1.471	5.25045e-10	6.496e-11	0.9	3.28986e-08	12898	Distal
18:33387429_T_C	rs1942240	18:33388663:33389360	4.063e-14	-1.354	1.31971e-10	3.849e-12	0.1525	9.27949e-09	1234	Proximal
2:103430922_T_C	rs2540322	2:103385310:103385800	2.692e-07	0.732	0.000918551	0.0001372	0.375	0.0186208	45122	Distal
18:53094050_T_G	rs147058572	18:53243200:53243577	3.955e-07	-1.496	0.00136103	0.0005142	0.035	0.0264039	149150	Distal
19:41383344_T_C	rs2302988	19:41382419:41382906	3.07e-12	0.9767	8.90839e-09	2.969e-09	0.6925	4.4948e-07	438	Proximal
1:182140185_C_G	rs17447211	1:182139734:182140740	1.428e-27	1.144	5.31478e-24	2.791e-25	0.335	9.24518e-21	451	Proximal
20:5345188_G_A	rs56219131	20:5345065:5345563	1.915e-10	0.9692	9.0229e-07	8.791e-07	0.2375	3.19696e-05	123	Proximal
2:109639668_C_T	rs13017668	2:109647689:109648912	8.419e-11	0.8635	2.45679e-07	8.826e-08	0.4925	9.61914e-06	8021	Distal
19:44576863_G_A	rs7252213	19:44575886:44576626	1.971e-08	1.167	7.54731e-05	1.48e-06	0.86	0.00189227	237	Proximal
19:18512817_TAGAAAAAAA_T	rs5827412	19:18512363:18514051	2.709e-24	-1.148	8.7678e-21	4.101e-21	0.41	3.95417e-18	454	Proximal
2:121955532_C_A	rs61546260	2:121954908:121955856	5.006e-08	-0.8202	0.000175894	0.0001447	0.41	0.00414274	324	Proximal
20:23109883_C_G	rs844891	20:23174688:23175132	2.013e-08	1.176	8.38937e-05	5.038e-06	0.9	0.00208621	64805	Distal
19:41908871_G_A	rs4803461	19:41912829:41913751	1.394e-18	-1.045	3.55576e-15	1.134e-16	0.61	5.15444e-13	3958	Distal
21:15617584_A_T	rs926882	21:15617191:15617631	2.45e-09	0.8891	9.33996e-06	4.932e-06	0.33	0.000274047	47	Proximal
20:42704807_C_T	rs6073307	20:42703357:42704554	1.916e-16	1.18	6.71153e-13	1.887e-13	0.7475	6.64423e-11	253	Proximal
2:120038843_C_T	rs28705688	2:120039798:120040669	1.06e-07	0.7868	0.000394805	2.754e-05	0.3625	0.00869857	955	Proximal
20:35274673_A_G	rs221309	20:35274295:35274957	9.726e-12	0.9503	1.86357e-08	1.034e-08	0.4075	8.94562e-07	284	Proximal
20:44027957_T_A	rs2743239	20:43991266:43992726	2.747e-10	1.084	9.2238e-07	3.496e-08	0.83	3.25866e-05	35231	Distal
20:47367991_T_C	rs4810872	20:47367594:47368293	2.14e-25	-1.13	8.89692e-22	2.335e-23	0.4125	5.51352e-19	302	Proximal
20:15141014_C_T	rs389281	20:15291039:15291494	2.993e-15	0.9966	1.40585e-11	2.091e-13	0.5975	1.13368e-09	150025	Distal
18:9710770_G_T	rs11872175	18:9710637:9711136	2.88e-07	-0.8709	0.0014498	0.0003299	0.155	0.0279922	133	Proximal
18:9488704_C_T	rs7241781	18:9488525:9489012	7.528e-15	1.203	3.86024e-11	6.967e-12	0.2	2.91956e-09	179	Proximal
19:18699445_G_A	rs10407212	19:18699229:18700513	7.701e-08	-0.7204	0.000239895	7.997e-05	0.4575	0.00553243	216	Proximal
19:21664201_G_C	rs75977167	19:21786996:21788287	7.034e-09	-0.8248	3.54279e-05	2.267e-06	0.33	0.000944659	122795	Distal
11:68623228_T_G	rs11228383	11:68694658:68695120	8.129e-12	-1.057	2.82547e-08	2.168e-09	0.25	1.30983e-06	71430	Distal
1:169577333_A_G	rs2142760	1:169573775:169574852	6.779e-09	-0.8151	3.35878e-05	2.687e-05	0.52	0.000897558	2481	Proximal
19:21753035_C_G	rs12327638	19:21675570:21677684	1.108e-16	-1.086	5.73803e-13	1.297e-14	0.32	5.74274e-11	75351	Distal
20:61359351_C_G	rs6011914	20:61359165:61360126	9.579e-20	1.133	4.38545e-16	3.597e-16	0.68	7.55663e-14	186	Proximal
20:23110808_C_T	rs844892	20:23086911:23087849	8.302e-13	1.409	3.47428e-09	4.362e-10	0.8925	1.89709e-07	22959	Distal
21:36283811_A_G	rs28567906	21:36283488:36284079	7.923e-12	-1.622	3.05683e-08	1.243e-08	0.0875	1.41171e-06	268	Proximal
21:39663760_T_G	rs928771	21:39644122:39644859	1.376e-10	0.9546	5.98971e-07	2.494e-07	0.47	2.18367e-05	18901	Distal
20:23078996_C_T	rs844813	20:23065887:23066460	8.285e-10	1.266	3.44093e-06	5.745e-07	0.895	0.000110454	12536	Distal
20:10414950_A_T	rs2013178	20:10414436:10416277	7.772e-08	-0.7078	0.000353215	0.000325	0.4575	0.00787725	514	Proximal
12:662838_T_C	rs1056008	12:662432:663129	5.95e-26	1.32	1.70118e-22	1.585e-22	0.285	1.26825e-19	291	Proximal
12:6246841_C_T	rs10400497	12:6276544:6277394	2.91e-07	-0.711	0.0010786	0.0001003	0.705	0.0214721	29703	Distal
20:3635182_A_G	rs2670307	20:3633490:3634265	6.841e-08	-0.7887	0.000291893	5.134e-05	0.395	0.00660727	917	Proximal
2:136880474_G_A	rs12691874	2:136880118:136880782	3.378e-26	-1.215	9.83474e-23	8.323e-23	0.5375	8.43689e-20	308	Proximal
21:43954542_T_C	rs228055	21:43954558:43955007	9.51e-09	0.9981	5.13329e-05	5.805e-06	0.825	0.00132335	16	Proximal
19:3141550_T_C	rs2283599	19:3141719:3142551	7.56e-13	1.116	3.00138e-09	7.44e-10	0.255	1.6739e-07	169	Proximal
2:143958745_C_T	rs2034604	2:144053583:144054160	6.061e-07	0.6036	0.0016669	0.001389	0.5325	0.0315502	94838	Distal
19:45189030_C_G	rs2965151	19:45189081:45189624	6.91e-10	0.9052	2.46336e-06	1.537e-07	0.475	8.15095e-05	51	Proximal
19:10666450_T_C	rs6511703	19:10666118:10666752	4.508e-14	1.176	1.3582e-10	1.111e-10	0.22	9.48659e-09	302	Proximal
19:563639_T_C	rs12608452	19:566401:567710	5.103e-14	-1.404	0.142843	1.378e-10	0.1225	9.92023e-09	2762	Distal
20:23082108_A_G	rs844820	20:23139857:23140434	1.342e-09	1.256	5.62829e-06	1.095e-06	0.895	0.000173503	57749	Distal
19:10397238_C_T	rs281437	19:10396906:10397742	4.083e-07	0.8189	0.00138201	0.000691	0.305	0.0267824	332	Proximal
20:23103867_T_C	rs844881	20:23094545:23095345	4.732e-10	1.292	1.97582e-06	2.049e-07	0.9	6.65222e-05	8522	Distal
19:41381415_G_C	rs1061609	19:41381299:41382091	8.083e-08	-0.7907	0.000234401	0.0001122	0.4725	0.00541942	116	Proximal
2:10549807_A_C	rs3771128	2:10547660:10548998	6.713e-17	1.017	3.47684e-13	1.17e-13	0.285	3.60821e-11	809	Proximal
20:23103867_T_C	rs844881	20:23083840:23084550	8.063e-11	1.321	3.36714e-07	2.685e-08	0.9	1.28394e-05	19317	Distal
20:23109883_C_G	rs844891	20:23226109:23226783	1.748e-12	1.422	7.44828e-09	7.191e-10	0.9	3.83219e-07	116226	Distal
20:23103867_T_C	rs844881	20:23008244:23009004	1.96e-12	1.411	8.12081e-09	9.132e-10	0.9	4.13742e-07	94863	Distal
20:19536417_A_G	rs6046179	20:19537884:19538327	2.002e-11	0.9258	8.40806e-08	8.408e-08	0.6575	3.5798e-06	1467	Proximal
19:36453625_G_A	rs112117908	19:36445976:36446455	6.339e-10	-1.324	2.18112e-06	6.127e-07	0.1075	7.28303e-05	7170	Distal
2:202017080_T_C	rs68044560	2:202015828:202016746	7.277e-09	0.9838	2.23104e-05	1.172e-06	0.2075	0.000616956	334	Proximal
2:10381434_C_T	rs1468780	2:10381734:10382369	1.375e-07	-1.142	0.000693823	0.0006777	0.1075	0.0144583	300	Proximal
21:46329740_T_C	rs2838734	21:46333487:46335805	4.364e-10	0.8262	1.83726e-06	1.523e-06	0.42	6.23168e-05	3747	Distal
20:52357907_T_C	rs6022708	20:52357807:52358243	2.477e-28	1.319	9.75141e-25	2.267e-25	0.6925	2.37479e-21	100	Proximal
20:61463678_CAGTCGCCCTTT_C	rs3215569	20:61463661:61464745	6.872e-21	-1.412	3.15541e-17	4.571e-18	0.1825	6.66283e-15	17	Proximal
21:45962865_T_C	rs233321	21:45960800:45961490	3.242e-08	0.7748	0.000139487	0.0001391	0.3175	0.00333473	1375	Proximal
19:41092454_C_G	rs415075	19:41091362:41092293	6.833e-10	0.8758	2.15498e-06	4.969e-07	0.4875	7.20232e-05	161	Proximal
2:169872124_T_C	rs10208608	2:169871088:169871979	2.728e-08	1.678	0.00011352	2.818e-06	0.03	0.00275906	145	Proximal
2:103315322_G_A	rs10185862	2:103288873:103289228	1.01e-09	-0.9411	3.45272e-06	1.862e-07	0.7325	0.000110736	26094	Distal
20:24126761_C_T	rs78260152	20:24932152:24933003	4.677e-07	1.418	0.00173195	0.0008996	0.0875	0.0326461	805391	Distal
2:197039750_C_T	rs10193933	2:196932951:196933933	4.865e-07	0.7729	0.00156268	0.0001143	0.24	0.0297937	105817	Distal
20:52492229_C_T	rs386485292	20:52491747:52492684	1.955e-24	1.324	7.91865e-21	3.959e-21	0.285	3.66162e-18	455	Proximal
21:43483441_C_G	rs114272312	21:43482962:43483766	4.502e-08	-1.388	0.000256694	0.0001131	0.0675	0.0058864	325	Proximal
2:168949897_A_T	rs4667555	2:168945625:168946116	1.169e-11	-0.829	4.33144e-08	2.016e-08	0.4675	1.94144e-06	3781	Distal
2:157252923_A_G	rs6757605	2:157252505:157253183	1.156e-12	-1.198	3.33168e-09	3.446e-11	0.775	1.82742e-07	260	Proximal
20:2270015_C_T	rs214748	20:2260678:2261258	4.11e-07	0.8795	0.0018515	7.088e-05	0.845	0.0346847	8757	Distal
2:198387401_A_G	rs67657812	2:198491657:198492073	1.08e-07	-0.7166	0.000276246	5.283e-06	0.4875	0.00629524	104256	Distal
1:33789588_T_C	rs1130804	1:33847516:33848152	1.869e-11	0.9136	5.81012e-08	2.599e-09	0.68	2.53577e-06	57928	Distal
1:227172903_G_A	rs2297415	1:227164509:227164918	4.558e-13	0.9919	1.8428e-09	2.422e-11	0.5025	1.05679e-07	7985	Distal
21:35572265_C_T	rs79196774	21:35572355:35574802	1.306e-10	-1.307	4.68417e-07	2.078e-07	0.1225	1.74783e-05	90	Proximal
2:112813892_T_C	rs62157782	2:112813412:112814454	1.422e-12	-1.314	3.69467e-09	4.889e-10	0.1575	2.00843e-07	480	Proximal
21:36372118_T_C	rs13051552	21:36371792:36372417	1.008e-15	-1.109	3.98707e-12	3.033e-12	0.2875	3.51806e-10	299	Proximal
20:22644589_C_G	rs4815135	20:22668468:22669079	1.192e-07	-0.8122	0.000419861	9.555e-05	0.715	0.00920985	23879	Distal
20:61308564_C_A	rs2427373	20:61306769:61307592	1.552e-08	-0.7393	7.21346e-05	2.046e-05	0.3575	0.00181354	972	Proximal
2:219206645_A_G	rs62182086	2:219228390:219228980	2.31e-09	-1.089	6.58906e-06	1.007e-06	0.155	0.000201085	21745	Distal
20:58827268_T_A	rs6100836	20:58803094:58803983	2.251e-08	-0.9215	9.97876e-05	6.731e-06	0.235	0.00245141	23285	Distal
19:38802989_C_G	rs11669230	19:38803223:38803854	8.771e-14	1.325	2.87238e-10	1.4e-11	0.1325	1.90432e-08	234	Proximal
20:20837211_A_G	rs6035719	20:20836898:20837485	2.51e-27	-1.159	7.63246e-24	7.484e-24	0.46	1.11526e-20	274	Proximal
20:25026164_C_T	rs8118803	20:25023513:25024131	2.16e-07	0.9911	0.000782241	0.0007822	0.145	0.0161716	2033	Proximal
20:2468296_A_G	rs6114506	20:2450447:2451966	5.525e-07	-0.7836	0.00241096	0.000791	0.7725	0.0439265	16330	Distal
20:5141763_G_T	rs6053166	20:5141411:5142224	3.007e-20	-1.04	1.44443e-16	3.611e-17	0.4925	2.71984e-14	352	Proximal
2:203495058_G_A	rs113867238	2:203531130:203531521	1.229e-11	-0.9581	2.81636e-08	2.778e-09	0.3275	1.30726e-06	36072	Distal
17:44062603_A_G	rs6503453	17:44240576:44241188	8.648e-07	-0.6988	0.00279931	0.0002804	0.385	0.00819615	177973	Distal
21:44145777_A_G	rs2284965	21:44158004:44158942	4.173e-14	-1.073	2.16676e-10	2.06e-10	0.2875	1.46036e-08	12227	Distal
2:174130075_T_C	rs6720459	2:174129116:174130178	1.144e-12	-1.592	4.58846e-09	4.68e-10	0.0925	2.43327e-07	103	Proximal
21:36864457_T_C	rs7281771	21:36864153:36864685	2.906e-18	1.187	1.21308e-14	1.115e-14	0.335	1.52281e-12	228	Proximal
2:158970425_C_T	rs6709528	2:159175700:159176235	9.142e-11	-0.8359	3.24095e-07	2.527e-07	0.505	1.241e-05	205275	Distal
20:19058170_T_C	rs6136614	20:19057995:19058621	5.106e-23	-1.106	2.24982e-19	1.889e-19	0.5025	6.96491e-17	175	Proximal
20:30216401_A_T	rs6088806	20:30111297:30111894	1.087e-06	0.8687	0.00207673	0.000251	0.18	0.0384505	104507	Distal
20:23106084_A_G	rs844887	20:23106003:23107730	3.592e-15	1.541	1.50323e-11	1.879e-12	0.9	1.20423e-09	81	Proximal
20:35551202_C_G	rs6130114	20:35633779:35634430	8.473e-07	1.037	0.00182519	5.813e-05	0.15	0.034227	82577	Distal
20:31851429_T_C	rs6119356	20:31855465:31856023	1.962e-07	-0.8411	0.000486449	4.004e-05	0.22	0.0105148	4036	Distal
21:42742212_C_A	rs398800	21:42741699:42742556	3.654e-09	-0.8624	1.93822e-05	1.747e-05	0.6425	0.000541309	344	Proximal
2:106448931_G_A	rs34554853	2:106444970:106445425	9.269e-09	0.739	4.20357e-05	8.407e-06	0.4275	0.00110314	3506	Distal
22:24401542_G_A	rs5751792	22:24372305:24373591	1.804e-21	1.054	6.12537e-18	2.156e-18	0.57	1.43436e-15	27951	Distal
2:158970425_C_T	rs6709528	2:159070210:159071669	2.778e-19	-1.058	9.48572e-16	7.628e-16	0.505	1.51316e-13	99785	Distal
2:202905113_A_C	rs72934692	2:202916935:202917339	7.645e-12	1.028	2.02978e-08	2.791e-09	0.2175	9.66143e-07	11822	Distal
21:45611686_G_T	rs743478	21:45594970:45595534	5.538e-08	-0.7057	0.000225106	4.092e-05	0.645	0.00522434	16152	Distal
21:45618536_A_G	rs2876932	21:45626545:45627102	9.951e-11	-0.7985	4.03826e-07	2.539e-08	0.6425	1.52552e-05	8009	Distal
22:37249491_G_C	rs5756372	22:37248864:37250027	5.475e-07	-0.8142	0.00217722	0.00193	0.72	0.0401484	536	Proximal
2:103351736_G_A	rs955915	2:103352746:103353833	8.181e-08	0.8271	0.000280352	2.369e-05	0.26	0.00637686	1010	Proximal
22:22233923_G_A	rs9610533	22:22127040:22127537	3.782e-08	-0.7463	0.000137823	1.707e-05	0.5225	0.00329926	106386	Distal
21:35311557_G_T	rs12627010	21:35310157:35310698	1.332e-10	0.98	4.84683e-07	7.691e-08	0.3125	1.80117e-05	859	Proximal
21:45198557_G_A	rs2329574	21:45198736:45199298	7.184e-12	-0.9441	3.10439e-08	1.552e-08	0.405	1.42997e-06	179	Proximal
19:21778987_C_G	rs7250457	19:21767976:21768507	2.361e-16	-1.067	1.1876e-12	5.866e-14	0.3175	1.13568e-10	10480	Distal
22:35806238_G_T	rs111192861	22:35805691:35806766	6.246e-13	-1.615	2.51576e-09	1.102e-09	0.115	1.41603e-07	528	Proximal
22:22305021_G_A	rs9610691	22:22304299:22305330	9.533e-18	-1.569	3.62453e-14	9.292e-16	0.13	4.32693e-12	309	Proximal
20:62582464_A_G	rs2320225	20:62673508:62674218	1.326e-07	-0.7779	0.000371913	0.0001044	0.575	0.00826398	91044	Distal
20:23109883_C_G	rs844891	20:23142790:23143338	4.548e-10	1.29	1.90489e-06	6.768e-08	0.9	6.43715e-05	32907	Distal
2:114452941_C_T	rs13006627	2:114360988:114362039	3.255e-08	-0.7541	0.000113958	4.867e-06	0.525	0.00276731	90902	Distal
20:23103867_T_C	rs844881	20:23067523:23068209	3.223e-13	1.453	1.33901e-09	1.674e-10	0.9	7.81373e-08	35658	Distal
2:103125138_G_A	rs6751949	2:103125132:103125846	4.638e-08	0.8917	0.000161767	3.263e-06	0.7675	0.00382977	6	Proximal
22:37961847_G_A	rs5756732	22:37977548:37978013	1.939e-13	-0.9894	6.74325e-10	1.015e-10	0.59	4.13307e-08	15701	Distal
2:103039584_A_T	rs3817465	2:103039261:103040395	3.622e-16	1.161	1.29821e-12	8.455e-15	0.76	1.23499e-10	323	Proximal
20:23082108_A_G	rs844820	20:23082561:23082989	6.124e-10	1.284	2.55595e-06	8.562e-07	0.895	8.4192e-05	453	Proximal
2:198880481_C_A	rs1318867	2:198753539:198754290	5.718e-15	-0.979	1.48673e-11	8.262e-13	0.4825	1.19363e-09	126191	Distal
2:238851347_C_T	rs4347770	2:238877018:238877825	1.554e-08	0.8029	6.9109e-05	3.455e-05	0.4975	0.00173987	25671	Distal
22:50361397_C_G	rs35958120	22:50353237:50355062	1.918e-13	0.8906	9.45672e-10	1.474e-10	0.45	5.63547e-08	6335	Distal
2:169942345_C_T	rs11897595	2:169942048:169942536	1.618e-10	-1.063	6.8337e-07	3.089e-07	0.285	2.46919e-05	191	Proximal
22:38655597_C_T	rs6001074	22:38656208:38657043	2.534e-07	0.6792	0.000783092	0.0001424	0.3425	0.0161801	611	Proximal
1:45161553_C_G	rs12022097	1:45137555:45138687	9.254e-09	-0.8126	2.60508e-05	1.586e-05	0.3825	0.000711238	22866	Distal
2:197078881_A_G	rs1455816	2:197077865:197078987	3.202e-16	1.148	9.64428e-13	3.279e-13	0.3125	9.34497e-11	106	Proximal
21:40244667_C_T	rs469031	21:40246524:40246885	4.318e-12	0.8553	2.07456e-08	1.744e-09	0.625	9.85486e-07	1857	Proximal
17:43334005_G_C	rs9908267	17:43333528:43334228	1.805e-23	-1.184	7.07826e-20	2.38e-20	0.5	2.48624e-17	223	Proximal
22:38763915_T_C	rs4821786	22:38765001:38765598	1.852e-08	-0.7206	5.65821e-05	4.933e-06	0.5125	0.00144744	1086	Proximal
20:3997155_A_G	rs34061452	20:3881939:3882442	5.915e-09	-1.296	2.69854e-05	7.405e-06	0.1325	0.000734877	114713	Distal
2:166804627_C_T	rs2288701	2:166754132:166754636	4.621e-08	0.709	0.000182158	4.931e-05	0.475	0.00428752	49991	Distal
17:44118269_A_G	rs6503454	17:43660957:43662840	4.33e-07	-0.9336	0.00155348	5.753e-05	0.1575	0.0296958	455429	Distal
17:44102682_C_CT	rs151339764	17:43653722:43654713	2.685e-13	-0.9639	9.70184e-10	1.855e-10	0.4	5.77212e-08	447969	Distal
22:42941390_T_C	rs136978	22:42915521:42916183	6.146e-08	0.9893	0.000223109	8.25e-05	0.19	0.00518789	25207	Distal
2:143846125_G_A	rs354691	2:143840959:143841747	1.867e-24	-1.154	5.91061e-21	7.06e-22	0.5525	2.95773e-18	4378	Distal
21:44472118_A_C	rs35990176	21:44472943:44474371	1.772e-11	0.932	8.67865e-08	2.842e-08	0.42	3.68641e-06	825	Proximal
21:27471711_C_T	rs2830053	21:27336301:27336856	1.315e-07	-1.176	0.000552882	1.069e-05	0.0825	0.0117662	134855	Distal
2:109950100_T_C	rs12616345	2:109950019:109951192	1.011e-15	1.054	2.4421e-12	5.975e-13	0.6675	2.24711e-10	81	Proximal
2:123828463_C_T	rs13033663	2:123831577:123831973	6.659e-12	0.8773	2.9678e-08	1.368e-09	0.3625	1.37233e-06	3114	Distal
2:102083183_T_C	rs4851455	2:102082836:102083531	1.077e-07	0.7959	0.000453672	8.084e-05	0.645	0.00988232	347	Proximal
2:181310925_C_T	rs13009327	2:181404077:181404688	1.888e-09	0.8737	8.81222e-06	5.798e-07	0.25	0.000261503	93152	Distal
13:110813308_G_A	rs77120970	13:110789936:110791449	1.245e-15	-1.572	6.39191e-12	1.278e-12	0.1425	5.4683e-10	21859	Distal
18:1530071_T_C	rs12608198	18:1529688:1530152	4.569e-12	-1.483	2.35979e-08	5.688e-10	0.135	1.10801e-06	81	Proximal
21:30475226_A_G	rs7282843	21:30445508:30446401	3.43e-13	-0.9173	1.42903e-09	3.292e-11	0.51	8.31251e-08	28825	Distal
21:47319732_C_T	rs7281622	21:47311886:47312668	1.178e-07	0.7985	0.000512156	2.411e-05	0.32	0.010993	7064	Distal
22:41628902_G_T	rs139492	22:41593402:41594128	4.135e-10	-0.8699	9.47302e-07	1.711e-08	0.37	3.34025e-05	34774	Distal
21:40684427_C_T	rs2272577	21:40684044:40684712	6.222e-09	1.234	3.20316e-05	2.822e-07	0.905	0.000858484	285	Proximal
20:23078996_C_T	rs844813	20:23031306:23032007	4.25e-09	1.228	1.7668e-05	1.875e-06	0.895	0.000497236	46989	Distal
2:172813245_C_G	rs4324292	2:172812767:172813417	1.533e-12	-1.143	6.14888e-09	2.177e-10	0.87	3.20883e-07	172	Proximal
20:633968_G_A	rs6107703	20:632692:634682	5.197e-07	-0.7202	0.00196704	0.001967	0.4775	0.036612	714	Proximal
22:31884033_C_T	rs11089512	22:31883854:31884311	1.875e-08	-1.172	6.37983e-05	2.681e-06	0.1025	0.00161507	179	Proximal
2:225756781_A_G	rs13400582	2:225813326:225814089	1.534e-12	1.092	5.92513e-09	2.44e-10	0.2025	3.10093e-07	56545	Distal
22:36767359_C_T	rs9610497	22:36767125:36767661	2.266e-21	1.194	9.097e-18	6.818e-18	0.5675	2.05132e-15	234	Proximal
2:225796112_G_A	rs17271574	2:225795690:225796208	1.293e-18	1.076	4.96732e-15	9.52e-17	0.3675	6.87334e-13	96	Proximal
2:29225075_C_G	rs12994612	2:29257851:29258360	1.224e-11	0.949	5.03446e-08	1.291e-08	0.34	2.23461e-06	32776	Distal
2:38379437_T_C	rs17022137	2:38379054:38379706	6.186e-18	-1.391	2.58276e-14	2.227e-14	0.2175	3.13449e-12	269	Proximal
20:23138430_C_T	rs844911	20:23116330:23117037	1.857e-10	-1.019	7.7699e-07	1.494e-07	0.195	2.77725e-05	21393	Distal
2:180647264_T_C	rs113298935	2:180647044:180647539	5.252e-13	-0.998	2.41326e-09	9.095e-10	0.405	1.36465e-07	220	Proximal
2:32431321_C_T	rs6543653	2:32169844:32170336	8.866e-14	-1.515	2.74403e-10	2.125e-11	0.12	1.83253e-08	260985	Distal
22:36851207_C_T	rs139961	22:36852069:36852940	3.557e-08	-0.8602	0.000142984	0.0001042	0.7175	0.00340941	862	Proximal
22:39358037_A_C	rs12628403	22:39377355:39378769	3.16e-08	-1.634	9.07746e-05	7.698e-05	0.075	0.00223751	19318	Distal
2:158970425_C_T	rs6709528	2:158899841:158900905	1.253e-10	-0.8389	4.02687e-07	4.027e-07	0.505	1.52279e-05	69520	Distal
14:39266508_G_A	rs12589550	14:39231888:39232802	7.501e-16	-1.146	2.87961e-12	1.516e-13	0.265	2.61672e-10	33706	Distal
17:6817548_G_A	rs6502987	17:6817152:6817739	5.184e-11	-0.9505	1.99376e-07	1.819e-07	0.43	7.9685e-06	191	Proximal
22:24001094_C_T	rs6519465	22:24018010:24018699	1.787e-11	-0.8266	6.4512e-08	1.25e-08	0.4525	2.79552e-06	16916	Distal
2:135153547_C_T	rs1371133	2:135153275:135153792	9.855e-20	1.27	3.31228e-16	2.628e-17	0.6825	5.87368e-14	245	Proximal
21:40563414_A_G	rs73222852	21:40684925:40686182	4.427e-07	1.365	0.00227966	0.001602	0.1	0.0417734	121511	Distal
2:71063066_A_G	rs2075225	2:71062792:71063184	2.896e-07	0.7048	0.00116692	0.0007265	0.3325	0.0229922	118	Proximal
2:102987213_A_G	rs11465597	2:102963693:102964211	1.571e-11	1.192	5.69813e-08	4.709e-09	0.1325	2.50183e-06	23002	Distal
2:48462367_A_G	rs79629009	2:48338348:48339416	8.481e-13	1.37	3.77159e-09	4.68e-11	0.135	2.04416e-07	122951	Distal
2:98164948_C_T	rs7592057	2:97860750:97861382	2.287e-15	1.174	3.40496e-12	1.305e-12	0.7075	3.05117e-10	303566	Distal
22:20201954_C_T	rs730669	22:20193572:20194196	5.768e-09	-0.7897	1.87806e-05	3.054e-06	0.4	0.000526117	7758	Distal
2:103319476_G_A	rs111188533	2:103303117:103303897	2.218e-12	-1.047	7.58665e-09	5.155e-10	0.735	3.89242e-07	15579	Distal
22:41733262_G_A	rs138818147	22:41681829:41683160	5.656e-07	-1.328	0.00129576	0.0006683	0.06	0.0252719	50102	Distal
21:45615638_G_A	rs762422	21:45592605:45593094	2.32e-10	-0.7855	9.44846e-07	6.748e-08	0.64	3.3348e-05	22544	Distal
2:74920971_G_A	rs205646	2:74921311:74921920	4.366e-15	-1.048	1.42202e-11	9.129e-12	0.65	1.1442e-09	340	Proximal
1:207488004_G_C	rs1858001	1:207494044:207496163	1.906e-17	1.076	5.94239e-14	1.256e-15	0.7025	6.84781e-12	6040	Distal
2:85116434_G_A	rs56175709	2:85115778:85116556	4.632e-09	1.043	1.36792e-05	2.504e-07	0.1825	0.00039131	122	Proximal
2:127395038_G_C	rs12993263	2:127394912:127395442	1.341e-27	1.184	6.23989e-24	2.433e-24	0.6	9.91057e-21	126	Proximal
21:39633387_A_C	rs2836252	21:39640024:39640632	1.583e-07	0.8772	0.000689554	8.891e-05	0.19	0.0143775	6637	Distal
2:173042216_C_T	rs10183347	2:172460710:172461113	2.2e-07	-0.9419	0.000876493	0.0008765	0.1575	0.0178673	581103	Distal
2:85728695_A_T	rs72844419	2:85728352:85728956	3.332e-09	-0.9911	1.06734e-05	2.143e-06	0.2025	0.000310183	261	Proximal
21:45962865_T_C	rs233321	21:45954423:45955036	2.167e-07	0.7287	0.000931639	0.0006541	0.3175	0.0188443	7829	Distal
2:84256955_A_G	rs12475397	2:84257013:84257450	1.521e-07	-1.071	0.000427951	7.637e-06	0.1	0.00936111	58	Proximal
2:28602057_G_T	rs55767331	2:28600870:28602413	1.726e-15	1.188	5.61096e-12	4.974e-12	0.27	4.83416e-10	356	Proximal
22:42836337_A_C	rs1016110	22:42835573:42836728	8.807e-12	1.054	3.10813e-08	3.108e-08	0.2725	1.42997e-06	391	Proximal
2:169960422_A_G	rs7566044	2:169963993:169965516	3.901e-26	1.291	1.66428e-22	3.128e-23	0.5025	1.26659e-19	3571	Distal
2:9129034_G_A	rs7559402	2:9128768:9129244	1.412e-10	-1.2	5.26916e-07	2.635e-07	0.14	1.94623e-05	210	Proximal
2:158970425_C_T	rs6709528	2:159169232:159169970	1.733e-14	-0.9559	6.1356e-11	3.482e-11	0.505	4.50067e-09	198807	Distal
21:43806256_G_A	rs2839503	21:43869916:43870618	4.484e-22	-1.094	2.48308e-18	6.208e-19	0.4875	6.43311e-16	63660	Distal
3:10048502_C_T	rs7627372	3:10050260:10051126	1.682e-15	-1.142	6.65459e-12	3.747e-13	0.2375	5.66648e-10	1758	Proximal
2:98215476_G_A	rs7420651	2:97873966:97874458	1.285e-12	0.9954	1.94656e-09	2.223e-10	0.68	1.1128e-07	341018	Distal
2:198927927_C_T	rs35062652	2:198971175:198972258	2.218e-11	-0.8684	5.46183e-08	5.737e-09	0.51	2.40386e-06	43248	Distal
2:85760991_C_G	rs6731700	2:85761952:85762573	2.744e-12	-1.075	8.90311e-09	3.231e-09	0.27	4.4948e-07	961	Proximal
2:29224093_C_T	rs6547903	2:29223063:29223902	2.122e-11	-0.8688	8.69702e-08	3.153e-08	0.5125	3.68891e-06	191	Proximal
21:45616049_G_A	rs4380337	21:45616056:45616679	1.4e-19	-1.013	5.67531e-16	4.444e-17	0.6425	9.6878e-14	7	Proximal
2:225792317_T_A	rs10498170	2:225792600:225793093	4.433e-13	0.9405	1.70152e-09	5.672e-11	0.3675	9.81934e-08	283	Proximal
3:108307670_T_G	rs11709183	3:108307429:108307937	8.964e-12	1.363	3.32557e-08	2.558e-09	0.125	1.52234e-06	241	Proximal
22:42193741_G_A	rs4822052	22:41985560:41986451	1.073e-09	1.036	2.74454e-06	3.327e-08	0.2	8.9837e-05	207290	Distal
21:40459340_T_C	rs404074	21:40742285:40742914	2.828e-07	-0.8272	0.00143576	0.001031	0.81	0.0277799	282945	Distal
2:152494218_A_G	rs59655785	2:152493630:152494318	1.649e-08	0.8327	6.1281e-05	4.661e-05	0.2975	0.00155783	100	Proximal
22:39358037_A_C	rs12628403	22:39363417:39364417	1.64e-08	-1.665	4.71214e-05	4.697e-05	0.075	0.0012269	5380	Distal
2:219926221_A_G	rs7592246	2:220047206:220047853	1.879e-07	-0.8603	0.000553042	3.9e-05	0.6825	0.0117662	120985	Distal
2:38025672_T_C	rs6727303	2:38025355:38025946	4.091e-11	-1.886	1.78572e-07	1.555e-07	0.055	7.21599e-06	274	Proximal
2:28602057_G_T	rs55767331	2:28602827:28603462	3.679e-10	0.9932	1.1973e-06	1.197e-06	0.27	4.15359e-05	770	Proximal
2:198756688_G_A	rs6434942	2:198784104:198784710	2.151e-14	-0.9863	5.58876e-11	1.791e-12	0.4925	4.11608e-09	27416	Distal
2:150009978_G_A	rs850221	2:150008945:150009802	3.102e-09	-0.8156	1.01662e-05	3.181e-07	0.6475	0.000295914	176	Proximal
22:45527845_C_T	rs547698	22:45527409:45528198	9.879e-18	-1.144	5.08469e-14	4.104e-14	0.235	5.95332e-12	353	Proximal
2:8716188_A_G	rs9752905	2:8714868:8715452	1.179e-18	-1.301	3.82179e-15	3.44e-16	0.24	5.4323e-13	736	Proximal
2:172369069_T_C	rs6433294	2:172379656:172380558	1.887e-11	-0.9317	7.44854e-08	5.027e-08	0.35	3.19736e-06	10587	Distal
22:39790191_G_C	rs2413590	22:39784238:39785137	3.838e-13	1.059	1.0405e-09	4.901e-11	0.7075	6.13055e-08	5054	Distal
3:148360046_T_G	rs9811115	3:148359538:148359946	3.566e-12	-0.9551	1.4541e-08	2.721e-09	0.575	7.15881e-07	100	Proximal
22:41260228_G_C	rs148723221	22:41259907:41260495	3.805e-12	1.83	8.0011e-09	4.669e-10	0.065	4.08784e-07	267	Proximal
2:226987022_A_G	rs4675050	2:226986698:226987360	7.757e-12	0.9049	2.71431e-08	1.237e-09	0.32	1.2631e-06	324	Proximal
2:222359042_T_C	rs12995875	2:222361661:222362087	6.464e-11	-0.8907	2.38721e-07	1.096e-07	0.32	9.37684e-06	2619	Distal
2:59315828_G_A	rs6730325	2:59307866:59308317	3.729e-18	1.059	1.26149e-14	1.903e-15	0.65	1.57278e-12	7511	Distal
13:83787475_G_A	rs9546330	13:83340794:83341632	2e-07	0.7389	0.00084793	0.0001999	0.4725	0.0173529	445843	Distal
2:69955760_T_G	rs2312548	2:69951658:69952333	4.915e-17	0.9902	1.80927e-13	1.105e-14	0.5725	1.97291e-11	3427	Distal
3:150422974_GTC_G	rs34589295	3:150421377:150422264	2.356e-08	0.7635	8.02293e-05	1.117e-05	0.4075	0.0020019	710	Proximal
2:181310925_C_T	rs13009327	2:181408857:181409461	7.848e-08	0.7976	0.000366165	2.303e-05	0.25	0.00815112	97932	Distal
21:44473425_G_A	rs706209	21:44465473:44465995	4.376e-11	0.9327	2.15438e-07	9.329e-08	0.4175	8.51724e-06	7430	Distal
2:62230970_A_G	rs7574498	2:62115215:62116223	2.839e-07	1.029	0.00078111	0.0001341	0.1375	0.0161663	114747	Distal
2:239139907_G_A	rs4663298	2:239139743:239140481	1.016e-07	1.359	0.000479672	6.54e-05	0.1	0.0103806	164	Proximal
13:93910548_T_A	rs12427542	13:93890521:93891001	1.13e-10	-1.088	4.80558e-07	1.874e-07	0.2025	1.78948e-05	19547	Distal
22:45497905_T_C	rs386608896	22:45497720:45498229	2.924e-08	-0.9487	0.000150172	0.000113	0.2575	0.00356683	185	Proximal
22:44422333_T_C	rs12170546	22:44422724:44423285	1.702e-08	-0.8327	8.96637e-05	4.483e-05	0.3025	0.00221162	391	Proximal
2:75111950_G_A	rs3755450	2:75111182:75111706	3.382e-18	1.156	1.16714e-14	1.373e-15	0.6175	1.47019e-12	244	Proximal
15:89604844_C_T	rs12912660	15:89089475:89090281	6.089e-07	-1.027	0.00223703	0.002237	0.13	0.0410853	514563	Distal
3:194259001_G_A	rs11712029	3:194247749:194248347	3.65e-14	0.989	1.7629e-10	8.561e-11	0.61	1.20823e-08	10654	Distal
2:71298486_T_C	rs13023145	2:71298578:71299806	2.779e-09	-1.147	1.13006e-05	8.751e-07	0.15	0.000326592	92	Proximal
2:30448103_A_C	rs62141147	2:30446261:30446972	9.915e-24	1.222	4.38842e-20	4.023e-21	0.245	1.65389e-17	1131	Proximal
2:232581900_A_G	rs11899963	2:232581876:232582558	2.988e-15	1.077	9.67985e-12	4.84e-12	0.2675	7.98205e-10	24	Proximal
2:226895322_G_C	rs1805231	2:226895501:226896280	2.298e-09	1.202	8.21149e-06	6.874e-06	0.8775	0.00024537	179	Proximal
22:45631165_T_C	rs2294199	22:45630910:45632094	2.072e-25	-1.174	1.02773e-21	1.028e-21	0.475	6.25718e-19	255	Proximal
2:225756781_A_G	rs13400582	2:225811395:225812103	1.484e-11	1.052	5.73598e-08	2.175e-09	0.2025	2.50941e-06	54614	Distal
3:32189025_A_G	rs56202457	3:32161896:32162417	2.149e-07	-0.7587	0.00079445	6.501e-05	0.355	0.0163962	26608	Distal
17:6867601_T_C	rs11656967	17:6869541:6869908	1.005e-07	0.7525	0.000380994	0.0001218	0.45	0.00843818	1940	Proximal
2:232334335_C_T	rs79106302	2:232334094:232334647	1.147e-08	-1.036	3.95959e-05	1.216e-05	0.1425	0.00104663	241	Proximal
2:74920971_G_A	rs205646	2:74920263:74920879	1.276e-08	-0.8123	4.15713e-05	3.247e-05	0.65	0.00109173	92	Proximal
3:141109348_C_T	rs6785012	3:141130174:141130608	2.739e-10	0.8337	9.81696e-07	1.137e-07	0.4325	3.45485e-05	20826	Distal
2:3082408_T_C	rs7419757	2:3083106:3083913	9.29e-08	0.7162	0.000435312	8.706e-05	0.545	0.00950593	698	Proximal
2:225766163_G_A	rs2055710	2:225797230:225797658	4.364e-12	1.113	1.677e-08	5.54e-10	0.1925	8.11402e-07	31067	Distal
2:98163203_G_T	rs11690658	2:97864701:97865139	3.754e-09	0.8674	5.62295e-06	9.798e-08	0.6975	0.000173485	298064	Distal
3:37421374_C_T	rs11712852	3:37498836:37499289	7.2e-07	-0.6614	0.00206282	0.000176	0.4375	0.0382901	77462	Distal
3:196347437_T_C	rs12718061	3:196346987:196347481	1.846e-19	-1.069	7.30455e-16	1.334e-16	0.4625	1.19657e-13	44	Proximal
3:101475427_G_A	rs9873557	3:101478605:101479321	1.247e-08	-0.7861	4.64827e-05	5.718e-06	0.38	0.00121287	3178	Distal
2:98163124_T_G	rs11676277	2:97868187:97868884	1.875e-16	1.1	2.81951e-13	9.069e-15	0.69	2.97679e-11	294240	Distal
2:225767821_C_A	rs2055711	2:225823459:225824032	3.149e-13	1.112	1.21509e-09	3.485e-10	0.205	7.12479e-08	55638	Distal
22:42811647_A_C	rs11090100	22:42810882:42811339	4.402e-12	0.8249	1.545e-08	5.15e-09	0.37	7.50909e-07	308	Proximal
3:33882606_G_A	rs75995884	3:33897621:33897963	5.037e-07	-0.6847	0.00174213	3.396e-05	0.28	0.0328211	15015	Distal
2:218960825_A_G	rs13035725	2:218960511:218960911	2.436e-10	-0.8084	7.23611e-07	1.166e-08	0.5225	2.60429e-05	86	Proximal
3:4515702_A_T	rs58605397	3:4515491:4516102	2.211e-07	-1.086	0.00110548	0.0002764	0.1075	0.0219474	211	Proximal
3:14495455_G_A	rs111166560	3:14495139:14496043	8.147e-28	-1.231	3.3118e-24	3.266e-24	0.43	6.72111e-21	316	Proximal
2:238632377_A_C	rs3769085	2:239148429:239149014	4.361e-07	-0.8763	0.0020648	0.001887	0.2	0.0383074	516052	Distal
22:37970426_G_C	rs5756738	22:37970483:37971231	3.787e-27	-1.239	1.3188e-23	1.859e-24	0.5675	1.61556e-20	57	Proximal
3:121536800_G_A	rs6771716	3:121536565:121537050	1.697e-18	-1.296	6.15993e-15	2.678e-16	0.245	8.33416e-13	235	Proximal
2:238864238_T_A	rs59412705	2:238995759:238996380	1.732e-08	0.744	7.9558e-05	4.843e-06	0.43	0.0019865	131521	Distal
2:218263818_T_C	rs62176728	2:218263341:218264211	7.618e-14	-1.161	2.85836e-10	7.028e-12	0.8775	1.89847e-08	393	Proximal
3:143348264_T_A	rs1534161	3:143392835:143393572	1.211e-09	-0.8329	4.37077e-06	1.007e-06	0.59	0.000136349	44571	Distal
3:13369702_C_T	rs6763238	3:14350116:14350725	2.008e-07	0.7143	0.000831063	0.0001273	0.3375	0.0170459	980414	Distal
2:47262789_A_G	rs55855730	2:47261566:47263087	8.357e-10	-1.366	3.87582e-06	6.29e-07	0.1075	0.000122796	298	Proximal
3:107816216_T_G	rs7639774	3:107816075:107816525	4.245e-07	-0.9044	0.00153619	0.000204	0.21	0.0294269	141	Proximal
2:220108423_C_T	rs35328001	2:220107950:220108647	2.404e-10	-1.138	7.27422e-07	3.311e-07	0.1725	2.61543e-05	224	Proximal
2:243170018_A_G	rs149802656	2:243030628:243031211	3.423e-07	-1.219	0.000725939	0.0005943	0.06	0.0150674	138807	Distal
22:43539431_A_T	rs13056026	22:43538663:43539840	2.277e-09	-0.8818	9.81337e-06	9.48e-06	0.33	0.000286099	409	Proximal
3:151654862_C_T	rs4679956	3:151654158:151654636	2.171e-12	0.9949	8.2573e-09	3.296e-09	0.37	4.19526e-07	226	Proximal
22:17234497_G_A	rs5746887	22:17202700:17203327	5.567e-07	0.6955	0.0014581	0.0009566	0.41	0.0281375	31170	Distal
3:146276657_G_A	rs111197210	3:146275395:146276054	1.086e-11	-0.9043	4.85979e-08	9.008e-09	0.375	2.15971e-06	603	Proximal
17:61164851_A_G	rs7224098	17:61043003:61044125	8.051e-08	0.7564	0.000182999	4.713e-06	0.4375	0.00430454	120726	Distal
3:16929488_G_A	rs6778028	3:16890707:16891782	5.171e-07	0.695	0.00196915	0.0002108	0.33	0.0366257	37706	Distal
4:121057309_A_G	rs17010781	4:121054097:121054462	3.329e-07	1.435	0.00155746	2.654e-05	0.05	0.0297408	2847	Distal
2:8534430_G_A	rs4669263	2:8534212:8534802	1.461e-18	1.461	4.88316e-15	8.26e-16	0.2	6.79105e-13	218	Proximal
3:193299182_C_T	rs7650353	3:193215933:193216373	1.014e-14	-0.9761	4.33001e-11	6.732e-13	0.445	3.24795e-09	82809	Distal
3:154675602_T_A	rs60762987	3:154675319:154675743	8.943e-08	0.8885	0.000302981	8.962e-06	0.2625	0.00682782	141	Proximal
2:62539316_C_T	rs6705658	2:62530786:62532594	2.873e-12	0.9495	7.6355e-09	3.298e-09	0.6275	3.91199e-07	6722	Distal
3:12550078_A_G	rs299654	3:12492910:12493375	1.252e-09	-0.8306	4.83753e-06	7.172e-07	0.5625	0.000150006	56703	Distal
19:21770143_C_A	rs55778393	19:21769031:21770087	8.349e-10	-0.86	4.20283e-06	1.205e-07	0.3175	0.000131699	56	Proximal
2:85939478_T_C	rs13389847	2:85936270:85937054	8.168e-09	-0.8066	2.73385e-05	5.693e-06	0.43	0.000743615	2424	Proximal
2:28629367_G_C	rs6547851	2:28629624:28630518	4e-14	0.9431	1.32092e-10	5.419e-11	0.465	9.27949e-09	257	Proximal
2:38375281_G_A	rs232607	2:38419958:38420583	1.859e-08	-0.9604	7.41332e-05	7.284e-05	0.27	0.00186123	44677	Distal
22:50051548_T_G	rs5770622	22:50050812:50051398	2.604e-07	-0.8142	0.00156017	0.0005417	0.6775	0.0297613	150	Proximal
4:152301185_G_A	rs4519779	4:152328800:152329458	8.717e-09	-0.8339	2.41735e-05	2.622e-06	0.5325	0.000665957	27615	Distal
4:147031479_G_A	rs11100916	4:147064936:147065654	3.743e-07	-0.7399	0.00121459	0.0001977	0.2875	0.0238032	33457	Distal
4:140793731_G_C	rs4863698	4:140824796:140825438	1.891e-13	-0.9919	6.06873e-10	5.055e-10	0.4075	3.75111e-08	31065	Distal
3:52291078_G_A	rs57823393	3:52488395:52488879	2.513e-07	0.8875	0.000529942	0.0005299	0.19	0.0113275	197317	Distal
4:16274287_A_G	rs6843493	4:16271761:16272864	3.898e-14	0.9977	1.60326e-10	5.345e-11	0.285	1.10296e-08	1423	Proximal
1:90223400_C_A	rs519989	1:90219917:90220467	1.916e-12	-1.059	5.46305e-09	5.463e-09	0.3125	2.86732e-07	2933	Distal
3:14481274_A_T	rs893084	3:14480810:14482076	7.749e-13	-1.058	3.15689e-09	1.172e-09	0.765	1.7526e-07	464	Proximal
2:219669141_T_C	rs6436091	2:219597985:219599446	7.697e-08	0.679	0.000196576	1.83e-06	0.535	0.00459725	69695	Distal
3:196826810_G_A	rs73208287	3:196815273:196815707	4.178e-10	-1.237	1.6323e-06	4.288e-08	0.1225	5.57609e-05	11103	Distal
4:140793731_G_C	rs4863698	4:140793220:140793997	1.566e-13	-0.9971	5.00277e-10	9.97e-11	0.4075	3.14006e-08	266	Proximal
3:59735965_A_G	rs780374	3:59695387:59696054	5.338e-09	0.903	2.57099e-05	8.323e-06	0.78	0.000702982	39911	Distal
3:121528386_G_A	rs6438669	3:121487310:121487757	1.259e-14	-1.039	4.54626e-11	2.082e-12	0.6275	3.39621e-09	40629	Distal
4:6697673_T_C	rs3822263	4:6697292:6698398	1.191e-12	1.091	6.90272e-09	1.381e-09	0.7375	3.57669e-07	381	Proximal
3:185049298_AT_A	rs59925132	3:185049966:185050756	2.094e-09	1.148	7.17348e-06	2.711e-07	0.85	0.000217647	668	Proximal
3:37485747_C_T	rs9814320	3:37735709:37736129	2.242e-07	-0.7204	0.000620798	0.0001705	0.395	0.0130934	249962	Distal
4:185534725_A_C	rs6839175	4:185534340:185534939	9.27e-27	-1.093	4.41614e-23	8.208e-24	0.49	4.2453e-20	214	Proximal
3:46183561_T_C	rs13089544	3:46183338:46183741	1.345e-08	-1.363	5.53304e-05	2.774e-07	0.0825	0.00141741	180	Proximal
2:37844646_T_C	rs2011966	2:37843972:37844888	8.956e-13	-1.829	4.11419e-09	2.571e-10	0.055	2.21017e-07	242	Proximal
4:185769159_C_T	rs2046813	4:185769204:185770193	4.715e-19	1.355	2.31214e-15	2.312e-16	0.69	3.46157e-13	45	Proximal
2:38871030_C_T	rs7562949	2:38870765:38871308	1.836e-15	-1.296	6.41331e-12	3.096e-12	0.205	5.47379e-10	265	Proximal
17:44058928_G_A	rs2435207	17:44256427:44257441	3.198e-07	-0.7027	0.0010403	7.438e-05	0.3125	0.0208003	197499	Distal
4:159687384_A_G	rs35350460	4:159687506:159688043	8.766e-17	1.078	3.10068e-13	6.517e-15	0.3675	3.24549e-11	122	Proximal
3:127510284_T_C	rs28536014	3:127498594:127499103	3.054e-08	-1.013	0.000104341	1.227e-05	0.135	0.00254615	11181	Distal
2:39127020_G_A	rs12473835	2:38964350:38964798	2.441e-07	1.056	0.000811447	0.0008114	0.12	0.0166904	162222	Distal
2:238815492_G_A	rs10754944	2:238807126:238807739	3.901e-07	0.7406	0.00176617	0.001334	0.5275	0.0332567	7753	Distal
2:264227_G_A	rs7584915	2:263793:264385	3.258e-07	-0.7494	0.0010638	3.642e-05	0.365	0.0212121	158	Proximal
3:13426610_T_C	rs9837443	3:13427422:13428306	2.907e-12	0.9411	1.23565e-08	1.314e-09	0.5375	6.14962e-07	812	Proximal
22:36623148_T_C	rs132759	22:36628544:36629567	6.223e-11	1.035	2.45059e-07	1.98e-07	0.3075	9.61547e-06	5396	Distal
3:48319424_T_G	rs73072389	3:49275673:49276576	2.234e-07	-1.451	0.000389435	6.364e-05	0.0525	0.00859061	956249	Distal
3:134253645_A_G	rs79700571	3:134439552:134440011	2.688e-08	1.093	0.000101793	1.063e-05	0.1575	0.00249397	185907	Distal
2:71054568_G_C	rs11126300	2:71054573:71054983	1.566e-14	-1.014	6.31894e-11	1.754e-12	0.66	4.60741e-09	5	Proximal
4:3043513_A_C	rs2857850	4:3047034:3048403	2.821e-23	1.312	1.09753e-19	3.975e-20	0.3525	3.61994e-17	3521	Distal
3:71513995_G_T	rs56121004	3:71513511:71514292	1.901e-23	1.23	6.62578e-20	5.98e-20	0.425	2.37294e-17	297	Proximal
4:1748840_A_G	rs28431126	4:1728627:1729631	3.887e-21	-1.05	1.4262e-17	6.956e-18	0.4125	3.11971e-15	19209	Distal
2:231441226_G_C	rs6748830	2:231429328:231430214	9.385e-08	-0.7086	0.000383385	1.2e-05	0.375	0.00847762	11012	Distal
3:184774902_A_G	rs11719402	3:184774646:184775176	7.228e-24	1.207	2.40754e-20	1.989e-22	0.455	9.5595e-18	256	Proximal
3:196415355_G_C	rs75391517	3:196414879:196415792	3.628e-19	-1.205	1.44273e-15	9.993e-16	0.275	2.24268e-13	437	Proximal
15:75407298_A_G	rs4334268	15:75406643:75407250	2.559e-08	-0.814	5.9088e-05	2.077e-06	0.71	0.00151049	48	Proximal
15:75082552_C_G	rs3784789	15:75082102:75083034	5.035e-21	-1.098	1.18628e-17	1.138e-18	0.6575	2.62635e-15	450	Proximal
15:78929350_G_C	rs57728226	15:78928739:78929186	3.401e-12	-0.9489	1.37452e-08	6.477e-09	0.4025	6.8037e-07	164	Proximal
3:53735766_A_G	rs9830632	3:53735238:53736129	1.218e-14	-1.012	4.28436e-11	4.284e-11	0.27	3.22032e-09	363	Proximal
3:107066743_G_A	rs2042686	3:107046880:107047346	2.27e-07	0.8212	0.000817195	0.0001329	0.6975	0.0167897	19397	Distal
3:46272709_A_C	rs13060713	3:46277572:46278377	2.228e-08	-1.419	8.514e-05	1.534e-06	0.07	0.00211576	4863	Distal
2:237884086_G_A	rs2701324	2:237878571:237879264	5.244e-07	0.7828	0.00226083	0.0006952	0.3675	0.0415015	4822	Distal
2:40715728_C_G	rs7590169	2:40715391:40716013	3.261e-08	0.9135	0.000145277	0.0001453	0.78	0.00345955	285	Proximal
3:59237106_G_A	rs9311710	3:59274637:59275063	2.212e-07	-0.8307	0.00101867	0.000282	0.3875	0.0204236	37531	Distal
22:50415900_T_C	rs36195165	22:50414836:50415217	2.068e-07	-0.7434	0.000976179	0.0001564	0.34	0.0196473	683	Proximal
4:140280527_C_T	rs72726522	4:140340393:140341036	4.851e-07	0.7545	0.00172794	0.0001912	0.2575	0.0325873	59866	Distal
4:3506933_A_G	rs2858027	4:3510104:3510726	1.746e-19	-1.112	7.21599e-16	3.602e-17	0.655	1.18993e-13	3171	Distal
2:240383747_G_A	rs71426581	2:240425353:240426361	4.753e-07	1.048	0.00254257	0.000385	0.11	0.046163	41606	Distal
4:185255204_G_T	rs35819597	4:185254522:185254994	6.58e-16	-1.08	3.40782e-12	1.929e-12	0.37	3.05117e-10	210	Proximal
3:69385650_G_A	rs11128123	3:69392227:69392706	4.536e-13	0.8578	1.81885e-09	1.274e-09	0.4975	1.04589e-07	6577	Distal
3:60942431_A_T	rs34894181	3:60943216:60943583	1.142e-19	1.251	6.01698e-16	1.754e-16	0.2575	1.02004e-13	785	Proximal
4:36340753_G_A	rs9654132	4:36327087:36327602	4.181e-09	-0.929	2.4484e-05	1.912e-05	0.2125	0.000671977	13151	Distal
3:188430400_C_A	rs3915009	3:188429950:188431139	1.324e-11	-1.606	5.20644e-08	4.886e-08	0.0675	2.29699e-06	450	Proximal
4:38802528_G_A	rs386599638	4:38805602:38807866	1.954e-10	-1.125	8.48439e-07	1.064e-07	0.155	3.01786e-05	3074	Distal
3:119863871_T_C	rs1807075	3:119880376:119881408	2.51e-11	-0.8932	9.18976e-08	1.358e-08	0.44	3.88544e-06	16505	Distal
3:127315788_A_C	rs2720262	3:127326662:127327153	2.093e-09	-0.8488	6.98607e-06	4.547e-06	0.595	0.000212491	10874	Distal
3:150974871_G_T	rs10212582	3:150995820:150997425	4.153e-08	-0.7321	0.000158469	4.178e-05	0.455	0.003759	20949	Distal
3:187866554_T_C	rs237663	3:187866702:187867242	3.872e-07	0.755	0.00144582	0.0004447	0.505	0.027945	148	Proximal
4:40605075_C_G	rs36065756	4:40602754:40603534	1.255e-08	-0.8395	5.11604e-05	4.508e-05	0.355	0.00132077	1541	Proximal
4:10182556_T_C	rs4697958	4:10182500:10183393	2.738e-16	-1.079	1.32608e-12	1.395e-14	0.655	1.25823e-10	56	Proximal
2:98163124_T_G	rs11676277	2:97862638:97863392	2.28e-13	1.01	3.40619e-10	3.665e-11	0.69	2.22193e-08	299732	Distal
3:101498077_A_G	rs3796278	3:101497251:101498802	1.268e-07	-1.468	0.000470851	0.0004709	0.065	0.0102139	725	Proximal
5:10634030_C_T	rs4702715	5:10633667:10634617	5.285e-09	-0.7935	2.33004e-05	8.962e-07	0.4675	0.000642873	363	Proximal
4:39020194_T_G	rs3860068	4:39033489:39034322	8.033e-14	1.023	3.36424e-10	2.811e-10	0.43	2.19849e-08	13295	Distal
22:39392480_T_C	rs6001363	22:39392056:39392512	3.975e-23	-1.219	1.14491e-19	2.284e-20	0.5125	3.72952e-17	32	Proximal
4:76816651_C_T	rs13107138	4:76860802:76861707	1.167e-09	0.888	5.21381e-06	7.8e-07	0.27	0.000161134	44151	Distal
22:41026388_T_C	rs133046	22:41032379:41034446	1.666e-11	0.9665	3.47162e-08	1.234e-08	0.385	1.58721e-06	5991	Distal
4:152020777_C_T	rs2280283	4:152020230:152021178	7.421e-07	-1.73	0.00219077	1.766e-05	0.035	0.0403779	401	Proximal
3:196876600_G_A	rs73210523	3:196876191:196876860	3.773e-12	-1.24	1.44083e-08	3.59e-09	0.15	7.11263e-07	260	Proximal
3:195832560_T_C	rs11720913	3:195825518:195827176	3.151e-11	-0.8567	1.11416e-07	2.564e-08	0.38	4.65234e-06	5384	Distal
3:37536225_C_A	rs267523	3:37535584:37536182	2.462e-08	-0.7415	6.99319e-05	2.888e-06	0.5425	0.00175937	43	Proximal
2:36771309_A_G	rs12712508	2:36782949:36783469	1.679e-07	-0.7402	0.000842824	0.0005062	0.34	0.0172677	11640	Distal
2:68430925_C_T	rs7574378	2:68348414:68348858	6.375e-09	0.8592	3.01429e-05	6.69e-07	0.6375	0.000812634	82067	Distal
4:79564324_C_T	rs13130857	4:79564144:79564745	4.595e-13	1.827	1.52517e-09	1.007e-09	0.085	8.85765e-08	180	Proximal
4:8289807_A_G	rs9985550	4:8289494:8290004	4.194e-23	-1.137	2.28033e-19	3.747e-20	0.5275	7.00004e-17	197	Proximal
5:131813350_T_C	rs13165038	5:131821252:131822072	1.085e-20	-1.139	3.15481e-17	1.461e-18	0.335	6.66283e-15	7902	Distal
5:127411647_C_T	rs6595800	5:127409712:127410260	2.069e-13	-1.227	7.57918e-10	1.908e-11	0.1925	4.56877e-08	1387	Proximal
5:10636077_C_T	rs900532	5:10643600:10644233	6.619e-10	-0.8284	2.9175e-06	1.347e-07	0.4625	9.50724e-05	7523	Distal
3:25723361_C_T	rs4681070	3:25645105:25646093	2.282e-15	-1.08	1.08097e-11	2.856e-12	0.285	8.79465e-10	77268	Distal
3:143319295_A_G	rs1978913	3:143314181:143314859	1.311e-15	-1.039	4.7043e-12	3.435e-12	0.5875	4.08191e-10	4436	Distal
22:46630634_G_C	rs4253778	22:46636369:46636797	3.208e-10	1.03	1.46071e-06	3.919e-07	0.1525	5.01503e-05	5735	Distal
4:7939008_T_A	rs62290601	4:7938756:7939401	1.979e-29	1.175	1.17572e-25	8.654e-26	0.3825	4.41484e-22	252	Proximal
4:15903797_T_A	rs7697790	4:15903594:15904097	5.056e-11	1.14	2.03358e-07	1.972e-07	0.8375	8.09224e-06	203	Proximal
3:129816368_A_T	rs12632200	3:129813379:129813954	2.205e-07	0.7338	0.000612743	2.489e-05	0.4	0.012931	2414	Proximal
5:145368701_T_C	rs11167923	5:145385950:145386417	3.385e-07	-1.131	0.00114967	1.885e-05	0.0975	0.0227259	17249	Distal
3:194869342_C_T	rs2279630	3:194868204:194868939	9.502e-09	-0.8878	4.22747e-05	2.882e-05	0.27	0.00110861	403	Proximal
2:25916229_T_C	rs55915552	2:25935339:25935817	3.963e-07	-0.7454	0.0010949	0.0001988	0.2575	0.021761	19110	Distal
5:148620224_T_G	rs3797315	5:148619937:148620355	9.176e-13	-0.9088	3.40329e-09	1.376e-10	0.5175	1.86111e-07	131	Proximal
22:43325269_T_C	rs2284092	22:43365826:43366685	2.113e-08	0.7265	8.77819e-05	3.134e-06	0.47	0.0021696	40557	Distal
19:40337080_C_T	rs11881344	19:40336795:40337543	4.648e-07	0.6949	0.0015435	0.001544	0.36	0.0295205	285	Proximal
4:165435052_T_C	rs73874138	4:165433071:165433570	2.149e-12	1.592	9.83104e-09	9.162e-09	0.09	4.95349e-07	1482	Proximal
22:46980774_C_T	rs5767274	22:46983548:46983985	4.691e-09	-1.167	2.03154e-05	1.689e-05	0.1425	0.00056521	2774	Distal
5:150618993_C_T	rs72794132	5:150637661:150638355	1.726e-07	1.009	0.000689206	0.0004995	0.155	0.0143775	18668	Distal
3:100303518_T_C	rs7426462	3:100321941:100322568	4.976e-07	-0.6883	0.00169719	8.932e-05	0.4325	0.0320737	18423	Distal
5:10579714_T_C	rs6864906	5:10625033:10625516	1.27e-07	-1.234	0.000559377	0.0001556	0.085	0.0118803	45319	Distal
2:55320173_T_C	rs6705567	2:55318777:55319472	2.522e-08	0.7718	0.000109438	7.086e-05	0.3625	0.0026634	701	Proximal
4:185254719_G_C	rs60383444	4:185252736:185253296	8.856e-11	-0.9204	4.58718e-07	2.025e-07	0.3925	1.71866e-05	1423	Proximal
2:98163203_G_T	rs11690658	2:97866358:97867032	1.722e-13	1.029	2.5836e-10	2.021e-11	0.6975	1.73491e-08	296171	Distal
2:98294036_A_T	rs62157578	2:98365172:98365689	1.034e-07	1.128	0.000208673	0.0001682	0.175	0.0048646	71136	Distal
3:194847752_C_T	rs950256	3:194871172:194871595	4.013e-12	-1.071	1.78451e-08	1.012e-09	0.215	8.58869e-07	23420	Distal
5:178097882_A_T	rs10058470	5:178095480:178096103	6.072e-12	-1.065	2.64968e-08	8.201e-09	0.2725	1.23618e-06	1779	Proximal
5:156921231_T_C	rs11744671	5:156921167:156922078	3.794e-11	-1.62	1.61121e-07	1.255e-08	0.075	6.56161e-06	64	Proximal
3:46222236_C_T	rs143975805	3:46283515:46284140	8.423e-08	-1.337	0.000320923	6.463e-06	0.0775	0.00720548	61279	Distal
4:52813873_G_C	rs75440815	4:52772267:52772933	3.626e-15	-1.168	5.41305e-12	4.309e-12	0.2775	4.67468e-10	40940	Distal
4:81066052_C_T	rs115450838	4:81065780:81066330	2.987e-09	2	9.80057e-06	7.685e-06	0.03	0.000285954	272	Proximal
3:138595471_G_A	rs2037192	3:138594506:138595249	1.322e-08	1.669	3.81657e-05	9.29e-07	0.95	0.00101249	222	Proximal
5:137821271_T_C	rs11242429	5:137822522:137823015	2.083e-08	-0.7391	4.07879e-05	8.18e-06	0.5825	0.00107348	1251	Proximal
2:44449146_G_A	rs10445926	2:44416209:44416619	6.941e-16	-1.219	3.02135e-12	5.631e-13	0.16	2.73193e-10	32527	Distal
3:18745500_A_G	rs13095117	3:18786501:18787444	1.375e-15	1.04	3.98392e-12	6.749e-13	0.63	3.51806e-10	41001	Distal
2:8566885_G_A	rs4669273	2:8566704:8567167	5.607e-15	-1.043	1.87372e-11	1.874e-11	0.515	1.47197e-09	181	Proximal
3:72508512_T_C	rs11128269	3:72514915:72515551	1.025e-17	1.051	4.19714e-14	8.394e-15	0.3475	4.97797e-12	6403	Distal
16:83987718_G_T	rs907032	16:83987754:83988530	9.15e-19	1.12	7.2444e-15	3.974e-16	0.6425	9.55371e-13	36	Proximal
4:468540_C_T	rs11943005	4:467090:468300	2.379e-09	-1.746	6.33206	3.329e-07	0.0425	0.000193727	240	Proximal
4:47931898_AG_A	rs76906729	4:47924658:47925912	9.419e-14	0.9787	3.43124e-10	8.729e-12	0.3125	2.23396e-08	5986	Distal
2:70677439_A_G	rs11466285	2:70679387:70679889	2.255e-07	1.263	0.000833492	7.221e-05	0.085	0.0170861	1948	Proximal
4:140793731_G_C	rs4863698	4:140684851:140685431	1.767e-10	-0.8881	5.80441e-07	4.033e-07	0.4075	2.12598e-05	108300	Distal
3:127474030_G_A	rs664910	3:127473717:127474375	3.481e-07	0.7612	0.00118288	0.001183	0.675	0.023269	313	Proximal
3:16911330_A_G	rs9852648	3:16917531:16918125	4.286e-07	0.7451	0.00162298	0.0005296	0.2575	0.0307987	6201	Distal
4:141016207_G_C	rs4863732	4:141015579:141016316	9.135e-25	1.228	3.1716e-21	1.586e-21	0.3125	1.67911e-18	109	Proximal
4:185196417_G_A	rs34696522	4:185188255:185188879	2.806e-12	0.9648	1.47316e-08	7.366e-09	0.3225	7.24289e-07	7538	Distal
3:125352022_G_A	rs11718647	3:125351609:125352506	6.136e-22	-1.352	2.80956e-18	6.768e-19	0.16	7.12732e-16	413	Proximal
17:25973203_G_A	rs732222	17:25957796:25958996	1.459e-13	-1.031	3.3348e-10	3.517e-11	0.2675	2.18316e-08	14207	Distal
15:93503062_T_C	rs4778062	15:93502554:93503295	2.446e-23	1.31	1.38581e-19	1.54e-20	0.295	4.40206e-17	233	Proximal
1:56935063_T_C	rs11206822	1:56972737:56973482	2.2e-07	-0.7619	0.000946569	0.0001073	0.495	0.0191357	37674	Distal
1:56988551_A_C	rs56348932	1:56988269:56988780	9.011e-08	-1.116	0.000385753	3.886e-05	0.105	0.00852485	229	Proximal
15:68934681_G_A	rs12911725	15:68967111:68967798	2.44e-07	-0.7582	0.000678275	0.0001219	0.275	0.0141818	32430	Distal
21:27326859_G_A	rs2829997	21:27326606:27327031	7.782e-12	-1.06	3.26859e-08	2.653e-08	0.6575	1.49814e-06	172	Proximal
5:180535762_C_T	rs13180712	5:180548875:180549441	3.127e-08	0.7825	8.09506e-05	6.237e-06	0.4925	0.00201851	13113	Distal
4:8283322_G_C	rs11721894	4:8274748:8275263	1.459e-11	0.9316	8.00549e-08	6.864e-08	0.415	3.42036e-06	8059	Distal
2:85553784_C_T	rs1044973	2:85554563:85555793	8.102e-17	1.029	2.493e-13	2.73e-14	0.4925	2.65508e-11	779	Proximal
5:34001325_G_A	rs34681	5:34001231:34002141	6.303e-19	1.52	2.58594e-15	2.292e-16	0.1275	3.80905e-13	94	Proximal
4:158924505_C_T	rs10461245	4:158927994:158928733	9.812e-12	-1.442	3.64517e-08	2.696e-09	0.89	1.66033e-06	3489	Distal
3:46222236_C_T	rs143975805	3:46263830:46264919	3.395e-07	-1.283	0.00130451	1.181e-05	0.0775	0.0254289	41594	Distal
4:3043513_A_C	rs2857850	4:3060709:3061399	1.813e-11	1.002	7.10136e-08	3.37e-08	0.3525	3.05911e-06	17196	Distal
3:15977108_G_A	rs67813709	3:15900316:15901464	4.213e-10	1.025	1.78295e-06	1.335e-07	0.1475	6.05307e-05	75644	Distal
3:185020218_T_G	rs7650894	3:185017626:185018058	9.002e-09	1.115	3.06533e-05	6.67e-07	0.8525	0.000823961	2160	Proximal
3:119896959_A_T	rs55871529	3:119896601:119897252	3.327e-29	-1.204	1.20855e-25	4.99e-26	0.405	4.41484e-22	293	Proximal
5:101231971_A_G	rs6596183	5:101279371:101279900	6.964e-10	1.17	2.52177e-06	2.213e-07	0.1575	8.32797e-05	47400	Distal
4:36312542_G_A	rs28530750	4:36245682:36246502	2.333e-08	-1.657	0.000135028	4.419e-05	0.0425	0.00323658	66040	Distal
4:120295197_C_T	rs10028669	4:120284510:120285188	1.535e-07	0.7839	0.000644394	8.623e-06	0.255	0.0135519	10009	Distal
12:53449321_G_A	rs7315980	12:53440332:53441025	4.567e-11	-1.4	1.8543e-07	9.272e-08	0.0875	7.4519e-06	8296	Distal
3:122128394_G_A	rs1127343	3:122127911:122128813	3.691e-09	-0.8106	1.48087e-05	9.127e-06	0.5775	0.000421967	419	Proximal
20:47940755_C_T	rs237731	20:47940072:47940921	6.021e-07	-0.8167	0.00235709	0.001007	0.2525	0.0430738	166	Proximal
19:14886876_C_A	rs1108016	19:14886672:14888045	5.608e-08	-0.7926	0.000223775	6.305e-05	0.61	0.00520005	204	Proximal
1:54686374_T_C	rs612711	1:54686142:54686803	5.83e-10	-0.7447	2.09483e-06	7.169e-07	0.5575	7.02058e-05	232	Proximal
4:48493388_T_C	rs7340880	4:48493217:48493602	3.113e-13	1.069	8.6356e-10	6.905e-10	0.675	5.18846e-08	171	Proximal
5:52218333_A_G	rs2406370	5:52243936:52244804	9.78e-13	-0.9323	4.58692e-09	2.534e-09	0.4625	2.43327e-07	25603	Distal
5:79422993_C_T	rs11950944	5:79422778:79423367	5.3e-07	0.7862	0.00213051	0.0007347	0.5825	0.0393665	215	Proximal
14:78132316_G_A	rs7142262	14:78134760:78135176	1.672e-10	0.8168	7.52129e-07	6.583e-08	0.495	2.6963e-05	2444	Proximal
14:79998294_A_G	rs4903863	14:79996850:79997286	2.04e-18	1.299	6.44182e-15	2.466e-15	0.7575	8.55708e-13	1008	Proximal
1:4796296_G_C	rs436132	1:4796102:4796756	6.077e-10	1.472	3.223e-06	2.475e-06	0.9	0.000104191	194	Proximal
5:61971789_A_G	rs13176893	5:61888261:61888848	1.204e-07	-0.7545	0.000435352	6.518e-05	0.2875	0.00950593	82941	Distal
16:8823848_A_G	rs13333072	16:8823586:8824078	5.256e-27	-1.125	3.54229e-23	3.507e-23	0.4875	3.59444e-20	230	Proximal
3:45076823_A_G	rs4683029	3:45076008:45076882	1.083e-11	0.8392	3.71833e-08	6.077e-10	0.43	1.68943e-06	59	Proximal
16:8823848_A_G	rs13333072	16:8767874:8768762	4.238e-08	-0.7017	0.000287524	0.0002875	0.4875	0.0065197	55086	Distal
5:139936239_T_C	rs10463297	5:139935133:139935862	1.007e-09	-0.8825	2.5237e-06	3.845e-07	0.38	8.32797e-05	377	Proximal
18:43678911_A_G	rs8095608	18:43677426:43678820	5.057e-07	-0.7146	0.00202716	2.502e-05	0.4575	0.0376664	91	Proximal
5:173266634_C_T	rs56018556	5:173261971:173262948	1.159e-07	-0.7197	0.000544822	0.0004974	0.2975	0.0116116	3686	Distal
5:79504924_T_C	rs13178966	5:79507694:79508242	9.83e-09	0.9547	4.05273e-05	4.28e-06	0.18	0.00106738	2770	Distal
5:76135153_C_T	rs12186357	5:76115183:76115942	1.849e-09	-0.8027	7.91081e-06	5.126e-06	0.31	0.000237845	19211	Distal
3:53171822_A_G	rs9844531	3:53171626:53172327	9.87e-08	0.7817	0.000284637	2.046e-05	0.29	0.00646226	196	Proximal
5:163345899_G_A	rs13163141	5:163348125:163348557	8.298e-11	0.801	3.36248e-07	6.412e-08	0.4725	1.2835e-05	2226	Proximal
5:156754585_AAT_A	rs201963900	5:156754830:156756052	1.835e-08	1.388	7.84913e-05	5.236e-06	0.06	0.00196121	245	Proximal
4:120377707_C_T	rs150657109	4:120375434:120376325	3.536e-07	-0.7421	0.00148968	2.081e-05	0.2575	0.0286562	1382	Proximal
18:42741986_C_T	rs16978286	18:42741656:42742258	5.219e-11	0.8312	2.02817e-07	1.014e-07	0.355	8.07949e-06	272	Proximal
3:38695174_G_A	rs4131768	3:38692642:38693148	1.277e-07	-0.7486	0.00043965	6.774e-05	0.67	0.00959403	2026	Proximal
5:33699551_C_A	rs2113011	5:33675964:33676458	7.736e-11	-1.503	3.17403e-07	1.978e-08	0.885	1.21794e-05	23093	Distal
3:39402955_C_T	rs55908965	3:39447741:39448670	1.717e-07	1.049	0.000674593	0.0001842	0.13	0.0141139	44786	Distal
5:37777789_C_A	rs56156233	5:37777519:37778112	1.289e-13	1.084	4.0975e-10	3.447e-11	0.3425	2.63061e-08	270	Proximal
5:102165172_C_T	rs364178	5:102091292:102092035	6.546e-08	-0.7894	0.000245406	1.251e-05	0.665	0.00564881	73137	Distal
5:66159685_C_A	rs36159	5:66146274:66147079	1.222e-10	0.8324	4.60148e-07	1.38e-07	0.6925	1.72225e-05	12606	Distal
5:80521485_C_A	rs7725743	5:80521185:80521767	2.623e-07	-1.767	0.000991221	4.48e-05	0.075	0.0199062	282	Proximal
3:18730252_C_T	rs13078720	3:18764744:18765306	2.109e-09	1.006	6.09361e-06	7.143e-08	0.15	0.000186902	34492	Distal
5:79422993_C_T	rs11950944	5:79418413:79418881	6.074e-09	0.8912	2.44232e-05	1.126e-05	0.5825	0.000671317	4112	Distal
4:54778789_C_A	rs1402741	4:54781654:54782225	8.347e-29	-1.319	3.10759e-25	1.481e-25	0.55	8.73234e-22	2865	Distal
3:17792574_C_T	rs9867064	3:17383441:17383995	4.418e-07	0.749	0.00144308	7.303e-05	0.5725	0.0279066	408579	Distal
19:54813266_G_A	rs431001	19:54813234:54814227	4.892e-12	-0.9698	2.23446e-08	2.183e-09	0.28	1.05458e-06	32	Proximal
4:147033526_T_C	rs12331881	4:147026450:147027408	2.218e-09	-0.868	7.11847e-06	4.384e-07	0.29	0.000216158	6118	Distal
5:178116343_T_C	rs9329048	5:178115917:178116378	7.472e-22	1.059	3.26372e-18	1.535e-18	0.38	8.14885e-16	35	Proximal
4:185590174_C_T	rs72689256	4:185589427:185590171	3.519e-18	-1.494	1.65305e-14	7.271e-16	0.125	2.04699e-12	3	Proximal
20:58813193_A_G	rs6027431	20:58812983:58813530	5.737e-13	-1.097	2.54112e-09	1.322e-10	0.245	1.42811e-07	210	Proximal
4:36340133_T_C	rs6824851	4:36304923:36305774	1.048e-08	-1.693	6.11973e-05	1.374e-05	0.0425	0.00155678	34359	Distal
5:157893360_G_C	rs4704942	5:157893012:157893765	4.022e-27	-1.245	1.66266e-23	1.199e-23	0.64	1.84051e-20	348	Proximal
13:109060245_A_C	rs16972388	13:109059823:109060421	1.59e-09	-1.511	7.87218e-06	2.624e-06	0.075	0.000237074	176	Proximal
4:37655390_A_T	rs3849019	4:37655131:37655679	1.238e-24	-1.221	6.49677e-21	4.83e-21	0.5975	3.12272e-18	259	Proximal
4:140793731_G_C	rs4863698	4:140794464:140795145	5.097e-19	-1.135	1.62799e-15	1.052e-15	0.4075	2.4883e-13	733	Proximal
17:22174216_A_G	rs1960379	17:22249657:22249839	3.145e-08	-0.8215	3.07553e-05	1.286e-05	0.3075	0.000826096	75441	Distal
5:145364329_G_A	rs72652831	5:145363568:145364342	1.641e-13	-1.522	5.62168e-10	4.183e-12	0.0975	3.49847e-08	13	Proximal
5:61971789_A_G	rs13176893	5:61881282:61881970	2.798e-07	-0.7346	0.00100947	0.0002603	0.2875	0.0202503	89819	Distal
4:25486925_G_T	rs6846016	4:25486728:25487183	5.46e-08	0.8157	0.000206377	2.862e-05	0.665	0.00481414	197	Proximal
3:40334247_T_C	rs2371183	3:40494231:40495147	3.269e-08	0.792	0.000103204	4.606e-06	0.3275	0.00252346	159984	Distal
4:140793731_G_C	rs4863698	4:140766078:140766608	1.916e-16	-1.075	6.10628e-13	5.208e-13	0.4075	6.07799e-11	27123	Distal
5:178114512_G_C	rs55653648	5:178104527:178105034	7.926e-16	-1.267	3.46049e-12	1.21e-12	0.2025	3.09075e-10	9478	Distal
15:45459112_G_A	rs7182081	15:45458996:45459938	1.373e-07	-1.424	0.000350176	2.081e-05	0.08	0.00781493	116	Proximal
4:6696460_G_A	rs58654929	4:6695091:6696024	2.403e-07	-0.8385	0.00139328	0.0002455	0.265	0.0269864	436	Proximal
15:92413308_G_A	rs8028382	15:92413039:92413483	4.549e-07	0.7682	0.00216996	0.002097	0.66	0.0400347	175	Proximal
5:131638817_C_T	rs272838	5:131775010:131775460	1.687e-09	0.9988	4.84964e-06	4.464e-06	0.19	0.000150006	136193	Distal
4:185251371_A_G	rs13149699	4:185250981:185251738	3.733e-26	-1.327	1.93352e-22	1.575e-22	0.3675	1.41263e-19	367	Proximal
4:16608677_G_A	rs1496742	4:16600453:16600834	7.868e-11	-0.8559	3.43457e-07	2.89e-07	0.515	1.30557e-05	7843	Distal
4:7638561_A_C	rs7680312	4:7649626:7650297	1.748e-07	0.7448	0.0010304	0.0009261	0.32	0.0206363	11065	Distal
5:173205225_T_C	rs791357	5:173090930:173091625	1.578e-17	-1.235	7.45035e-14	1.626e-14	0.7225	8.42605e-12	113600	Distal
5:178113877_G_C	rs111517265	5:178132891:178133404	2.447e-16	-1.221	1.07088e-12	2.528e-13	0.2425	1.0349e-10	19014	Distal
4:176935913_C_A	rs997780	4:176935767:176936155	9.336e-08	0.9415	0.000358324	4.555e-05	0.8175	0.00798631	146	Proximal
2:8743102_A_G	rs13432728	2:8742725:8743420	3.059e-18	-1.353	9.90571e-15	9.372e-15	0.2	1.26952e-12	318	Proximal
3:150707822_C_A	rs7652387	3:150711918:150712430	1.053e-07	-1.191	0.000399882	0.0003999	0.0775	0.00879981	4096	Distal
4:74594473_G_C	rs13116536	4:74627937:74628751	1.218e-09	0.9042	3.5115e-06	4.251e-07	0.5175	0.000112031	33464	Distal
4:3043512_C_G	rs2857851	4:3043284:3043985	3.15e-19	1.235	1.22015e-15	3.68e-16	0.3525	1.92121e-13	228	Proximal
1:205655378_G_A	rs1094647	1:205743313:205743975	3.962e-09	0.7191	1.08708e-05	5.435e-06	0.4775	0.000314916	87935	Distal
5:131706791_T_C	rs2569266	5:131690021:131690614	3.502e-15	-0.9609	9.75312e-12	2.671e-13	0.3925	8.02436e-10	16177	Distal
15:98703635_C_T	rs66470164	15:98619626:98620051	1.122e-08	-0.7403	5.3524e-05	4.449e-06	0.485	0.00137499	83584	Distal
5:171628054_T_C	rs35796022	5:171627480:171628025	1.681e-11	-1.3	6.32062e-08	1.554e-08	0.14	2.74219e-06	29	Proximal
14:91290623_C_G	rs2180774	14:91294321:91294992	6.135e-07	0.7017	0.00220607	0.001266	0.6125	0.0405779	3698	Distal
14:35074380_C_T	rs7146042	14:35074028:35075053	1.951e-16	-1.065	7.9122e-13	3.506e-14	0.425	7.72815e-11	352	Proximal
4:55269428_G_A	rs7658884	4:55305864:55306433	8.982e-08	-0.7474	0.000366663	3.227e-05	0.6225	0.00815724	36436	Distal
3:196252737_C_G	rs111175018	3:196255448:196256126	4.645e-07	-0.9331	0.00182653	0.001099	0.835	0.0342346	2711	Distal
5:178099833_T_C	rs12187838	5:178204411:178204958	1.242e-08	-0.9645	5.48554e-05	1.371e-05	0.2175	0.00140622	104578	Distal
1:2045165_G_A	rs1467217	1:2043832:2044281	1.082e-19	-1.075	3.35678e-16	4.196e-17	0.5925	5.89534e-14	884	Proximal
3:53252338_G_A	rs11130358	3:53252069:53252664	1.645e-22	-1.105	4.92958e-19	3.17e-19	0.44	1.45224e-16	269	Proximal
4:703607_G_A	rs4690186	4:693129:693684	4.496e-14	-1.032	1.46575224504e-	1.333e-11	0.325	1.01409e-08	9923	Distal
6:108145931_G_A	rs9486730	6:108144933:108146310	2.576e-16	-1.42	7.40592e-13	4.937e-14	0.1575	7.27254e-11	379	Proximal
17:3814718_C_T	rs12946584	17:3813833:3815008	1.576e-10	-1.023	6.54296e-07	1.608e-07	0.2125	2.37117e-05	290	Proximal
16:57172019_G_A	rs1466294	16:57173722:57174545	1.696e-08	-0.7794	6.44664e-05	2.236e-05	0.37	0.00163086	1703	Proximal
14:77187061_G_T	rs1861423	14:77186576:77187254	2.715e-23	-1.321	1.09996e-19	2.2e-20	0.75	3.61994e-17	193	Proximal
4:140110434_C_G	rs12500887	4:140109932:140110893	1.883e-18	-1.361	6.97068e-15	2.282e-16	0.2125	9.22605e-13	459	Proximal
1:203500900_T_C	rs4531342	1:203498277:203498959	7.788e-10	0.7996	2.71551e-06	2.716e-06	0.4025	8.89665e-05	1941	Proximal
5:176541937_C_A	rs351861	5:176541605:176542251	2.036e-11	-1.21	4.39704e-08	3.141e-09	0.1575	1.96843e-06	314	Proximal
5:108965496_T_G	rs2578483	5:108847959:108848527	6.792e-09	-0.8525	2.94655e-05	1.327e-05	0.415	0.000796724	116969	Distal
3:57945768_T_C	rs1522388	3:57944972:57945793	1.131e-15	0.998	3.9992e-12	3.015e-13	0.45	3.52026e-10	25	Proximal
5:34928514_A_C	rs27162	5:34928333:34928912	1.239e-24	-1.259	4.72563e-21	2.422e-21	0.3025	2.3976e-18	181	Proximal
4:703607_G_A	rs4690186	4:703258:704362	1.374e-16	-1.1	4.50427527198e-	2.657e-14	0.325	4.57059e-11	349	Proximal
5:142383701_C_G	rs245847	5:142384022:142384795	1.149e-09	1.039	4.3233e-06	3.235e-06	0.21	0.000134983	321	Proximal
15:65586305_T_A	rs678315	15:65586084:65586502	5.026e-14	-1.171	1.3534e-10	7.519e-12	0.2775	9.47122e-09	197	Proximal
16:23818502_T_C	rs2520027	16:23818242:23818884	1.573e-19	1.108	6.03143e-16	1.398e-16	0.4525	1.02004e-13	260	Proximal
14:38565478_G_A	rs7157804	14:38543255:38544298	7.235e-08	0.8982	0.000248076	1.626e-05	0.25	0.00570668	21180	Distal
2:10105535_T_C	rs41264203	2:10105523:10105938	8.163e-09	-1.163	3.95189e-05	1.976e-06	0.1025	0.00104535	12	Proximal
5:16623837_A_C	rs256885	5:16629403:16630326	3.354e-08	-0.9164	0.000114551	8.268e-06	0.735	0.00277859	5566	Distal
3:196231127_G_A	rs12490312	3:196229369:196231022	1.386e-07	-0.7981	0.00054353	0.0004027	0.675	0.0115909	105	Proximal
4:152247161_A_G	rs6854855	4:152324803:152325285	3.848e-10	-0.8212	1.06984e-06	4.674e-08	0.485	3.7434e-05	77642	Distal
2:160484974_G_A	rs113807365	2:160552420:160553131	3.368e-10	0.9204	1.35543e-06	5.5e-08	0.355	4.67995e-05	67446	Distal
20:7841272_T_C	rs1983558	20:7837322:7837835	3.703e-08	-1.027	0.000166871	4.391e-06	0.855	0.00393786	3437	Distal
20:8392262_G_T	rs1237071	20:8408092:8409012	8.474e-10	-0.946	3.59469e-06	8.987e-07	0.205	0.000114585	15830	Distal
6:131897278_C_T	rs2781668	6:131886082:131886784	1.102e-12	-1.168	4.12088e-09	3.847e-10	0.1675	2.21051e-07	10494	Distal
4:121662361_C_T	rs1511305	4:121742096:121742708	3.166e-07	0.7934	0.00161236	0.0002122	0.29	0.030629	79735	Distal
2:219630525_C_T	rs62193260	2:219640724:219641646	1.158e-08	0.7498	2.97362e-05	6.974e-07	0.51	0.000802855	10199	Distal
13:94175820_CA_C	rs61616884	13:94175588:94176024	6.065e-13	-0.9895	2.44839e-09	1.452e-10	0.2525	1.38238e-07	204	Proximal
14:35556089_T_C	rs72664807	14:35590479:35593012	2.511e-09	-0.8349	9.29695e-06	1.155e-06	0.325	0.000273005	34390	Distal
4:139831572_T_G	rs4616695	4:139837873:139838383	6.671e-08	-0.7501	0.000250362	0.0002504	0.53	0.00575203	6301	Distal
15:89173556_C_T	rs17777460	15:89173323:89173834	4.995e-11	-1.372	1.79559e-07	1.735e-07	0.125	7.24784e-06	233	Proximal
4:7939008_T_A	rs62290601	4:7831597:7831993	1.191e-13	0.9113	7.08906e-10	2.708e-10	0.3825	4.31813e-08	107015	Distal
15:89612290_A_G	rs11858280	15:89613321:89614326	5.13e-27	-1.21	1.83303e-23	6.11e-24	0.3175	1.96943e-20	1031	Proximal
4:121674851_T_C	rs75778110	4:121675024:121675470	3.554e-07	0.7577	0.00180597	1.299e-05	0.285	0.0339537	173	Proximal
5:119601888_G_C	rs998837	5:119593724:119594242	8.347e-13	0.925	3.7897e-09	1.529e-09	0.3225	2.05093e-07	7646	Distal
5:32520596_G_A	rs72737260	5:32520574:32520928	1.376e-10	-1.181	5.78347e-07	8.65e-08	0.2175	2.12119e-05	22	Proximal
6:137570062_A_G	rs117451378	6:137569756:137570591	2.5e-11	-1.689	8.24864e-08	8.067e-08	0.0575	3.52013e-06	306	Proximal
5:131436838_C_T	rs31467	5:131439138:131439822	3.659e-26	1.11	9.93119e-23	2.062e-23	0.4875	8.43689e-20	2300	Proximal
3:72224196_C_T	rs4642086	3:72225571:72226190	1.177e-13	-0.9564	4.62892e-10	8.474e-11	0.57	2.92551e-08	1375	Proximal
4:154003322_G_A	rs17029600	4:154003339:154003835	7.857e-07	-0.7235	0.00267137	6.428e-05	0.285	0.0482617	17	Proximal
5:139936239_T_C	rs10463297	5:139935887:139937531	8.629e-07	-0.7354	0.00216236	0.0002902	0.38	0.0399147	352	Proximal
5:66507302_C_T	rs11741266	5:66502200:66503223	1.654e-08	-0.7725	6.88926e-05	1.099e-05	0.32	0.00173562	4079	Distal
5:173205318_G_A	rs2594836	5:173213347:173214298	3.192e-07	-0.8315	0.0015031	0.0003589	0.7225	0.0288839	8029	Distal
17:54389951_C_G	rs7221133	17:54388086:54388888	2.051e-09	0.8588	7.4895e-06	6.422e-07	0.55	0.000226859	1063	Proximal
6:149581329_A_G	rs9377201	6:149580843:149581361	2.642e-07	1.113	0.00115126	5.684e-05	0.1425	0.0227451	32	Proximal
5:150504585_T_C	rs10476965	5:150504742:150505459	3.724e-12	-0.998	1.50099e-08	3.444e-09	0.4175	7.3641e-07	157	Proximal
5:147565668_A_C	rs6864124	5:147565719:147566670	1.42e-27	1.249	5.23167e-24	1.332e-25	0.595	9.24518e-21	51	Proximal
6:167538897_T_C	rs10946216	6:167487358:167487762	4.145e-09	0.7703	2.05868e-05	8.176e-07	0.555	0.000571456	51135	Distal
4:101952750_T_C	rs10015787	4:101940017:101940452	1.886e-10	1.081	7.97733e-07	5.881e-07	0.2525	2.84304e-05	12298	Distal
4:140793731_G_C	rs4863698	4:140750090:140750901	3.743e-16	-1.07	1.19862e-12	1.164e-12	0.4075	1.14323e-10	42830	Distal
6:139679172_G_A	rs62442669	6:139682135:139682784	5.178e-15	1.563	1.80501e-11	6.163e-12	0.12	1.42413e-09	2963	Distal
5:131436838_C_T	rs31467	5:131436509:131437133	5.158e-27	1.117	1.39931e-23	5.58e-24	0.4875	1.64893e-20	295	Proximal
5:73735096_C_T	rs2134152	5:73748548:73749282	5.234e-10	-1.061	2.21918e-06	1.11e-06	0.1425	7.40336e-05	13452	Distal
6:168107123_G_A	rs666916	6:168100068:168100638	7.373e-17	1.177	3.79995e-13	3.15e-13	0.325	3.88797e-11	6485	Distal
5:73729341_A_C	rs13184607	5:73729063:73729908	1.284e-08	-1.059	5.43861e-05	5.214e-05	0.125	0.00139517	278	Proximal
5:147541895_T_C	rs6872890	5:147580626:147581413	5.916e-13	0.992	2.18724e-09	9.077e-11	0.6	1.24649e-07	38731	Distal
6:164088863_T_C	rs4709738	6:164088612:164089140	1.128e-16	1.038	5.33968e-13	2.67e-13	0.5375	5.35875e-11	251	Proximal
6:138723962_G_A	rs4896353	6:138724918:138725687	2.622e-08	-1.491	0.000101316	1.907e-06	0.0575	0.00248562	956	Proximal
5:96078309_G_A	rs26503	5:96078930:96079488	5.62e-07	0.7304	0.00223171	0.0008418	0.7525	0.0410081	621	Proximal
6:14210755_C_T	rs55995710	6:14210933:14211759	9.294e-08	-0.8825	0.000350207	0.0002577	0.25	0.00781493	178	Proximal
5:172447762_G_A	rs17075508	5:172436207:172436684	4.66e-17	-1.32	2.12733e-13	7.083e-14	0.17	2.28563e-11	11078	Distal
6:156968019_C_T	rs1246179	6:156972586:156972965	4.374e-07	-0.6635	0.00153796	0.001303	0.53	0.0294454	4567	Distal
6:158028337_A_G	rs17447903	6:158028270:158028713	1.142e-13	-0.9815	4.55678e-10	6.311e-11	0.6175	2.88992e-08	67	Proximal
5:173205225_T_C	rs791357	5:173204806:173206623	9.047e-21	-1.309	4.25683e-17	1.419e-17	0.7225	8.89806e-15	419	Proximal
5:3819017_A_T	rs17653079	5:3818751:3819286	2.678e-12	1.225	1.51168e-08	9.86e-10	0.1375	7.3826e-07	266	Proximal
6:167076180_T_C	rs9348166	6:167076155:167076597	1.591e-07	0.873	0.000801503	0.0001128	0.155	0.0165085	25	Proximal
6:113799579_T_G	rs6936596	6:113799612:113800542	1.387e-07	0.7404	0.000475003	5.759e-05	0.2875	0.0102856	33	Proximal
5:17118930_C_T	rs1032763	5:17118529:17119365	2.409e-12	-0.9534	8.74377e-09	2.406e-09	0.35	4.43037e-07	401	Proximal
6:163815190_C_T	rs1572434	6:163810359:163810898	8.39e-11	1.598	4.36926e-07	1.64e-08	0.915	1.64376e-05	4292	Distal
6:114019192_C_G	rs17787923	6:114018756:114019164	4.355e-12	-0.9955	1.51423e-08	2.785e-09	0.3	7.38514e-07	28	Proximal
6:167454434_G_A	rs10484531	6:167503623:167504160	1.658e-07	-0.6565	0.000829597	3.123e-05	0.4825	0.0170254	49189	Distal
6:2733775_C_T	rs6930270	6:2733511:2734046	3.584e-21	1.436	1.55915e-17	5.409e-18	0.1975	3.39023e-15	264	Proximal
13:107222581_G_C	rs12429296	13:107222594:107223290	3.59e-19	-1.088	1.5679e-15	3.085e-16	0.2825	2.40653e-13	13	Proximal
1:81920758_T_C	rs35042090	1:81929380:81930072	5.672e-08	0.7498	0.00024036	6.74e-05	0.635	0.00553966	8622	Distal
4:24849799_G_C	rs11727912	4:24883216:24883734	3.622e-16	-0.9577	1.41752e-12	2.712e-13	0.545	1.3415e-10	33417	Distal
6:138083965_C_T	rs77271426	6:138279809:138280732	1.667e-07	-1.095	0.00064057	0.0002239	0.095	0.0134793	195844	Distal
6:113910504_G_A	rs4555958	6:113909206:113909622	6.983e-07	0.701	0.00244192	0.0001583	0.455	0.0444682	882	Proximal
6:133054242_A_G	rs7770949	6:133054304:133055429	4.198e-12	0.9262	1.57718e-08	1.736e-09	0.5	7.6513e-07	62	Proximal
4:718590_C_T	rs112926042	4:680897:681603	2.004e-14	-1.044	6.49763626356e-	4.712e-12	0.325	4.71886e-09	36987	Distal
4:154379959_T_C	rs386454967	4:154380022:154380629	1.06e-11	-0.8672	3.76606e-08	1.57e-08	0.3375	1.70688e-06	63	Proximal
6:10535591_A_C	rs509227	6:10536458:10537219	4.728e-12	-0.8917	2.0312e-08	1.354e-08	0.5775	9.66143e-07	867	Proximal
3:72469651_T_C	rs202046090	3:72469408:72469872	8.819e-28	-1.269	3.58424e-24	2.983e-24	0.6125	6.89118e-21	221	Proximal
6:30822413_C_T	rs3095345	6:30806097:30806936	2.165e-10	1.078	2.00727e-06	3.921e-07	0.83	6.74569e-05	15477	Distal
5:464177_C_G	rs2434695	5:463938:464555	3.894e-09	-0.8615	1.13234325628e-	1.073e-06	0.4675	0.000326992	239	Proximal
5:175960676_C_T	rs1366240	5:175960087:175961312	1.174e-16	0.9245	2.53961e-13	1.942e-13	0.475	2.69686e-11	589	Proximal
2:99149946_G_A	rs2278211	2:99121656:99122926	7.317e-12	0.9789	1.8965e-08	2.52e-10	0.2425	9.09176e-07	27020	Distal
3:195606770_A_G	rs386619120	3:194760590:194761258	2.445e-07	0.6863	0.00107834	0.0003823	0.535	0.0214721	845512	Distal
4:74575517_A_G	rs2886918	4:74574755:74575924	5.087e-08	1.462	0.000147227	1.582e-06	0.9325	0.00350142	407	Proximal
2:99365533_G_A	rs34852807	2:99365339:99365871	2.358e-23	1.271	6.56392e-20	8.645e-21	0.4275	2.37294e-17	194	Proximal
5:59510736_G_T	rs12520400	5:59379213:59379965	4.876e-07	0.7066	0.00160907	0.0001739	0.37	0.0305825	130771	Distal
17:74595755_A_G	rs9896779	17:74595733:74596338	7.499e-08	-1.403	0.000283	2.177e-05	0.0475	0.00642909	22	Proximal
14:99604293_A_G	rs870826	14:99644704:99645486	4.87e-10	-0.8981	2.2253e-06	1.815e-06	0.3875	7.41325e-05	40411	Distal
5:149884424_G_A	rs17726577	5:149865171:149869947	1.506e-09	-1.844	5.945e-06	7.491e-07	0.0725	0.000182804	14477	Distal
5:149870057_A_G	rs7716964	5:149870268:149870872	2.359e-08	-1.6	9.29839e-05	2.681e-06	0.085	0.00229043	211	Proximal
6:109248379_T_C	rs2798650	6:109248137:109248692	8.97e-09	-0.951	2.48213e-05	1.453e-06	0.25	0.000679701	242	Proximal
6:154578699_C_T	rs62433244	6:154578101:154578774	3.105e-07	1.006	0.00146008	0.0001155	0.1675	0.0281609	75	Proximal
6:13280958_G_A	rs445714	6:13280269:13280981	2.886e-14	1.433	1.03706e-10	8.642e-12	0.8475	7.35607e-09	23	Proximal
6:13294976_G_A	rs20500	6:13278039:13278766	1.115e-08	1.008	4.00757e-05	7.185e-06	0.22	0.00105701	16210	Distal
5:150435645_T_C	rs12516176	5:150479569:150480205	3.079e-07	-0.7507	0.00123908	0.0006195	0.2875	0.024231	43924	Distal
5:65087085_G_C	rs2591935	5:65086014:65086609	4.381e-11	0.7898	1.60398e-07	4.01e-08	0.5475	6.53944e-06	476	Proximal
1:38465315_G_A	rs386594152	1:38464871:38466689	8.317e-08	0.9239	0.000293675	0.0002937	0.2325	0.00663859	444	Proximal
22:45638346_A_G	rs4823286	22:45704534:45706027	7.829e-09	-0.8783	3.85499e-05	2.804e-05	0.7475	0.00102046	66188	Distal
1:38156343_G_A	rs2306626	1:38155907:38156593	3.225e-09	-1.144	1.1262e-05	5.363e-07	0.1725	0.000325733	250	Proximal
6:15253840_G_T	rs75050552	6:15253541:15253924	8.842e-09	-1.457	3.46348e-05	7.647e-07	0.105	0.000924861	84	Proximal
6:42285815_T_C	rs4714599	6:42284222:42285289	1.388e-13	-1.001	4.56794e-10	1.427e-10	0.3	2.89197e-08	526	Proximal
5:96518927_C_G	rs76849192	5:96518263:96519779	4.721e-09	1.511	2.21248e-05	1.106e-05	0.075	0.00061275	664	Proximal
6:106280839_C_T	rs12209041	6:106280090:106280779	2.305e-14	0.9899	9.15215e-11	9.981e-12	0.305	6.52984e-09	60	Proximal
5:166331561_T_C	rs6893678	5:165577101:165577425	4.318e-07	-0.6872	0.00156909	0.001569	0.485	0.0299002	754136	Distal
13:79872046_C_T	rs1324870	13:79967878:79968472	5.652e-24	-1.173	1.92012e-20	6.188e-22	0.48	7.7079e-18	95832	Distal
1:243428152_T_G	rs12741781	1:243427961:243428485	9.599e-08	0.8126	0.00031965	0.0001379	0.315	0.00718572	191	Proximal
6:116835269_T_A	rs9320565	6:116835149:116835803	1.459e-10	0.9618	5.35157e-07	1.038e-08	0.475	1.97268e-05	120	Proximal
6:42515791_C_T	rs16895831	6:42501558:42502463	1.387e-11	1.21	4.16648e-08	1.391e-08	0.2	1.87671e-06	13328	Distal
5:164618886_C_T	rs2052511	5:164612696:164613300	2.395e-10	0.891	8.8464e-07	7.04e-08	0.635	3.14357e-05	5586	Distal
5:95171391_A_C	rs7725607	5:95171124:95171736	2.641e-07	0.7317	0.000903547	0.000248	0.4025	0.0183676	267	Proximal
6:116950833_T_C	rs784133	6:116950540:116951234	2.507e-31	-1.356	9.02304e-28	5.493e-28	0.5625	1.09871e-23	293	Proximal
5:126065853_A_G	rs7444331	5:126065966:126066384	3.335e-08	-0.71	0.000133025	8.994e-06	0.4025	0.00319278	113	Proximal
19:48887244_T_C	rs275847	19:48902799:48903234	3.121e-09	-0.7455	1.17488e-05	1.764e-06	0.5175	0.000338739	15555	Distal
4:26079865_C_G	rs59156424	4:26079629:26080370	4.182e-10	-0.9886	1.35919e-06	1.359e-06	0.245	4.68851e-05	236	Proximal
6:167373812_T_A	rs2013815	6:167371913:167373868	2.724e-21	-1.101	1.32643e-17	1.134e-19	0.4325	2.91895e-15	56	Proximal
6:31305731_A_G	rs28367832	6:31238365:31241470	1.655e-14	0.9499	1.24139e-10	1.587e-11	0.5225	8.77138e-09	64261	Distal
1:37915759_C_T	rs34885279	1:37915417:37916102	3.784e-12	-1.418	1.33458e-08	3.259e-09	0.1	6.62394e-07	342	Proximal
2:85933003_C_T	rs12151742	2:85931750:85934152	1.309e-18	1.137	4.38208e-15	3.107e-15	0.245	6.1806e-13	1149	Proximal
5:111053870_T_C	rs62370050	5:111058654:111059219	1.311e-10	-0.9186	5.28755e-07	1.11e-07	0.24	1.95105e-05	4784	Distal
21:46908008_G_A	rs11089009	21:46902488:46903830	1.233e-21	-1.439	5.89933e-18	5.899e-18	0.205	1.39265e-15	4178	Distal
5:173358154_G_A	rs6864691	5:173293119:173294431	1.91e-09	0.7434	8.9943e-06	5.057e-07	0.425	0.000265397	63723	Distal
6:32603798_A_T	rs1391371	6:32710171:32710557	7.372e-11	0.9105	4.81619e-07	4.336e-07	0.2375	1.7916e-05	106373	Distal
6:87909703_G_C	rs7748879	6:87811942:87812548	3.728e-12	-0.9541	1.50588e-08	2.947e-10	0.53	7.3641e-07	97155	Distal
17:39531209_C_T	rs16966750	17:39440704:39441349	3.511e-08	-0.8583	0.000116294	9.14e-06	0.245	0.00281713	89860	Distal
6:13203570_A_G	rs12193156	6:13203023:13204261	9.063e-25	-1.282	3.346e-21	2.67e-21	0.29	1.74614e-18	547	Proximal
4:154572066_A_G	rs74506410	4:154564396:154565014	1.403e-07	-0.7307	0.000530437	0.0003056	0.2375	0.0113315	7052	Distal
6:5987650_G_A	rs6913551	6:5989579:5990208	6.168e-18	1.062	3.0975e-14	3.81e-15	0.6725	3.72209e-12	1929	Proximal
6:127638911_C_T	rs11154396	6:127638193:127639173	2.498e-17	-1.23	6.15836e-14	4.264e-15	0.6625	7.07437e-12	262	Proximal
6:158382822_G_A	rs9458963	6:158401714:158403072	1.389e-07	-0.7051	0.000599096	5.174e-05	0.525	0.0126723	18892	Distal
6:75996448_A_T	rs240378	6:75993437:75995435	8.201e-10	-0.907	2.50709e-06	1.617e-07	0.3725	8.28813e-05	1013	Proximal
6:2246618_G_A	rs13207508	6:2245017:2246809	6.211e-11	1.81	2.81587e-07	4.347e-08	0.06	1.09197e-05	191	Proximal
5:59542924_T_C	rs4604150	5:59060153:59060731	4.231e-14	0.9688	1.56491e-10	9.869e-12	0.3775	1.0786e-08	482193	Distal
6:18342134_A_G	rs6459612	6:18327848:18328687	6.141e-11	0.9978	2.87132e-07	4.577e-08	0.275	1.11111e-05	13447	Distal
6:51162298_C_T	rs1409888	6:51148488:51148898	2.283e-10	1.097	9.00084e-07	2.074e-07	0.835	3.19224e-05	13400	Distal
6:167454434_G_A	rs10484531	6:167504237:167505270	1.649e-10	-0.7773	8.24528e-07	2.518e-08	0.4825	2.93567e-05	49803	Distal
5:16508674_A_G	rs332811	5:16508940:16509680	5.722e-11	0.9151	2.01884e-07	1.743e-07	0.64	8.05111e-06	266	Proximal
5:114545170_G_A	rs7725831	5:114544766:114545445	2.336e-11	0.8865	1.15644e-07	2.035e-08	0.415	4.80601e-06	275	Proximal
19:49384074_T_A	rs9973310	19:49402981:49404490	1.566e-14	-1.669	5.36153e-11	1.514e-11	0.1025	3.98083e-09	18907	Distal
4:38156433_G_C	rs55979654	4:38156024:38156654	9.147e-15	-0.9459	4.6853e-11	3.859e-11	0.6	3.49294e-09	221	Proximal
22:46525794_T_C	rs6007919	22:46525152:46525587	4.983e-12	1.027	2.26791e-08	2.07e-08	0.3575	1.06899e-06	207	Proximal
14:101014633_A_AG	rs5811001	14:101014112:101014755	2.342e-26	-1.2	8.85695e-23	2.214e-23	0.4725	7.89133e-20	122	Proximal
5:110844955_T_C	rs10214062	5:110865887:110866400	5.656e-07	0.9989	0.00210726	0.00146	0.135	0.0389566	20932	Distal
19:53120249_T_A	rs10402789	19:53141097:53141916	1.114e-10	-0.8889	6.06588e-07	3.826e-07	0.53	2.20484e-05	20848	Distal
6:43270151_C_T	rs2270860	6:43280398:43281118	1.115e-12	0.9848	3.22562e-09	1.39e-09	0.3075	1.78263e-07	10247	Distal
6:10535591_A_C	rs509227	6:10535405:10536075	4.749e-26	-1.176	2.04205e-22	1.921e-22	0.5775	1.46267e-19	186	Proximal
6:45107579_G_A	rs10456542	6:44777001:44777409	2.803e-07	0.8261	0.00108709	1.095e-05	0.2925	0.0216175	330170	Distal
5:1490352_T_G	rs58146373	5:1490360:1491022	7.171e-12	-0.9326	3.58254e-08	6.362e-09	0.425	1.63384e-06	8	Proximal
6:2842139_C_T	rs386713	6:2841316:2842702	5.521e-08	0.7397	0.000243274	0.0001575	0.69	0.00560328	563	Proximal
22:45675881_A_C	rs2742622	22:45675739:45676342	6.245e-17	1.051	3.09578e-13	2.508e-14	0.66	3.24549e-11	142	Proximal
14:101588150_C_G	rs1537762	14:101586885:101588062	3.912e-13	1.009	1.4071e-09	8.357e-10	0.7925	8.19799e-08	88	Proximal
19:52258565_C_T	rs386507418	19:52254862:52255884	3.257e-07	0.7045	0.00163615	0.0009423	0.7075	0.0310164	2681	Distal
6:21729962_T_C	rs7775506	6:21593694:21594217	2.718e-07	-0.6806	0.00114183	0.0001742	0.3525	0.0225953	135745	Distal
5:39192069_C_T	rs55661661	5:39171781:39172290	1.944e-19	-1.186	7.56823e-16	1.151e-16	0.28	1.23423e-13	19779	Distal
16:84232934_T_G	rs9938181	16:84233353:84233989	2.174e-22	-1.298	1.6376e-18	3.652e-19	0.3925	4.46428e-16	419	Proximal
2:113985170_C_T	rs4849179	2:113992863:113993351	4.134e-12	-0.9147	1.40338e-08	1.067e-09	0.375	6.93712e-07	7693	Distal
6:7441238_G_C	rs4960319	6:7439071:7440491	3.406e-27	1.27	1.62419e-23	2.35e-24	0.59	1.84051e-20	747	Proximal
17:78431598_G_A	rs8065163	17:78428325:78429084	1.928e-07	-0.9115	0.000868073	0.0003874	0.225	0.0177155	2514	Distal
6:137629936_G_T	rs9484015	6:137628480:137629098	2.644e-07	-1.074	0.000886627	2.626e-05	0.1325	0.0180538	838	Proximal
6:29688501_A_C	rs2517910	6:29689301:29689922	2.621e-10	-0.8502	1.87037e-06	3.591e-07	0.555	6.33811e-05	800	Proximal
6:89799737_A_G	rs10455501	6:89719301:89720103	5.22e-15	1.131	1.89016e-11	3.435e-12	0.325	1.48171e-09	79634	Distal
19:52242217_C_T	rs11670569	19:52241536:52242157	1.132e-07	0.7396	0.000566891	0.0001631	0.365	0.0120259	60	Proximal
5:150284808_C_T	rs7724036	5:150241569:150242128	1.011e-09	-1.483	3.9398e-06	3.786e-08	0.0925	0.00012449	42680	Distal
17:78754770_T_C	rs2340770	17:78754871:78755475	3.797e-07	0.9597	0.00181309	0.0001117	0.8625	0.0340647	101	Proximal
17:40818451_G_A	rs1554227	17:40736754:40737329	4.622e-14	1.075	1.0524e-10	1.524e-12	0.5525	7.45045e-09	81122	Distal
6:110062223_C_A	rs6899688	6:110061820:110062852	2.538e-24	1.463	8.13602e-21	3.98e-22	0.7875	3.71511e-18	403	Proximal
17:78754340_A_G	rs9915667	17:78754104:78754788	4.106e-07	0.67	0.00196185	0.0001978	0.5425	0.03656	236	Proximal
20:52851119_A_C	rs441506	20:52853929:52854319	2.179e-07	-0.642	0.000880298	9.991e-05	0.515	0.0179349	2810	Distal
15:85145067_G_A	rs28612692	15:85141347:85142211	5.673e-08	-1.352	0.000189918	6.549e-05	0.0775	0.00444724	2856	Distal
21:46976236_T_C	rs1055343	21:46975413:46976339	3.81e-14	-0.9247	1.8671e-10	6.367e-11	0.35	1.27487e-08	103	Proximal
16:74735148_G_A	rs9932977	16:74733714:74736200	5.367e-12	-0.9733	1.9171e-08	1.825e-08	0.615	9.17846e-07	1052	Proximal
13:95865319_T_A	rs9524830	13:95865227:95865707	1.629e-13	1.285	6.69486e-10	8.044e-12	0.845	4.1103e-08	92	Proximal
1:38389202_A_G	rs12746544	1:38388396:38389067	4.258e-10	-1.012	1.50718e-06	8.373e-08	0.76	5.16485e-05	135	Proximal
6:41159801_A_G	rs9394766	6:41124793:41125660	1.129e-09	0.7982	4.64098e-06	1.299e-06	0.32	0.000144162	34141	Distal
6:113749009_A_G	rs4945496	6:113768189:113768680	3.895e-10	1.093	1.33011e-06	1.023e-07	0.8025	4.59688e-05	19180	Distal
5:55904385_A_G	rs17659562	5:55903782:55904839	2.995e-17	1.191	1.19364e-13	4.843e-14	0.22	1.32133e-11	454	Proximal
2:225766163_G_A	rs2055710	2:225890573:225891213	5.482e-07	0.8546	0.00209451	0.0001385	0.1925	0.0387405	124410	Distal
7:26146063_C_G	rs916964	7:26136631:26137099	5.763e-11	-1.114	2.52208e-07	1.401e-08	0.195	9.8642e-06	8964	Distal
4:140793731_G_C	rs4863698	4:140710224:140710646	3.045e-13	-0.9823	9.90784e-10	6.699e-10	0.4075	5.87554e-08	83085	Distal
15:78750052_T_C	rs72738729	15:78747138:78747859	5.802e-20	1.477	2.3366e-16	1.124e-17	0.1725	4.22555e-14	2193	Proximal
6:42540394_T_G	rs61298049	6:42539941:42540811	6.704e-11	-1.193	1.98367e-07	1.336e-08	0.2025	7.93686e-06	417	Proximal
6:149594714_T_G	rs541799	6:149594184:149595077	2.729e-08	1.551	0.000119297	0.0001084	0.0425	0.00288222	363	Proximal
17:71253023_G_A	rs9900555	17:71188583:71189478	2.287e-08	-0.7189	0.000101718	4.831e-06	0.43	0.0024938	63545	Distal
17:71070519_T_C	rs12453520	17:71068327:71068974	3.063e-11	-0.9269	1.32219e-07	1.103e-07	0.3175	5.45143e-06	1545	Proximal
2:37262509_G_A	rs2372913	2:37193221:37194446	5.987e-09	-0.7768	2.8139e-05	2.319e-05	0.455	0.000763682	68063	Distal
5:178113877_G_C	rs111517265	5:178145084:178145568	3.079e-07	-0.8396	0.00134668	0.0009484	0.2425	0.0261532	31207	Distal
7:127572679_T_C	rs7788592	7:127643092:127643672	2.201e-07	1.491	0.000758338	2.183e-05	0.0625	0.0157041	70413	Distal
6:110314783_A_C	rs2501172	6:110364689:110365331	4.468e-08	0.7963	0.000148961	7.717e-05	0.5725	0.00354038	49906	Distal
6:32445600_G_A	rs9405112	6:32504118:32504713	3.263e-16	1.051	2.06591e-12	4.063e-14	0.3925	1.9252e-10	58518	Distal
5:59514640_C_A	rs10079009	5:59354898:59355473	1.564e-07	0.7199	0.000517812	6.487e-05	0.4675	0.0110877	159167	Distal
5:59514640_C_A	rs10079009	5:59091540:59092145	1.031e-07	0.731	0.000380517	4.124e-05	0.4675	0.00843465	422495	Distal
22:20931123_G_C	rs12484039	22:20930698:20931218	1.161e-10	1.723	2.71667e-07	5.544e-09	0.0725	1.05575e-05	95	Proximal
6:36226197_T_C	rs4711447	6:36209416:36209973	1.9e-07	-0.9747	0.000633221	0.0004909	0.1575	0.01334	16224	Distal
5:90366272_G_A	rs7733230	5:90366071:90366572	3.181e-18	1.1	9.04089e-15	1.345e-15	0.6675	1.17532e-12	201	Proximal
5:94499570_A_G	rs331575	5:94497931:94498413	2.701e-18	1.081	7.42139e-15	5.752e-16	0.3	9.72711e-13	1157	Proximal
7:141804540_A_G	rs62479376	7:141804376:141805110	1.67e-07	-0.7896	0.000546586	8.747e-05	0.3475	0.0116424	164	Proximal
7:155469045_G_A	rs11767911	7:155468811:155469216	7.941e-18	-1.196	4.14999e-14	7.545e-16	0.7075	4.93809e-12	171	Proximal
5:96251950_AC_A	rs141123331	5:96232028:96233076	4.942e-20	1.019	2.07205e-16	3.831e-18	0.5575	3.80361e-14	18874	Distal
6:137142946_G_A	rs3757169	6:137143361:137144471	3.391e-09	0.8548	9.66446e-06	3.221e-06	0.5775	0.000282887	415	Proximal
7:141808059_A_G	rs28429916	7:141777539:141777990	1.171e-18	-1.23	3.8039e-15	3.48e-15	0.235	5.43052e-13	30069	Distal
7:158577140_G_A	rs842454	7:158610817:158611600	6.638e-12	-0.9704	2.22844e-08	1.539e-08	0.67	1.0531e-06	33677	Distal
6:109547939_G_A	rs351725	6:109558098:109559425	5.83e-07	0.6711	0.00164925	3.674e-05	0.3925	0.0312323	10159	Distal
7:102071479_A_T	rs7385200	7:102073460:102074763	8.594e-08	1.106	0.000231443	4.569e-06	0.885	0.0053544	1981	Proximal
7:3718051_A_G	rs7790719	7:3791186:3791893	5.75e-09	-0.8744	3.18163e-05	1.317e-05	0.725	0.000853341	73135	Distal
7:15269880_C_T	rs7803307	7:15275937:15277144	7.749e-09	-0.7704	3.56823e-05	1.439e-05	0.535	0.000950747	6057	Distal
1:76567091_T_C	rs291059	1:76571009:76571418	2.346e-11	-1.107	9.56097e-08	5.103e-09	0.1825	4.0284e-06	3918	Distal
3:194800562_T_C	rs6767698	3:194800332:194801044	1.025e-21	-1.137	4.54872e-18	9.737e-19	0.335	1.10776e-15	230	Proximal
21:40451612_G_A	rs2836875	21:40451371:40451917	1.127e-21	-1.219	5.73776e-18	4.947e-18	0.28	1.36994e-15	241	Proximal
6:29712866_T_C	rs1633091	6:29719940:29721229	7.518e-17	1.469	5.3146e-13	4.978e-15	0.8175	5.34828e-11	7074	Distal
2:225756781_A_G	rs13400582	2:225758907:225759575	2.115e-09	0.9526	8.04777e-06	3.809e-07	0.2025	0.000241112	2126	Proximal
7:25179102_G_A	rs2717887	7:25221035:25221717	1.188e-07	1.26	0.000588287	3.61e-05	0.0775	0.0124653	41933	Distal
6:62572101_C_T	rs9445539	6:62571938:62572381	1.269e-13	-1.055	5.41415e-10	1.897e-11	0.315	3.38084e-08	163	Proximal
7:15269880_C_T	rs7803307	7:15278514:15278930	1.435e-08	-0.7589	6.59156e-05	4.323e-05	0.535	0.00166406	8634	Distal
6:32450089_G_T	rs5020946	6:32497307:32498493	7.27e-24	1.169	4.61299e-20	7.803e-21	0.49	1.71951e-17	47218	Distal
6:163826210_G_A	rs2757576	6:163826574:163827437	4.219e-07	1.305	0.00220401	6.49e-05	0.915	0.0405605	364	Proximal
2:135081177_G_T	rs7592509	2:135082498:135082935	2.745e-15	1.354	9.20677e-12	4.603e-12	0.8425	7.62638e-10	1321	Proximal
6:33114171_T_C	rs386509094	6:33108296:33108703	1.323e-11	-0.8859	9.48358e-08	1.542e-08	0.56	4.00041e-06	5468	Distal
5:59514640_C_A	rs10079009	5:59047016:59047829	1.291e-13	0.9494	4.77945e-10	6.293e-11	0.4675	3.01543e-08	466811	Distal
7:130569680_A_G	rs62473515	7:130568964:130569966	1.995e-15	1.651	6.98844e-12	9.552e-13	0.1	5.93693e-10	286	Proximal
7:26149616_G_A	rs35932509	7:26140518:26141496	3.596e-22	-1.444	1.57164e-18	7.256e-20	0.1975	4.34939e-16	8120	Distal
7:37690104_TATTATTAAC_T	rs79037634	7:37722564:37723799	1.719e-08	-0.727	8.26713e-05	7.499e-06	0.325	0.00205861	32460	Distal
6:31197143_A_C	rs28397288	6:31196864:31197559	1.019e-26	-1.189	7.58014e-23	5.211e-24	0.365	6.92257e-20	279	Proximal
7:28724374_G_T	rs56388170	7:28708635:28709654	2.04e-07	-0.7484	0.000909758	0.0009098	0.315	0.0184733	14720	Distal
5:96216387_A_G	rs2549779	5:96216015:96216913	1.325e-23	1.106	5.45434e-20	3.753e-21	0.4425	2.0126e-17	372	Proximal
6:52217699_A_G	rs7772620	6:52216969:52217580	3.888e-11	-0.9431	1.58047e-07	3.093e-08	0.7475	6.45802e-06	119	Proximal
6:34150372_C_G	rs1187121	6:34150496:34151315	2.347e-11	-0.861	8.97625e-08	6.935e-08	0.41	3.79956e-06	124	Proximal
6:29935372_C_T	rs9260759	6:29932509:29934348	7.786e-14	-1.402	5.65628e-10	2.513e-10	0.105	3.51401e-08	1024	Proximal
6:76010563_A_T	rs2207600	6:76010023:76010675	3.048e-09	-1.008	9.29038e-06	1.132e-06	0.28	0.000273005	112	Proximal
2:225747038_T_C	rs6757927	2:225741220:225741643	2.163e-12	1.083	8.13577e-09	5.085e-10	0.2025	4.13927e-07	5395	Distal
6:7563232_T_G	rs2076295	6:7562892:7563424	1.808e-19	-1.02	9.1062e-16	8.367e-16	0.46	1.45899e-13	192	Proximal
5:34008100_C_T	rs3195676	5:34007186:34008594	2.767e-11	-0.931	1.13851e-07	2.616e-08	0.515	4.73688e-06	494	Proximal
6:3023956_C_A	rs1040861	6:3023309:3024667	1.24e-11	0.8954	5.6179e-08	3.458e-08	0.605	2.46958e-06	647	Proximal
5:96415471_G_A	rs316227	5:96414560:96415464	2.819e-13	1.109	1.25579e-09	1.092e-10	0.215	7.35159e-08	7	Proximal
7:3333179_G_T	rs7792456	7:3352180:3352691	8.959e-14	1.041	4.87293e-10	7.613e-11	0.3525	3.06382e-08	19001	Distal
6:89770938_T_A	rs6917134	6:89744168:89745034	1.32e-11	1.055	4.787e-08	2.15e-09	0.3225	2.13255e-06	25904	Distal
5:77172372_T_G	rs7715204	5:77160745:77161367	1.045e-07	-0.7129	0.000391804	0.0001349	0.4125	0.00863767	11005	Distal
22:38572057_C_T	rs75387	22:38572127:38573259	3e-20	1.13	9.42316e-17	3.89e-18	0.5075	1.831e-14	70	Proximal
22:38029723_A_G	rs12710562	22:38029399:38030454	5.991e-09	1.012	2.04663e-05	2.047e-05	0.2175	0.000568977	324	Proximal
2:238512455_A_G	rs10929240	2:238512180:238512661	2.122e-07	1.491	0.00099098	0.0001307	0.055	0.0199062	206	Proximal
7:143081942_G_C	rs11772895	7:143081250:143082588	1.556e-13	-1.055	4.3222e-10	2.489e-10	0.2775	2.75549e-08	646	Proximal
7:26963514_T_C	rs774267	7:27119068:27119611	1.699e-18	1.025	6.43994e-15	4.84e-16	0.5025	8.55708e-13	155554	Distal
22:44420015_G_C	rs35928604	22:44401364:44401917	1.143e-07	-0.7952	0.000598362	0.0004789	0.35	0.0126641	18098	Distal
19:21753035_C_G	rs12327638	19:21687880:21689736	2.057e-18	-1.126	1.06206e-14	3.772e-16	0.32	1.34246e-12	63299	Distal
6:144409135_G_A	rs17073338	6:144408868:144409357	7.747e-14	1.427	2.62155e-10	8.263e-11	0.085	1.75716e-08	222	Proximal
6:144975518_A_T	rs1980379	6:144975212:144975839	6.441e-10	-1.408	2.27931e-06	1.737e-07	0.115	7.58318e-05	306	Proximal
7:26952139_T_C	rs2960785	7:26949771:26950811	2.992e-32	1.201	1.15392e-28	3.305e-29	0.5025	4.21528e-24	1328	Proximal
4:79589045_C_T	rs10007186	4:79588767:79589567	9.907e-11	0.8577	3.33481e-07	1.527e-08	0.7125	1.27427e-05	278	Proximal
6:87833315_T_G	rs9344676	6:87820207:87820748	8.253e-20	-1.158	3.33354e-16	2.645e-18	0.535	5.88282e-14	12567	Distal
7:28724374_G_T	rs56388170	7:28723365:28726479	2.06e-09	-0.8469	9.18612e-06	4.977e-06	0.315	0.000270402	1009	Proximal
7:76059561_C_T	rs3789833	7:76033293:76033848	2.248e-09	0.9176	6.40795e-06	3.225e-07	0.2325	0.000195885	25713	Distal
7:29254944_A_G	rs35432446	7:29288342:29288799	4.916e-08	-0.8625	0.000221907	1.042e-05	0.195	0.00516322	33398	Distal
5:177904821_C_T	rs6863210	5:177904283:177904932	1.477e-14	-0.9989	6.2789e-11	8.325e-12	0.505	4.58736e-09	111	Proximal
7:48010543_A_G	rs3176564	7:48009603:48010166	1.246e-25	-1.134	6.12524e-22	1.701e-23	0.5025	4.06827e-19	377	Proximal
7:6382794_G_A	rs6463550	7:6389644:6390107	9.176e-10	0.816	3.74557e-06	1.873e-06	0.37	0.000119083	6850	Distal
6:41196956_G_A	rs1843099	6:41195661:41196968	2.759e-23	-1.472	1.15367e-19	2.104e-21	0.7925	3.72952e-17	12	Proximal
7:5950934_T_C	rs4724754	7:5938105:5938497	8.602e-13	-0.9394	3.32904e-09	3.253e-09	0.5475	1.82742e-07	12437	Distal
6:24750409_G_T	rs7762810	6:24749279:24750097	6.468e-17	-1.307	3.29674e-13	5.809e-14	0.165	3.44085e-11	312	Proximal
7:128506970_T_C	rs4323418	7:128573092:128573610	4.699e-07	0.7657	0.00161611	0.001616	0.215	0.0306843	66122	Distal
6:2952336_T_G	rs2756072	6:2951823:2952431	3.286e-26	1.13	1.48047e-22	6.616e-23	0.66	1.17568e-19	95	Proximal
6:139950129_T_C	rs74419807	6:139949324:139949922	2.418e-12	-1.592	7.88378e-09	1.556e-09	0.075	4.03354e-07	207	Proximal
5:96150911_C_T	rs34753	5:96142611:96144416	8.261e-10	-0.8842	3.35059e-06	1.117e-07	0.7575	0.000107934	6495	Distal
6:99966805_G_A	rs7745682	6:99968687:99969207	1.391e-11	-0.9168	5.22154e-08	1.044e-08	0.5325	2.30088e-06	1882	Proximal
6:17980838_C_A	rs6922642	6:17980472:17981148	5.38e-25	1.249	2.40012e-21	3.913e-22	0.37	1.3086e-18	310	Proximal
7:157167070_T_C	rs12154512	7:157110982:157111420	6.788e-08	0.7731	0.000320667	1.027e-05	0.575	0.00720417	55650	Distal
6:166675591_C_T	rs9459627	6:166675738:166676889	3.652e-08	0.8382	0.000188484	1.115e-05	0.3375	0.00441934	147	Proximal
5:59514640_C_A	rs10079009	5:59085673:59086827	4.697e-12	0.9054	1.7338e-08	1.692e-09	0.4675	8.36669e-07	427813	Distal
6:2952892_T_C	rs2580109	6:2952538:2953338	1.991e-09	-0.7529	8.97459e-06	8.975e-06	0.6575	0.00026503	354	Proximal
2:198929806_C_T	rs7572733	2:198722356:198722873	2.851e-11	-0.875	7.48393e-08	1.295e-09	0.5125	3.20878e-06	206933	Distal
6:31275827_A_G	rs3873388	6:31275597:31276714	2.469e-07	-0.7099	0.00186056	0.000213	0.2875	0.0348009	230	Proximal
7:75352205_G_A	rs62477606	7:75367614:75369367	2.141e-07	1.557	0.000387318	7.104e-05	0.035	0.00854908	15409	Distal
7:73149302_G_A	rs13233747	7:73148883:73149542	6.098e-10	-0.8633	1.08485e-06	5.821e-07	0.3275	3.78867e-05	240	Proximal
6:109245669_C_T	rs117146372	6:109245015:109245525	2.705e-20	1.433	7.46909e-17	4.304e-18	0.2125	1.47462e-14	144	Proximal
6:44026734_A_C	rs833802	6:44026086:44027257	7.004e-07	-0.8167	0.00233105	0.00219	0.2175	0.0426407	523	Proximal
6:79042738_CT_C	rs79976088	6:78987707:78988102	1.349e-22	-1.266	5.71086e-19	1.586e-19	0.2575	1.6557e-16	54636	Distal
6:96919561_G_A	rs9384602	6:96969233:96970133	1.527e-10	-0.8792	6.28851e-07	2.734e-08	0.6325	2.28122e-05	49672	Distal
6:32806461_A_G	rs2071552	6:32805649:32806964	1.06e-20	-1.082	7.16856e-17	6.666e-17	0.485	1.42319e-14	503	Proximal
6:33472317_T_A	rs9380365	6:33479822:33480379	5.908e-10	-0.8949	3.48134e-06	1.679e-06	0.3	0.000111556	7505	Distal
7:26963514_T_C	rs774267	7:27135108:27137301	2.919e-25	1.129	1.10709e-21	5.174e-22	0.5025	6.62984e-19	171594	Distal
6:7434286_G_T	rs11243176	6:7431238:7432101	4.438e-14	1.014	2.11076e-10	1.015e-11	0.5975	1.42525e-08	2185	Proximal
6:41239936_T_C	rs4714449	6:41239019:41240876	2.92e-10	1.556	1.20976e-06	3.845e-07	0.8875	4.19284e-05	917	Proximal
7:102033649_C_T	rs113609460	7:102070947:102071825	8.899e-08	-1.087	0.000238146	5.572e-06	0.115	0.00549903	37298	Distal
2:207721132_T_C	rs12467467	2:207662696:207663192	7.591e-11	-1.166	2.64782e-07	2.346e-07	0.125	1.03118e-05	57940	Distal
7:25528457_A_G	rs386464233	7:25535915:25536510	1.127e-10	-1.171	4.95297e-07	3.745e-08	0.1525	1.83687e-05	7458	Distal
7:7229826_T_C	rs1010366	7:7191320:7191896	1.51e-07	-0.7382	0.000745696	0.0007457	0.3275	0.0154599	37930	Distal
5:60329290_C_T	rs34593	5:60239348:60239952	2.76e-12	-0.8602	8.04854e-09	7.171e-10	0.6325	4.10633e-07	89338	Distal
6:42944773_T_C	rs9471988	6:42946474:42947556	9.189e-08	0.7873	0.000275677	1.532e-05	0.5	0.0062862	1701	Proximal
6:166670799_C_T	rs111294703	6:166671676:166673702	7.105e-10	0.8531	3.67552e-06	1.781e-06	0.485	0.000116957	877	Proximal
7:130567374_C_T	rs7783273	7:130567029:130567585	1.31e-08	1.274	4.5866e-05	7.644e-06	0.1	0.00119849	211	Proximal
8:101488120_G_C	rs2844044	8:101487906:101488349	4.628e-11	0.8965	1.41569e-07	2.831e-08	0.4725	5.80416e-06	214	Proximal
7:150488616_A_G	rs2302479	7:150482832:150483540	3.6e-09	-0.7801	1.41284e-05	8.1e-06	0.59	0.000403842	5076	Distal
6:7300529_G_A	rs2182076	6:7282294:7282999	3.161e-12	1.07	1.50373e-08	1.233e-08	0.235	7.3641e-07	17530	Distal
6:31327382_G_T	rs2395476	6:31324127:31325677	3.76e-17	-1.161	2.90033e-13	6.512e-14	0.6975	3.05329e-11	1705	Proximal
6:16744265_T_G	rs639621	6:16743850:16744343	1.335e-12	-0.908	4.94366e-09	5.413e-10	0.595	2.61349e-07	78	Proximal
6:106995192_C_A	rs2615209	6:106994409:106995327	2.076e-07	-1.141	0.000820043	4.935e-05	0.87	0.0168388	135	Proximal
8:10462188_G_T	rs9987390	8:10547104:10547530	1.024e-10	-1.207	5.81399e-07	1.983e-07	0.8725	2.12598e-05	84916	Distal
7:90446090_G_A	rs17163250	7:90401558:90402299	2.538e-19	-1.393	1.00362e-15	6.782e-17	0.2375	1.59401e-13	43791	Distal
7:150480007_T_C	rs1985881	7:150484612:150485168	1.738e-11	-0.8677	6.81068e-08	5.115e-09	0.6275	2.9478e-06	4605	Distal
3:72505316_A_G	rs9870697	3:72503431:72505284	2.188e-18	1.062	8.95904e-15	1.595e-15	0.3475	1.16883e-12	32	Proximal
6:34745682_G_A	rs9296128	6:34803658:34804111	2.947e-07	0.7655	0.000966478	0.0005613	0.35	0.0194795	57976	Distal
7:97861407_C_T	rs34304553	7:97915441:97916082	1.578e-16	-1.023	5.9616e-13	9.861e-14	0.47	5.9502e-11	54034	Distal
7:93681922_A_G	rs35616848	7:93671632:93672210	2.791e-15	-0.9416	7.75029e-12	6.174e-13	0.3975	6.52345e-10	9712	Distal
7:102647961_A_G	rs150590580	7:102618592:102619283	1.071e-09	1.491	3.36519e-06	7.008e-07	0.0525	0.000108309	28678	Distal
8:144631986_A_G	rs12679598	8:144635297:144636266	6.276e-22	-1.527	2.06244e-18	2.578e-19	0.195	5.4595e-16	3311	Distal
2:198907143_C_T	rs9712275	2:198906738:198907420	2.109e-18	-1.081	5.38669e-15	2.096e-16	0.5	7.4255e-13	277	Proximal
6:166671839_C_T	rs9355564	6:166650086:166650767	5.086e-07	0.7733	0.00263895	0.0002341	0.335	0.0477705	21072	Distal
8:108685617_T_C	rs12675408	8:108687221:108687907	8.123e-09	-0.8083	3.33294e-05	3.099e-06	0.435	0.000891958	1604	Proximal
6:14091682_C_T	rs72836542	6:14109037:14109726	1.358e-08	-0.8771	5.04256e-05	5.043e-05	0.2625	0.00130642	17355	Distal
7:26149616_G_A	rs35932509	7:26143152:26143608	2.291e-15	-1.269	1.00013e-11	2.209e-12	0.1975	8.19167e-10	6008	Distal
8:134085879_C_T	rs2703005	8:134076901:134077430	7.423e-12	1.053	3.86499e-08	3.865e-08	0.2525	1.74738e-06	8449	Distal
7:151633960_T_C	rs10807991	7:151620125:151621050	1.734e-08	-0.7874	5.65428e-05	1.837e-05	0.6625	0.00144744	12910	Distal
6:8178956_A_C	rs10901021	6:8181653:8182172	1.696e-07	-0.7597	0.00079916	0.000111	0.2625	0.0164792	2697	Distal
6:20266167_C_T	rs1887477	6:20267001:20267554	2.056e-09	-0.9599	9.25405e-06	2.452e-07	0.7075	0.000272182	834	Proximal
7:38406877_T_C	rs10240848	7:38389331:38389898	7.762e-19	-1.165	3.80568e-15	2.343e-15	0.3525	5.43052e-13	16979	Distal
8:11716473_G_C	rs6980952	8:11716178:11716685	1.066e-09	-0.8579	4.24701e-06	3.343e-06	0.385	0.000132942	212	Proximal
6:16695141_T_C	rs72825601	6:16694814:16695721	2.287e-09	-1.237	8.50245e-06	8.502e-06	0.1375	0.000252927	327	Proximal
7:7266939_A_G	rs2159191	7:7233572:7233993	2.647e-07	-0.7511	0.00131405	0.001314	0.365	0.0255739	32946	Distal
6:29906489_T_C	rs3873275	6:29894527:29895324	2.447e-12	-1.468	1.77141e-08	3.209e-10	0.105	8.5369e-07	11165	Distal
6:166671839_C_T	rs9355564	6:166608857:166609513	1.916e-12	1.017	9.89389e-09	7.962e-10	0.335	4.97829e-07	62326	Distal
6:5985849_G_A	rs386623922	6:5968993:5969545	8.886e-13	0.9258	4.46777e-09	7.689e-10	0.6725	2.37912e-07	16304	Distal
7:3715667_G_A	rs2880088	7:3710530:3711136	4.355e-07	0.7279	0.00246609	0.0006201	0.3	0.044886	4531	Distal
7:143126796_G_A	rs10237465	7:143110689:143111182	5.143e-12	0.8655	1.4478e-08	4.826e-09	0.5425	7.1374e-07	15614	Distal
7:37746569_C_T	rs2392510	7:37746399:37746811	4.153e-10	-0.7505	1.99636e-06	2.847e-07	0.4075	6.7152e-05	170	Proximal
6:6794370_A_G	rs73353758	6:6794105:6794680	1.727e-09	-1.235	8.57424e-06	6.514e-06	0.1275	0.000254855	265	Proximal
6:166667524_G_T	rs4709108	6:166648613:166649091	7.357e-10	0.8881	3.8129e-06	4.796e-07	0.355	0.000121118	18433	Distal
7:151049231_C_T	rs366355	7:151048981:151049447	2.86e-17	1.148	1.13813e-13	1.046e-14	0.6775	1.26756e-11	216	Proximal
7:158519114_G_T	rs13242353	7:158522976:158523505	8.109e-10	-1.228	2.89396e-06	5.878e-08	0.1625	9.43896e-05	3862	Distal
7:48131546_C_T	rs13240650	7:48127905:48129237	2.683e-11	0.9291	1.32413e-07	6.808e-09	0.52	5.45325e-06	2309	Proximal
6:31326123_G_C	rs116583816	6:31325693:31326545	3.787e-06	-0.7757	0.0292202	0.002829	0.16	0.0474712	422	Proximal
7:44561901_A_C	rs217420	7:44564521:44564964	8.497e-11	-1.011	3.00292e-07	8.646e-08	0.285	1.15832e-05	2620	Distal
7:65461575_T_C	rs2456483	7:65336423:65336837	5.544e-08	1.355	0.000142982	8.617e-08	0.08	0.00340941	124738	Distal
8:2077072_A_G	rs2280902	8:2075196:2075948	6.47e-08	-0.7563	0.000451563	0.0002755	0.495	0.00984812	1124	Proximal
8:145004944_T_C	rs10107388	8:145013090:145014421	1.417e-11	-0.9905	3.80017e-08	3.8e-08	0.3675	1.7202e-06	8146	Distal
6:53664396_C_G	rs5001609	6:53593369:53593797	3.9e-10	0.9063	1.63329e-06	6.791e-08	0.6475	5.57609e-05	70599	Distal
7:64429823_T_C	rs13238842	7:64429607:64430082	5.515e-19	-1.169	1.82998e-15	6.1e-17	0.54	2.78538e-13	216	Proximal
6:32591106_T_C	rs35014460	6:32441230:32441869	4.078e-13	1.395	2.67086e-09	1.129e-09	0.15	1.49872e-07	149237	Distal
7:12267559_G_C	rs4721061	7:12279384:12279970	3.378e-13	0.9089	2.18273e-09	9.757e-10	0.43	1.24586e-07	11825	Distal
8:21364457_C_A	rs4739252	8:21364258:21364666	6.203e-13	0.9646	2.86096e-09	1.43e-09	0.6525	1.59803e-07	199	Proximal
7:139640362_C_T	rs2284207	7:139637430:139638010	1.978e-11	-0.9942	5.95319e-08	1.745e-08	0.665	2.59511e-06	2352	Proximal
3:187491794_T_A	rs7630304	3:187490900:187491495	9.771e-20	1.236	4.06862e-16	9.682e-17	0.34	7.04391e-14	299	Proximal
6:167390242_A_G	rs444210	6:167383113:167383658	2.89e-24	-1.164	1.40288e-20	1.211e-20	0.58	5.75812e-18	6584	Distal
6:76318553_A_G	rs2313589	6:76318462:76319314	2.942e-20	-1.092	9.35046e-17	9.67e-19	0.3725	1.82659e-14	91	Proximal
8:30266161_G_A	rs7010544	8:30359912:30360341	1.803e-11	0.9589	6.18144e-08	1.324e-08	0.31	2.68499e-06	93751	Distal
7:73509326_G_C	rs2237503	7:73508291:73509705	2.247e-17	-1.382	3.59717e-14	7.506e-15	0.165	4.30835e-12	379	Proximal
7:143083839_T_C	rs6464548	7:143083293:143083992	1.261e-09	0.8164	3.50318e-06	9.144e-07	0.6325	0.000112028	153	Proximal
3:185880200_T_C	rs9826842	3:185879980:185880462	6.366e-28	1.281	2.28033e-24	2.037e-24	0.66	4.90002e-21	220	Proximal
8:39800294_G_A	rs34137953	8:39809064:39810093	3.043e-07	1.01	0.0012858	8.974e-05	0.16	0.0250909	8770	Distal
7:102618968_G_A	rs117274931	7:102613528:102614279	4.77e-07	1.208	0.00149302	8.673e-05	0.0625	0.0287052	4689	Distal
8:6698630_T_C	rs2951832	8:6698084:6698620	6.188e-24	1.13	3.27032e-20	7.673e-21	0.4875	1.2709e-17	10	Proximal
8:24214935_C_A	rs892587	8:24206674:24207671	2.005e-09	-0.8351	7.83581e-06	3.436e-06	0.43	0.000236173	7264	Distal
3:187635979_A_G	rs2378351	3:187634796:187635504	4.788e-12	-0.9979	1.97991e-08	2.844e-09	0.3175	9.44203e-07	475	Proximal
8:23088245_T_C	rs4242394	8:23088042:23088780	4.442e-15	-1.156	1.69551e-11	3.594e-12	0.7625	1.35233e-09	203	Proximal
8:27164449_G_A	rs2322605	8:27168343:27169707	2.034e-07	0.7437	0.00106036	0.0001296	0.44	0.021155	3894	Distal
8:121881153_G_A	rs12682501	8:121880857:121881382	2.199e-25	-1.098	8.90494e-22	2.919e-22	0.5725	5.51352e-19	229	Proximal
6:29917225_G_A	rs9260334	6:29855588:29856512	1.235e-09	-0.9362	8.88914e-06	1.74e-07	0.21	0.000263051	60713	Distal
7:131373157_C_G	rs11769064	7:130903476:130905156	2.141e-07	0.9417	0.000799377	0.0006889	0.8675	0.0164792	468001	Distal
8:24214935_C_A	rs892587	8:24129405:24129911	4.049e-07	-0.7259	0.00164018	0.0005137	0.43	0.0310766	85024	Distal
6:29189531_A_G	rs3130807	6:28945158:28946075	1.318e-07	-0.7225	0.000781543	0.0001704	0.65	0.0161663	243456	Distal
7:26963514_T_C	rs774267	7:27017599:27018222	2.302e-09	0.7676	8.82867e-06	3.254e-06	0.5025	0.000261779	54085	Distal
6:132944202_T_G	rs9385618	6:132990839:132991697	9.993e-12	0.8927	3.76245e-08	2.431e-08	0.565	1.70688e-06	46637	Distal
6:8088040_CAT_C	rs35644475	6:8080408:8080913	1.866e-08	-0.7409	8.72381e-05	8.202e-06	0.295	0.00215908	7127	Distal
6:6811806_T_G	rs386596751	6:6811374:6812322	1.213e-08	-0.7524	6.0418e-05	4.929e-05	0.485	0.0015391	432	Proximal
7:36769290_C_T	rs12534702	7:36763659:36764510	3.001e-07	-0.687	0.00120081	0.00025	0.365	0.0235964	4780	Distal
6:89770216_G_T	rs6932023	6:89757102:89757657	2.514e-10	0.9714	9.07681e-07	3.602e-08	0.3125	3.21295e-05	12559	Distal
6:89770938_T_A	rs6917134	6:89782629:89783418	3.104e-17	1.245	1.11489e-13	5.551e-15	0.3225	1.24548e-11	11691	Distal
2:99077495_A_G	rs111924191	2:99077156:99078152	2.974e-13	1.371	7.54302e-10	7.285e-11	0.14	4.55449e-08	339	Proximal
8:10462188_G_T	rs9987390	8:10574405:10574807	8.746e-08	-1.037	0.000494955	0.0001443	0.8725	0.0106671	112217	Distal
8:62673676_G_A	rs4737593	8:62672241:62673744	3.518e-07	0.8523	0.00133595	0.0005356	0.2475	0.0259726	68	Proximal
7:51151231_A_G	rs1545125	7:51143426:51143922	1.607e-07	0.7893	0.000678616	0.0005405	0.345	0.0141818	7309	Distal
8:81894270_T_G	rs6473258	8:81893884:81894267	4.222e-14	1.602	1.47584e-10	4.196e-11	0.095	1.01914e-08	3	Proximal
8:8378992_T_C	rs7837587	8:8308345:8309035	1.32e-08	0.7912	5.12263e-05	5.538e-06	0.505	0.00132154	69957	Distal
7:26149616_G_A	rs35932509	7:26140055:26140449	2.493e-16	-1.307	1.08932e-12	6.053e-13	0.1975	1.04994e-10	9167	Distal
7:151633265_A_G	rs10807990	7:151633229:151633825	2.402e-15	-1.031	7.89378e-12	3.764e-12	0.655	6.62896e-10	36	Proximal
7:65243596_C_T	rs41408349	7:65235522:65236177	1.527e-12	-0.8592	4.08765e-09	1.278e-11	0.4525	2.20239e-07	7419	Distal
7:112104568_G_A	rs7777925	7:112102208:112102837	4.547e-10	1.258	1.41925e-06	1.055e-07	0.1275	4.89106e-05	1731	Proximal
3:187494177_T_C	rs1523476	3:187491659:187492630	2.406e-10	0.9357	1.00149e-06	1.046e-07	0.305	3.51773e-05	1547	Proximal
3:46214670_T_C	rs2172247	3:46249422:46250830	1.84e-07	-0.8123	0.000712403	0.0001391	0.64	0.0148032	34752	Distal
6:5984093_C_T	rs1973991	6:5997606:5998341	4.886e-17	1.056	2.4593e-13	4.895e-14	0.685	2.62685e-11	13513	Distal
3:45681911_G_T	rs115121027	3:45681480:45681899	4.882e-10	-1.812	2.01863e-06	1.695e-08	0.0575	6.77761e-05	12	Proximal
7:38301274_G_A	rs2893553	7:38289423:38289931	2.524e-11	-0.9016	1.21821e-07	1.849e-08	0.41	5.03978e-06	11343	Distal
8:11648067_A_G	rs2088349	8:11653793:11654457	1.407e-18	1.143	5.66447e-15	2.603e-15	0.7325	7.75966e-13	5726	Distal
8:19615471_A_G	rs1388941	8:19614957:19615816	8.879e-09	0.829	5.14603e-05	4.512e-05	0.68	0.0013257	345	Proximal
7:138730025_T_C	rs1044551	7:138729787:138730569	6.283e-30	1.259	2.13735e-26	1.595e-27	0.5025	1.17179e-22	238	Proximal
8:96085317_C_T	rs4641029	8:96099702:96100399	6.14e-09	-0.7557	2.69915e-05	3.184e-06	0.53	0.000734877	14385	Distal
6:32590722_G_T	rs17533090	6:32590633:32591202	4.38e-12	1.32	2.80432e-08	9.438e-09	0.155	1.30333e-06	89	Proximal
7:134939047_C_T	rs6943567	7:134938778:134939362	1.287e-21	-1.213	5.45673e-18	3.835e-19	0.315	1.32009e-15	269	Proximal
8:95533180_A_T	rs3133644	8:95565472:95566276	5.089e-09	-1.156	1.95259e-05	1.874e-05	0.1175	0.000544904	32292	Distal
8:82067013_C_G	rs2081677	8:82068485:82068990	6.623e-10	-0.9984	2.36382e-06	4.83e-07	0.73	7.85004e-05	1472	Proximal
8:96087025_A_G	rs2599706	8:96086397:96087302	5.416e-12	-1.104	2.3762e-08	1.471e-09	0.8175	1.11428e-06	277	Proximal
7:155434852_T_A	rs12674394	7:155491841:155492265	5.706e-15	-1.134	2.95667e-11	1.626e-12	0.725	2.27818e-09	56989	Distal
9:110735227_C_T	rs648924	9:110751546:110752180	1.937e-18	-1.069	9.78184e-15	1.313e-15	0.4275	1.26098e-12	16319	Distal
7:149322876_T_C	rs171343	7:149318897:149319486	1.668e-20	1.11	5.90696e-17	2.76e-18	0.6175	1.18561e-14	3390	Distal
6:16648446_C_T	rs78108220	6:16648180:16648738	3.102e-08	-1.801	0.000116536	2.178e-05	0.04	0.00282111	266	Proximal
8:17927061_G_T	rs4921833	8:17926668:17927321	1.119e-13	0.9428	7.29143e-10	6.522e-10	0.5425	4.43188e-08	260	Proximal
5:128263475_G_T	rs2577492	5:128263330:128263790	5.463e-20	-1.065	2.4016e-16	9.117e-18	0.3475	4.3217e-14	145	Proximal
6:32561229_A_G	rs9270583	6:32556890:32557905	2.604e-11	-0.9125	1.66193e-07	1.803e-08	0.4025	6.74559e-06	3324	Distal
8:8762398_T_G	rs76206107	8:8776733:8777240	7.602e-19	-1.393	3.95174e-15	8.086e-16	0.225	5.59523e-13	14335	Distal
7:29290848_C_T	rs13231155	7:29289964:29290527	2.311e-12	-1.148	1.04163e-08	2.604e-09	0.1675	5.22677e-07	321	Proximal
6:90007503_C_A	rs2325201	6:90007331:90008031	1.473e-17	1.125	4.95262e-14	8.059e-15	0.645	5.8361e-12	172	Proximal
17:68523562_T_C	rs11651670	17:68523214:68523944	1.295e-28	-1.284	5.30191e-25	1.325e-25	0.6575	1.38342e-21	348	Proximal
7:86841971_T_C	rs2190424	7:86841663:86842379	2.014e-17	1.312	6.23822e-14	2.236e-15	0.825	7.14364e-12	308	Proximal
6:89895202_G_A	rs406462	6:89754545:89755090	5.215e-07	-0.7062	0.00188583	0.0004048	0.5075	0.0352196	140112	Distal
8:145003777_G_A	rs11136335	8:145002348:145003322	8.653e-13	-0.9714	2.31894e-09	4.023e-10	0.415	1.31335e-07	455	Proximal
8:110443480_T_C	rs6469262	8:110440344:110441069	3.538e-16	-1.012	1.10415e-12	2.593e-14	0.6	1.05865e-10	2411	Proximal
7:39930268_C_G	rs7787480	7:39930193:39930916	2.716e-15	1.325	8.33302e-12	7.006e-13	0.79	6.94989e-10	75	Proximal
9:115116247_A_T	rs10739346	9:115144376:115144779	2.075e-08	-0.986	8.64399e-05	4.167e-06	0.86	0.00214369	28129	Distal
8:96225425_T_C	rs78375246	8:96225220:96225848	1.613e-19	1.652	6.9404e-16	1.745e-16	0.1475	1.15242e-13	205	Proximal
7:140357961_A_G	rs2968560	7:140356253:140356900	3.08e-07	-1.385	0.000904607	0.0002262	0.065	0.0183789	1061	Proximal
9:115918552_G_A	rs10121164	9:115918200:115918955	7.846e-08	0.7734	0.000315626	0.0003156	0.6775	0.00709963	352	Proximal
6:90018361_C_T	rs6454752	6:90018206:90018795	3.744e-07	0.8421	0.00125906	0.0008849	0.2225	0.0246086	155	Proximal
8:61953503_T_C	rs7010736	8:61957161:61957862	1.277e-08	-1.313	4.64592e-05	5.202e-06	0.085	0.00121287	3658	Distal
7:65357084_A_G	rs35480979	7:65357171:65357647	1.432e-14	1.781	3.65264e-11	3.588e-14	0.08	2.76828e-09	87	Proximal
8:10465748_T_C	rs11783478	8:10489194:10489832	6.419e-09	0.8388	3.62264e-05	8.636e-06	0.5225	0.000964541	23446	Distal
7:87839690_T_C	rs17150369	7:87898052:87898807	3.225e-09	-0.9579	1.08458e-05	1.837e-06	0.195	0.000314441	58362	Distal
9:139992744_T_C	rs12375806	9:139964753:139965588	1.278e-09	-0.78	3.65429e-06	1.011e-06	0.4275	0.000116383	27156	Distal
7:102033649_C_T	rs113609460	7:102056210:102056729	2.284e-08	-1.138	6.13837e-05	7.532e-07	0.115	0.00155935	22561	Distal
9:114843415_G_T	rs2782942	9:114823373:114824150	1.382e-18	-1.081	5.79017e-15	5.25e-15	0.58	7.89235e-13	19265	Distal
7:74212048_C_T	rs111559279	7:74204654:74204903	5.465e-19	-1.364	6.46506e-16	4.724e-16	0.22	1.0784e-13	7145	Distal
7:157145474_T_C	rs12668458	7:157145020:157146294	1.497e-16	1.035	7.06888e-13	5.54e-13	0.4575	6.97909e-11	454	Proximal
7:127227938_A_T	rs13247976	7:127422673:127423481	1.126e-07	1.217	0.000386944	0.0002289	0.1075	0.00854599	194735	Distal
7:101705521_C_T	rs420709	7:101707814:101708566	1.348e-09	-1.02	4.20371e-06	1.632e-06	0.7625	0.000131699	2293	Proximal
9:114843415_G_T	rs2782942	9:114831736:114832304	2.41e-12	-0.9251	1.00531e-08	7.932e-09	0.58	5.05144e-07	11111	Distal
7:26950905_G_C	rs2960784	7:26951003:26953044	7.317e-13	0.9129	2.8244e-09	1.486e-10	0.475	1.58002e-07	98	Proximal
9:117122615_A_C	rs2636897	9:117126324:117127342	4.436e-08	0.7936	0.00018498	3.636e-05	0.56	0.00434274	3709	Distal
9:134573714_C_T	rs56363350	9:134573003:134574343	4.062e-27	-1.273	1.32677e-23	4.161e-24	0.33	1.61556e-20	629	Proximal
9:259990_G_C	rs553489	9:257783:258643	3.346e-08	-0.7966	0.000122606	1.793e-05	0.4825	0.00295629	1347	Proximal
8:61374546_T_A	rs72648553	8:61437462:61438279	2.987e-14	-1.28	1.01716e-10	2.839e-12	0.14	7.22895e-09	62916	Distal
8:6904195_A_C	rs6998687	8:6899696:6900129	9.198e-10	-0.8727	3.88051e-06	2.124e-07	0.5025	0.000122838	4066	Distal
7:102033649_C_T	rs113609460	7:102065187:102067940	2.779e-08	-1.12	7.46475e-05	8.796e-07	0.115	0.00187285	31538	Distal
8:110371435_A_G	rs7835131	8:110370652:110371048	8.994e-08	-0.8608	0.000292218	1.188e-05	0.2325	0.00660975	387	Proximal
9:90172420_G_A	rs10780858	9:90171711:90172286	9.767e-12	0.889	3.94976e-08	9.499e-09	0.33	1.78349e-06	134	Proximal
9:33221478_G_A	rs494104	9:33221196:33221785	1.257e-08	1.557	5.20596e-05	5.784e-06	0.8925	0.00133925	282	Proximal
6:91060345_G_A	rs285615	6:91060250:91060852	1.982e-16	-0.9532	7.10224e-13	2.246e-13	0.495	6.99313e-11	95	Proximal
9:124273207_G_A	rs10985287	9:124275419:124275806	1.024e-14	-1.17	3.0233e-11	5.673e-13	0.335	2.31533e-09	2212	Proximal
9:86982904_C_T	rs7022691	9:86982725:86983079	2.402e-08	1.011	9.93952e-05	9.94e-05	0.22	0.00244341	175	Proximal
8:84560620_G_A	rs2130093	8:85182735:85183190	1.307e-07	0.859	0.000474575	1.125e-05	0.815	0.0102825	622115	Distal
8:59318143_A_G	rs11992341	8:59317700:59318253	8.84e-16	1.093	3.5537e-12	5.244e-13	0.395	3.15856e-10	110	Proximal
9:37749599_C_G	rs10814616	9:37911100:37912136	1.795e-09	1.091	6.56903e-06	1.038e-06	0.1925	0.000200641	161501	Distal
9:75857406_G_T	rs386487450	9:75817784:75818368	1.768e-20	1.312	5.50238e-17	8.68e-18	0.7025	1.11668e-14	39038	Distal
7:76961324_A_G	rs78002777	7:76959653:76960286	1.974e-07	1.154	0.000639915	1.402e-05	0.11	0.0134733	1038	Proximal
8:125463250_T_C	rs3812475	8:125462290:125463368	1.544e-18	1.04	6.18362e-15	3.735e-16	0.49	8.33534e-13	118	Proximal
7:6678190_T_G	rs117330817	7:6674466:6675248	3.333e-08	-1.697	0.000140153	1.96e-05	0.0475	0.00334845	2942	Distal
5:171577689_T_C	rs4868145	5:171577388:171578210	5.613e-07	0.6371	0.00206947	0.001699	0.4125	0.0383745	301	Proximal
5:163342397_G_A	rs2546321	5:163342461:163344349	1.009e-09	-0.9855	4.08699e-06	3.527e-07	0.8275	0.000128483	64	Proximal
8:20004641_T_C	rs386603711	8:20004330:20004843	2.051e-07	0.982	0.00112902	0.0002685	0.1375	0.0223662	202	Proximal
9:20036695_T_C	rs80256762	9:20750280:20750649	3.778e-07	1.16	0.00152632	0.001526	0.08	0.0292607	713585	Distal
6:26576785_A_G	rs77600943	6:26576543:26577045	8.472e-08	-1.736	0.000329062	1.135e-05	0.045	0.00736559	242	Proximal
7:105078014_T_G	rs62484753	7:105077630:105078232	8.239e-13	-1.248	3.05104e-09	2.339e-09	0.1975	1.699e-07	218	Proximal
6:89153477_C_T	rs4707468	6:89152328:89153123	1.737e-22	-1.115	6.78823e-19	1.697e-19	0.6075	1.95255e-16	354	Proximal
6:31081205_T_C	rs2233956	6:30781988:30782574	1.018e-07	1.065	0.000966774	0.0001521	0.195	0.0194795	298631	Distal
9:75906131_T_C	rs6560327	9:75834950:75835692	1.485e-10	1.012	4.66346e-07	2.448e-08	0.7075	1.74188e-05	70439	Distal
7:76062644_C_G	rs6966715	7:76074849:76075328	1.836e-07	-0.6896	0.000532182	0.000133	0.5	0.0113621	12205	Distal
9:120400087_G_A	rs7032255	9:120405584:120406089	1.579e-08	0.796	6.77043e-05	5.542e-06	0.335	0.00170686	5497	Distal
8:142332778_G_A	rs10107504	8:142333621:142334125	4.795e-09	-0.8335	1.89066e-05	2.812e-06	0.3825	0.00052924	843	Proximal
7:65810192_C_A	rs6460293	7:65883486:65883918	2.856e-23	1.188	8.61714e-20	2.076e-22	0.6325	2.94191e-17	73294	Distal
8:662139_G_A	rs11786819	8:671205:671692	3.959e-07	-0.9252	0.00182052	0.001447	0.1675	0.034157	9066	Distal
7:87966569_C_A	rs2058331	7:87943055:87944128	1.847e-18	-1.226	6.33475e-15	3.335e-16	0.77	8.4765e-13	22441	Distal
7:29286743_G_T	rs74580045	7:29310515:29310950	1.108e-07	1.815	0.00049525	0.0004371	0.0375	0.0106671	23772	Distal
7:28277107_C_G	rs2158799	7:28280119:28280551	1.065e-07	-0.6652	0.000452667	0.0003981	0.6125	0.0098663	3012	Distal
9:137840809_T_C	rs10776914	9:137814175:137815123	3.613e-08	-0.7958	0.00016555	0.0001465	0.71	0.00390922	25686	Distal
6:30730482_G_T	rs9262174	6:30726741:30727244	7.141e-08	-1.212	0.000703126	3.629e-05	0.13	0.0146245	3238	Distal
9:124264116_C_T	rs12344048	9:124264983:124265348	1.125e-13	-1.131	3.30332e-10	1.462e-11	0.335	2.16643e-08	867	Proximal
5:448291_C_A	rs72717436	5:448274:449045	2.81e-23	-1.158	8.08310918344e-	1.425e-21	0.3975	2.78562e-17	17	Proximal
8:27630152_G_A	rs7842666	8:27629737:27630522	7.507e-14	-0.9727	3.43686e-10	1.752e-11	0.5575	2.23396e-08	370	Proximal
7:21966979_T_C	rs1581694	7:21980441:21980872	2.963e-07	-0.6422	0.00154211	0.001068	0.55	0.0295093	13462	Distal
9:33136233_T_G	rs10124479	9:33135536:33136189	1.907e-10	-0.8937	7.97007e-07	4.713e-08	0.2775	2.84304e-05	44	Proximal
4:170205708_G_C	rs6829166	4:169989486:169990015	3.34e-07	-0.7165	0.00132507	0.0002138	0.49	0.0257748	215693	Distal
7:87907759_C_T	rs55767928	7:87907846:87908672	4.604e-07	-0.8013	0.00155601	3.412e-05	0.22	0.0297285	87	Proximal
4:170212934_A_T	rs10866334	4:170011577:170012153	6.238e-07	-0.7007	0.00247079	0.0001433	0.49	0.0449491	200781	Distal
8:6828766_G_A	rs71525780	8:6826263:6826707	1.047e-09	-1.425	4.84449e-06	1.596e-06	0.0875	0.000150006	2059	Proximal
7:7229826_T_C	rs1010366	7:7199317:7199782	3.212e-11	-0.8909	1.58342e-07	1.171e-07	0.3275	6.46282e-06	30044	Distal
9:98640671_T_C	rs589458	9:98637303:98638682	1.509e-08	0.8325	4.02241e-05	4.579e-06	0.4275	0.00106016	1989	Proximal
8:71129687_A_G	rs4738079	8:71129248:71130109	1.288e-12	-1.442	4.58943e-09	5.884e-11	0.8625	2.43327e-07	422	Proximal
9:140299771_C_T	rs7467360	9:140294326:140294776	4.642e-07	1.412	0.00107929	0.0002999	0.09	0.0214742	4995	Distal
8:38815193_C_T	rs34124032	8:38814826:38815505	2.174e-24	1.318	6.03918e-21	3.498e-21	0.2925	2.98123e-18	312	Proximal
7:44606339_C_T	rs217380	7:44605829:44606336	3.567e-09	0.7461	1.2703e-05	1.619e-06	0.555	0.000364525	3	Proximal
7:90955960_G_T	rs1429535	7:90955139:90955590	5.099e-08	1.069	0.000164456	0.0001645	0.7975	0.00388587	370	Proximal
9:113915529_T_C	rs10980799	9:113836519:113837172	2.046e-10	0.964	9.76366e-07	1.488e-07	0.2325	3.43941e-05	78357	Distal
8:23456948_G_C	rs1512274	8:23455894:23457226	1.728e-20	-1.232	7.05125e-17	1.316e-18	0.685	1.40755e-14	278	Proximal
7:127345936_G_A	rs698408	7:127325663:127326118	8.147e-09	-0.8835	2.77258e-05	6.79e-06	0.33	0.000753589	19818	Distal
8:53081817_G_A	rs7829966	8:53081200:53082227	8.562e-09	0.9984	3.54125e-05	3.541e-05	0.2225	0.000944659	410	Proximal
9:36154678_A_C	rs10814339	9:36154188:36155154	1.091e-13	-1.098	3.25993e-10	1.954e-10	0.2575	2.14182e-08	476	Proximal
9:75852207_A_G	rs7867580	9:75829120:75829920	2.533e-09	0.9459	7.90945e-06	1.514e-06	0.715	0.000237845	22287	Distal
3:14446890_G_C	rs1156567	3:14432547:14433506	2.069e-07	1.222	0.000866671	0.0001835	0.895	0.0176968	13384	Distal
21:39649093_C_T	rs1041721	21:39649130:39650252	1.916e-17	1.198	8.33945e-14	2.714e-15	0.715	9.40247e-12	37	Proximal
8:17781112_T_C	rs12718384	8:17779819:17780797	1.399e-10	-0.8995	9.1002e-07	1.116e-07	0.6825	3.21811e-05	315	Proximal
8:144437294_C_T	rs4875046	8:144436922:144437573	1.323e-18	1.147	4.69208e-15	1.059e-15	0.7175	6.59237e-13	279	Proximal
7:27892416_T_G	rs17155950	7:27752660:27753343	6.696e-07	0.7124	0.00263005	0.001806	0.255	0.0476329	139073	Distal
9:136212369_G_A	rs487820	9:136206726:136207848	1.256e-07	0.7503	0.000555815	5.402e-05	0.465	0.0118183	4521	Distal
7:48019357_G_C	rs3176493	7:48018895:48019501	1.801e-13	1.38	8.86461e-10	2.792e-10	0.125	5.30859e-08	144	Proximal
9:140552892_C_T	rs4979638	9:140541757:140542626	1.461e-15	1.474	2.81744e-12	5.48e-13	0.115	2.56661e-10	10266	Distal
8:235733_A_C	rs6558573	8:182173:182679	4.989e-07	0.695	0.00152671	0.0005058	0.3425	0.0292607	53054	Distal
8:81989482_T_C	rs4537257	8:81993574:81994083	5.358e-10	-0.8558	1.96121e-06	7.859e-08	0.5425	6.60913e-05	4092	Distal
8:29502062_A_C	rs11136083	8:29492412:29493061	7.668e-09	0.8137	2.47671e-05	7.5e-06	0.6675	0.000678726	9001	Distal
9:75860256_T_A	rs4604512	9:75848430:75849288	7.761e-17	1.225	2.45238e-13	1.193e-13	0.6925	2.62685e-11	10968	Distal
9:132339129_C_G	rs1231463	9:132331649:132332237	5.817e-08	-0.7258	0.000171658	2.522e-05	0.5	0.00404558	6892	Distal
9:93571337_G_A	rs290243	9:93570857:93571648	1.981e-15	-1.321	8.2135e-12	7.184e-12	0.2175	6.88163e-10	311	Proximal
7:36330432_A_G	rs196602	7:36330768:36331657	4.647e-11	1.34	1.93793e-07	1.748e-08	0.0975	7.76233e-06	336	Proximal
9:124281436_T_C	rs28459225	9:124255272:124255736	5.761e-08	-0.8711	0.000168282	1.282e-05	0.3375	0.00396858	25700	Distal
9:113072781_C_T	rs74925823	9:113078543:113079243	1.891e-09	-1.354	9.53105e-06	2.966e-06	0.0725	0.000279429	5762	Distal
6:30756593_C_T	rs6920124	6:30755579:30756091	6.883e-17	1.159	6.66324e-13	5.692e-14	0.29	6.61435e-11	502	Proximal
8:8088933_T_C	rs2945319	8:8085269:8086396	7.39e-29	-1.236	2.28214e-25	9.854e-27	0.4575	7.57879e-22	2537	Distal
9:19161613_T_A	rs12337013	9:19161434:19162158	1.041e-07	0.8106	0.000518798	8.327e-05	0.24	0.0111023	179	Proximal
8:683128_G_A	rs73178887	8:673334:674444	1.057e-07	0.7699	0.000487289	0.0002183	0.35	0.0105205	8684	Distal
8:82039659_G_A	rs16908667	8:82044733:82045508	6.201e-30	-1.235	2.24543e-26	1.247e-27	0.3275	1.17179e-22	5074	Distal
9:133769169_G_A	rs3847193	9:133768714:133769394	1.311e-11	-0.9953	4.28707e-08	4.287e-08	0.2625	1.92391e-06	225	Proximal
9:126985334_A_C	rs16927294	9:126983477:126984913	1.121e-10	-0.9522	3.22401e-07	1.116e-07	0.285	1.23581e-05	421	Proximal
7:130581358_T_C	rs157928	7:130581034:130582089	3.799e-08	0.8413	0.000133455	0.0001126	0.32	0.00320099	324	Proximal
2:70725352_A_G	rs3771494	2:70737152:70737991	4.431e-07	-0.8395	0.00170523	0.001149	0.195	0.0321923	11800	Distal
4:26332690_A_C	rs1877207	4:26332573:26333633	3.331e-12	-0.8538	1.12756e-08	2.612e-09	0.59	5.6347e-07	117	Proximal
9:90172013_G_A	rs10868632	9:90117382:90117853	1.38e-10	0.8354	5.60526e-07	7.219e-08	0.3325	2.05996e-05	54160	Distal
8:11720227_G_C	rs1293303	8:11735036:11735866	1.444e-13	-1.034	5.78911e-10	2.78e-10	0.4425	3.59043e-08	14809	Distal
8:142417046_G_A	rs6988504	8:142414659:142415149	2.179e-08	0.9543	8.74791e-05	1.411e-05	0.25	0.00216358	1897	Proximal
8:95977487_C_CA	rs5893313	8:95977120:95977756	7.091e-15	-1.074	3.11448e-11	2.927e-12	0.6925	2.38016e-09	269	Proximal
9:139427910_C_T	rs13294808	9:139427354:139428194	2.715e-19	-1.29	8.93997e-16	2.98e-16	0.35	1.44503e-13	284	Proximal
8:142337790_C_T	rs6986779	8:142337025:142338054	2.683e-24	-1.236	1.05816e-20	1.402e-21	0.3775	4.58251e-18	264	Proximal
7:85341439_T_C	rs12704173	7:85341150:85341677	2.84e-24	1.218	1.07883e-20	5.175e-22	0.62	4.58251e-18	238	Proximal
20:2283667_C_T	rs214787	20:2280857:2282627	6.964e-11	1.085	3.13997e-07	2.333e-08	0.8425	1.20613e-05	1040	Proximal
7:76965931_A_G	rs112831817	7:76965308:76965917	1.225e-08	0.855	3.98819e-05	2.07e-06	0.2275	0.00105266	14	Proximal
4:79640162_C_T	rs113057622	4:79641413:79641786	4.149e-14	0.876	1.44307e-10	6.84e-12	0.5775	1.00029e-08	1251	Proximal
9:95827506_C_T	rs79972739	9:95826633:95827315	1.938e-08	-1.3	7.68374e-05	1.098e-05	0.095	0.00192251	191	Proximal
8:141467960_A_G	rs3735799	8:141467510:141468809	5.427e-11	-0.9345	2.09216e-07	1.919e-07	0.4625	8.29823e-06	450	Proximal
7:38409637_C_T	rs56180967	7:38409271:38409874	2.454e-11	-1.392	1.19208e-07	1.149e-07	0.1175	4.9485e-06	237	Proximal
7:85341439_T_C	rs12704173	7:85203067:85203883	2.734e-22	1.185	1.00777e-18	4.188e-20	0.62	2.81023e-16	137556	Distal
9:138967946_G_A	rs4841910	9:138967546:138968482	1.774e-11	1.036	6.99415e-08	2.247e-08	0.275	3.01649e-06	400	Proximal
8:72752882_C_T	rs386589363	8:72752816:72753207	5.765e-07	-1.063	0.00258174	0.0007932	0.1225	0.0468278	66	Proximal
9:27711114_T_C	rs12376868	9:27703213:27703639	3.087e-15	-1.218	1.52755e-11	3.817e-12	0.195	1.22103e-09	7475	Distal
7:87966569_C_A	rs2058331	7:87944763:87945258	1.36e-07	-0.8348	0.000466556	6.216e-05	0.77	0.0101388	21311	Distal
9:6712543_C_T	rs62568244	9:6703613:6704576	5.034e-17	-1.539	2.62873e-13	8.588e-14	0.1325	2.78341e-11	7967	Distal
5:163345048_G_A	rs2544976	5:163335159:163335775	2.193e-09	-0.7927	8.87122e-06	1.406e-06	0.3475	0.000262827	9273	Distal
9:119742931_C_G	rs1928993	9:119708001:119708574	4.557e-15	1.04	1.79907e-11	4.496e-12	0.56	1.42251e-09	34357	Distal
8:23368738_A_G	rs73226488	8:23368102:23368831	1.277e-07	0.8086	0.00051466	0.0002258	0.2475	0.0110332	93	Proximal
8:110337408_A_G	rs2926249	8:110274363:110274834	6.862e-07	-0.6892	0.00228021	2.159e-05	0.46	0.0417734	62574	Distal
9:137856843_C_G	rs7873100	9:137856588:137857083	6.212e-15	1.045	2.81773e-11	1.748e-12	0.2575	2.17615e-09	240	Proximal
7:75252714_T_C	rs1179620	7:75250282:75250901	1.42e-09	-0.7862	2.43062e-06	2.404e-07	0.4175	8.06453e-05	1813	Proximal
7:7229826_T_C	rs1010366	7:7198912:7199298	5.615e-07	-0.7085	0.00276976	0.002644	0.3275	0.0498175	30528	Distal
8:10670074_A_G	rs17152520	8:10664385:10664773	4.568e-08	-0.8294	0.000260594	1.222e-05	0.25	0.00597208	5301	Distal
9:139970225_C_T	rs4880088	9:139967683:139968115	2.073e-21	-1.116	5.90912e-18	1.615e-18	0.4	1.39265e-15	2110	Proximal
9:224227_A_C	rs541645	9:223898:224530	9.806e-23	1.128	3.51835008976e-	2.199e-19	0.325	1.05349e-16	303	Proximal
8:142414326_T_C	rs386603656	8:142413778:142414461	1.723e-13	1.185	6.91378e-10	1.874e-10	0.24	4.22342e-08	135	Proximal
9:132547522_C_T	rs117328355	9:132535558:132536441	2.807e-09	1.672	9.06289e-06	3.237e-07	0.0725	0.000267205	11081	Distal
9:90195972_T_G	rs11141903	9:90222707:90223171	1.114e-09	0.8096	4.49771e-06	6.027e-07	0.3875	0.000140157	26735	Distal
9:90170885_T_C	rs10512187	9:90216110:90216600	8.471e-15	0.9638	3.41285e-11	1.138e-11	0.4075	2.59192e-09	45225	Distal
9:80551602_G_A	rs4745677	9:80550713:80551634	1.397e-22	1.3	5.29718e-19	1.835e-20	0.2625	1.54805e-16	32	Proximal
8:11711059_C_T	rs2272767	8:11724697:11725460	4.645e-09	-0.8647	1.86181e-05	4.1e-06	0.375	0.000522766	13638	Distal
8:99305363_G_A	rs7461545	8:99305312:99305786	7.181e-07	-1.628	0.00220397	0.002204	0.075	0.0405605	51	Proximal
9:92080340_G_A	rs7856341	9:92078794:92080520	8.499e-10	-1.425	3.43024e-06	3.43e-07	0.91	0.000110208	180	Proximal
8:27995722_T_G	rs13250007	8:27950163:27951355	3.172e-08	0.8072	0.000119773	1.065e-05	0.3325	0.0028918	44367	Distal
9:34223553_C_T	rs4553000	9:34168996:34169450	1.95e-07	0.6406	0.00066503	0.0004716	0.54	0.013941	54103	Distal
9:113945046_A_G	rs12339649	9:113856709:113857234	2.567e-07	0.8104	0.00122262	0.0003166	0.25	0.0239476	87812	Distal
9:78511965_A_C	rs62559212	9:78511721:78512176	2.955e-10	-1.25	1.43024e-06	1.389e-06	0.1625	4.92428e-05	211	Proximal
9:127177736_G_C	rs2236386	9:127029542:127030359	5.616e-08	-0.7698	0.000161972	3.243e-05	0.54	0.00383214	147377	Distal
8:129207225_T_G	rs6995020	8:129185766:129186856	1.028e-12	-0.9503	4.34934e-09	7.249e-10	0.2425	2.32283e-07	20369	Distal
7:127572679_T_C	rs7788592	7:127643767:127644332	1.814e-07	1.509	0.00062515	1.566e-05	0.0625	0.0131776	71088	Distal
9:92319941_A_T	rs7865349	9:92325586:92326047	6.388e-11	0.9021	2.53607e-07	3.048e-08	0.3875	9.90831e-06	5645	Distal
9:113924517_C_A	rs7034139	9:113837969:113839340	1.586e-08	0.8755	7.56615e-05	1.324e-05	0.23	0.00189569	85177	Distal
9:93581821_G_A	rs290983	9:93581561:93582199	1.038e-15	1.277	4.30775e-12	3.065e-12	0.765	3.75566e-10	260	Proximal
9:126998935_G_A	rs10818935	9:127004989:127005646	2.851e-09	0.9721	8.22153e-06	3.408e-06	0.3175	0.00024537	6054	Distal
9:123634040_G_A	rs3933327	9:123604758:123605779	5.008e-08	-0.7553	0.000125602	9.379e-05	0.5725	0.00302058	28261	Distal
8:23405767_C_T	rs7009440	8:23404959:23405811	1.648e-08	0.9631	6.70049e-05	6.795e-06	0.245	0.00169039	44	Proximal
8:22942240_A_T	rs72607401	8:22942218:22943241	1.057e-11	1.054	4.26559e-08	2.794e-09	0.1925	1.91663e-06	22	Proximal
9:3012276_G_A	rs7031274	9:3012166:3012617	1.046e-20	1.167	5.28038e-17	1.686e-17	0.3925	1.08057e-14	110	Proximal
4:96143700_G_C	rs7676599	4:96137319:96137906	1.469e-10	0.8522	6.05375e-07	1.895e-07	0.3125	2.20482e-05	5794	Distal
4:86519829_A_G	rs766570	4:86590323:86590865	1.35e-09	-0.8544	4.75504e-06	6.453e-08	0.635	0.00014758	70494	Distal
2:241551177_A_G	rs2953159	2:241551189:241551656	4.136e-09	-1.241	2.05749e-05	3.052e-06	0.0975	0.000571456	12	Proximal
4:88770559_G_T	rs111172423	4:88772393:88772969	2.364e-12	-1.292	8.82204e-09	6.859e-10	0.1075	4.46356e-07	1834	Proximal
22:41405753_A_G	rs34780507	22:41405462:41405966	1.114e-07	-1.581	0.000248402	8.28e-05	0.0775	0.00571058	213	Proximal
5:100000327_G_C	rs1445173	5:100000074:100000637	2.795e-07	-0.6848	0.000924589	2.268e-05	0.5	0.0187328	253	Proximal
9:126991120_C_T	rs55641821	9:126985203:126986234	1.452e-13	-1.117	4.17633e-10	2.229e-10	0.2125	2.67652e-08	4886	Distal
8:22571391_T_A	rs6558178	8:22571006:22571906	5.699e-10	-1.354	2.29397e-06	2.294e-06	0.13	7.625e-05	385	Proximal
9:124248449_G_A	rs10115668	9:124247742:124248540	3.78e-16	-1.215	1.09896e-12	5.233e-14	0.335	1.05645e-10	91	Proximal
8:27275794_T_C	rs750539	8:27262181:27263243	4.074e-19	1.013	2.1187e-15	3.511e-16	0.44	3.19818e-13	12551	Distal
8:70589259_C_T	rs62512219	8:70588420:70589152	8.129e-14	1.229	2.9575e-10	2.275e-11	0.185	1.9572e-08	107	Proximal
8:70676412_T_A	rs35617319	8:70676163:70676767	1.816e-12	0.8873	6.64081e-09	2.214e-09	0.615	3.45568e-07	249	Proximal
19:21512277_G_T	rs61035285	19:21511608:21512505	5.239e-13	1.063	2.68107e-09	2.636e-11	0.2275	1.50214e-07	228	Proximal
19:21785029_A_G	rs12972148	19:21497295:21498010	2.246e-13	-0.9052	1.15126e-09	1.093e-10	0.4075	6.76132e-08	287019	Distal
19:21793214_G_C	rs10854053	19:21467664:21468050	9.663e-08	0.6912	0.000506449	7.822e-05	0.5975	0.0108827	325164	Distal
6:32206687_A_T	rs511027	6:32440574:32441225	1.84e-08	1.196	0.00012054	1.07e-05	0.14	0.00290841	233887	Distal
8:22838921_A_G	rs4486201	8:22830945:22831347	3.951e-10	-0.9838	1.65397e-06	8.27e-07	0.265	5.6414e-05	7574	Distal
8:62647424_T_C	rs28515925	8:62647459:62648160	4.848e-08	1.393	0.000183295	8.332e-06	0.1025	0.00430596	35	Proximal
8:65464495_G_A	rs62519821	8:65462368:65462808	5.184e-07	0.8867	0.00148218	0.0007794	0.1725	0.0285419	1687	Proximal
9:78225815_A_G	rs10869600	9:78240055:78240843	5.536e-16	1.022	2.57965e-12	1.255e-12	0.57	2.36771e-10	14240	Distal
9:78242109_T_C	rs10781300	9:78219435:78220093	1.914e-25	1.185	8.87918e-22	8.879e-22	0.5625	5.51352e-19	22016	Distal
9:115625699_C_T	rs2182046	9:115625266:115625962	5.749e-12	1.061	2.34557e-08	1.944e-08	0.72	1.10275e-06	263	Proximal
19:14899208_C_A	rs7259276	19:14895322:14896582	7.181e-11	-1.065	2.85872e-07	1.494e-08	0.18	1.10741e-05	2626	Distal
9:113945046_A_G	rs12339649	9:113925720:113926723	9.924e-08	0.8356	0.000470593	0.0001929	0.25	0.0102139	18323	Distal
9:113896438_T_A	rs28688399	9:114016019:114016710	6.723e-13	1.056	3.15491e-09	1.716e-09	0.2325	1.7526e-07	119581	Distal
8:72089172_C_A	rs4103014	8:72159115:72159911	3.747e-13	1.312	1.59237e-09	5.308e-10	0.22	9.23319e-08	69943	Distal
8:8935548_G_A	rs112084957	8:8938054:8938661	2.065e-08	-1.12	0.00011528	1.836e-05	0.16	0.00279442	2506	Distal
6:2556131_T_C	rs1680844	6:2546958:2547765	3.454e-17	-1.108	1.53138e-13	9.991e-15	0.475	1.68498e-11	8366	Distal
9:71175565_T_A	rs4745101	9:71174488:71176239	1.873e-13	-1.179	4.47823e-10	4.257e-10	0.74	2.84504e-08	674	Proximal
9:127962533_A_G	rs10760394	9:127962252:127963669	8.848e-08	-0.7384	0.000209696	1.59e-06	0.4825	0.00488533	281	Proximal
9:117250792_C_T	rs10982247	9:117267303:117268272	6.119e-09	0.7972	2.66133e-05	2.534e-06	0.425	0.000726052	16511	Distal
9:37210685_T_C	rs6476619	9:37342910:37343346	7.545e-11	-0.8086	2.54797e-07	1.37e-08	0.5875	9.94416e-06	132225	Distal
2:160379160_G_A	rs17495695	2:160376139:160376598	4.862e-25	-1.152	2.00723e-21	3.694e-22	0.4075	1.11097e-18	2562	Distal
2:130323107_C_T	rs2214271	2:130333319:130333855	5.719e-07	0.6951	0.00186798	0.001435	0.385	0.034904	10212	Distal
20:1472424_G_A	rs715218	20:1471713:1473423	4.14e-17	-0.9752	2.06003e-13	1.919e-13	0.4725	2.21985e-11	711	Proximal
20:1345303_G_C	rs111632500	20:1344847:1345507	1.782e-11	-0.8773	8.70473e-08	7.094e-08	0.6175	3.68891e-06	204	Proximal
20:57552033_T_C	rs6070675	20:57548845:57549442	4.464e-08	0.9476	0.000161647	9.131e-05	0.1775	0.00382943	2591	Distal
20:1085391_G_C	rs73069838	20:1111343:1112051	5.396e-11	1.14	2.62183e-07	2.622e-08	0.1275	1.02215e-05	25952	Distal
9:95625243_G_A	rs7874026	9:95679332:95680097	7.331e-09	-0.7743	2.91572e-05	1.742e-06	0.355	0.000789557	54089	Distal
17:21276114_A_G	rs1317867	17:21308607:21309114	3.754e-07	-0.6817	0.000747827	0.0001356	0.56	0.0154952	32493	Distal
9:93563267_T_A	rs290987	9:93562287:93563341	9.286e-16	-1.013	3.8499e-12	2.75e-13	0.4775	3.41352e-10	74	Proximal
9:137365145_C_T	rs3118562	9:137367652:137368675	1.044e-10	-0.8897	5.10602e-07	2.553e-07	0.705	1.8898e-05	2507	Distal
7:26963514_T_C	rs774267	7:27071020:27071812	1.083e-11	0.8534	4.10412e-08	2.637e-09	0.5025	1.85091e-06	107506	Distal
21:34401377_T_G	rs13046814	21:34383502:34384416	2.804e-10	-0.8716	9.9745e-07	4.222e-07	0.4175	3.50691e-05	16961	Distal
18:22583042_G_C	rs1941616	18:22582111:22582574	1.693e-18	-1.184	6.30985e-15	8.442e-16	0.745	8.47422e-13	468	Proximal
9:94110288_T_A	rs6479336	9:94064959:94065537	3.886e-07	-0.9916	0.00160488	8.963e-05	0.1525	0.0305345	44751	Distal
4:169429077_A_G	rs10518000	4:169427030:169427701	2.329e-09	0.8147	9.58882e-06	2.283e-06	0.4525	0.000280898	1376	Proximal
4:166444375_A_G	rs2033765	4:166443211:166443627	2.068e-24	1.089	1.01564e-20	1.016e-20	0.5325	4.52455e-18	748	Proximal
4:103618023_T_C	rs227375	4:103904605:103905096	8.341e-10	0.8147	2.82591e-06	5.127e-08	0.52	9.24178e-05	286582	Distal
5:68597316_C_T	rs78106423	5:68596556:68597236	1.613e-14	1.711	3.02215e-11	3.201e-12	0.09	2.31533e-09	80	Proximal
4:108614327_G_A	rs17618761	4:108614166:108614742	1.788e-27	1.372	5.974e-24	5.749e-25	0.33	9.91057e-21	161	Proximal
5:67562930_A_G	rs831122	5:67562626:67563200	4.869e-12	1.466	1.83767e-08	6.126e-09	0.8825	8.83289e-07	270	Proximal
4:113063526_A_G	rs111176140	4:113199646:113200161	2.965e-09	-0.7556	1.00837e-05	5.768e-07	0.4225	0.000293745	136120	Distal
6:163683522_C_T	rs386612983	6:163681501:163682068	1.056e-10	-0.8895	5.55842e-07	1.438e-07	0.3725	2.04481e-05	1454	Proximal
4:11441835_A_T	rs2429738	4:11441359:11441876	9.283e-26	1.239	4.72519e-22	5.964e-23	0.5225	3.1965e-19	41	Proximal
6:26761646_C_T	rs3004050	6:26537247:26538749	3.802e-07	0.7912	0.0014885	2.849e-05	0.3875	0.0286485	222897	Distal
18:60900707_C_T	rs9963148	18:60903441:60904337	1.152e-11	1.622	4.43868e-08	2.771e-09	0.0725	1.98464e-06	2734	Distal
9:110954331_C_T	rs669329	9:110999134:110999757	5.241e-09	-0.8372	2.69971e-05	2.22e-05	0.65	0.000734877	44803	Distal
5:171103179_A_G	rs7707512	5:171103219:171103774	1.137e-09	-0.9154	4.16999e-06	1.633e-06	0.27	0.000130867	40	Proximal
9:110975463_G_T	rs548698	9:110975267:110976437	1.981e-17	-1.071	1.02059e-13	1.441e-14	0.455	1.14715e-11	196	Proximal
18:9101946_C_G	rs2249996	18:9101591:9103021	2.953e-11	-0.9025	1.47287e-07	3.682e-08	0.42	6.03181e-06	355	Proximal
9:90172847_C_T	rs11141886	9:90094668:90095198	1.515e-11	0.8792	6.15826e-08	2.82e-08	0.305	2.67811e-06	77649	Distal
7:150104410_C_T	rs2293282	7:150008713:150009107	4.755e-08	-0.7284	0.000189678	0.000118	0.3075	0.00444448	95303	Distal
2:173139071_G_A	rs7557546	2:173145435:173146361	6.796e-07	-0.74	0.00269176	0.001014	0.3675	0.0485341	6364	Distal
2:139399038_C_T	rs77968865	2:139380102:139380695	2.781e-12	-1.107	1.14675e-08	6.699e-09	0.2275	5.72278e-07	18343	Distal
2:173378821_A_G	rs13398175	2:173378543:173379392	2.134e-22	-1.34	9.07242e-19	7.373e-20	0.2425	2.54935e-16	278	Proximal
6:5978306_C_T	rs2326684	6:5979765:5980720	3.779e-14	0.954	1.89495e-10	4.751e-11	0.6975	1.29147e-08	1459	Proximal
17:57946179_G_A	rs1292046	17:57868131:57868816	1.067e-09	0.7891	1.68952e-06	1.178e-07	0.4375	5.75193e-05	77363	Distal
20:42579051_T_C	rs4812772	20:42578733:42579487	3.767e-19	-1.187	1.3413e-15	6.707e-16	0.71	2.10291e-13	318	Proximal
20:39097418_G_C	rs10854220	20:39093302:39093878	4.078e-07	0.9733	0.00130733	0.001044	0.23	0.0254703	3540	Distal
20:4040923_T_G	rs6084588	20:4040804:4041421	3.999e-07	-0.722	0.00186302	0.0004285	0.29	0.0348291	119	Proximal
14:78060846_A_G	rs4243656	14:78070224:78070695	1.904e-07	-0.7205	0.000851208	0.000412	0.3475	0.0174102	9378	Distal
5:90459091_A_G	rs10077486	5:90458050:90459213	3.344e-09	-1.447	9.75324e-06	8.853e-07	0.905	0.000284801	122	Proximal
7:17081157_G_A	rs386597882	7:17080780:17081391	2.325e-15	-1.005	1.12921e-11	8.856e-12	0.355	9.16671e-10	234	Proximal
7:65428031_G_A	rs56077857	7:65445509:65446579	1.104e-07	1.402	0.000279517	1.96e-07	0.075	0.00636185	17478	Distal
7:17162882_A_G	rs17643734	7:17162534:17163145	1.297e-09	1.67	6.25422e-06	1.474e-06	0.0425	0.000191506	263	Proximal
5:17744585_G_A	rs6876392	5:17735831:17736312	9.363e-19	1.116	3.77902e-15	6.459e-16	0.37	5.43052e-13	8273	Distal
8:27195121_T_C	rs28834970	8:27194754:27195650	1.922e-08	0.8306	0.000100996	1.583e-05	0.305	0.00247942	367	Proximal
3:176827789_G_A	rs1201298	3:176827345:176827952	6.754e-08	-0.801	0.000280686	2.259e-05	0.35	0.0063805	163	Proximal
3:196005444_G_A	rs12637288	3:196005132:196005788	2.471e-07	-0.7173	0.000890427	0.00072	0.5	0.018118	312	Proximal
3:174055696_C_T	rs34501816	3:174048734:174049281	1.257e-07	1.593	0.000513204	2.953e-05	0.0825	0.0110084	6415	Distal
8:126327545_A_G	rs6470350	8:126323338:126324017	5.241e-09	-0.7748	2.02767e-05	8.816e-07	0.5775	0.000564993	3528	Distal
9:21048411_G_A	rs4466480	9:21047415:21047826	3.066e-20	1.195	1.19401e-16	1.076e-16	0.7425	2.27173e-14	585	Proximal
5:73922463_C_T	rs10942714	5:73936110:73937673	1.83e-13	1.262	7.46107e-10	2.62e-11	0.15	4.51246e-08	13647	Distal
5:72160974_A_G	rs7734148	5:72251068:72252906	3.113e-24	-1.113	1.05985e-20	7.137e-21	0.5675	4.58251e-18	90094	Distal
8:145079534_C_G	rs7015812	8:145079212:145079627	2.958e-14	-1.024	7.80231e-11	2.599e-12	0.4125	5.62166e-09	93	Proximal
20:39473280_G_A	rs77854204	20:39473089:39473607	5.463e-15	1.065	1.75741e-11	2.801e-12	0.215	1.39259e-09	191	Proximal
19:15766069_G_A	rs1915381	19:15765576:15766020	1.894e-13	-1.032	8.91963e-10	4.316e-11	0.2625	5.3328e-08	49	Proximal
9:120459526_T_G	rs11789302	9:120458049:120459781	1.61e-12	-1.019	6.89545e-09	1.1e-09	0.2875	3.57669e-07	255	Proximal
7:130867639_T_C	rs2250234	7:130867785:130868364	1.889e-10	0.8545	6.93805e-07	2.323e-07	0.6375	2.50195e-05	146	Proximal
9:110612388_G_C	rs60759939	9:110610794:110611392	2.635e-08	1.354	0.000125388	3.657e-05	0.0675	0.0030174	996	Proximal
3:194247363_A_G	rs13066084	3:194261100:194261760	4.111e-09	0.8008	1.98814e-05	2.005e-06	0.5675	0.000554403	13737	Distal
8:145004944_T_C	rs10107388	8:145016134:145017164	5.32e-09	-0.8794	1.42527e-05	1.15e-05	0.3675	0.000407076	11190	Distal
[truncated: 32 more rows]
