# Supplementary material for: Genetic perturbation of PU.1 binding and chromatin looping at neutrophil enhancers associates with autoimmune disease
Source: Nat Commun. 2021 Apr 16;12:2298. doi: 10.1038/s41467-021-22548-8 (PMC8052402; doi:10.1038/s41467-021-22548-8)
Supplement: Supplementary file 7 — Supplementary Data 4 [file 41467_2021_22548_MOESM7_ESM.xlsx]

## Sheet: Sheet1
Phenotype	GWAS lead SNP	GWAS N SNPs		Cell type	TF	Peak chr:pos	PU lead SNP	PU N SNPs		N SNP	Chr	Start	End	logBF1	logBF2	logBF3	logBF4	Pi1	Pi2	Pi3	Pi4	PP1	PP2	PP3	PP4
CD	10:101283330_A_C	142	--	NEU	PU1	10:101190304:101191427	10:101270054_G_A	3434	--	105	10	100286047	102075479	3.04923	96.2609	97.5755	99.309	0.00759876	0.0076453	0.00777275	0.53233	2.22868e-44	0.000679217	0.00257119	0.99675
CD	10:101283330_A_C	140	--	NEU	PU1	10:101290348:101290809	10:101270054_G_A	3337	--	103	10	100293700	102075479	3.82555	96.2801	96.0795	100.105	0.00758	0.00760366	0.00759536	0.534198	2.17714e-44	0.000310275	0.000253602	0.999436
CD	10:59972299_A_C	478	--	NEU	PU1	10:60042186:60042923	10:60015313_G_T	4180	--	311	10	59143964	60523769	31.6578	16.7937	51.4722	48.425	0.00758123	0.00757992	0.534116	0.0076209	3.51992e-11	1.2333e-17	0.999323	0.0006772
CD	11:60799046_A_G	261	--	NEU	PU1	11:61582235:61583096	11:61556039_A_C	2625	--	185	11	60602839	61745694	4.39668	24.3204	24.5427	28.717	0.00757601	0.00758958	0.00759629	0.534313	3.8842e-13	0.000174916	0.00021867	0.999606
CD	11:76299649_A_C	352	--	NEU	PU1	11:76050210:76050832	11:76037296_C_T	3438	--	247	11	75104704	76921358	8.19741	101.46	100.784	109.658	0.00756962	0.00757544	0.00757645	0.534567	1.22293e-46	3.90222e-06	1.98419e-06	0.999994
CD	16:28517709_A_G	295	--	NEU	PU1	16:28857334:28858208	16:28837906_A_G	1796	--	191	16	27902758	29822957	31.713	41.0972	75.1829	72.7906	0.00758493	0.00758495	0.533727	0.00766258	1.87652e-21	2.23272e-17	0.998689	0.00131077
CD	16:50756540_C_G	227	--	NEU	PU1	16:50722711:50723392	16:50714335_G_A	3443	--	158	16	49761921	51720441	28.7481	161.633	165.545	190.382	0.00756962	0.00757645	0.00757544	0.534567	9.00606e-73	4.63774e-15	2.3178e-13	1
CD	16:50756540_C_G	227	--	NEU	PU1	16:50726702:50727942	16:50719103_T_C	3447	--	158	16	49761921	51720441	12.5427	161.633	164.374	174.176	0.00756962	0.00757645	0.00757544	0.534567	9.00606e-73	5.06091e-08	7.84227e-07	0.999999
CD	17:38023745_A_G	1010	--	NEU	PU1	17:38123514:38124163	17:38127112_G_A	2720	--	742	17	37190141	38885366	16.6877	46.4481	49.9599	63.1358	0.00756962	0.00757645	0.00757544	0.534567	9.52618e-23	8.01803e-10	2.68625e-08	1
CD	2:102939036_A_G	1722	--	NEU	PU1	2:103039261:103040395	2:102971865_G_T	3584	--	1361	2	102296811	103785019	20.5685	37.2466	50.9691	57.8151	0.00757616	0.00757084	0.00757357	0.534577	9.44971e-19	1.65331e-11	1.50702e-05	0.999985
CD	2:102939036_A_G	1722	--	NEU	PU1	2:103125132:103125846	2:103123301_A_G	3488	--	1361	2	102296811	103785019	5.77075	37.2466	37.2002	43.0174	0.00757414	0.00758105	0.0075761	0.534542	9.44715e-19	4.42083e-05	4.21729e-05	0.999914
CD	21:45614860_A_G	253	--	NEU	PU1	21:45592605:45593094	21:45615638_G_A	4073	--	155	21	44598827	46435610	11.3212	42.9938	57.5745	54.2554	0.00757857	0.00758545	0.534203	0.00761406	1.15907e-22	6.60244e-09	0.999485	0.000515483
CD	21:45614860_A_G	253	--	NEU	PU1	21:45594970:45595534	21:45611686_G_T	4065	--	155	21	44598827	46435610	6.66143	42.9938	53.2538	49.5698	0.00757993	0.00757943	0.534328	0.00760528	8.25813e-23	4.9635e-07	0.999642	0.000357432
CD	21:45614860_A_G	251	--	NEU	PU1	21:45616056:45616679	21:45615638_G_A	4053	--	153	21	44626629	46435610	28.4454	43.0068	74.4524	71.4059	0.00757992	0.00758123	0.534116	0.0076209	1.48296e-22	3.12702e-16	0.999322	0.000677613
CD	21:45614860_A_G	251	--	NEU	PU1	21:45626545:45627102	21:45615638_G_A	4058	--	153	21	44626629	46435610	12.1134	43.0068	58.4715	55.0538	0.00757948	0.00757626	0.534262	0.00761237	1.0437e-22	2.72411e-09	0.999533	0.000466914
CD	2:198896895_A_G	31	--	NEU	PU1	2:198491657:198492073	2:198387401_A_G	2557	--	29	2	197765049	199387776	6.54935	13.4978	21.0507	19.9987	0.00762181	0.00762657	0.530929	0.00796308	7.19264e-09	7.49611e-06	0.994782	0.00521046
CD	2:198896895_A_G	264	--	NEU	PU1	2:198722356:198722873	2:198929806_C_T	2624	--	193	2	197765049	199717677	9.80138	11.6024	27.3393	18.8402	0.00756962	0.00757645	0.534567	0.00757544	3.42317e-10	2.07493e-09	0.999997	2.88582e-06
CD	2:198896895_A_G	265	--	NEU	PU1	2:198753539:198754290	2:198880481_C_A	2599	--	194	2	197765049	199745018	16.3193	11.5973	33.8588	25.3403	0.00757645	0.00756962	0.534567	0.00757544	3.42129e-10	3.04106e-12	0.999997	2.83078e-06
CD	2:198896895_A_G	265	--	NEU	PU1	2:198784104:198784710	2:198756688_G_A	2597	--	194	2	197798062	199783596	15.1387	11.5973	32.678	24.1606	0.00757645	0.00756962	0.534567	0.00757544	3.42162e-10	9.90443e-12	0.999997	2.83383e-06
CD	2:198896895_A_G	253	--	NEU	PU1	2:198906738:198907420	2:198907143_C_T	2553	--	183	2	197946392	199783596	23.2059	11.6556	40.7454	32.2839	0.00757645	0.00756962	0.534567	0.00757544	3.42084e-10	3.29262e-15	0.999997	2.99662e-06
CD	2:198896895_A_G	252	--	NEU	PU1	2:198971175:198972258	2:198927927_C_T	2462	--	182	2	198064285	199783596	8.87992	11.6611	26.4181	17.9727	0.00756962	0.00757645	0.534567	0.00757544	3.42259e-10	5.52843e-09	0.999997	3.04522e-06
CD	2:219110625_A_G	214	--	NEU	PU1	2:218960511:218960911	2:218951245_C_T	2970	--	197	2	218063837	219943846	9.04909	15.0242	23.8794	24.0712	0.00769837	0.00770834	0.00861702	0.525221	4.32703e-09	1.70499e-06	0.0133621	0.986636
CD	3:18765978_A_G	571	--	NEU	PU1	3:18764744:18765306	3:18730252_C_T	2887	--	456	3	17892481	18867579	9.0173	21.827	34.0367	30.8247	0.00757942	0.00757795	0.534183	0.00762193	1.93156e-13	7.06307e-08	0.999426	0.00057435
CD	5:131778452_A_G	983	--	NEU	PU1	5:131690021:131690614	5:131706791_T_C	2785	--	687	5	130788698	132675276	19.0541	112.131	119.492	131.185	0.00756962	0.00757645	0.00757544	0.534567	2.84016e-51	7.5227e-11	1.18336e-07	1
CD	5:131778452_A_G	982	--	NEU	PU1	5:131821252:131822072	5:131813350_T_C	2906	--	686	5	131258378	132675276	29.0328	112.132	118.696	141.165	0.00756962	0.00757645	0.00757544	0.534567	2.83603e-51	3.48876e-15	2.47215e-12	1
CD	5:150258920_A_C	926	--	NEU	PU1	5:150241569:150242128	5:150284808_C_T	3896	--	632	5	149310447	151036298	8.19854	89.0438	100.722	97.225	0.00757863	0.0075727	0.534335	0.00760279	9.31071e-43	1.20029e-07	0.999569	0.000430607
CD	5:96252803_A_G	959	--	NEU	PU1	5:96232028:96233076	5:96251950_AC_A	4192	--	774	5	95236415	97210613	28.996	23.8219	55.1469	52.8127	0.00758919	0.00759215	0.533606	0.00767779	6.23993e-14	3.53397e-16	0.998608	0.00139208
CD	6:167392174_A_G	487	--	NEU	PU1	6:167371913:167373868	6:167369897_C_A	4867	--	257	6	166615175	168158468	32.6937	40.0555	75.5702	72.7265	0.00758376	0.0075811	0.534068	0.00763516	3.39558e-21	5.34478e-18	0.999168	0.000831512
CD	6:167392174_A_G	487	--	NEU	PU1	6:167383113:167383658	6:167390242_A_G	4853	--	257	6	166615175	168158468	34.9805	40.0555	78.0886	75.0071	0.00757965	0.00757895	0.534143	0.00761635	2.69212e-21	4.306e-19	0.999346	0.000653904
CD	6:167392174_A_G	490	--	NEU	PU1	6:167487358:167487762	6:167538897_T_C	4964	--	258	6	166615175	168417645	9.10284	40.0516	48.1235	49.1539	0.00762465	0.0076231	0.00796874	0.530953	5.76591e-20	1.59094e-06	0.00532705	0.994671
CD	6:167392174_A_G	490	--	NEU	PU1	6:167503623:167504160	6:167419105_G_A	5001	--	258	6	166615175	168417645	6.46526	40.0516	47.4906	46.5132	0.00762936	0.00762913	0.530567	0.00800534	2.17871e-20	8.40517e-06	0.994346	0.00564531
CD	6:167392174_A_G	490	--	NEU	PU1	6:167504237:167505270	6:167419105_G_A	4998	--	258	6	166615175	168417645	12.0093	40.0516	53.3806	52.0558	0.00761166	0.00761235	0.531893	0.00786274	1.5368e-20	2.31893e-08	0.996085	0.00391493
CD	16:28867061_T_C	6284	--	NEU	PU1	16:28857334:28858208	16:28837906_A_G	1796	--	1788	16	27857371	29857901	30.0964	11.5893	45.2929	41.6777	0.00757685	0.00757752	0.534336	0.00760749	3.56274e-09	3.26783e-17	0.999617	0.000383025
CD	2:103065522_I2_D	7821	--	NEU	PU1	2:103039261:103040395	2:102971865_G_T	3584	--	3582	2	102040283	104039258	20.1778	12.6805	37.6506	32.8461	0.00757436	0.00757269	0.534518	0.00758801	3.65585e-10	2.02699e-13	0.999884	0.000116286
CD	21:45614159_A_G	10548	--	NEU	PU1	21:45592605:45593094	21:45615638_G_A	4073	--	4063	21	44592875	46591916	8.588	17.5221	32.236	26.07	0.00757541	0.00757316	0.53459	0.00757958	7.60638e-13	5.76895e-09	0.99997	2.97691e-05
CD	21:45614159_A_G	10544	--	NEU	PU1	21:45594970:45595534	21:45611686_G_T	4065	--	4055	21	44595289	46593983	3.88055	17.5241	27.7638	21.3533	0.00757616	0.00757084	0.534577	0.00757357	6.01277e-13	5.05933e-07	0.999976	2.32932e-05
CD	21:45614159_A_G	10509	--	NEU	PU1	21:45616056:45616679	21:45615638_G_A	4053	--	4043	21	44616883	46616441	25.7366	17.5271	49.2437	43.229	0.00757369	0.00757522	0.534598	0.00757954	8.75556e-13	2.3824e-16	0.999965	3.46295e-05
CD	21:45614159_A_G	10514	--	NEU	PU1	21:45626545:45627102	21:45615638_G_A	4058	--	4048	21	44626629	46626779	9.40558	17.5258	33.099	26.8894	0.00757616	0.00757084	0.534577	0.00757357	7.26936e-13	2.44217e-09	0.999972	2.84769e-05
CD	5:131766763_I13_D	7055	--	NEU	PU1	5:131690021:131690614	5:131706791_T_C	2785	--	2779	5	130690527	132690433	18.1883	33.1985	40.5428	51.3868	0.00756962	0.00757645	0.00757544	0.534567	5.40937e-17	1.78812e-10	2.76651e-07	1
CD	5:131766763_I13_D	7155	--	NEU	PU1	5:131821252:131822072	5:131813350_T_C	2906	--	2900	5	130822778	132821596	27.9812	33.1559	40.7582	61.137	0.00756962	0.00757645	0.00757544	0.534567	5.6449e-17	9.9861e-15	1.99969e-11	1
CD	5:150238521_T_C	8976	--	NEU	PU1	5:150241569:150242128	5:150284808_C_T	3896	--	3891	5	149241601	151239306	7.1943	27.0289	38.7254	34.2155	0.00757803	0.00758082	0.534406	0.0075863	2.86971e-16	1.1805e-07	0.999844	0.000156117
CD	5:96247810_T_C	9396	--	NEU	PU1	5:96232028:96233076	5:96251950_AC_A	4192	--	4183	5	95232541	97232915	27.9924	14.9861	42.4729	42.9784	0.00765927	0.00766126	0.00829402	0.527994	4.45749e-09	1.00156e-14	0.00938667	0.990613
CD	6:167390242_A_G	11130	--	NEU	PU1	6:167371913:167373868	6:167369897_C_A	4867	--	4853	6	166372632	168373170	30.6286	15.9999	51.1813	46.6214	0.00757384	0.00757615	0.53444	0.00759138	1.68036e-11	7.45426e-18	0.999851	0.000148605
CD	6:167390242_A_G	11134	--	NEU	PU1	6:167383113:167383658	6:167390242_A_G	4853	--	4839	6	166383355	168383507	32.4581	16.0028	54.5092	48.4296	0.00757316	0.00757541	0.53459	0.00757958	3.75458e-12	2.68067e-19	0.999968	3.24533e-05
CD	6:167390242_A_G	11362	--	NEU	PU1	6:167487358:167487762	6:167538897_T_C	4964	--	4948	6	166487606	168487113	6.999	15.9805	24.2102	22.9793	0.00761369	0.00761295	0.531628	0.0078955	4.77959e-10	3.80175e-06	0.995678	0.00431842
CD	6:167390242_A_G	11422	--	NEU	PU1	6:167503623:167504160	6:167419105_G_A	5001	--	4984	6	166503638	168504022	4.18219	15.9733	23.6313	20.1531	0.00757998	0.00758169	0.534246	0.00761171	5.07075e-11	6.69858e-06	0.999554	0.000439494
CD	6:167390242_A_G	11417	--	NEU	PU1	6:167504237:167505270	6:167419105_G_A	4998	--	4982	6	166504757	168504491	9.72832	15.9737	29.3984	25.6991	0.00758005	0.00757906	0.534338	0.00760486	4.06524e-11	2.09585e-08	0.999648	0.000351982
CEL	2:103070568_A_G	462	--	NEU	PU1	2:103039261:103040395	2:102971865_G_T	3584	--	425	2	102045328	104036433	19.3337	20.1911	45.2785	39.2371	0.00757541	0.00757316	0.53459	0.00757958	7.64982e-14	1.80268e-13	0.999966	3.37173e-05
CEL	2:103070568_A_G	459	--	NEU	PU1	2:103125132:103125846	2:103123301_A_G	3488	--	422	2	102126220	104115429	5.7402	20.1982	25.4015	25.9379	0.00766437	0.00766568	0.00826325	0.52817	2.43207e-11	4.62471e-05	0.00906623	0.990888
CEL	3:46235201_T_C	336	--	NEU	PU1	3:46183338:46183741	3:46178538_A_G	4113	--	313	3	45189580	47168219	4.22667	12.9561	23.2687	16.534	0.00757616	0.00757084	0.534577	0.00757357	7.61389e-11	4.70359e-07	0.999983	1.68453e-05
CEL	3:46235201_T_C	313	--	NEU	PU1	3:46263830:46264919	3:46222236_C_T	3841	--	291	3	45275635	47214122	2.51357	13.0289	20.8535	15.2697	0.00757567	0.00757587	0.534546	0.0075832	1.53629e-10	5.66571e-06	0.999941	5.33096e-05
CEL	3:46235201_T_C	311	--	NEU	PU1	3:46277572:46278377	3:46263244_C_T	3821	--	289	3	45280065	47214122	2.96063	13.0358	21.9031	15.4278	0.00757616	0.00757084	0.534577	0.00757357	8.4107e-11	1.99589e-06	0.999976	2.18321e-05
CEL	3:46235201_T_C	309	--	NEU	PU1	3:46283515:46284140	3:46222236_C_T	3809	--	287	3	45288534	47282303	2.8913	13.0428	21.5878	15.5191	0.00757522	0.00757369	0.534598	0.00757954	1.07536e-10	2.75553e-06	0.999964	3.28085e-05
CEL	6:27534528_C_T	381	--	NEU	PU1	6:26537247:26538749	6:26761646_C_T	3915	--	352	6	25540718	27534528	2.59912	500.764	501.066	503.363	0.00760256	0.00766731	0.00768941	0.532715	4.72506e-220	0.00106754	0.0014477	0.997485
CEL	6:29537224_G_A	473	--	NEU	PU1	6:28945158:28946075	6:29189531_A_G	5925	--	423	6	27955115	29945620	2.41489	644.14	643.633	646.555	0.00760036	0.00767854	0.00764247	0.53306	2.55116e-282	0.00128502	0.000770382	0.997945
CEL	6:29537224_G_A	542	--	NEU	PU1	6:29689301:29689922	6:29688501_A_C	7129	--	479	6	28689672	30680916	7.70714	659.138	659.842	666.846	0.00757616	0.00757084	0.00757357	0.534577	7.78491e-289	6.36736e-06	1.28759e-05	0.999981
CEL	6:29537224_G_A	542	--	NEU	PU1	6:29719940:29721229	6:29712866_T_C	7063	--	476	6	28733403	30716719	18.7511	659.15	658.502	677.901	0.00756962	0.00757544	0.00757645	0.534567	7.68998e-289	1.01837e-10	5.32666e-11	1
CEL	6:29537224_G_A	583	--	NEU	PU1	6:29894527:29895324	6:29819375_C_T	7237	--	509	6	28911802	30894759	9.854	659.083	659.416	668.937	0.00756962	0.00757645	0.00757544	0.534567	8.2231e-289	7.44603e-07	1.03905e-06	0.999998
CEL	6:29537224_G_A	596	--	NEU	PU1	6:29932509:29934348	6:29935372_C_T	7262	--	520	6	28936556	30933975	12.3092	659.061	658.415	671.371	0.00756962	0.00757544	0.00757645	0.534567	8.40082e-289	6.39139e-08	3.35039e-08	1
CEL	6:29945949_A_G	792	--	NEU	PU1	6:30726741:30727244	6:30730482_G_T	9845	--	647	6	29728209	31726688	0.8557	660.148	663.68	660.995	0.00758411	0.00761647	0.533504	0.00765106	1.95585e-290	0.000416984	0.998606	0.000977358
CEL	6:29945949_A_G	781	--	NEU	PU1	6:30755579:30756091	6:30756593_C_T	9679	--	636	6	29768123	31726688	18.87	660.165	659.797	679.035	0.00756962	0.00757544	0.00757645	0.534567	2.78653e-289	9.04189e-11	6.2569e-11	1
CEL	6:29945949_A_G	773	--	NEU	PU1	6:30781988:30782574	6:31081205_T_C	9495	--	631	6	29782621	31778272	0.77985	660.173	661.931	660.95	0.0076509	0.0078185	0.528865	0.00802836	1.05293e-289	0.00252675	0.991827	0.00564622
CEL	6:30207495_T_G	699	--	NEU	PU1	6:31196864:31197559	6:31195674_TC_T	7436	--	550	6	30199016	32195017	32.5384	660.234	660.376	692.772	0.00756962	0.00757645	0.00757544	0.534567	2.60174e-289	1.04764e-16	1.20748e-16	1
CEL	6:31448976_T_G	728	--	NEU	PU1	6:32441230:32441869	6:32591106_T_C	6547	--	558	6	31441349	33427350	10.4713	663.738	665.509	674.209	0.00756962	0.00757645	0.00757544	0.534567	7.82517e-291	4.01635e-07	2.36036e-06	0.999997
CEL	6:31597753_T_C	682	--	NEU	PU1	6:32590633:32591202	6:32590722_G_T	6399	--	525	6	31593476	33588147	9.35143	663.777	664.855	673.128	0.00756962	0.00757645	0.00757544	0.534567	7.52376e-291	1.2308e-06	3.61599e-06	0.999995
CEL	6:31851234_C_T	723	--	NEU	PU1	6:32805649:32806964	6:32806461_A_G	6762	--	578	6	31810085	33804547	24.3559	663.681	663.632	688.037	0.00756962	0.00757544	0.00757645	0.534567	8.28333e-291	3.7477e-13	3.56827e-13	1
CEL	6:32109979_C_T	769	--	NEU	PU1	6:33108296:33108703	6:33114171_T_C	7166	--	627	6	32123639	34105790	9.81866	663.599	663.895	673.418	0.00756962	0.00757645	0.00757544	0.534567	8.98582e-291	7.71385e-07	1.03634e-06	0.999998
CEL	15:75096443_A_G	35	--	NEU	PU1	15:75082102:75083034	15:75065644_G_C	2355	--	31	15	74097901	76015867	31.9497	11.786	45.8668	43.6133	0.00758837	0.00758902	0.533594	0.00768894	1.28289e-08	2.2451e-17	0.998489	0.00151118
CEL	2:103086770_A_C	1931	--	NEU	PU1	2:103039261:103040395	2:102971865_G_T	3584	--	1268	2	102296811	103785019	20.544	25.9222	50.962	46.4419	0.00757803	0.00758082	0.534406	0.0075863	8.73511e-16	1.89293e-13	0.999845	0.000154536
CEL	2:103086770_A_C	1931	--	NEU	PU1	2:103125132:103125846	2:103123301_A_G	3488	--	1268	2	102296811	103785019	5.67146	25.9222	31.2284	31.5934	0.0076835	0.00768541	0.0084193	0.526841	7.96698e-14	4.96798e-05	0.0109707	0.98898
CEL	3:46378025_C_T	1345	--	NEU	PU1	3:46183338:46183741	3:46178538_A_G	4113	--	950	3	45216880	47126543	6.36424	34.8408	35.6516	41.2051	0.0075758	0.00757273	0.00758166	0.534545	1.04769e-17	2.43938e-05	5.494e-05	0.999921
CEL	3:46378025_C_T	1344	--	NEU	PU1	3:46249422:46250830	3:46205686_C_T	3871	--	949	3	45564879	47126543	2.34074	34.8419	34.7962	37.1825	0.00760596	0.00768394	0.00768451	0.532651	1.05183e-17	0.00138497	0.00132328	0.997292
CEL	3:46378025_C_T	1344	--	NEU	PU1	3:46263830:46264919	3:46222236_C_T	3841	--	949	3	45564879	47126543	4.45544	34.8419	34.2648	39.2973	0.00757789	0.00759046	0.00758307	0.534375	1.04703e-17	0.000164946	9.25356e-05	0.999743
CEL	3:46378025_C_T	1344	--	NEU	PU1	3:46277572:46278377	3:46263244_C_T	3821	--	948	3	45564879	47126543	5.7358	34.8429	34.9392	40.5787	0.00757558	0.00757667	0.00758167	0.534558	1.04541e-17	4.57528e-05	5.04081e-05	0.999904
CEL	3:46378025_C_T	1344	--	NEU	PU1	3:46283515:46284140	3:46222236_C_T	3809	--	949	3	45564879	47126543	4.92203	34.8419	34.9484	39.7639	0.00757753	0.00758258	0.00758801	0.534411	1.04695e-17	0.000103333	0.000115028	0.999782
CEL	6:27413924_G_A	153	--	NEU	PU1	6:26537247:26538749	6:26761646_C_T	3915	--	137	6	25605512	27534528	1.06615	693.857	694.214	694.92	0.0076969	0.00804354	0.00821307	0.525533	6.65816e-304	0.00521878	0.00761465	0.987167
CEL	6:28060239_C_T	960	--	NEU	PU1	6:28945158:28946075	6:29189531_A_G	5925	--	770	6	27965503	29945841	2.44257	698.688	699.352	701.13	0.00760906	0.00769234	0.00775978	0.532102	5.21945e-306	0.00125235	0.00245615	0.996291
CEL	6:28689672_C_A	2923	--	NEU	PU1	6:29689301:29689922	6:29688501_A_C	7129	--	1816	6	28689672	30688427	6.0895	698.444	702.536	704.533	0.00759254	0.00758988	0.00771841	0.5332	6.64251e-306	3.21998e-05	0.00195948	0.998008
CEL	6:28723841_C_A	2934	--	NEU	PU1	6:29719940:29721229	6:29712866_T_C	7063	--	1820	6	28723841	30721143	18.7441	698.131	697.979	716.875	0.00756962	0.00757544	0.00757645	0.534567	9.05307e-306	1.02549e-10	8.81405e-11	1
CEL	6:28898287_A_G	3122	--	NEU	PU1	6:29894527:29895324	6:29819375_C_T	7237	--	1978	6	28902133	30894759	7.48682	702.656	701.992	710.143	0.00757586	0.00757267	0.00757089	0.534574	9.81127e-308	7.93874e-06	4.0845e-06	0.999988
CEL	6:28948092_T_G	3159	--	NEU	PU1	6:29932509:29934348	6:29935372_C_T	7262	--	2011	6	28936556	30933975	10.9725	702.647	701.965	713.62	0.00756962	0.00757544	0.00757645	0.534567	9.89288e-308	2.43275e-07	1.23023e-07	1
CEL	6:29764472_A_G	3570	--	NEU	PU1	6:30755579:30756091	6:30756593_C_T	9679	--	2316	6	29762178	31750509	19.1238	703.95	703.83	723.074	0.00756962	0.00757544	0.00757645	0.534567	2.68883e-308	7.01556e-11	6.22163e-11	1
CEL	6:30202571_A_G	2592	--	NEU	PU1	6:31196864:31197559	6:31195674_TC_T	7436	--	1772	6	30196980	32197463	31.3685	704.244	713.991	735.612	0.00756962	0.00757645	0.00757544	0.534567	0	3.37529e-16	5.77212e-12	1
CEL	6:31510933_G_T	1727	--	NEU	PU1	6:32504118:32504713	6:32429327_C_T	6329	--	1321	6	31505887	33496714	18.5242	704.083	714.634	722.607	0.00756962	0.00757645	0.00757544	0.534567	2.35319e-308	1.27792e-10	4.88428e-06	0.999995
CEL	6:31807540_G_A	1575	--	NEU	PU1	6:32805649:32806964	6:32806461_A_G	6762	--	1225	6	31807540	33804547	26.2875	704.152	703.544	730.44	0.00756962	0.00757544	0.00757645	0.534567	0	5.43122e-14	2.95798e-14	1
IBD	10:101283330_A_C	144	--	NEU	PU1	10:101190304:101191427	10:101270054_G_A	3434	--	104	10	100286047	102075479	3.05826	128.794	130.108	131.851	0.00760818	0.00764635	0.0077777	0.532227	1.65817e-58	0.000673351	0.00254712	0.99678
IBD	10:101283330_A_C	142	--	NEU	PU1	10:101290348:101290809	10:101270054_G_A	3337	--	102	10	100293700	102075479	3.83512	128.814	128.61	132.649	0.00758	0.00760366	0.00759536	0.534198	1.61716e-58	0.000307322	0.000250457	0.999442
IBD	10:59972299_A_C	483	--	NEU	PU1	10:60042186:60042923	10:60015313_G_T	4180	--	311	10	59143964	60523769	31.6578	15.2615	49.8468	46.8924	0.00758151	0.0075778	0.53404	0.00762498	1.78841e-10	1.35341e-17	0.999257	0.000743472
IBD	11:76299649_A_C	354	--	NEU	PU1	11:76050210:76050832	11:76037296_C_T	3438	--	247	11	75104704	76921358	8.19741	104.314	103.646	112.512	0.00756962	0.00757544	0.00757645	0.534567	7.04607e-48	3.90222e-06	2.00013e-06	0.999994
IBD	16:23864590_A_G	66	--	NEU	PU1	16:23864088:23865050	16:23853521_A_G	3783	--	53	16	22938499	24861727	20.1358	8.53593	33.1926	23.4668	0.00757645	0.00756962	0.534567	0.00757544	3.02656e-08	2.77205e-13	0.999999	8.46288e-07
IBD	16:23864590_A_G	66	--	NEU	PU1	16:23866221:23866994	16:23862213_A_T	3784	--	53	16	22938499	24861727	7.63246	8.53593	20.5634	14.0656	0.00757616	0.00757084	0.534577	0.00757357	3.43227e-08	8.46543e-08	0.999979	2.13464e-05
IBD	16:28865042_A_G	299	--	NEU	PU1	16:28857334:28858208	16:28837906_A_G	1796	--	191	16	27902758	29822957	31.713	39.4783	73.7181	71.1675	0.00758405	0.00757769	0.533786	0.00766137	8.11838e-21	1.91223e-17	0.998881	0.00111876
IBD	17:38023745_A_G	1021	--	NEU	PU1	17:38123514:38124163	17:38127112_G_A	2720	--	742	17	37190141	38885366	16.6877	80.319	83.8499	97.0067	0.00756962	0.00757645	0.00757544	0.534567	1.85775e-37	8.01803e-10	2.73832e-08	1
IBD	2:102984279_A_G	1735	--	NEU	PU1	2:103039261:103040395	2:102971865_G_T	3584	--	1362	2	102296811	103785019	20.5677	33.8548	45.6815	54.4225	0.00756962	0.00757645	0.00757544	0.534567	2.80632e-17	1.65581e-11	2.26593e-06	0.999998
IBD	2:102984279_A_G	1735	--	NEU	PU1	2:103125132:103125846	2:103123301_A_G	3488	--	1362	2	102296811	103785019	5.77002	33.8548	33.9364	39.6248	0.00757558	0.00757667	0.00758167	0.534558	2.80832e-17	4.42135e-05	4.8007e-05	0.999908
IBD	21:45614860_A_G	253	--	NEU	PU1	21:45592605:45593094	21:45615638_G_A	4073	--	155	21	44598827	46435610	11.3212	56.595	71.5537	67.8288	0.0075757	0.00757988	0.534328	0.00759414	9.83708e-29	4.52096e-09	0.999657	0.000342658
IBD	21:45614860_A_G	253	--	NEU	PU1	21:45594970:45595534	21:45611686_G_T	4065	--	155	21	44598827	46435610	6.66143	56.595	66.6701	63.1864	0.00757863	0.0075727	0.534335	0.00760279	1.23067e-28	5.96571e-07	0.999563	0.000436521
IBD	21:45614860_A_G	251	--	NEU	PU1	21:45616056:45616679	21:45615638_G_A	4053	--	153	21	44626629	46435610	28.4454	56.6079	88.7285	84.9613	0.00757931	0.00757941	0.53434	0.0076039	9.35502e-29	1.59185e-16	0.999671	0.000328871
IBD	21:45614860_A_G	251	--	NEU	PU1	21:45626545:45627102	21:45615638_G_A	4058	--	153	21	44626629	46435610	12.1134	56.6079	72.2494	68.6423	0.00757752	0.00757685	0.534336	0.00760749	1.0834e-28	2.28302e-09	0.999614	0.000386118
IBD	2:219121663_A_G	214	--	NEU	PU1	2:218960511:218960911	2:218951245_C_T	2970	--	197	2	218063837	219943846	9.04909	23.6106	34.5341	32.6453	0.00759114	0.00759352	0.533174	0.00773179	1.21473e-13	2.56219e-07	0.997811	0.0021886
IBD	3:18765978_A_G	573	--	NEU	PU1	3:18764744:18765306	3:18730252_C_T	2887	--	456	3	17892481	18867579	9.0173	14.5218	26.4617	23.5213	0.00757885	0.0075864	0.534036	0.00763231	3.7643e-10	9.26145e-08	0.999245	0.000754635
IBD	5:131669161_A_C	995	--	NEU	PU1	5:131690021:131690614	5:131706791_T_C	2785	--	687	5	130788698	132675276	19.0541	104.36	117.742	123.414	0.00757634	0.0075745	0.00758076	0.53457	6.73553e-48	7.52038e-11	4.87869e-05	0.999951
IBD	5:131669161_A_C	994	--	NEU	PU1	5:131821252:131822072	5:131813350_T_C	2906	--	686	5	131258378	132675276	29.0328	104.362	104.079	133.394	0.00756962	0.00757544	0.00757645	0.534567	6.7201e-48	3.48829e-15	2.63044e-15	1
IBD	5:150323428_A_G	939	--	NEU	PU1	5:150241569:150242128	5:150284808_C_T	3896	--	632	5	149310447	151036298	8.19854	59.1474	70.6237	67.3318	0.00758124	0.00758206	0.534181	0.00760944	1.09881e-29	1.47154e-07	0.99947	0.000529405
IBD	5:96252803_A_G	977	--	NEU	PU1	5:96232028:96233076	5:96251950_AC_A	4192	--	774	5	95236415	97210613	28.996	21.7954	53.3691	50.7839	0.00758648	0.00758169	0.53378	0.00764986	3.69048e-13	2.75179e-16	0.998921	0.00107914
IBD	6:167392174_A_G	498	--	NEU	PU1	6:167371913:167373868	6:167369897_C_A	4867	--	257	6	166615175	168158468	32.6937	29.1746	64.4563	61.8484	0.00757951	0.00757882	0.533874	0.00765045	2.27733e-16	6.746e-18	0.998945	0.00105487
IBD	6:167392174_A_G	498	--	NEU	PU1	6:167383113:167383658	6:167390242_A_G	4853	--	257	6	166615175	168158468	34.9805	29.1746	68.083	64.0759	0.00757585	0.00757796	0.534406	0.00759722	5.95968e-17	1.79413e-19	0.999742	0.000258466
IBD	6:167392174_A_G	501	--	NEU	PU1	6:167487358:167487762	6:167538897_T_C	4964	--	258	6	166615175	168417645	9.10284	29.1707	37.3595	38.2729	0.00763429	0.00763969	0.00802983	0.530253	3.07074e-15	1.59557e-06	0.00603796	0.99396
IBD	6:167392174_A_G	501	--	NEU	PU1	6:167503623:167504160	6:167419105_G_A	5001	--	258	6	166615175	168417645	6.46526	29.1707	36.5908	35.632	0.00763266	0.00763353	0.530562	0.00800416	1.18055e-15	8.5701e-06	0.994241	0.00574995
IBD	6:167392174_A_G	501	--	NEU	PU1	6:167504237:167505270	6:167419105_G_A	4998	--	258	6	166615175	168417645	12.0093	29.1707	42.4329	41.1747	0.00761206	0.00761431	0.531758	0.00788792	8.73232e-16	2.4796e-08	0.995802	0.00419754
IBD	6:31915614_A_G	2593	--	NEU	PU1	6:31196864:31197559	6:31195674_TC_T	7436	--	1999	6	30196980	32197463	31.2479	43.3739	52.0549	74.6219	0.00756962	0.00757645	0.00757544	0.534567	2.06071e-21	3.80768e-16	2.24226e-12	1
IBD	6:32626272_A_C	1950	--	NEU	PU1	6:32504118:32504713	6:32429327_C_T	6329	--	1527	6	31505480	33496714	14.0855	73.9316	74.6629	88.0171	0.00756962	0.00757645	0.00757544	0.534567	1.10402e-34	1.08201e-08	2.24783e-08	1
IBD	16:28543381_A_G	6594	--	NEU	PU1	16:28857334:28858208	16:28837906_A_G	1796	--	1788	16	27857371	29857901	30.0964	12.1975	45.2114	42.2895	0.00758227	0.00757818	0.534027	0.00762563	3.86878e-09	6.515e-17	0.999232	0.0007681
IBD	2:103076107_A_G	8071	--	NEU	PU1	2:103039261:103040395	2:102971865_G_T	3584	--	3582	2	102040283	104039258	20.1778	11.0926	35.8376	31.2595	0.00758172	0.00757806	0.534422	0.00758685	2.24318e-09	2.54102e-13	0.999854	0.000145847
IBD	21:45615741_A_G	10953	--	NEU	PU1	21:45592605:45593094	21:45615638_G_A	4073	--	4063	21	44592875	46591916	8.588	26.5358	41.5099	35.0719	0.00757616	0.00757084	0.534577	0.00757357	7.13915e-17	4.44615e-09	0.999977	2.26636e-05
IBD	21:45615741_A_G	10949	--	NEU	PU1	21:45594970:45595534	21:45611686_G_T	4065	--	4055	21	44595289	46593983	3.88055	26.5378	36.5863	30.3763	0.00757541	0.00757316	0.53459	0.00757958	8.86054e-17	6.12704e-07	0.999971	2.84876e-05
IBD	21:45615741_A_G	10912	--	NEU	PU1	21:45616056:45616679	21:45615638_G_A	4053	--	4043	21	44616883	46616441	25.7366	26.5408	58.7052	52.223	0.00757616	0.00757084	0.534577	0.00757357	6.813e-17	1.52149e-16	0.999978	2.16816e-05
IBD	21:45615741_A_G	10917	--	NEU	PU1	21:45626545:45627102	21:45615638_G_A	4058	--	4048	21	44626629	46626779	9.40558	26.5395	42.2485	35.8973	0.00757616	0.00757084	0.534577	0.00757357	7.72547e-17	2.13207e-09	0.999975	2.47155e-05
IBD	5:150202980_T_C	9256	--	NEU	PU1	5:150241569:150242128	5:150284808_C_T	3896	--	3891	5	149241601	151239306	7.1943	13.8194	25.3689	21.0066	0.00757329	0.00756937	0.534538	0.00758819	1.81185e-10	1.36507e-07	0.999819	0.000180965
IBD	6:167390242_A_G	11553	--	NEU	PU1	6:167371913:167373868	6:167369897_C_A	4867	--	4853	6	166372632	168373170	30.6286	11.5019	45.5537	42.1277	0.00757626	0.00757948	0.534262	0.00761237	4.67302e-09	2.30762e-17	0.999537	0.000463095
IBD	6:167390242_A_G	11558	--	NEU	PU1	6:167383113:167383658	6:167390242_A_G	4853	--	4839	6	166383355	168383507	32.4581	11.5047	50.4585	43.9066	0.00757084	0.00757616	0.534577	0.00757357	2.15604e-10	1.71408e-19	0.99998	2.02212e-05
IBD	6:167390242_A_G	11842	--	NEU	PU1	6:167503623:167504160	6:167419105_G_A	5001	--	4984	6	166503638	168504022	4.18219	11.4752	19.6135	15.6529	0.00757645	0.00757732	0.534376	0.00759832	2.81675e-09	4.14119e-06	0.999725	0.000270816
IBD	6:167390242_A_G	11837	--	NEU	PU1	6:167504237:167505270	6:167419105_G_A	4998	--	4982	6	166504757	168504491	9.72832	11.4756	25.263	21.1991	0.00757597	0.00757766	0.534407	0.00759704	2.54011e-09	1.45812e-08	0.999756	0.000244192
IBD	6:31628397_A_T	30758	--	NEU	PU1	6:32497307:32498493	6:32450089_G_T	6342	--	6326	6	31497342	33496714	31.7035	43.1805	63.2473	74.884	0.00756962	0.00757645	0.00757544	0.534567	2.50044e-21	2.41451e-16	1.25222e-07	1
IBD	6:31628397_A_T	30804	--	NEU	PU1	6:32504118:32504713	6:32429327_C_T	6329	--	6313	6	31504194	33504471	18.9204	43.1826	68.0118	62.0832	0.00757634	0.0075745	0.53457	0.00758076	6.78078e-24	2.3341e-13	0.999962	3.77518e-05
IBD	6:32609299_A_G	31138	--	NEU	PU1	6:32710171:32710557	6:32603798_A_T	6530	--	6512	6	31710968	33710284	6.08208	43.1462	55.8225	49.1901	0.00757616	0.00757084	0.534577	0.00757357	3.54349e-24	4.42467e-08	0.999981	1.8658e-05
MS	19:18285944_A_G	416	--	NEU	PU1	19:18233881:18234330	19:18241857_C_T	3463	--	281	19	17375213	18915988	11.8844	18.7105	31.8233	30.5904	0.0076207	0.00761009	0.53162	0.00789969	3.127e-11	2.87793e-08	0.995688	0.00431212
MS	6:29904929_C_A	2802	--	NEU	PU1	6:29689301:29689922	6:29688501_A_C	7129	--	1944	6	28689672	30688427	6.09422	168.269	168.644	174.363	0.00757429	0.0075754	0.00758153	0.534534	1.18293e-75	3.19675e-05	4.65334e-05	0.999921
MS	6:29904929_C_A	2825	--	NEU	PU1	6:29719940:29721229	6:29712866_T_C	7063	--	1953	6	28723841	30721143	18.9291	168.265	168.588	187.194	0.00756962	0.00757645	0.00757544	0.534567	1.18769e-75	8.52403e-11	1.17765e-10	1
MS	6:31586094_G_A	3749	--	NEU	PU1	6:30755579:30756091	6:30756593_C_T	9679	--	2647	6	29757995	31750509	18.9902	491.571	491.179	510.561	0.00756962	0.00757544	0.00757645	0.534567	4.62068e-216	8.01822e-11	5.4202e-11	1
MS	6:31586094_G_A	3690	--	NEU	PU1	6:30806097:30806936	6:30822413_C_T	9268	--	2594	6	29807393	31804729	6.76202	491.591	492.645	498.353	0.00757373	0.00757541	0.00758259	0.534575	4.53026e-216	1.63931e-05	4.70668e-05	0.999937
MS	6:32119898_A_G	2955	--	NEU	PU1	6:31196864:31197559	6:31195674_TC_T	7436	--	2123	6	30196980	32197463	31.1877	689.116	690.159	720.304	0.00756962	0.00757645	0.00757544	0.534567	7.44153e-302	4.04387e-16	1.14664e-15	1
MS	6:32119898_A_G	2424	--	NEU	PU1	6:32441230:32441869	6:32591106_T_C	6547	--	1760	6	31441349	33431319	9.32646	689.304	688.917	698.63	0.00756962	0.00757544	0.00757645	0.534567	6.16913e-302	1.26175e-06	8.57335e-07	0.999998
MS	6:32119898_A_G	2328	--	NEU	PU1	6:32504118:32504713	6:32429327_C_T	6329	--	1695	6	31504587	33496714	18.5657	689.341	688.74	707.907	0.00756962	0.00757544	0.00757645	0.534567	5.9413e-302	1.22578e-10	6.72108e-11	1
MS	6:32119898_A_G	2237	--	NEU	PU1	6:32590633:32591202	6:32590722_G_T	6399	--	1647	6	31591808	33588147	8.20853	689.37	689.983	697.579	0.00756962	0.00757645	0.00757544	0.534567	5.77299e-302	3.85959e-06	7.12477e-06	0.999989
MS	6:32119898_A_G	2127	--	NEU	PU1	6:32805649:32806964	6:32806461_A_G	6762	--	1564	6	31807540	33804547	26.0435	689.422	689.217	715.465	0.00756962	0.00757544	0.00757645	0.534567	5.48212e-302	6.93225e-14	5.64972e-14	1
MS	6:29922740_G_A	413	--	NEU	PU1	6:29689301:29689922	6:29688501_A_C	7129	--	384	6	28689672	30680916	7.92736	102.153	108.462	110.08	0.0076006	0.00760248	0.00778338	0.532623	6.14742e-47	5.13506e-06	0.00288697	0.997108
MS	6:29922740_G_A	409	--	NEU	PU1	6:29719940:29721229	6:29712866_T_C	7063	--	380	6	28733403	30697447	18.9749	102.164	102.28	121.139	0.00756962	0.00757645	0.00757544	0.534567	6.05301e-47	8.14258e-11	9.1504e-11	1
MS	6:32147761_A_G	399	--	NEU	PU1	6:31196864:31197559	6:31195674_TC_T	7436	--	352	6	30199016	32195017	32.9847	619.063	620.097	652.048	0.00756962	0.00757645	0.00757544	0.534567	1.9743e-271	6.70487e-17	1.8858e-16	1
MS	6:32336187_A_G	417	--	NEU	PU1	6:32441230:32441869	6:32591106_T_C	6547	--	375	6	31446466	33427350	10.8667	619.01	618.436	629.877	0.00756962	0.00757544	0.00757645	0.534567	2.08191e-271	2.7043e-07	1.52347e-07	1
MS	6:32336187_A_G	403	--	NEU	PU1	6:32590633:32591202	6:32590722_G_T	6399	--	365	6	31597753	33588147	9.71432	619.037	618.771	628.751	0.00756962	0.00757544	0.00757645	0.534567	2.02639e-271	8.56111e-07	6.56054e-07	0.999998
MS	6:32336187_A_G	452	--	NEU	PU1	6:32805649:32806964	6:32806461_A_G	6762	--	412	6	31815723	33804547	21.4868	618.916	618.518	640.403	0.00756962	0.00757544	0.00757645	0.534567	2.28732e-271	6.60381e-12	4.43753e-12	1
SLE	6:29905437_T_A	11738	--	NEU	PU1	6:28945158:28946075	6:29189531_A_G	5925	--	5299	6	27945396	29946021	2.49022	76.8024	76.2954	79.2926	0.00758831	0.00766594	0.00764268	0.533248	6.27385e-36	0.00118939	0.000714171	0.998096
SLE	6:31726253_C_T	20801	--	NEU	PU1	6:30726741:30727244	6:30730482_G_T	9845	--	8263	6	29726761	31726850	2.46138	196.296	199.625	198.758	0.00764527	0.00768745	0.529723	0.00806064	3.38139e-88	0.000516422	0.993138	0.00634604
SLE	6:31749184_A_G	20401	--	NEU	PU1	6:30755579:30756091	6:30756593_C_T	9679	--	8122	6	29755760	31751727	18.765	197.384	196.907	216.149	0.00756962	0.00757544	0.00757645	0.534567	2.68071e-88	1.0043e-10	6.23086e-11	1
SLE	6:31754830_C_T	19946	--	NEU	PU1	6:30781988:30782574	6:31081205_T_C	9495	--	7960	6	29782010	31780885	2.11916	197.991	203.542	200.109	0.00758184	0.00758477	0.534154	0.00760362	4.73221e-90	5.51315e-05	0.999485	0.000459433
SLE	6:32005267_T_C	15249	--	NEU	PU1	6:31196864:31197559	6:31195674_TC_T	7436	--	6169	6	30197037	32197463	36.85	201.503	201.634	238.353	0.00756962	0.00757645	0.00757544	0.534567	4.3603e-90	1.40516e-18	1.60195e-18	1
SLE	6:32005267_T_C	15395	--	NEU	PU1	6:31238365:31241470	6:31305731_A_G	7499	--	6219	6	30238884	32240875	11.06	201.495	203.413	212.555	0.00756962	0.00757645	0.00757544	0.534567	4.39562e-90	2.22939e-07	1.51725e-06	0.999998
SLE	6:32005267_T_C	15482	--	NEU	PU1	6:31275597:31276714	6:31275827_A_G	7535	--	6255	6	30276758	32276549	1.65853	201.489	201.19	203.147	0.00762428	0.00779939	0.00775182	0.531157	4.46004e-90	0.00278261	0.00205157	0.995166
SLE	6:32005267_T_C	15707	--	NEU	PU1	6:31324127:31325677	6:31327382_G_T	7711	--	6405	6	30325137	32325562	17.91	201.465	203.133	219.375	0.00756962	0.00757645	0.00757544	0.534567	4.52707e-90	2.36186e-10	1.25138e-09	1
SLE	6:32005267_T_C	15709	--	NEU	PU1	6:31325693:31326545	6:31326011_C_T	7713	--	6405	6	30326804	32325710	0.966951	201.465	201.796	202.432	0.00770886	0.00809242	0.00825563	0.524736	4.63132e-90	0.00578237	0.00821465	0.986003
SLE	6:32005267_T_C	20697	--	NEU	PU1	6:32441230:32441869	6:32591106_T_C	6547	--	5426	6	31441432	33441648	9.35597	201.634	201.605	210.99	0.00756962	0.00757544	0.00757645	0.534567	3.82595e-90	1.22506e-06	1.19064e-06	0.999998
SLE	6:32005267_T_C	20315	--	NEU	PU1	6:32497307:32498493	6:32450089_G_T	6342	--	5257	6	31497342	33496714	31.8886	201.665	204.711	233.554	0.00756962	0.00757645	0.00757544	0.534567	3.7068e-90	2.0065e-16	4.21824e-15	1
SLE	6:32005267_T_C	20318	--	NEU	PU1	6:32504118:32504713	6:32429327_C_T	6329	--	5250	6	31504194	33504471	18.8394	201.667	204.964	220.506	0.00756962	0.00757645	0.00757544	0.534567	3.70186e-90	9.32391e-11	2.52214e-09	1
SLE	6:32005267_T_C	20364	--	NEU	PU1	6:32556890:32557905	6:32561229_A_G	6379	--	5263	6	31556922	33557741	9.15051	201.664	202.959	210.815	0.00756962	0.00757645	0.00757544	0.534567	3.711e-90	1.50468e-06	5.49361e-06	0.999993
SLE	6:32005267_T_C	20424	--	NEU	PU1	6:32590633:32591202	6:32590722_G_T	6399	--	5296	6	31590898	33590471	5.61507	201.658	201.383	207.273	0.00757576	0.00758219	0.00757655	0.534546	3.73714e-90	5.16626e-05	3.92181e-05	0.999909
T1D	1:114377568_A_G	720	--	NEU	PU1	1:114400979:114401523	1:114393153_A_C	2848	--	552	1	113713030	115356186	9.81297	194.103	196.037	203.916	0.00756962	0.00757645	0.00757544	0.534567	7.13455e-87	7.7579e-07	5.36831e-06	0.999994
T1D	16:28505660_C_G	294	--	NEU	PU1	16:28857334:28858208	16:28837906_A_G	1796	--	193	16	27902758	29822957	31.7705	11.4964	38.4731	43.2669	0.00757436	0.00757269	0.00758801	0.534518	1.44047e-07	2.25689e-16	0.000117542	0.999882
T1D	1:114303808_A_C	718	--	NEU	PU1	1:114400979:114401523	1:114393153_A_C	2848	--	551	1	113713030	115356186	9.81478	255.017	256.951	264.831	0.00756962	0.00757645	0.00757544	0.534567	2.50494e-113	7.74385e-07	5.35858e-06	0.999994
T1D	16:28505660_C_G	292	--	NEU	PU1	16:28857334:28858208	16:28837906_A_G	1796	--	193	16	27902758	29822957	31.7705	13.905	43.6909	45.6751	0.00758933	0.00759038	0.00771992	0.533364	1.29893e-08	2.26345e-16	0.00198596	0.998014
UC	16:23864590_A_G	66	--	NEU	PU1	16:23864088:23865050	16:23853521_A_G	3783	--	53	16	22938499	24861727	20.1358	9.12199	33.9009	23.8684	0.00757645	0.00756962	0.534567	0.00757544	1.49054e-08	2.45312e-13	0.999999	6.22771e-07
UC	16:23864590_A_G	66	--	NEU	PU1	16:23866221:23866994	16:23862213_A_T	3784	--	53	16	22938499	24861727	7.63246	9.12199	21.271	14.6454	0.00757616	0.00757084	0.534577	0.00757357	1.6916e-08	7.49701e-08	0.999981	1.8785e-05
UC	17:38023745_A_G	1020	--	NEU	PU1	17:38123514:38124163	17:38127112_G_A	2720	--	742	17	37190141	38885366	16.6877	49.4936	53.0495	66.1813	0.00756962	0.00757645	0.00757544	0.534567	4.53194e-24	8.01803e-10	2.80751e-08	1
UC	21:45615741_A_G	251	--	NEU	PU1	21:45592605:45593094	21:45615638_G_A	4073	--	155	21	44598827	46435610	11.3212	26.1668	41.1306	37.3914	0.0075757	0.00757988	0.534328	0.00759414	1.60487e-15	4.49788e-09	0.999662	0.000337783
UC	21:45615741_A_G	251	--	NEU	PU1	21:45594970:45595534	21:45611686_G_T	4065	--	155	21	44598827	46435610	6.66143	26.1668	36.0596	32.7645	0.00758124	0.00758206	0.534181	0.00760944	2.42296e-15	7.16898e-07	0.999472	0.000527667
UC	21:45615741_A_G	249	--	NEU	PU1	21:45616056:45616679	21:45615638_G_A	4053	--	153	21	44626629	46435610	28.4454	26.1798	58.3349	54.5202	0.0075748	0.00758106	0.534399	0.00759414	1.48093e-15	1.53797e-16	0.999687	0.000313173
UC	21:45615741_A_G	249	--	NEU	PU1	21:45626545:45627102	21:45615638_G_A	4058	--	153	21	44626629	46435610	12.1134	26.1798	41.7184	38.215	0.00757863	0.0075727	0.534335	0.00760279	1.96922e-15	2.52881e-09	0.999572	0.000428032
UC	2:219010146_A_G	214	--	NEU	PU1	2:218960511:218960911	2:218951245_C_T	2970	--	197	2	218063837	219943846	9.04909	11.1686	21.8032	20.2047	0.0076021	0.00760182	0.532444	0.00779349	4.11473e-08	3.42619e-07	0.997049	0.00295105
UC	5:150323428_A_G	927	--	NEU	PU1	5:150241569:150242128	5:150284808_C_T	3896	--	632	5	149310447	151036298	8.19854	9.19875	20.1599	17.3865	0.00758001	0.00758788	0.533919	0.00764028	9.05878e-08	2.46549e-07	0.999107	0.000892878
UC	6:29943656_A_C	2540	--	NEU	PU1	6:29689301:29689922	6:29688501_A_C	7129	--	1970	6	28689672	30688427	5.97057	20.3725	30.3335	26.3323	0.00757645	0.00757732	0.534376	0.00759832	3.72232e-13	6.69169e-07	0.999739	0.000260039
UC	6:31915614_A_G	2595	--	NEU	PU1	6:31196864:31197559	6:31195674_TC_T	7436	--	1999	6	30196980	32197463	31.2479	109.472	109.796	140.72	0.00756962	0.00757645	0.00757544	0.534567	4.05543e-50	3.80768e-16	5.26656e-16	1
UC	6:32580357_A_G	2023	--	NEU	PU1	6:32441230:32441869	6:32591106_T_C	6547	--	1578	6	31441349	33431319	4.42047	184.122	185.906	188.543	0.0075854	0.00760055	0.00764847	0.533732	1.54503e-82	0.000171091	0.00102529	0.998804
UC	6:32580357_A_G	1943	--	NEU	PU1	6:32504118:32504713	6:32429327_C_T	6329	--	1527	6	31505480	33496714	14.0855	184.155	205.93	197.592	0.00756962	0.00757645	0.534567	0.00757544	6.8219e-86	4.94928e-12	0.999997	3.3885e-06
UC	6:32580357_A_G	1861	--	NEU	PU1	6:32590633:32591202	6:32590722_G_T	6399	--	1479	6	31591808	33588147	1.55066	184.187	183.675	185.737	0.00762048	0.0078287	0.00773763	0.531165	1.45646e-82	0.00311109	0.00184286	0.995046
UC	21:45615741_A_G	10448	--	NEU	PU1	21:45592605:45593094	21:45615638_G_A	4073	--	4063	21	44592875	46591916	8.588	11.4731	26.4044	20.0068	0.00757616	0.00757084	0.534577	0.00757357	2.59337e-10	4.64012e-09	0.999976	2.35959e-05
UC	21:45615741_A_G	10445	--	NEU	PU1	21:45594970:45595534	21:45611686_G_T	4065	--	4055	21	44595289	46593983	3.88055	11.475	21.3972	15.3152	0.00757541	0.00757316	0.53459	0.00757958	3.49941e-10	6.95203e-07	0.999967	3.23756e-05
UC	21:45615741_A_G	10413	--	NEU	PU1	21:45616056:45616679	21:45615638_G_A	4053	--	4043	21	44616883	46616441	25.7366	11.478	43.6204	37.1565	0.00757084	0.00757616	0.534577	0.00757357	2.42259e-10	1.5565e-16	0.999978	2.20825e-05
UC	21:45615741_A_G	10419	--	NEU	PU1	21:45626545:45627102	21:45615638_G_A	4058	--	4048	21	44626629	46626779	9.40558	11.4768	27.1064	20.8341	0.00757616	0.00757084	0.534577	0.00757357	2.91112e-10	2.30814e-09	0.999973	2.67455e-05
UC	22:50439430_A_G	12083	--	NEU	PU1	22:50353237:50355062	22:50361397_C_G	4929	--	4902	22	49353251	51237063	13.7821	5.76514	25.8458	19.4982	0.00757084	0.00757616	0.534577	0.00757357	8.16462e-08	2.69476e-11	0.999975	2.48073e-05
UC	6:32605508_T_G	30885	--	NEU	PU1	6:32441230:32441869	6:32591106_T_C	6547	--	6531	6	31441349	33441648	9.75325	83.3754	85.1806	93.1287	0.00756962	0.00757645	0.00757544	0.534567	8.74132e-39	8.23532e-07	5.00733e-06	0.999994
UC	6:32605508_T_G	30430	--	NEU	PU1	6:32497307:32498493	6:32450089_G_T	6342	--	6326	6	31497342	33496714	31.7035	83.4073	103.986	115.111	0.00756962	0.00757645	0.00757544	0.534567	8.46698e-39	2.41451e-16	2.08888e-07	1
UC	6:32605508_T_G	30439	--	NEU	PU1	6:32504118:32504713	6:32429327_C_T	6329	--	6313	6	31504194	33504471	18.9204	83.4094	108.768	102.296	0.00757616	0.00757084	0.534577	0.00757357	1.35223e-41	1.37397e-13	0.999978	2.19057e-05
UC	6:32605508_T_G	30573	--	NEU	PU1	6:32590633:32591202	6:32590722_G_T	6399	--	6383	6	31590898	33590471	7.6607	83.3984	82.6914	91.0591	0.00756962	0.00757544	0.00757645	0.534567	8.54319e-39	6.67427e-06	3.2918e-06	0.99999
UC	6:32605508_T_G	30772	--	NEU	PU1	6:32710171:32710557	6:32603798_A_T	6530	--	6512	6	31710968	33710284	6.08208	83.3784	89.0119	89.4604	0.00767561	0.00767743	0.00834538	0.52756	8.86584e-39	3.28977e-05	0.0100003	0.989967
RA	1:114377568_A_G	5004	--	NEU	PU1	1:114400979:114401523	1:114393153_A_C	2848	--	2509	1	113401983	115400872	8.51976	314.279	316.214	322.799	0.00757616	0.00757084	0.00757357	0.534577	4.58905e-139	2.82513e-06	1.9559e-05	0.999978
RA	13:40318819_A_C	6461	--	NEU	PU1	13:40229511:40230110	13:40371679_C_G	4278	--	3522	13	39229835	41230062	4.04813	12.1194	17.7047	16.1669	0.00760338	0.00760314	0.532397	0.00780698	1.66885e-08	5.34201e-05	0.996806	0.00314067
RA	6:167540842_T_C	6603	--	NEU	PU1	6:167487358:167487762	6:167538897_T_C	4964	--	3640	6	166487606	168487113	7.28014	19.8821	31.8707	27.151	0.00757378	0.00758112	0.534527	0.00758202	2.96309e-13	8.81287e-08	0.999873	0.000126478
RA	6:30506961_A_G	14105	--	NEU	PU1	6:29689301:29689922	6:29688501_A_C	7129	--	6463	6	28689661	30689001	6.7925	108.312	107.998	115.104	0.0075756	0.00757864	0.00757309	0.534604	1.29497e-49	1.59075e-05	1.16218e-05	0.999972
RA	6:30506961_A_G	14110	--	NEU	PU1	6:29719940:29721229	6:29712866_T_C	7063	--	6411	6	28720712	30721143	19.3409	108.32	107.62	127.661	0.00756962	0.00757544	0.00757645	0.534567	1.28367e-49	5.64628e-11	2.80561e-11	1
RA	6:30805446_A_G	14345	--	NEU	PU1	6:29894527:29895324	6:29819375_C_T	7237	--	6677	6	28894614	30895293	10.9463	155.814	155.967	166.76	0.00756962	0.00757645	0.00757544	0.534567	3.03377e-70	2.49781e-07	2.91206e-07	0.999999
RA	6:31682029_A_G	21153	--	NEU	PU1	6:30755579:30756091	6:30756593_C_T	9679	--	9086	6	29755760	31751727	18.9708	394	394.617	412.971	0.00756962	0.00757645	0.00757544	0.534567	1.09384e-173	8.17591e-11	1.5152e-10	1
RA	6:31682029_A_G	20342	--	NEU	PU1	6:30806097:30806936	6:30822413_C_T	9268	--	8698	6	29806107	31805913	5.79127	394.044	396.508	399.835	0.00758391	0.00758339	0.00761533	0.534218	1.04921e-173	4.33301e-05	0.000511579	0.999445
RA	6:32114515_A_T	16039	--	NEU	PU1	6:31196864:31197559	6:31195674_TC_T	7436	--	7130	6	30196980	32197463	37.1115	540.712	540.738	577.823	0.00756962	0.00757645	0.00757544	0.534567	2.1033e-237	1.08184e-18	1.11065e-18	1
RA	6:32114515_A_T	16311	--	NEU	PU1	6:31275597:31276714	6:31275827_A_G	7535	--	7217	6	30276758	32276549	1.58047	544.938	544.458	546.518	0.00762063	0.00782067	0.00773649	0.531135	3.09836e-239	0.00301675	0.00184728	0.995136
RA	6:32114515_A_T	16580	--	NEU	PU1	6:31324127:31325677	6:31327382_G_T	7711	--	7382	6	30325137	32325562	17.7709	546.605	546.452	564.376	0.00756962	0.00757544	0.00757645	0.534567	5.80321e-240	2.71393e-10	2.33005e-10	1
RA	6:32114515_A_T	14680	--	NEU	PU1	6:32440574:32441225	6:32206687_A_T	6549	--	6150	6	31440599	33439777	3.56091	547.186	548.04	550.747	0.00758909	0.00760723	0.00764528	0.5337	3.25348e-240	0.000404444	0.000954936	0.998641
RA	6:32114515_A_T	14679	--	NEU	PU1	6:32441230:32441869	6:32591106_T_C	6547	--	6147	6	31441349	33441648	9.60594	547.187	550.05	556.793	0.00757616	0.00757084	0.00757357	0.534577	3.24536e-240	9.53499e-07	1.67173e-05	0.999982
RA	6:32114515_A_T	14198	--	NEU	PU1	6:32497307:32498493	6:32450089_G_T	6342	--	5935	6	31497342	33496714	31.574	547.222	573.438	578.796	0.00757777	0.00757475	0.0075829	0.534574	3.13396e-240	2.74737e-16	6.68457e-05	0.999933
RA	6:32114515_A_T	14183	--	NEU	PU1	6:32504118:32504713	6:32429327_C_T	6329	--	5925	6	31504194	33504471	18.8261	547.223	564.697	566.05	0.00761654	0.00760586	0.00785887	0.531954	3.14841e-240	9.49591e-11	0.00380558	0.996194
RA	6:32114515_A_T	14221	--	NEU	PU1	6:32556890:32557905	6:32561229_A_G	6379	--	5978	6	31556922	33557741	8.09063	547.215	550.49	555.305	0.00757269	0.00757436	0.00758801	0.534518	3.15472e-240	4.34127e-06	0.000115026	0.999881
RA	6:32114515_A_T	14269	--	NEU	PU1	6:32590633:32591202	6:32590722_G_T	6399	--	5987	6	31590898	33590471	7.72242	547.213	547.229	554.936	0.00757586	0.00757089	0.00757267	0.534574	3.16079e-240	6.27089e-06	6.37402e-06	0.999987
RA	6:32114515_A_T	14455	--	NEU	PU1	6:32710171:32710557	6:32603798_A_T	6530	--	6113	6	31710968	33710284	6.02098	547.192	547.745	553.213	0.00757576	0.00757655	0.00758219	0.534546	3.22718e-240	3.44006e-05	5.98172e-05	0.999906
RA	6:32114515_A_T	14739	--	NEU	PU1	6:32805649:32806964	6:32806461_A_G	6762	--	6318	6	31805913	33806870	24.8476	547.159	546.495	572.007	0.00756962	0.00757544	0.00757645	0.534567	3.33288e-240	2.29205e-13	1.1803e-13	1
RA	6:32568439_T_C	12594	--	NEU	PU1	6:33479822:33480379	6:33472317_T_A	5890	--	5378	6	32567897	34480065	6.51379	542.12	541.983	548.633	0.00757507	0.00757948	0.00757485	0.534613	5.1498e-238	2.10222e-05	1.83206e-05	0.999961
gran	11:308314_T_C	15520	--	NEU	PU1	11:307800:309005	11:305619_T_C	2345	--	2344	11	179626	1308245	18.2663	85.7587	111.317	103.75	0.00756962	0.00757645	0.534567	0.00757544	5.49255e-43	1.12659e-13	0.999993	7.33074e-06
gran	11:308314_T_C	15697	--	NEU	PU1	11:320541:321183	11:305619_T_C	2371	--	2370	11	179626	1321098	12.9931	85.7477	106.002	98.4785	0.00756962	0.00757645	0.534567	0.00757544	5.7273e-43	2.26608e-11	0.999992	7.65814e-06
gran	11:308314_T_C	15764	--	NEU	PU1	11:325662:326426	11:326718_G_A	2389	--	2388	11	179626	1326298	32.3189	85.7401	93.717	118.059	0.00756962	0.00757645	0.00757544	0.534567	8.21492e-40	1.30478e-16	3.79991e-13	1
gran	11:308314_T_C	15785	--	NEU	PU1	11:326566:327742	11:324699_C_T	2393	--	2392	11	179626	1327359	17.0776	85.7385	85.9407	102.816	0.00756962	0.00757645	0.00757544	0.534567	8.22868e-40	5.4292e-10	6.64547e-10	1
gran	11:61579760_T_C	20105	--	NEU	PU1	11:61582235:61583096	11:61556039_A_C	2625	--	2625	11	60583821	62573481	3.33597	18.9815	26.6233	22.2987	0.00757444	0.00757886	0.534406	0.0075916	1.09101e-12	6.80516e-06	0.999805	0.000188027
gran	1:227173892_T_A	21613	--	NEU	PU1	1:227164509:227164918	TYTT	4042	--	4038	1	226166027	228164114	14.3662	16.8179	35.627	31.1689	0.00757564	0.00757668	0.534434	0.00759227	8.27954e-12	9.61259e-11	0.999835	0.000164542
gran	1:227173892_T_A	21587	--	NEU	PU1	1:227177210:227177667	1:227173477_G_C	4049	--	4047	1	226179585	228177545	16.9644	16.8157	37.9521	33.7685	0.00757239	0.00757658	0.534383	0.00758973	1.08757e-11	9.3781e-12	0.999784	0.000216452
gran	1:247601595_T_C	25258	--	NEU	PU1	1:247608810:247609794	1:247607030_G_C	5057	--	5057	1	246609356	248608428	4.36192	27.4474	28.398	31.8093	0.00757824	0.00759261	0.00760338	0.534192	1.70347e-14	0.000181158	0.000469389	0.999349
gran	1:36943916_C_G	18400	--	NEU	PU1	1:36924227:36924948	1:36876703_C_G	2546	--	2546	1	35925861	37924400	12.915	31.7104	40.5945	44.6255	0.00757585	0.00757796	0.00759722	0.534406	2.39766e-16	3.4885e-08	0.000252361	0.999748
gran	1:46446096_A_G	17075	--	NEU	PU1	1:46113074:46113636	1:46022442_G_A	2670	--	2669	1	45113187	47112910	7.67066	12.9783	21.3416	20.6483	0.00764301	0.00765261	0.529181	0.00815856	1.65616e-08	3.34743e-06	0.992348	0.00764852
gran	1:46446096_A_G	17260	--	NEU	PU1	1:46522868:46523296	1:46261584_A_T	2656	--	2655	1	45523377	47522229	31.7314	12.9835	46.5415	44.713	0.00759997	0.00760285	0.532977	0.00774617	5.26174e-09	3.79496e-17	0.997671	0.00232946
gran	15:101723499_C_T	23521	--	NEU	PU1	15:101747884:101748516	15:101716797_G_A	4037	--	4037	15	100748018	102471267	1.68775	15.1742	22.3049	16.8271	0.00757296	0.00757517	0.534557	0.00758181	1.5751e-11	1.13381e-05	0.999929	5.92583e-05
gran	15:42233673_T_A	19321	--	NEU	PU1	15:41708724:41710128	15:41676817_G_T	2909	--	2908	15	40710723	42709998	9.12235	26.5484	26.0974	35.6708	0.00756962	0.00757544	0.00757645	0.534567	4.1806e-14	1.54746e-06	9.85782e-07	0.999997
gran	17:16168784_C_T	19208	--	NEU	PU1	17:16170890:16171972	17:16214254_C_T	2547	--	2545	17	15173221	17171787	46.9284	45.879	95.5334	92.8043	0.00757964	0.00758761	0.533914	0.00764066	1.10375e-23	3.86879e-24	0.999067	0.000933256
gran	17:38163295_T_C	19640	--	NEU	PU1	17:38123514:38124163	17:38127112_G_A	2720	--	2720	17	37125922	39124046	16.1997	537.855	550.759	554.055	0.00758124	0.00758206	0.00760944	0.534181	3.66728e-236	1.30741e-09	0.000527394	0.999473
gran	17:41172481_G_T	18359	--	NEU	PU1	17:41393469:41394103	17:41326508_A_G	2308	--	2306	17	40393736	42393494	25.5303	6.28336	34.0802	31.8097	0.00758582	0.00758293	0.533544	0.0076796	2.74801e-06	1.20226e-14	0.998513	0.00148398
gran	17:41172481_G_T	18327	--	NEU	PU1	17:41465399:41467268	17:41172481_G_T	2291	--	2289	17	40465616	42466043	4.2998	6.2905	13.8687	10.5803	0.00757588	0.00757765	0.53421	0.00761696	9.90304e-07	7.25137e-06	0.999459	0.000531759
gran	17:57825572_A_C	15977	--	NEU	PU1	17:57868131:57868816	17:57946179_G_A	1584	--	1583	17	56868856	58867300	8.71593	28.2899	40.7748	36.9891	0.00757504	0.00757506	0.534357	0.00759299	1.6921e-16	5.36174e-08	0.999678	0.000322361
gran	19:18516307_CA_C	22924	--	NEU	PU1	19:18512363:18514051	19:18512817_TAGAAAAAAA_T	3234	--	3234	19	17512412	19514029	32.8532	12.0819	49.7229	44.9061	0.00757436	0.00757269	0.534518	0.00758801	6.68187e-10	6.36728e-19	0.999885	0.000114869
gran	2:160569276_C_T	21293	--	NEU	PU1	2:160552420:160553131	2:160484974_G_A	4020	--	4019	2	159552465	161552986	8.74219	15.164	28.3635	23.8904	0.00757564	0.00757668	0.534434	0.00759227	4.26616e-11	2.62451e-08	0.999838	0.000162102
gran	2:218999982_G_A	19440	--	NEU	PU1	2:218960511:218960911	2:218951245_C_T	2970	--	2968	2	217960513	219960543	9.67954	14.2656	20.568	23.9451	0.00757948	0.00757626	0.00761237	0.534262	9.04116e-09	8.86592e-07	0.000486298	0.999513
gran	4:705074_C_T	20058	--	NEU	PU1	4:680897:681603	4:718590_C_T	3240	--	3239	4	11355	1680473	15.5406	12.5099	33.4771	27.9972	0.00757528	0.00757569	0.534598	0.00758029	2.29954e-10	1.11025e-11	0.999941	5.91226e-05
gran	4:705074_C_T	20186	--	NEU	PU1	4:693129:693684	4:703607_G_A	3258	--	3257	4	11355	1690893	14.9384	12.5043	32.9069	27.3876	0.00757528	0.00757569	0.534598	0.00758029	2.22697e-10	1.95276e-11	0.999943	5.68357e-05
gran	4:705074_C_T	20330	--	NEU	PU1	4:703258:704362	4:703607_G_A	3276	--	3275	4	11355	1704244	19.5199	12.4988	37.4893	31.9635	0.00757528	0.00757569	0.534598	0.00758029	2.22502e-10	1.98683e-13	0.999944	5.64708e-05
gran	4:74959996_A_G	18025	--	NEU	PU1	4:74627937:74628751	4:74594341_C_T	2879	--	2879	4	73628042	75628696	7.54014	177.512	177.01	185.052	0.00757586	0.00757267	0.00757089	0.534574	1.14586e-79	7.52655e-06	4.55512e-06	0.999988
gran	5:131677642_A_G	18372	--	NEU	PU1	5:131690021:131690614	5:131706791_T_C	2785	--	2784	5	130690527	132690433	18.1865	38.2103	47.0991	56.3968	0.00756962	0.00757645	0.00757544	0.534567	3.60189e-19	1.79133e-10	1.29855e-06	0.999999
gran	5:173205225_T_C	24343	--	NEU	PU1	5:173090930:173091625	5:173205225_T_C	4719	--	4718	5	172090998	174090303	18.9424	39.7768	66.7991	58.3154	0.00756962	0.00757645	0.534567	0.00757544	2.32902e-23	2.60515e-14	0.999997	2.9307e-06
gran	5:173205225_T_C	24310	--	NEU	PU1	5:173204806:173206623	5:173205225_T_C	4702	--	4701	5	172205000	174206588	24.9076	39.7804	72.7644	64.2841	0.00756962	0.00757645	0.534567	0.00757544	2.32877e-23	6.70983e-17	0.999997	2.94083e-06
gran	5:173205225_T_C	24287	--	NEU	PU1	5:173213347:173214298	5:173205225_T_C	4706	--	4705	5	172213368	174213844	1.75996	39.7796	48.5623	41.4156	0.00757616	0.00757084	0.534577	0.00757357	6.69032e-23	2.17193e-06	0.999987	1.11566e-05
gran	6:109607556_G_A	18633	--	NEU	PU1	6:109558098:109559425	6:109546577_T_C	2828	--	2828	6	108558280	110559152	3.83119	38.3468	43.995	42.1767	0.00759569	0.00759613	0.532915	0.00774687	5.12816e-20	5.01081e-05	0.997596	0.00235383
gran	6:29923290_G_T	28862	--	NEU	PU1	6:29689301:29689922	6:29688501_A_C	7129	--	7127	6	28689661	30689001	6.70903	77.8835	79.756	84.5925	0.00757591	0.00757386	0.00757959	0.534439	2.12376e-36	1.7285e-05	0.000112511	0.99987
gran	6:29923290_G_T	28969	--	NEU	PU1	6:29855588:29856512	6:29917225_G_A	7195	--	7193	6	28855805	30855907	6.44186	77.8743	80.4189	84.3162	0.00757573	0.00758092	0.00759211	0.534302	2.14348e-36	2.26014e-05	0.000288335	0.999689
gran	6:29923290_G_T	28960	--	NEU	PU1	6:29894527:29895324	6:29819375_C_T	7237	--	7235	6	28894614	30895293	10.9473	77.8685	77.5716	88.8158	0.00756962	0.00757544	0.00757645	0.534567	2.15382e-36	2.49488e-07	1.85414e-07	1
gran	6:29923290_G_T	28952	--	NEU	PU1	6:29932509:29934348	6:29935372_C_T	7262	--	7260	6	28933672	30933975	9.96302	77.8651	82.7089	87.8281	0.00757256	0.00757698	0.00757513	0.534496	2.16217e-36	6.67775e-07	8.47567e-05	0.999915
gran	6:31242174_G_A	37608	--	NEU	PU1	6:30726741:30727244	6:30730482_G_T	9845	--	9842	6	29726761	31726850	2.44451	139.96	139.875	142.405	0.00759571	0.00767297	0.00766938	0.533049	2.33762e-63	0.00124602	0.00114334	0.997611
gran	6:31242174_G_A	36524	--	NEU	PU1	6:30781988:30782574	6:31081205_T_C	9495	--	9492	6	29782010	31780885	2.0807	139.997	139.782	142.077	0.00760892	0.00772426	0.0077021	0.532219	2.25998e-63	0.001806	0.00145312	0.996741
gran	6:31242174_G_A	30457	--	NEU	PU1	6:31324127:31325677	6:31327382_G_T	7711	--	7708	6	30325137	32325562	17.7448	140.205	144.466	157.949	0.00756962	0.00757645	0.00757544	0.534567	1.82364e-63	2.78616e-10	1.9755e-08	1
gran	6:31242174_G_A	30457	--	NEU	PU1	6:31325693:31326545	6:31326011_C_T	7713	--	7710	6	30326804	32326165	0.896736	140.204	139.574	141.101	0.00766753	0.00807274	0.00786908	0.527957	1.85336e-63	0.00617872	0.00320489	0.990616
gran	6:32590953_T_C	38054	--	NEU	PU1	6:32441230:32441869	6:32591106_T_C	6547	--	6537	6	31441349	33441648	9.75232	133.35	132.797	143.103	0.00756962	0.00757544	0.00757645	0.534567	1.72874e-60	8.24189e-07	4.74185e-07	0.999999
gran	6:32590953_T_C	37770	--	NEU	PU1	6:32497307:32498493	6:32450089_G_T	6342	--	6332	6	31497342	33496714	31.7025	133.382	173.218	164.879	0.00756962	0.00757645	0.534567	0.00757544	4.9188e-64	7.09916e-20	0.999997	3.38748e-06
gran	6:32590953_T_C	37897	--	NEU	PU1	6:32504118:32504713	6:32429327_C_T	6329	--	6319	6	31504194	33504471	18.7687	133.384	151.776	152.153	0.00767376	0.00767516	0.00841247	0.526997	1.69987e-60	1.01723e-10	0.0108325	0.989168
gran	6:32590953_T_C	38210	--	NEU	PU1	6:32556890:32557905	6:32561229_A_G	6379	--	6369	6	31556922	33557741	9.0216	133.376	149.886	142.296	0.00756962	0.00757645	0.534567	0.00757544	9.42598e-64	9.57937e-10	0.999993	7.15963e-06
gran	6:32590953_T_C	38396	--	NEU	PU1	6:32590633:32591202	6:32590722_G_T	6399	--	6389	6	31590898	33590471	7.65974	133.373	135.639	141.033	0.00757573	0.00757589	0.00758316	0.534548	1.69091e-60	6.6809e-06	6.44808e-05	0.999929
gran	6:32590953_T_C	39080	--	NEU	PU1	6:32710171:32710557	6:32603798_A_T	6530	--	6520	6	31710968	33710284	6.08101	133.353	138.219	139.434	0.00761851	0.00761781	0.00790422	0.531428	1.73794e-60	3.26224e-05	0.00439552	0.995572
gran	6:42515791_C_T	21160	--	NEU	PU1	6:42501558:42502463	6:42515791_C_T	3004	--	3002	6	41502669	43501833	8.98382	8.18312	22.4296	17.1158	0.00757196	0.00757696	0.534488	0.00757534	2.0502e-08	9.21176e-09	0.99993	6.97701e-05
gran	6:87837958_TATG_T	22523	--	NEU	PU1	6:87811942:87812548	6:87909703_G_C	4039	--	4038	6	86813722	88809225	12.647	22.0345	37.1149	34.6796	0.00758808	0.00758653	0.533753	0.00766533	3.35702e-13	4.00697e-09	0.998744	0.00125601
gran	6:87837958_TATG_T	22561	--	NEU	PU1	6:87820207:87820748	6:87833315_T_G	4039	--	4038	6	86820340	88819796	27.6721	22.0345	52.4061	49.7041	0.00758619	0.00757951	0.533912	0.00764086	2.5722e-13	9.15268e-16	0.999041	0.000958982
gran	7:28724374_G_T	22864	--	NEU	PU1	7:28280119:28280551	7:28277107_C_G	4248	--	4247	7	27281125	29280223	1.40946	161.418	161.046	162.827	0.00763092	0.00786535	0.00779579	0.530424	1.12852e-72	0.00360043	0.00246193	0.993938
gran	7:28724374_G_T	23277	--	NEU	PU1	7:28708635:28709654	7:28724374_G_T	4459	--	4459	7	27709569	29709589	1.08598	161.369	171.088	161.894	0.00756962	0.00757645	0.534567	0.00757544	2.08939e-76	8.52012e-07	0.999998	1.44047e-06
gran	7:28724374_G_T	23338	--	NEU	PU1	7:28723365:28726479	7:28724374_G_T	4458	--	4458	7	27723870	29726287	5.14914	161.369	174.603	166.236	0.00756962	0.00757645	0.534567	0.00757544	3.61493e-76	2.53523e-08	0.999997	3.2937e-06
gran	8:10706411_C_G	30813	--	NEU	PU1	8:10489194:10489832	8:10464885_T_C	5643	--	5642	8	9489417	11489579	3.52873	15.9295	18.6319	19.4582	0.00764291	0.00767503	0.00807408	0.529678	1.73017e-09	0.000422197	0.00662425	0.992954
gran	8:142338776_T_C	24331	--	NEU	PU1	8:142333621:142334125	8:142328719_G_T	3942	--	3942	8	141333708	143334112	5.04942	20.6482	32.5545	25.5294	0.00756992	0.0075764	0.53457	0.00757634	1.60614e-14	9.56367e-08	0.999987	1.26037e-05
gran	8:142338776_T_C	24329	--	NEU	PU1	8:142337025:142338054	8:142328719_G_T	3943	--	3943	8	141337280	143336546	33.2084	20.648	60.752	53.681	0.0075764	0.00756992	0.53457	0.00757634	1.54683e-14	5.42159e-20	0.999988	1.20387e-05
gran	8:8919136_G_A	18154	--	NEU	PU1	8:8085269:8086396	8:8088933_T_C	3086	--	3076	8	7110629	9086392	41.9943	14.4334	61.1849	56.3995	0.00757436	0.00757269	0.534518	0.00758801	6.5612e-11	7.03626e-23	0.999881	0.000118538
gran	8:8919136_G_A	20768	--	NEU	PU1	8:8308345:8309035	8:8378992_T_C	3878	--	3870	8	7734332	9307623	4.54098	14.2064	18.9187	18.7472	0.00770515	0.00771187	0.524915	0.00864529	8.25092e-09	0.000130178	0.986187	0.0136828
gran	9:115918552_G_A	22412	--	NEU	PU1	9:115918200:115918955	9:115918552_G_A	4021	--	4019	9	114918588	116918829	1.50367	5.26604	14.4159	6.21677	0.00756962	0.00757645	0.534567	0.00757544	3.49425e-08	1.50566e-06	0.999994	3.89551e-06
gran_p_myeloid_wbc	11:122514403_C_T	22290	--	NEU	PU1	11:122518061:122519115	11:122500846_C_A	3737	--	3735	11	121518902	123519043	19.2136	22.4341	45.9982	41.6341	0.00757414	0.00756942	0.534507	0.00758456	3.30271e-14	8.26499e-13	0.999819	0.000180544
gran_p_myeloid_wbc	11:306920_T_A	13968	--	NEU	PU1	11:191517:192873	11:198062_C_G	2105	--	2104	11	179626	1162482	7.61276	103.891	103.921	111.503	0.00757586	0.00757089	0.00757267	0.534574	1.07708e-47	6.99766e-06	7.21118e-06	0.999986
gran_p_myeloid_wbc	11:306920_T_A	15528	--	NEU	PU1	11:307800:309005	11:305619_T_C	2345	--	2344	11	179626	1308245	18.2663	103.783	129.393	121.774	0.00756962	0.00757645	0.534567	0.00757544	7.75266e-51	1.06944e-13	0.999993	6.95889e-06
gran_p_myeloid_wbc	11:306920_T_A	15705	--	NEU	PU1	11:320541:321183	11:305619_T_C	2371	--	2370	11	179626	1321098	12.9931	103.772	124.078	116.502	0.00756962	0.00757645	0.534567	0.00757544	8.08402e-51	2.15114e-11	0.999993	7.26969e-06
gran_p_myeloid_wbc	11:306920_T_A	15771	--	NEU	PU1	11:325662:326426	11:326718_G_A	2389	--	2388	11	179626	1326298	32.3189	103.764	111.791	136.083	0.00756962	0.00757645	0.00757544	0.534567	1.22149e-47	1.30478e-16	3.99683e-13	1
gran_p_myeloid_wbc	1:150584103_G_T	16823	--	NEU	PU1	1:150761685:150762380	1:150723747_T_C	2224	--	2223	1	149771869	151762108	39.459	101.515	105.425	140.974	0.00756962	0.00757645	0.00757544	0.534567	1.15816e-46	1.03432e-19	5.15971e-18	1
gran_p_myeloid_wbc	11:61580635_C_T	20107	--	NEU	PU1	11:61582235:61583096	11:61556039_A_C	2625	--	2625	11	60583821	62573481	3.33597	26.8288	34.4096	30.1489	0.00757351	0.00757084	0.534474	0.00758662	4.53079e-16	7.22452e-06	0.999793	0.00020027
gran_p_myeloid_wbc	1:162212765_C_T	21606	--	NEU	PU1	1:162206096:162206930	1:162212765_C_T	4094	--	4094	1	161207144	163206682	1.42737	9.36467	17.2459	10.6762	0.0075756	0.00757309	0.534604	0.00757864	1.91186e-09	5.35101e-06	0.999975	1.98775e-05
gran_p_myeloid_wbc	12:10581591_A_G	22955	--	NEU	PU1	12:10559241:10559868	12:10573094_C_G	4266	--	4264	12	9560924	11558877	5.53966	28.8286	33.6227	34.3682	0.00764658	0.00765339	0.0081267	0.529485	4.32868e-15	5.63648e-05	0.0072293	0.992714
gran_p_myeloid_wbc	12:116839021_C_T	22272	--	NEU	PU1	12:116838467:116839320	12:116839021_C_T	3691	--	3690	12	115838544	117838929	7.15416	6.35432	19.8841	13.398	0.00757084	0.00757616	0.534577	0.00757357	4.19336e-08	1.88582e-08	0.999978	2.15969e-05
gran_p_myeloid_wbc	1:22322512_A_G	23126	--	NEU	PU1	1:22345048:22346296	1:22345647_C_T	3899	--	3897	1	21346175	23345510	38.0052	8.01265	49.6036	46.0099	0.00757636	0.00757758	0.534325	0.00760788	1.3013e-07	1.22702e-20	0.999609	0.000391352
gran_p_myeloid_wbc	1:227173892_T_A	21666	--	NEU	PU1	1:227164509:227164918	1:227172903_G_A	4042	--	4038	1	226166027	228164114	14.3662	14.8122	32.1192	29.1748	0.00757885	0.0075864	0.534036	0.00763231	2.76471e-10	4.32321e-10	0.999248	0.000751661
gran_p_myeloid_wbc	1:227173892_T_A	21640	--	NEU	PU1	1:227177210:227177667	1:227173477_G_C	4049	--	4047	1	226179585	228177545	16.9644	14.81	37.8528	31.6931	0.00757316	0.00757541	0.53459	0.00757958	1.20094e-11	1.39321e-12	0.99997	2.99569e-05
gran_p_myeloid_wbc	12:6493351_A_G	22747	--	NEU	PU1	12:6441609:6442829	12:6442346_A_G	3722	--	3720	12	5441737	7441777	41.4986	45.6998	54.4057	87.1985	0.00756962	0.00757645	0.00757544	0.534567	2.01322e-22	1.34534e-20	8.12287e-17	1
gran_p_myeloid_wbc	1:27104612_T_C	18032	--	NEU	PU1	1:26645031:26645508	1:26618829_C_T	2442	--	2441	1	25663071	27641687	6.07911	16.5818	25.2135	22.6572	0.00758405	0.00757769	0.533786	0.00766137	6.95187e-11	2.52926e-06	0.998885	0.00111246
gran_p_myeloid_wbc	12:8208244_C_T	22359	--	NEU	PU1	12:8210312:8210918	12:8208244_C_T	3546	--	3544	12	7241055	9210755	5.58487	8.29602	20.1999	13.7486	0.00757616	0.00757084	0.534577	0.00757357	6.37085e-09	9.57917e-08	0.999978	2.23612e-05
gran_p_myeloid_wbc	1:36943916_C_G	18385	--	NEU	PU1	1:36924227:36924948	1:36876703_C_G	2546	--	2546	1	35925861	37924400	12.915	14.4624	22.2043	27.3774	0.00757256	0.00757698	0.00757513	0.534496	7.41864e-09	3.48805e-08	8.03073e-05	0.99992
gran_p_myeloid_wbc	14:35600022_T_A	21486	--	NEU	PU1	14:35590479:35593012	14:35539882_A_T	3703	--	3703	14	34590846	36592175	6.19562	10.2471	19.2416	16.4391	0.0075802	0.00758597	0.533923	0.00763631	3.06205e-08	1.7615e-06	0.999131	0.000866744
gran_p_myeloid_wbc	14:69900790_C_A	22182	--	NEU	PU1	14:69906284:69906977	14:69825614_G_A	4248	--	4248	14	68906285	70906654	2.11422	7.89545	16.2028	9.93409	0.00757541	0.00757316	0.53459	0.00757958	1.07837e-08	3.49457e-06	0.99997	2.68614e-05
gran_p_myeloid_wbc	15:101716797_G_A	23527	--	NEU	PU1	15:101747884:101748516	15:101716797_G_A	4037	--	4037	15	100748018	102471267	1.68775	24.8877	32.3352	26.5351	0.00757548	0.00757391	0.534588	0.00758004	6.93999e-16	8.25834e-06	0.999949	4.29218e-05
gran_p_myeloid_wbc	15:75139426_A_G	16619	--	NEU	PU1	15:75082102:75083034	15:75065644_G_C	2355	--	2351	15	74082229	76083019	28.2728	19.5745	44.2574	47.8472	0.00757636	0.00757758	0.00760788	0.534325	4.47104e-11	7.46196e-15	0.000392889	0.999607
gran_p_myeloid_wbc	15:86122779_T_C	23811	--	NEU	PU1	15:86113477:86114214	15:86184974_T_C	4414	--	4412	15	85113490	87112948	13.6754	8.90733	26.6314	22.5718	0.00757744	0.0075752	0.534431	0.00759568	3.34819e-08	2.84414e-10	0.999755	0.000245199
gran_p_myeloid_wbc	16:85936389_T_TGGTGGCTGCA	33161	--	NEU	PU1	16:85763229:85764243	16:85792967_A_G	6000	--	6000	16	84764241	86764018	0.556482	403.973	404.506	404.529	0.00781681	0.00844417	0.00898471	0.516634	5.31556e-178	0.00912966	0.0165572	0.974313
gran_p_myeloid_wbc	16:85936389_T_TGGTGGCTGCA	33264	--	NEU	PU1	16:85792091:85793764	16:85792967_A_G	6009	--	6009	16	84792291	86793676	15.3806	403.971	403.21	419.352	0.00756962	0.00757544	0.00757645	0.534567	5.1129e-178	2.96283e-09	1.38386e-09	1
gran_p_myeloid_wbc	17:16168784_C_T	19207	--	NEU	PU1	17:16170890:16171972	17:16214254_C_T	2547	--	2545	17	15173221	17171787	46.9284	37.9602	89.2358	84.8719	0.00757414	0.00756942	0.534507	0.00758456	5.98966e-21	7.62652e-25	0.999819	0.000180579
gran_p_myeloid_wbc	17:38163567_G_A	19641	--	NEU	PU1	17:38123514:38124163	17:38127112_G_A	2720	--	2720	17	37125922	39124046	16.1997	288.123	301.021	304.322	0.00758124	0.00758206	0.00760944	0.534181	1.05145e-127	1.30741e-09	0.000524592	0.999475
gran_p_myeloid_wbc	17:56358429_C_T	18011	--	NEU	PU1	17:56769600:56770436	17:57103140_T_C	2515	--	2514	17	55769841	57769998	9.5163	93.7424	93.3763	103.259	0.00756962	0.00757544	0.00757645	0.534567	2.74947e-43	1.04358e-06	7.23691e-07	0.999998
gran_p_myeloid_wbc	17:56358429_C_T	16051	--	NEU	PU1	17:57183809:57184658	17:57071892_A_G	2162	--	2161	17	56184071	58184540	4.58696	93.8937	94.8884	98.4807	0.0075811	0.00759089	0.00760014	0.534186	2.36743e-43	0.000144637	0.000391553	0.999464
gran_p_myeloid_wbc	19:18513594_T_C	22927	--	NEU	PU1	19:18512363:18514051	19:18512817_TAGAAAAAAA_T	3234	--	3234	19	17512412	19514029	32.8532	53.1982	94.1449	85.4318	0.00756962	0.00757645	0.534567	0.00757544	3.40746e-29	2.33646e-20	0.999998	2.32997e-06
gran_p_myeloid_wbc	19:44153100_A_G	26194	--	NEU	PU1	19:44281174:44282352	19:44282529_C_A	4045	--	4045	19	43281516	45279340	1.9355	69.9268	72.9095	71.862	0.00763544	0.0076829	0.530306	0.00798237	2.14828e-33	0.00072948	0.994022	0.0052488
gran_p_myeloid_wbc	2:160518289_CT_C	21275	--	NEU	PU1	2:160552420:160553131	2:160484974_G_A	4020	--	4019	2	159552465	161552986	8.74219	46.3161	60.0106	55.0409	0.00757378	0.00757892	0.534513	0.00758573	7.6864e-25	1.6002e-08	0.999901	9.85518e-05
gran_p_myeloid_wbc	2:225766163_G_A	21157	--	NEU	PU1	2:225741220:225741643	2:225727663_C_T	3762	--	3762	2	224743373	226741400	11.5914	15.3421	32.6872	26.8787	0.00757634	0.0075745	0.53457	0.00758076	9.76499e-12	4.15396e-10	0.999957	4.25701e-05
gran_p_myeloid_wbc	2:225766163_G_A	21186	--	NEU	PU1	2:225758907:225759575	2:225727663_C_T	3805	--	3805	2	224761266	226758162	6.49813	15.3307	27.4887	21.7797	0.00757634	0.0075745	0.53457	0.00758076	1.08478e-11	7.4333e-08	0.999953	4.70205e-05
gran_p_myeloid_wbc	2:225766163_G_A	21194	--	NEU	PU1	2:225797230:225797658	2:225766163_G_A	3843	--	3843	2	224799485	226796483	12.1817	15.3208	30.989	27.4971	0.00757863	0.0075727	0.534335	0.00760279	9.63135e-11	2.22148e-09	0.999567	0.000432979
gran_p_myeloid_wbc	2:225766163_G_A	21237	--	NEU	PU1	2:225811395:225812103	2:225727663_C_T	3866	--	3866	2	224811482	226811827	10.1519	15.3148	31.1953	25.4147	0.00757634	0.0075745	0.53457	0.00758076	1.0289e-11	1.79681e-09	0.999956	4.37732e-05
gran_p_myeloid_wbc	2:225766163_G_A	21245	--	NEU	PU1	2:225813326:225814089	2:225727663_C_T	3863	--	3863	2	224813509	226813902	11.8014	15.3156	32.9038	27.0618	0.00757634	0.0075745	0.53457	0.00758076	9.7e-12	3.25741e-10	0.999959	4.11653e-05
gran_p_myeloid_wbc	2:225766163_G_A	21237	--	NEU	PU1	2:225823459:225824032	2:225767821_C_A	3859	--	3859	2	224824002	226821586	11.9042	15.3166	33.0454	27.1639	0.00757634	0.0075745	0.53457	0.00758076	9.33127e-12	2.83021e-10	0.99996	3.95726e-05
gran_p_myeloid_wbc	2:225766163_G_A	21172	--	NEU	PU1	2:225890573:225891213	2:225766163_G_A	3821	--	3821	2	224890840	226890684	2.14556	15.3265	23.1384	17.4229	0.00757548	0.00757391	0.534588	0.00758004	1.08212e-11	5.73598e-06	0.999948	4.67075e-05
gran_p_myeloid_wbc	3:46378254_GT_G	21171	--	NEU	PU1	3:46183338:46183741	3:46178538_A_G	4113	--	4112	3	45183414	47183239	5.6747	46.1061	53.3113	51.7804	0.0076044	0.00759976	0.532361	0.00780768	2.91842e-23	1.05688e-05	0.996827	0.00316267
gran_p_myeloid_wbc	3:46378254_GT_G	20524	--	NEU	PU1	3:46249422:46250830	3:46205686_C_T	3871	--	3870	3	45249923	47247214	1.98717	46.1668	46.5078	48.1539	0.00762207	0.00775077	0.00780424	0.53112	1.273e-22	0.00199095	0.00281925	0.99519
gran_p_myeloid_wbc	3:46378254_GT_G	20421	--	NEU	PU1	3:46263830:46264919	3:46222236_C_T	3841	--	3840	3	45264179	47262246	3.80554	46.1746	52.645	49.9787	0.00758568	0.00758636	0.533869	0.00764524	8.73786e-24	2.19823e-05	0.998984	0.000994342
gran_p_myeloid_wbc	3:46378254_GT_G	20371	--	NEU	PU1	3:46277572:46278377	3:46263244_C_T	3821	--	3818	3	45278332	47277885	5.05921	46.1803	54.5152	51.2369	0.00758124	0.00758206	0.534181	0.00760944	4.7136e-24	3.40459e-06	0.99946	0.000536638
gran_p_myeloid_wbc	3:46378254_GT_G	20322	--	NEU	PU1	3:46283515:46284140	3:46222236_C_T	3809	--	3801	3	45283980	47282303	4.30359	46.1848	52.639	50.4875	0.00759494	0.00759557	0.533371	0.00769835	1.44866e-23	2.23753e-05	0.998302	0.00167592
gran_p_myeloid_wbc	4:719715_A_G	20019	--	NEU	PU1	4:680897:681603	4:718590_C_T	3240	--	3239	4	11355	1680473	15.5406	13.7533	34.9155	29.2305	0.0075745	0.00757634	0.53457	0.00758076	5.45684e-11	9.13733e-12	0.999952	4.81629e-05
gran_p_myeloid_wbc	4:719715_A_G	20147	--	NEU	PU1	4:693129:693684	4:703607_G_A	3258	--	3257	4	11355	1690893	14.9384	13.7478	34.3341	28.6212	0.0075745	0.00757634	0.53457	0.00758076	5.34417e-11	1.62522e-11	0.999953	4.68383e-05
gran_p_myeloid_wbc	4:719715_A_G	20291	--	NEU	PU1	4:703258:704362	4:703607_G_A	3276	--	3275	4	11355	1704244	19.5199	13.7423	38.9148	33.1972	0.0075745	0.00757634	0.53457	0.00758076	5.34838e-11	1.65633e-13	0.999953	4.66195e-05
gran_p_myeloid_wbc	4:74959996_A_G	18071	--	NEU	PU1	4:74627937:74628751	4:74594341_C_T	2879	--	2879	4	73628042	75628696	7.54014	75.2358	74.7713	82.7759	0.00757586	0.00757267	0.00757089	0.534574	2.99872e-35	7.52655e-06	4.72906e-06	0.999988
gran_p_myeloid_wbc	6:31234494_T_C	36083	--	NEU	PU1	6:30806097:30806936	6:30822413_C_T	9268	--	9265	6	29806107	31805913	5.72858	58.6534	59.7674	64.3819	0.00757865	0.00757912	0.00758915	0.534447	4.77282e-28	4.61045e-05	0.000140654	0.999813
gran_p_myeloid_wbc	6:31234494_T_C	29992	--	NEU	PU1	6:31238365:31241470	6:31305731_A_G	7499	--	7496	6	30238559	32240875	13.5443	58.8652	65.8762	72.4095	0.00757616	0.00757084	0.00757357	0.534577	3.85997e-28	1.85745e-08	2.06007e-05	0.999979
gran_p_myeloid_wbc	6:31234494_T_C	30383	--	NEU	PU1	6:31324127:31325677	6:31327382_G_T	7711	--	7708	6	30325137	32325562	17.7448	58.8373	61.254	76.5821	0.00756962	0.00757645	0.00757544	0.534567	3.96586e-28	2.78616e-10	3.12224e-09	1
gran_p_myeloid_wbc	6:32612982_T_A	37773	--	NEU	PU1	6:32497307:32498493	6:32450089_G_T	6342	--	6334	6	31497342	33496714	31.7022	31.3269	52.8326	63.0291	0.00756962	0.00757645	0.00757544	0.534567	3.51533e-16	2.41757e-16	5.28613e-07	0.999999
gran_p_myeloid_wbc	6:32612982_T_A	37900	--	NEU	PU1	6:32504118:32504713	6:32429327_C_T	6329	--	6321	6	31504194	33504471	18.7684	31.3227	52.4974	50.0901	0.00759378	0.00758991	0.533581	0.00767201	3.1944e-17	9.04532e-12	0.998707	0.00129319
gran_p_myeloid_wbc	6:32612982_T_A	39083	--	NEU	PU1	6:32710171:32710557	6:32603798_A_T	6530	--	6522	6	31710968	33710284	6.08071	27.4664	32.4236	33.5471	0.00762392	0.00762078	0.00793165	0.531178	1.68396e-14	3.26465e-05	0.00483174	0.995136
gran_p_myeloid_wbc	6:41978609_ATCT_A	21166	--	NEU	PU1	6:42501558:42502463	6:42515791_C_T	3004	--	3002	6	41502669	43501833	8.98382	44.1002	43.7148	53.0841	0.00756962	0.00757544	0.00757645	0.534567	9.96725e-22	1.77738e-06	1.20903e-06	0.999997
gran_p_myeloid_wbc	6:87837958_TATG_T	22525	--	NEU	PU1	6:87811942:87812548	6:87909703_G_C	4039	--	4038	6	86813722	88809225	12.647	18.8272	34.372	31.471	0.00758315	0.00758201	0.534072	0.00763427	5.21037e-12	2.51673e-09	0.999215	0.000785134
gran_p_myeloid_wbc	6:87837958_TATG_T	22563	--	NEU	PU1	6:87820207:87820748	6:87833315_T_G	4039	--	4038	6	86820340	88819796	27.6721	18.8272	49.4905	46.4958	0.00758192	0.00758112	0.534031	0.00763129	4.74579e-12	6.83867e-16	0.999285	0.000714737
gran_p_myeloid_wbc	7:28724374_G_T	22858	--	NEU	PU1	7:28280119:28280551	7:28277107_C_G	4248	--	4247	7	27281125	29280223	1.40946	95.5783	95.2301	96.9877	0.00763377	0.00787338	0.00779934	0.530224	4.43113e-44	0.00360522	0.00252124	0.993874
gran_p_myeloid_wbc	7:28724374_G_T	23281	--	NEU	PU1	7:28708635:28709654	7:28724374_G_T	4459	--	4459	7	27709569	29709589	1.08598	95.5296	105.181	96.0548	0.00756962	0.00757645	0.534567	0.00757544	8.77488e-48	9.11927e-07	0.999998	1.54177e-06
gran_p_myeloid_wbc	7:28724374_G_T	23344	--	NEU	PU1	7:28723365:28726479	7:28724374_G_T	4458	--	4458	7	27723870	29726287	5.14914	95.5298	108.695	100.397	0.00756962	0.00757645	0.534567	0.00757544	1.51918e-47	2.71531e-08	0.999996	3.52766e-06
gran_p_myeloid_wbc	8:6906040_A_G	29606	--	NEU	PU1	8:6698084:6698620	8:6698630_T_C	5283	--	5280	8	5698444	7282754	32.8519	43.963	61.2033	76.815	0.00756962	0.00757645	0.00757544	0.534567	1.14331e-21	7.65705e-17	2.35145e-09	1
gran_p_myeloid_wbc	8:6906040_A_G	25317	--	NEU	PU1	8:6899696:6900129	8:6904195_A_C	4217	--	4214	8	5899770	7798294	7.73754	44.1886	51.8243	51.926	0.00772247	0.00771456	0.00874342	0.524096	9.35507e-22	6.32524e-06	0.0148456	0.985148
gran_p_myeloid_wbc	9:113912553_A_G	23547	--	NEU	PU1	9:113836519:113837172	9:113915529_T_C	4770	--	4770	9	112836601	114836428	7.50569	484.695	496.445	492.196	0.00757351	0.00757084	0.534474	0.00758662	6.42107e-215	1.11696e-07	0.999797	0.000202532
gran_p_myeloid_wbc	9:113912553_A_G	23538	--	NEU	PU1	9:113837969:113839340	9:113924517_C_A	4770	--	4769	9	112838669	114839327	4.20744	484.695	489.253	488.902	0.00767894	0.00769146	0.526582	0.00843658	3.20856e-213	0.000151394	0.988693	0.0111553
gran_p_myeloid_wbc	9:113912553_A_G	23442	--	NEU	PU1	9:113856709:113857234	9:113945046_A_G	4760	--	4760	9	112857601	114856735	2.18112	484.697	488.775	486.877	0.00759456	0.00761386	0.532936	0.00773339	6.72321e-214	0.000241329	0.997589	0.00216961
gran_p_myeloid_wbc	9:113912553_A_G	23389	--	NEU	PU1	9:113925720:113926723	9:113945046_A_G	4740	--	4740	9	112925906	114926382	2.28865	484.701	489.443	486.989	0.00759404	0.00759567	0.533481	0.00766644	3.83963e-214	0.000124005	0.998643	0.00123315
gran_p_myeloid_wbc	9:113912553_A_G	23169	--	NEU	PU1	9:114016019:114016710	9:113896438_T_A	4691	--	4691	9	113016399	115016697	11.0109	484.711	494.152	495.722	0.00760957	0.00760311	0.00779498	0.532406	4.42879e-213	2.35209e-07	0.00303473	0.996965
gran_p_myeloid_wbc	9:127009395_C_T	20461	--	NEU	PU1	9:126983477:126984913	9:126985334_A_C	2874	--	2873	9	125983554	127984876	7.03309	21.873	27.9666	28.906	0.00762888	0.00763399	0.00801499	0.530417	4.5291e-12	1.26233e-05	0.00587185	0.994116
gran_p_myeloid_wbc	9:127009395_C_T	20451	--	NEU	PU1	9:126985203:126986234	9:126991120_C_T	2874	--	2873	9	125986335	127985834	12.1636	21.873	38.9225	34.009	0.00757626	0.00757507	0.53453	0.00757722	3.39018e-14	5.58287e-10	0.999896	0.00010414
mono	1:101106534_G_A	21297	--	NEU	PU1	1:101092548:101093111	1:101122755_T_C	3659	--	3659	1	100092765	102092900	13.1873	25.0541	42.5768	38.228	0.00757329	0.00756937	0.534538	0.00758819	2.44077e-15	3.47527e-10	0.999817	0.000183408
mono	11:122520060_AC_A	22296	--	NEU	PU1	11:122518061:122519115	11:122500846_C_A	3737	--	3735	11	121518902	123519043	19.2136	74.3407	75.7238	93.5542	0.00756962	0.00757645	0.00757544	0.534567	7.33382e-35	6.41387e-11	2.55708e-10	1
mono	1:150584103_G_T	11792	--	NEU	PU1	1:150148799:150149243	1:150008818_T_C	1673	--	1618	1	149652811	151144891	1.00899	131.363	130.982	132.372	0.00766463	0.00803129	0.0079099	0.528128	1.28068e-59	0.0054944	0.00369515	0.99081
mono	1:150584103_G_T	16832	--	NEU	PU1	1:150761685:150762380	1:150723747_T_C	2224	--	2223	1	149771869	151762108	39.459	131.046	134.975	170.505	0.00756962	0.00757645	0.00757544	0.534567	1.73239e-59	1.03432e-19	5.261e-18	1
mono	1:162219739_A_G	21610	--	NEU	PU1	1:162206096:162206930	1:162212765_C_T	4094	--	4094	1	161207144	163206682	1.42737	6.39115	14.2059	7.70234	0.00757491	0.00757281	0.534603	0.00757904	3.99644e-08	5.71866e-06	0.999972	2.1237e-05
mono	12:10610991_T_C	22949	--	NEU	PU1	12:10559241:10559868	12:10573094_C_G	4266	--	4264	12	9560924	11558877	5.53966	18.9954	28.1877	24.5291	0.00757956	0.00757323	0.534296	0.00759984	2.06914e-12	1.44274e-06	0.999632	0.000366398
mono	12:116839021_C_T	22274	--	NEU	PU1	12:116838467:116839320	12:116839021_C_T	3691	--	3690	12	115838544	117838929	7.15416	11.5469	25.7224	18.511	0.00756962	0.00757645	0.534567	0.00757544	1.22174e-10	9.8878e-09	0.99999	1.04594e-05
mono	12:6511657_G_A	22757	--	NEU	PU1	12:6441609:6442829	12:6442346_A_G	3722	--	3720	12	5441737	7441777	41.4986	44.3143	63.6119	85.813	0.00756962	0.00757645	0.00757544	0.534567	8.04642e-22	1.34534e-20	3.23304e-12	1
mono	1:26653972_CA_C	18048	--	NEU	PU1	1:26645031:26645508	1:26618829_C_T	2442	--	2441	1	25663071	27641687	6.07911	11.117	19.8637	17.1915	0.00758886	0.00758804	0.533902	0.0076503	1.46459e-08	2.25744e-06	0.999009	0.000989188
mono	13:110026928_T_C	26254	--	NEU	PU1	13:110789936:110791449	13:110813308_G_A	5132	--	5129	13	109790422	111790684	14.6241	12.0387	29.4617	26.6604	0.00758597	0.0075802	0.533923	0.00763631	5.10833e-09	3.84689e-10	0.999132	0.000867899
mono	13:110026928_T_C	26199	--	NEU	PU1	13:110812699:110814180	13:110814923_A_G	5121	--	5118	13	109813010	111813824	8.04754	12.0376	23.0851	20.0823	0.00758112	0.00758192	0.534031	0.00763129	4.1797e-09	2.25969e-07	0.999291	0.000708991
mono	15:75201736_CT_C	16611	--	NEU	PU1	15:75082102:75083034	15:75065644_G_C	2355	--	2351	15	74082229	76083019	28.2728	7.01858	38.4048	35.2827	0.00757927	0.00758242	0.534146	0.00762299	5.64142e-07	3.31892e-16	0.999371	0.000628458
mono	1:62109502_G_T	21755	--	NEU	PU1	1:62106712:62107499	1:62107021_A_G	3557	--	3557	1	61112137	63106767	23.0361	5.38833	34.4539	28.3224	0.00757316	0.00757541	0.53459	0.00757958	1.55787e-07	3.37551e-15	0.999969	3.08119e-05
mono	16:85936389_T_TGGTGGCTGCA	33169	--	NEU	PU1	16:85763229:85764243	16:85792967_A_G	6000	--	6000	16	84764241	86764018	0.556482	320.559	321.092	321.115	0.00781681	0.00844417	0.00898471	0.516634	8.94845e-142	0.00912967	0.0165569	0.974313
mono	16:85936389_T_TGGTGGCTGCA	33274	--	NEU	PU1	16:85792091:85793764	16:85792967_A_G	6009	--	6009	16	84792291	86793676	15.3806	320.557	319.796	335.938	0.00756962	0.00757544	0.00757645	0.534567	8.60727e-142	2.96283e-09	1.38401e-09	1
mono	17:44323046_T_C	15256	--	NEU	PU1	17:44256427:44257441	17:44058928_G_A	3252	--	3247	17	43257270	45256964	3.69007	9.18803	14.4941	12.8768	0.00759865	0.00760589	0.53245	0.00778741	2.89095e-07	7.06624e-05	0.997035	0.00289368
mono	17:44323046_T_C	15309	--	NEU	PU1	17:44363925:44364464	17:44063244_C_T	3316	--	3311	17	43364737	45363546	5.30105	9.16844	15.2948	14.4689	0.00763211	0.00764942	0.529826	0.00808051	6.53706e-07	3.13294e-05	0.993335	0.00663316
mono	17:56358429_C_T	16010	--	NEU	PU1	17:57183809:57184658	17:57071892_A_G	2162	--	2161	17	56184071	58184540	4.58696	54.7537	55.1869	59.3406	0.00757383	0.00758462	0.00759583	0.534359	2.35559e-26	0.000144495	0.00022318	0.999632
mono	17:57885709_C_T	15979	--	NEU	PU1	17:57868131:57868816	17:57946179_G_A	1584	--	1583	17	56868856	58867300	8.71593	54.9608	65.1112	63.6755	0.00761325	0.0076111	0.532105	0.0078335	4.59104e-27	5.56786e-07	0.996509	0.00349089
mono	18:77472436_C_A	20772	--	NEU	PU1	18:77438803:77440237	18:77494143_C_T	3927	--	3926	18	76439130	78015230	19.7476	6.80661	31.0267	26.5347	0.00757668	0.00757564	0.534434	0.00759227	1.79087e-07	4.29352e-13	0.999841	0.000159064
mono	18:77472436_C_A	20704	--	NEU	PU1	18:77442623:77443398	18:77439844_G_T	3918	--	3917	18	76443102	78015230	44.8304	6.80891	57.1154	51.5857	0.00757528	0.00757569	0.534598	0.00758029	6.54723e-08	2.01159e-24	0.999944	5.62485e-05
mono	19:18398628_G_C	22932	--	NEU	PU1	19:18512363:18514051	19:18512817_TAGAAAAAAA_T	3234	--	3234	19	17512412	19514029	32.8532	32.6427	50.9817	65.4959	0.00756962	0.00757645	0.00757544	0.534567	9.43057e-17	7.64716e-17	7.04657e-09	1
mono	19:44281898_G_A	26202	--	NEU	PU1	19:44281174:44282352	19:44282529_C_A	4045	--	4045	19	43281516	45279340	1.9355	70.8597	79.9505	72.6562	0.00756962	0.00757645	0.534567	0.00757544	1.86022e-36	1.59714e-06	0.999989	9.62728e-06
mono	2:136889208_A_G	14695	--	NEU	PU1	2:136880118:136880782	2:136880474_G_A	2910	--	2909	2	135884487	137880306	35.769	60.8368	75.1493	96.6058	0.00756962	0.00757645	0.00757544	0.534567	5.37008e-29	4.14182e-18	6.80748e-12	1
mono	2:219187901_C_T	19430	--	NEU	PU1	2:218960511:218960911	2:218951245_C_T	2970	--	2968	2	217960513	219960543	9.67954	24.0802	34.7441	33.7591	0.00762998	0.00762319	0.530669	0.0079976	1.86151e-13	3.33879e-07	0.994403	0.00559648
mono	2:225753539_A_ATG	21189	--	NEU	PU1	2:225741220:225741643	2:225727663_C_T	3762	--	3762	2	224743373	226741400	11.5914	38.1897	55.9775	49.7192	0.00757616	0.00757084	0.534577	0.00757357	7.49538e-22	2.6666e-10	0.999973	2.71239e-05
mono	2:225753539_A_ATG	21218	--	NEU	PU1	2:225758907:225759575	2:225727663_C_T	3805	--	3805	2	224761266	226758162	6.49813	38.1783	50.7348	44.6233	0.00757541	0.00757316	0.53459	0.00757958	8.702e-22	4.98894e-08	0.999969	3.14359e-05
mono	2:225753539_A_ATG	21192	--	NEU	PU1	2:225792600:225793093	2:225773711_A_G	3838	--	3838	2	224799485	226793068	14.1446	38.1697	54.8924	52.3127	0.00758703	0.00758023	0.533801	0.00764939	2.85552e-20	7.74905e-10	0.998915	0.00108499
mono	2:225753539_A_ATG	21219	--	NEU	PU1	2:225795690:225796208	2:225773711_A_G	3842	--	3842	2	224799485	226795463	24.4179	38.1686	60.0321	62.5865	0.00758405	0.00757769	0.00766137	0.533786	3.76388e-19	3.52476e-13	0.00111457	0.998885
mono	2:225753539_A_ATG	21224	--	NEU	PU1	2:225797230:225797658	2:225766163_G_A	3843	--	3843	2	224799485	226796483	12.1817	38.1684	53.8062	50.3462	0.00757872	0.00757269	0.534335	0.00760304	1.1866e-20	2.28995e-09	0.999553	0.000447042
mono	2:225753539_A_ATG	21267	--	NEU	PU1	2:225811395:225812103	2:225727663_C_T	3866	--	3866	2	224811482	226811827	10.1519	38.1624	54.481	48.2559	0.00757616	0.00757084	0.534577	0.00757357	7.93476e-22	1.15887e-09	0.999972	2.80396e-05
mono	2:225753539_A_ATG	21275	--	NEU	PU1	2:225813326:225814089	2:225727663_C_T	3863	--	3863	2	224813509	226813902	11.8014	38.1632	56.2	49.9019	0.00757616	0.00757084	0.534577	0.00757357	7.40164e-22	2.07875e-10	0.999974	2.60634e-05
mono	2:225753539_A_ATG	21267	--	NEU	PU1	2:225823459:225824032	2:225767821_C_A	3859	--	3859	2	224824002	226821586	11.9042	38.1642	55.9638	50.0242	0.00757634	0.0075745	0.53457	0.00758076	1.03904e-21	2.63684e-10	0.999963	3.73388e-05
mono	2:225753539_A_ATG	21200	--	NEU	PU1	2:225890573:225891213	2:225766163_G_A	3821	--	3821	2	224890840	226890684	2.14556	38.1741	46.2645	40.2721	0.00757634	0.0075745	0.53457	0.00758076	9.79056e-22	4.34206e-06	0.99996	3.54179e-05
mono	22:43559451_G_A	24986	--	NEU	PU1	22:43538663:43539840	22:43539431_A_T	4309	--	4307	22	42538870	44539685	4.17329	36.2714	39.2857	40.4446	0.0076189	0.00763922	0.00792847	0.53115	2.52412e-18	0.000220439	0.00466134	0.995118
mono	3:46298373_G_T	21165	--	NEU	PU1	3:46183338:46183741	3:46178538_A_G	4113	--	4112	3	45183414	47183239	5.6747	44.1403	51.5385	49.8145	0.00759626	0.0075958	0.532843	0.00776587	1.71585e-22	8.70673e-06	0.997399	0.00259258
mono	3:46298373_G_T	20516	--	NEU	PU1	3:46249422:46250830	3:46205686_C_T	3871	--	3870	3	45249923	47247214	1.98717	44.201	44.4144	46.1881	0.00761942	0.00773935	0.00778123	0.531438	9.08466e-22	0.00198751	0.0024737	0.995539
mono	3:46298373_G_T	20412	--	NEU	PU1	3:46263830:46264919	3:46222236_C_T	3841	--	3840	3	45264179	47262246	3.80554	44.2087	50.5452	48.013	0.00758711	0.00758433	0.533787	0.00765478	7.1359e-23	2.51292e-05	0.998836	0.00113858
mono	3:46298373_G_T	20362	--	NEU	PU1	3:46277572:46278377	3:46263244_C_T	3821	--	3818	3	45278332	47277885	5.05921	44.2145	52.32	49.2716	0.00757783	0.00758009	0.53414	0.00761949	4.23142e-23	4.28095e-06	0.99932	0.000676176
mono	3:46298373_G_T	20313	--	NEU	PU1	3:46283515:46284140	3:46222236_C_T	3809	--	3801	3	45283980	47282303	4.30359	44.219	50.6461	48.5217	0.00759323	0.00759221	0.533299	0.00770956	1.06262e-22	2.29798e-05	0.998253	0.00172447
mono	5:131665166_CT_C	18378	--	NEU	PU1	5:131690021:131690614	5:131706791_T_C	2785	--	2784	5	130690527	132690433	18.1865	19.4855	37.7112	37.6717	0.00772432	0.00773032	0.523344	0.00883581	4.81483e-11	1.7663e-10	0.984031	0.0159692
mono	5:173207353_A_G	24355	--	NEU	PU1	5:173090930:173091625	5:173205225_T_C	4719	--	4718	5	172090998	174090303	18.9424	12.1017	36.5974	31.0032	0.0075747	0.00757365	0.534573	0.00758253	3.04699e-10	3.25793e-13	0.999947	5.2755e-05
mono	5:173207353_A_G	24325	--	NEU	PU1	5:173204806:173206623	5:173205225_T_C	4702	--	4701	5	172205000	174206588	24.9076	12.1053	42.5624	36.972	0.0075747	0.00757365	0.534573	0.00758253	3.04758e-10	8.39364e-16	0.999947	5.29563e-05
mono	5:173207353_A_G	24302	--	NEU	PU1	5:173213347:173214298	5:173205225_T_C	4706	--	4705	5	172213368	174213844	1.75996	12.1045	19.5619	13.8192	0.00757548	0.00757391	0.534588	0.00758004	2.63081e-10	8.17651e-06	0.999946	4.5456e-05
mono	6:10535591_A_C	25246	--	NEU	PU1	6:10535405:10536075	6:10535591_A_C	4298	--	4296	6	9535490	11535933	35.3106	27.4786	70.2772	62.5052	0.00756962	0.00757645	0.534567	0.00757544	9.23187e-18	3.66674e-21	0.999994	5.97162e-06
mono	6:10535591_A_C	25231	--	NEU	PU1	6:10536458:10537219	6:10535591_A_C	4294	--	4292	6	9536647	11535933	9.08276	27.4795	43.859	36.3334	0.00756962	0.00757645	0.534567	0.00757544	1.11674e-17	1.09134e-09	0.999992	7.63986e-06
mono	6:29890406_G_A	25849	--	NEU	PU1	6:28945158:28946075	6:29189531_A_G	5925	--	5925	6	27945396	29946021	2.48509	105.846	105.43	108.331	0.00760009	0.00767374	0.00764564	0.533042	1.53113e-48	0.00119709	0.00078679	0.998016
mono	6:29890406_G_A	28845	--	NEU	PU1	6:29689301:29689922	6:29688501_A_C	7129	--	7127	6	28689661	30689001	6.70903	105.661	106.301	112.37	0.0075747	0.00757457	0.00758157	0.534529	1.83348e-48	1.72851e-05	3.28074e-05	0.99995
mono	6:29890406_G_A	28935	--	NEU	PU1	6:29932509:29934348	6:29935372_C_T	7262	--	7260	6	28933672	30933975	9.96302	105.643	106.073	115.606	0.00756962	0.00757645	0.00757544	0.534567	1.8664e-48	6.67695e-07	1.02687e-06	0.999998
mono	6:31333963_T_C	37512	--	NEU	PU1	6:30726741:30727244	6:30730482_G_T	9845	--	9842	6	29726761	31726850	2.44451	156.297	159.291	158.741	0.00766165	0.0077128	0.527839	0.00826488	1.09688e-70	0.000724674	0.990326	0.00894891
mono	6:31333963_T_C	36428	--	NEU	PU1	6:30781988:30782574	6:31081205_T_C	9495	--	9492	6	29782010	31780885	2.0807	156.333	158.432	158.413	0.00774974	0.00786488	0.521807	0.00888694	1.82537e-70	0.00181375	0.981771	0.0164153
mono	6:31442782_G_A	38054	--	NEU	PU1	6:32441230:32441869	6:32591106_T_C	6547	--	6539	6	31441349	33441648	9.75202	139.989	140.231	149.741	0.00756962	0.00757645	0.00757544	0.534567	2.26374e-63	8.24548e-07	1.05076e-06	0.999998
mono	6:31546850_G_A	37771	--	NEU	PU1	6:32497307:32498493	6:32450089_G_T	6342	--	6334	6	31497342	33496714	31.7022	120.328	123.095	152.03	0.00756962	0.00757645	0.00757544	0.534567	7.82407e-55	2.41757e-16	3.8465e-15	1
mono	6:31558702_C_T	38214	--	NEU	PU1	6:32556890:32557905	6:32561229_A_G	6379	--	6371	6	31556922	33557741	9.02128	115.961	117.183	124.982	0.00756962	0.00757645	0.00757544	0.534567	6.16285e-53	1.71225e-06	5.80898e-06	0.999992
mono	6:31798134_TA_T	38401	--	NEU	PU1	6:32590633:32591202	6:32590722_G_T	6399	--	6391	6	31590898	33590471	7.65944	115.862	115.664	123.522	0.00757586	0.00757267	0.00757089	0.534574	6.80816e-53	6.68009e-06	5.47675e-06	0.999988
mono	7:28307305_T_G	22859	--	NEU	PU1	7:28280119:28280551	7:28277107_C_G	4248	--	4247	7	27281125	29280223	1.40946	11.007	14.4339	12.415	0.00759545	0.00762511	0.532937	0.00772704	3.13602e-08	0.000463702	0.997615	0.00192081
mono	8:6880925_A_G	29619	--	NEU	PU1	8:6698084:6698620	8:6698630_T_C	5283	--	5280	8	5698444	7282754	32.8519	22.9639	47.4291	55.8158	0.00757645	0.00756962	0.00757544	0.534567	1.50783e-12	7.65012e-17	3.22929e-06	0.999997
mono	8:6880925_A_G	25332	--	NEU	PU1	8:6899696:6900129	8:6904195_A_C	4217	--	4214	8	5899770	7798294	7.73754	23.1894	23.2994	30.927	0.00757586	0.00757089	0.00757267	0.534574	1.20329e-12	6.17679e-06	6.89602e-06	0.999987
mono	9:113912553_A_G	23541	--	NEU	PU1	9:113836519:113837172	9:113915529_T_C	4770	--	4770	9	112836601	114836428	7.50569	697.127	708.879	704.628	0.00757351	0.00757084	0.534474	0.00758662	3.53865e-307	1.11544e-07	0.999798	0.000202254
mono	9:113912553_A_G	23532	--	NEU	PU1	9:113837969:113839340	9:113924517_C_A	4770	--	4769	9	112838669	114839327	4.20744	697.127	701.685	701.335	0.00767894	0.00769146	0.526582	0.00843658	1.77033e-305	0.000151366	0.988695	0.0111533
mono	9:113912553_A_G	23437	--	NEU	PU1	9:113856709:113857234	9:113945046_A_G	4760	--	4760	9	112857601	114856735	2.18112	697.129	701.209	699.31	0.00759475	0.00761247	0.53286	0.00773817	3.70558e-306	0.000240976	0.997591	0.00216817
mono	9:113912553_A_G	23385	--	NEU	PU1	9:113925720:113926723	9:113945046_A_G	4740	--	4740	9	112925906	114926382	2.28865	697.133	701.877	699.421	0.00759404	0.00759567	0.533481	0.00766644	2.11493e-306	0.000123772	0.998645	0.00123083
mono	9:113912553_A_G	23163	--	NEU	PU1	9:114016019:114016710	9:113896438_T_A	4691	--	4691	9	113016399	115016697	11.0109	697.144	706.586	708.155	0.00760383	0.00760638	0.00780438	0.532526	2.44163e-305	2.35255e-07	0.00304246	0.996957
mono_p	11:122506129_C_G	22294	--	NEU	PU1	11:122518061:122519115	11:122500846_C_A	3737	--	3735	11	121518902	123519043	19.2136	23.2608	31.3548	42.4744	0.00756962	0.00757645	0.00757544	0.534567	1.1195e-12	6.41386e-11	2.10012e-07	1
mono_p	11:306884_T_C	15533	--	NEU	PU1	11:307800:309005	11:305619_T_C	2345	--	2344	11	179626	1308245	18.2663	85.1328	110.685	103.124	0.00756962	0.00757645	0.534567	0.00757544	1.03302e-42	1.13303e-13	0.999993	7.37367e-06
mono_p	11:306884_T_C	15711	--	NEU	PU1	11:320541:321183	11:305619_T_C	2371	--	2370	11	179626	1321098	12.9931	85.1217	105.37	97.8526	0.00756962	0.00757645	0.534567	0.00757544	1.07702e-42	2.27871e-11	0.999992	7.7015e-06
mono_p	11:306884_T_C	15777	--	NEU	PU1	11:325662:326426	11:326718_G_A	2389	--	2388	11	179626	1326298	32.3189	85.1142	93.0855	117.433	0.00756962	0.00757645	0.00757544	0.534567	1.53625e-39	1.30478e-16	3.77907e-13	1
mono_p	11:47888036_A_C	14578	--	NEU	PU1	11:48050489:48051237	11:47940925_T_C	3227	--	3227	11	47054448	49050564	12.7371	12.7166	25.2588	25.4535	0.00770375	0.00770463	0.00860483	0.525268	4.34357e-08	4.25586e-08	0.0133042	0.986696
mono_p	1:150584103_G_T	16828	--	NEU	PU1	1:150761685:150762380	1:150723747_T_C	2224	--	2223	1	149771869	151762108	39.459	112.74	116.671	152.199	0.00756962	0.00757645	0.00757544	0.534567	1.54475e-51	1.03432e-19	5.27193e-18	1
mono_p	1:162212765_C_T	21610	--	NEU	PU1	1:162206096:162206930	1:162212765_C_T	4094	--	4094	1	161207144	163206682	1.42737	13.6468	21.6161	14.9579	0.0075756	0.00757309	0.534604	0.00757864	2.41833e-11	4.90004e-06	0.999977	1.81931e-05
mono_p	1:205743425_A_C	17077	--	NEU	PU1	1:205743313:205743975	1:205653056_C_T	2744	--	2743	1	204743826	206743792	5.54854	10.3523	20.2328	15.8782	0.00757329	0.00756937	0.534538	0.00758819	5.94222e-09	7.24408e-07	0.999817	0.000182352
mono_p	12:10600368_G_A	22946	--	NEU	PU1	12:10559241:10559868	12:10573094_C_G	4266	--	4264	12	9560924	11558877	5.53966	24.3681	32.2704	29.9062	0.0075786	0.00758432	0.533655	0.00767272	3.48938e-14	5.25002e-06	0.998645	0.00135007
mono_p	12:116839021_C_T	22277	--	NEU	PU1	12:116838467:116839320	12:116839021_C_T	3691	--	3690	12	115838544	117838929	7.15416	12.8796	27.023	19.8552	0.00756992	0.0075764	0.53457	0.00757634	3.32793e-11	1.02113e-08	0.999989	1.09279e-05
mono_p	1:227174210_T_C	21644	--	NEU	PU1	1:227177210:227177667	1:227173477_G_C	4049	--	4047	1	226179585	228177545	16.9644	6.58793	29.2138	23.4885	0.0075745	0.00757634	0.53457	0.00758076	6.78407e-08	2.11425e-12	0.999954	4.6265e-05
mono_p	1:26645955_G_GA	18050	--	NEU	PU1	1:26645031:26645508	1:26618829_C_T	2442	--	2441	1	25663071	27641687	6.07911	22.7447	34.1647	28.7704	0.00757569	0.00757528	0.534598	0.00758029	8.99377e-15	1.55486e-07	0.999935	6.44052e-05
mono_p	15:101749641_T_C	23533	--	NEU	PU1	15:101747884:101748516	15:101716797_G_A	4037	--	4037	15	100748018	102471267	1.68775	16.2222	23.5162	17.8698	0.00757548	0.00757391	0.534588	0.00758004	4.69229e-12	9.628e-06	0.99994	5.00509e-05
mono_p	15:75139426_A_G	16613	--	NEU	PU1	15:75082102:75083034	15:75065644_G_C	2355	--	2351	15	74082229	76083019	28.2728	12.1243	41.4712	40.396	0.00762566	0.00762744	0.530995	0.00796076	2.64837e-08	2.56978e-15	0.99491	0.00509015
mono_p	15:86122779_T_C	23814	--	NEU	PU1	15:86113477:86114214	15:86184974_T_C	4414	--	4412	15	85113490	87112948	13.6754	9.95566	27.3648	23.6232	0.00757941	0.00757931	0.53434	0.0076039	1.60852e-08	3.8992e-10	0.999663	0.000337384
mono_p	16:85936389_T_TGGTGGCTGCA	33162	--	NEU	PU1	16:85763229:85764243	16:85792967_A_G	6000	--	6000	16	84764241	86764018	0.556482	449.243	449.776	449.799	0.00781681	0.00844417	0.00898471	0.516634	1.16138e-197	0.00912966	0.0165572	0.974313
mono_p	16:85936389_T_TGGTGGCTGCA	33268	--	NEU	PU1	16:85792091:85793764	16:85792967_A_G	6009	--	6009	16	84792291	86793676	15.3806	449.241	448.48	464.622	0.00756962	0.00757544	0.00757645	0.534567	1.1171e-197	2.96283e-09	1.38385e-09	1
mono_p	17:16852187_A_G	19220	--	NEU	PU1	17:16170890:16171972	17:16214254_C_T	2547	--	2545	17	15173221	17171787	46.9284	13.4586	64.6372	60.3657	0.00757687	0.00757192	0.534416	0.00758345	2.8884e-10	8.40722e-25	0.999802	0.000198055
mono_p	17:38168715_C_T	19634	--	NEU	PU1	17:38123514:38124163	17:38127112_G_A	2720	--	2720	17	37125922	39124046	16.1997	171.349	184.229	187.548	0.00757857	0.00758545	0.00761406	0.534203	5.44394e-77	1.30796e-09	0.000515627	0.999484
mono_p	17:56358429_C_T	17973	--	NEU	PU1	17:56769600:56770436	17:57103140_T_C	2515	--	2514	17	55769841	57769998	9.5163	101.474	101.107	110.99	0.00756962	0.00757544	0.00757645	0.534567	1.20659e-46	1.04358e-06	7.23166e-07	0.999998
mono_p	17:56358429_C_T	16013	--	NEU	PU1	17:57183809:57184658	17:57071892_A_G	2162	--	2161	17	56184071	58184540	4.58696	101.625	102.621	106.212	0.0075811	0.00759089	0.00760014	0.534186	1.03893e-46	0.000144637	0.000391889	0.999463
mono_p	19:18510925_T_C	22931	--	NEU	PU1	19:18512363:18514051	19:18512817_TAGAAAAAAA_T	3234	--	3234	19	17512412	19514029	32.8532	48.9454	89.1634	81.5345	0.00756962	0.00757645	0.534567	0.00757544	4.96437e-27	4.84206e-20	0.999993	6.88995e-06
mono_p	19:44281898_G_A	26202	--	NEU	PU1	19:44281174:44282352	19:44282529_C_A	4045	--	4045	19	43281516	45279340	1.9355	70.154	79.2407	71.9505	0.00756962	0.00757645	0.534567	0.00757544	3.78304e-36	1.60377e-06	0.999989	9.66723e-06
mono_p	20:31104950_T_C	11595	--	NEU	PU1	20:30111297:30111894	20:30216401_A_T	1911	--	1909	20	29420959	31111505	2.58169	55.0675	54.8949	57.6491	0.00760187	0.00767227	0.00764844	0.533187	1.72854e-26	0.00108637	0.00091133	0.998002
mono_p	2:160505752_T_C	21273	--	NEU	PU1	2:160552420:160553131	2:160484974_G_A	4020	--	4019	2	159552465	161552986	8.74219	41.4112	55.0955	50.1352	0.00757378	0.00757892	0.534513	0.00758573	1.04794e-22	1.61659e-08	0.9999	9.94921e-05
mono_p	2:225750753_T_C	21178	--	NEU	PU1	2:225741220:225741643	2:225727663_C_T	3762	--	3762	2	224743373	226741400	11.5914	23.8488	41.4275	35.38	0.00757541	0.00757316	0.53459	0.00757958	1.56212e-15	3.28775e-10	0.999966	3.35139e-05
mono_p	2:225750753_T_C	21207	--	NEU	PU1	2:225758907:225759575	2:225727663_C_T	3805	--	3805	2	224761266	226758162	6.49813	23.8374	36.1966	30.2833	0.00757634	0.0075745	0.53457	0.00758076	1.79299e-15	6.07902e-08	0.999962	3.83353e-05
mono_p	2:225750753_T_C	21182	--	NEU	PU1	2:225792600:225793093	2:225773711_A_G	3838	--	3838	2	224799485	226793068	14.1446	23.8288	40.3911	37.9718	0.00758876	0.00758409	0.533646	0.00766489	5.67075e-14	9.10266e-10	0.998724	0.0012764
mono_p	2:225750753_T_C	21209	--	NEU	PU1	2:225795690:225796208	2:225773711_A_G	3842	--	3842	2	224799485	226795463	24.4179	23.8278	45.5987	48.2456	0.00758641	0.00758766	0.00765095	0.533904	6.36614e-13	3.52898e-13	0.00101456	0.998985
mono_p	2:225750753_T_C	21214	--	NEU	PU1	2:225797230:225797658	2:225766163_G_A	3843	--	3843	2	224799485	226796483	12.1817	23.8275	39.3964	36.0049	0.00757948	0.00757626	0.534262	0.00761237	2.15022e-14	2.45477e-09	0.999521	0.000479361
mono_p	2:225750753_T_C	21257	--	NEU	PU1	2:225811395:225812103	2:225727663_C_T	3866	--	3866	2	224811482	226811827	10.1519	23.8215	39.9265	33.9169	0.00757522	0.00757369	0.534598	0.00757954	1.66117e-15	1.43541e-09	0.999965	3.48086e-05
mono_p	2:225750753_T_C	21265	--	NEU	PU1	2:225813326:225814089	2:225727663_C_T	3863	--	3863	2	224813509	226813902	11.8014	23.8223	41.6496	35.5628	0.00757541	0.00757316	0.53459	0.00757958	1.54333e-15	2.5642e-10	0.999968	3.22207e-05
mono_p	2:225750753_T_C	21258	--	NEU	PU1	2:225823459:225824032	2:225767821_C_A	3859	--	3859	2	224824002	226821586	11.9042	23.8233	41.49	35.681	0.00757634	0.0075745	0.53457	0.00758076	2.00677e-15	3.01156e-10	0.999957	4.25486e-05
mono_p	2:225750753_T_C	21191	--	NEU	PU1	2:225890573:225891213	2:225766163_G_A	3821	--	3821	2	224890840	226890684	2.14556	23.8332	31.7588	25.9306	0.00757337	0.00757422	0.534605	0.00758077	1.9515e-15	5.11982e-06	0.999953	4.17374e-05
mono_p	3:46406367_C_T	21166	--	NEU	PU1	3:46183338:46183741	3:46178538_A_G	4113	--	4112	3	45183414	47183239	5.6747	61.1016	65.4475	66.7762	0.00761367	0.00761086	0.00786587	0.531868	4.1496e-29	4.89136e-05	0.00390081	0.99605
mono_p	3:46406367_C_T	20517	--	NEU	PU1	3:46249422:46250830	3:46205686_C_T	3871	--	3870	3	45249923	47247214	1.98717	61.1622	60.7729	63.1494	0.00760127	0.00772876	0.00769021	0.5323	3.89834e-29	0.00198383	0.00133734	0.996679
mono_p	3:46406367_C_T	20413	--	NEU	PU1	3:46263830:46264919	3:46222236_C_T	3841	--	3840	3	45264179	47262246	3.80554	61.17	64.8504	64.9755	0.00771013	0.0077323	0.00871782	0.52425	3.9382e-29	0.000323307	0.0144578	0.985219
mono_p	3:46406367_C_T	20363	--	NEU	PU1	3:46277572:46278377	3:46263244_C_T	3821	--	3818	3	45278332	47277885	5.05921	61.1758	66.5487	66.2348	0.00768362	0.00769426	0.526299	0.00847462	2.84902e-29	6.70505e-05	0.988305	0.0116275
mono_p	3:46406367_C_T	20314	--	NEU	PU1	3:46283515:46284140	3:46222236_C_T	3809	--	3801	3	45283980	47282303	4.30359	61.1802	64.97	65.4837	0.00766828	0.00767767	0.00828559	0.527898	3.87079e-29	0.000194777	0.00930041	0.990505
mono_p	4:719715_A_G	20009	--	NEU	PU1	4:680897:681603	4:718590_C_T	3240	--	3239	4	11355	1680473	15.5406	11.3177	32.4192	26.7957	0.0075745	0.00757634	0.53457	0.00758076	6.62303e-10	9.70884e-12	0.999949	5.12186e-05
mono_p	4:719715_A_G	20137	--	NEU	PU1	4:693129:693684	4:703607_G_A	3258	--	3257	4	11355	1690893	14.9384	11.3122	31.8609	26.1849	0.0075745	0.00757634	0.53457	0.00758076	6.33824e-10	1.68746e-11	0.999951	4.86007e-05
mono_p	4:719715_A_G	20281	--	NEU	PU1	4:703258:704362	4:703607_G_A	3276	--	3275	4	11355	1704244	19.5199	11.3067	36.4443	30.7608	0.0075745	0.00757634	0.53457	0.00758076	6.32612e-10	1.71511e-13	0.999952	4.82345e-05
mono_p	4:74959996_A_G	18082	--	NEU	PU1	4:74627937:74628751	4:74594341_C_T	2879	--	2879	4	73628042	75628696	7.54014	42.5195	42.1248	50.0596	0.00757586	0.00757267	0.00757089	0.534574	4.84669e-21	7.52655e-06	5.07114e-06	0.999987
mono_p	6:10535591_A_C	25247	--	NEU	PU1	6:10535405:10536075	6:10535591_A_C	4298	--	4296	6	9535490	11535933	35.3106	9.22459	51.7822	44.2391	0.00757645	0.00756962	0.534567	0.00757544	9.95267e-10	4.66153e-21	0.999992	7.50683e-06
mono_p	6:10535591_A_C	25232	--	NEU	PU1	6:10536458:10537219	6:10535591_A_C	4294	--	4292	6	9536647	11535933	9.08276	9.22552	25.3608	18.0706	0.00756962	0.00757645	0.534567	0.00757544	1.20677e-09	1.3932e-09	0.99999	9.66745e-06
mono_p	6:31229930_C_T	36067	--	NEU	PU1	6:30806097:30806936	6:30822413_C_T	9268	--	9265	6	29806107	31805913	5.72858	74.587	75.7237	80.3156	0.00757865	0.00757912	0.00758915	0.534447	5.73943e-35	4.61043e-05	0.000143864	0.99981
mono_p	6:31229930_C_T	29825	--	NEU	PU1	6:31196864:31197559	6:31195674_TC_T	7436	--	7432	6	30196980	32197463	37.3575	74.8075	78.1636	112.165	0.00756962	0.00757645	0.00757544	0.534567	4.59829e-35	8.45914e-19	2.42556e-17	1
mono_p	6:31229930_C_T	29973	--	NEU	PU1	6:31238365:31241470	6:31305731_A_G	7499	--	7496	6	30238559	32240875	13.5443	74.7989	81.8767	88.3432	0.00757616	0.00757084	0.00757357	0.534577	4.64171e-35	1.85745e-08	2.20252e-05	0.999978
mono_p	6:31229930_C_T	30365	--	NEU	PU1	6:31324127:31325677	6:31327382_G_T	7711	--	7708	6	30325137	32325562	17.7448	74.771	77.2262	92.5158	0.00756962	0.00757645	0.00757544	0.534567	4.76905e-35	2.78616e-10	3.2451e-09	1
mono_p	6:31532814_A_G	37767	--	NEU	PU1	6:32497307:32498493	6:32450089_G_T	6342	--	6334	6	31497342	33496714	31.7022	35.1583	57.9438	66.8605	0.00756962	0.00757645	0.00757544	0.534567	7.62102e-18	2.41756e-16	1.90081e-06	0.999998
mono_p	6:31532814_A_G	37894	--	NEU	PU1	6:32504118:32504713	6:32429327_C_T	6329	--	6321	6	31504194	33504471	18.7684	35.16	49.0504	53.9284	0.00757592	0.0075732	0.00757887	0.534469	7.61496e-18	1.00069e-10	0.00010793	0.999892
mono_p	6:32612982_T_A	39080	--	NEU	PU1	6:32710171:32710557	6:32603798_A_T	6530	--	6522	6	31710968	33710284	6.08071	23.9923	28.8988	30.073	0.00762529	0.00762217	0.00792173	0.531405	5.43363e-13	3.26466e-05	0.00458608	0.995381
mono_p	6:41978609_ATCT_A	21163	--	NEU	PU1	6:42501558:42502463	6:42515791_C_T	3004	--	3002	6	41502669	43501833	8.98382	45.319	45.0628	54.3029	0.00756962	0.00757544	0.00757645	0.534567	2.94619e-22	1.77738e-06	1.37583e-06	0.999997
mono_p	6:88142274_CA_C	22530	--	NEU	PU1	6:87811942:87812548	6:87909703_G_C	4039	--	4038	6	86813722	88809225	12.647	10.7818	26.1796	23.4255	0.00758788	0.00758153	0.533913	0.00763957	1.88423e-08	2.9155e-09	0.99909	0.000910193
mono_p	6:88142274_CA_C	22569	--	NEU	PU1	6:87820207:87820748	6:87833315_T_G	4039	--	4038	6	86820340	88819796	27.6721	10.7818	41.2048	38.4506	0.00758788	0.00758153	0.533913	0.00763957	1.88398e-08	8.69623e-16	0.99909	0.000910055
mono_p	7:28724374_G_T	23277	--	NEU	PU1	7:28708635:28709654	7:28724374_G_T	4459	--	4459	7	27709569	29709589	1.08598	49.1871	58.6246	49.7124	0.00756962	0.00757645	0.534567	0.00757544	1.4534e-27	1.12937e-06	0.999997	1.90938e-06
mono_p	7:28724374_G_T	23340	--	NEU	PU1	7:28723365:28726479	7:28724374_G_T	4458	--	4458	7	27723870	29726287	5.14914	49.1873	62.1364	54.0544	0.00756962	0.00757645	0.534567	0.00757544	2.52233e-27	3.37086e-08	0.999996	4.37933e-06
mono_p	7:65116937_GATGAA_G	15497	--	NEU	PU1	7:64429607:64430082	7:64410459_T_G	3318	--	3317	7	63434831	65429359	24.9306	9.32687	36.4723	34.255	0.00758764	0.00758886	0.53353	0.00769333	1.37967e-07	2.30803e-14	0.998432	0.00156793
mono_p	7:65116937_GATGAA_G	13749	--	NEU	PU1	7:65235522:65236177	7:65200393_G_A	2677	--	2677	7	64235566	66236035	13.9701	9.57601	18.3848	23.5461	0.00757698	0.00757256	0.00757513	0.534496	9.83349e-07	1.21377e-08	8.12648e-05	0.999918
mono_p	8:6900336_G_A	29622	--	NEU	PU1	8:6698084:6698620	8:6698630_T_C	5283	--	5280	8	5698444	7282754	32.8519	43.6522	59.3327	76.5042	0.00756962	0.00757645	0.00757544	0.534567	1.56006e-21	7.65705e-17	4.94227e-10	1
mono_p	8:6900336_G_A	25331	--	NEU	PU1	8:6899696:6900129	8:6904195_A_C	4217	--	4214	8	5899770	7798294	7.73754	43.8778	50.6729	51.6153	0.00762973	0.00763546	0.00802058	0.530413	1.25745e-21	6.24189e-06	0.00585863	0.994135
mono_p	9:113912553_A_G	23528	--	NEU	PU1	9:113836519:113837172	9:113915529_T_C	4770	--	4770	9	112836601	114836428	7.50569	660.576	672.327	668.076	0.00757351	0.00757084	0.534474	0.00758662	2.64818e-291	1.11541e-07	0.999798	0.000202249
mono_p	9:113912553_A_G	23519	--	NEU	PU1	9:113837969:113839340	9:113924517_C_A	4770	--	4769	9	112838669	114839327	4.20744	660.576	665.134	664.783	0.00767894	0.00769146	0.526582	0.00843658	1.32487e-289	0.000151366	0.988695	0.0111533
mono_p	9:113912553_A_G	23424	--	NEU	PU1	9:113856709:113857234	9:113945046_A_G	4760	--	4760	9	112857601	114856735	2.18112	660.578	664.658	662.758	0.00759475	0.00761247	0.53286	0.00773817	2.7731e-290	0.000240969	0.997591	0.00216811
mono_p	9:113912553_A_G	23372	--	NEU	PU1	9:113925720:113926723	9:113945046_A_G	4740	--	4740	9	112925906	114926382	2.28865	660.582	665.326	662.87	0.00759404	0.00759567	0.533481	0.00766644	1.58271e-290	0.000123767	0.998645	0.00123078
mono_p	9:113912553_A_G	23152	--	NEU	PU1	9:114016019:114016710	9:113896438_T_A	4691	--	4691	9	113016399	115016697	11.0109	660.592	670.034	671.603	0.00760383	0.00760638	0.00780438	0.532526	1.82727e-289	2.35255e-07	0.00304256	0.996957
mono_p	9:127009395_C_T	20466	--	NEU	PU1	9:126983477:126984913	9:126985334_A_C	2874	--	2873	9	125983554	127984876	7.03309	25.9074	30.8519	32.9405	0.00759393	0.00759147	0.00770679	0.533406	7.9652e-14	1.25333e-05	0.00178644	0.998201
mono_p	9:127009395_C_T	20456	--	NEU	PU1	9:126985203:126986234	9:126991120_C_T	2874	--	2873	9	125986335	127985834	12.1636	25.9074	41.2911	38.0661	0.00757937	0.00757747	0.534189	0.00762142	3.17542e-15	2.95483e-09	0.999433	0.000566875
neut	11:308314_T_C	15521	--	NEU	PU1	11:307800:309005	11:305619_T_C	2345	--	2344	11	179626	1308245	18.2663	83.1719	108.719	101.163	0.00756962	0.00757645	0.534567	0.00757544	7.3797e-42	1.13916e-13	0.999993	7.41329e-06
neut	11:308314_T_C	15699	--	NEU	PU1	11:320541:321183	11:305619_T_C	2371	--	2370	11	179626	1321098	12.9931	83.1609	103.404	95.8917	0.00756962	0.00757645	0.534567	0.00757544	7.6943e-42	2.29113e-11	0.999992	7.74328e-06
neut	11:308314_T_C	15766	--	NEU	PU1	11:325662:326426	11:326718_G_A	2389	--	2388	11	179626	1326298	32.3189	83.1533	91.1194	115.472	0.00756962	0.00757645	0.00757544	0.534567	1.09156e-38	1.30478e-16	3.75932e-13	1
neut	11:61618169_A_G	20108	--	NEU	PU1	11:61582235:61583096	11:61556039_A_C	2625	--	2625	11	60583821	62573481	3.33597	14.3456	21.679	17.6668	0.00757585	0.00757796	0.534406	0.00759722	1.53172e-10	9.26256e-06	0.999734	0.000257153
neut	1:227173892_T_A	21598	--	NEU	PU1	1:227164509:227164918	1:227172903_G_A	4042	--	4038	1	226166027	228164114	14.3662	18.1005	36.9127	32.4517	0.00757564	0.00757668	0.534434	0.00759227	2.28897e-12	9.58249e-11	0.999836	0.000164068
neut	1:227173892_T_A	21571	--	NEU	PU1	1:227177210:227177667	1:227173477_G_C	4049	--	4047	1	226179585	228177545	16.9644	18.0982	39.2561	35.051	0.00757658	0.00757239	0.534383	0.00758973	2.95357e-12	9.17336e-12	0.999788	0.00021184
neut	1:247601595_T_C	25260	--	NEU	PU1	1:247608810:247609794	1:247607030_G_C	5057	--	5057	1	246609356	248608428	4.36192	29.5927	30.5484	33.9546	0.00757874	0.00759703	0.00761428	0.534104	1.99401e-15	0.000181293	0.000472491	0.999346
neut	1:36943916_C_G	18396	--	NEU	PU1	1:36924227:36924948	1:36876703_C_G	2546	--	2546	1	35925861	37924400	12.915	33.7875	41.3628	46.7025	0.00757777	0.00757475	0.0075829	0.534574	3.00464e-17	3.48655e-08	6.8046e-05	0.999932
neut	1:46325873_TAC_T	17068	--	NEU	PU1	1:46113074:46113636	1:46022442_G_A	2670	--	2669	1	45113187	47112910	7.67066	11.2988	20.1894	18.9683	0.00761883	0.00762101	0.531499	0.0079068	5.21987e-08	1.96537e-06	0.99563	0.00436811
neut	1:46325873_TAC_T	17257	--	NEU	PU1	1:46522868:46523296	1:46261584_A_T	2656	--	2655	1	45523377	47522229	31.7314	11.304	45.3467	43.0322	0.00758969	0.00759239	0.533617	0.00767752	1.73505e-08	2.33331e-17	0.99858	0.00141971
neut	14:69179971_C_T	22165	--	NEU	PU1	14:69906284:69906977	14:69825614_G_A	4248	--	4248	14	68906285	70906654	2.11422	13.4176	15.2566	15.5317	0.00771428	0.00782819	0.00854177	0.524743	2.15828e-08	0.00177609	0.0121905	0.986033
neut	15:101723499_C_T	23532	--	NEU	PU1	15:101747884:101748516	15:101716797_G_A	4037	--	4037	15	100748018	102471267	1.68775	16.5412	23.6738	18.1949	0.00757296	0.00757517	0.534557	0.00758181	4.00698e-12	1.13166e-05	0.999929	5.91956e-05
neut	15:42233673_T_A	19321	--	NEU	PU1	15:41708724:41710128	15:41676817_G_T	2909	--	2908	15	40710723	42709998	9.12235	25.209	24.8308	34.3314	0.00756962	0.00757544	0.00757645	0.534567	1.59559e-13	1.54746e-06	1.0602e-06	0.999997
neut	17:16168784_C_T	19203	--	NEU	PU1	17:16170890:16171972	17:16214254_C_T	2547	--	2545	17	15173221	17171787	46.9284	45.5605	94.9736	92.4864	0.00758875	0.00758077	0.533699	0.00766065	1.93461e-23	4.92131e-24	0.998808	0.0011921
neut	17:38163295_T_C	19640	--	NEU	PU1	17:38123514:38124163	17:38127112_G_A	2720	--	2720	17	37125922	39124046	16.1997	532.134	545.035	548.333	0.00758124	0.00758206	0.00760944	0.534181	1.11991e-233	1.30741e-09	0.000525848	0.999474
neut	17:43696159_A_T	16148	--	NEU	PU1	17:43697415:43697820	17:43825711_A_C	3488	--	3488	17	42697484	44356949	24.2588	13.9034	39.0078	38.1617	0.00763931	0.00763306	0.530035	0.00806693	5.62984e-09	1.79005e-13	0.993512	0.00648799
neut	17:43696159_A_T	15301	--	NEU	PU1	17:44368506:44369012	17:43849415_T_C	3316	--	3311	17	43368600	45367681	17.3719	13.9558	32.1247	31.3272	0.00762883	0.00764567	0.529595	0.00809319	5.60382e-09	1.84439e-10	0.993163	0.00683684
neut	17:57825572_A_C	16025	--	NEU	PU1	17:57868131:57868816	17:57946179_G_A	1584	--	1583	17	56868856	58867300	8.71593	26.8801	39.3461	35.5793	0.00757931	0.00757941	0.53434	0.0076039	7.06573e-16	5.46717e-08	0.999671	0.000328983
neut	19:18516307_CA_C	22931	--	NEU	PU1	19:18512363:18514051	19:18512817_TAGAAAAAAA_T	3234	--	3234	19	17512412	19514029	32.8532	13.7407	50.9724	46.5752	0.00757668	0.00757564	0.534434	0.00759227	1.91622e-10	9.5925e-19	0.999825	0.000174869
neut	2:160569276_C_T	21295	--	NEU	PU1	2:160552420:160553131	2:160484974_G_A	4020	--	4019	2	159552465	161552986	8.74219	16.7038	29.9729	25.4295	0.00757615	0.00757384	0.53444	0.00759138	8.53278e-12	2.44693e-08	0.999849	0.000151066
neut	2:218999982_G_A	19428	--	NEU	PU1	2:218960511:218960911	2:218951245_C_T	2970	--	2968	2	217960513	219960543	9.67954	15.7532	21.8828	25.4327	0.00757942	0.00757427	0.00760347	0.534307	2.04241e-09	8.86352e-07	0.000408637	0.99959
neut	4:705074_C_T	20041	--	NEU	PU1	4:680897:681603	4:718590_C_T	3240	--	3239	4	11355	1680473	15.5406	13.7866	34.8525	29.2697	0.00757387	0.00757296	0.534583	0.00758168	5.81117e-11	1.00566e-11	0.999947	5.3356e-05
neut	4:705074_C_T	20169	--	NEU	PU1	4:693129:693684	4:703607_G_A	3258	--	3257	4	11355	1690893	14.9384	13.7811	34.299	28.6589	0.0075745	0.00757634	0.53457	0.00758076	5.53516e-11	1.74033e-11	0.99995	5.03788e-05
neut	4:705074_C_T	20313	--	NEU	PU1	4:703258:704362	4:703607_G_A	3276	--	3275	4	11355	1704244	19.5199	13.7756	38.8833	33.2347	0.0075745	0.00757634	0.53457	0.00758076	5.51969e-11	1.76728e-13	0.99995	4.99529e-05
neut	4:74959996_A_G	18022	--	NEU	PU1	4:74627937:74628751	4:74594341_C_T	2879	--	2879	4	73628042	75628696	7.54014	181.231	180.731	188.772	0.00757586	0.00757267	0.00757089	0.534574	2.77713e-81	7.52655e-06	4.55979e-06	0.999988
neut	5:131677642_A_G	18377	--	NEU	PU1	5:131690021:131690614	5:131706791_T_C	2785	--	2784	5	130690527	132690433	18.1865	22.5871	31.8176	40.7736	0.00756962	0.00757645	0.00757544	0.534567	2.19587e-12	1.79133e-10	1.82759e-06	0.999998
neut	5:173205225_T_C	24341	--	NEU	PU1	5:173090930:173091625	5:173205225_T_C	4719	--	4718	5	172090998	174090303	18.9424	41.1119	68.1451	59.651	0.00756962	0.00757645	0.534567	0.00757544	6.06197e-24	2.57691e-14	0.999997	2.90039e-06
neut	5:173205225_T_C	24311	--	NEU	PU1	5:173204806:173206623	5:173205225_T_C	4702	--	4701	5	172205000	174206588	24.9076	41.1155	74.1104	65.6197	0.00756962	0.00757645	0.534567	0.00757544	6.06132e-24	6.63711e-17	0.999997	2.91041e-06
neut	5:173205225_T_C	24288	--	NEU	PU1	5:173213347:173214298	5:173205225_T_C	4706	--	4705	5	172213368	174213844	1.75996	41.1147	49.9081	42.7508	0.00757616	0.00757084	0.534577	0.00757357	1.74158e-23	2.14867e-06	0.999987	1.10385e-05
neut	6:109607556_G_A	18635	--	NEU	PU1	6:109558098:109559425	6:109546577_T_C	2828	--	2828	6	108558280	110559152	3.83119	35.0808	40.7945	38.9106	0.00759351	0.00760314	0.532933	0.00773428	1.25839e-18	4.69779e-05	0.997752	0.0022009
neut	6:29923248_G_C	28842	--	NEU	PU1	6:29689301:29689922	6:29688501_A_C	7129	--	7127	6	28689661	30689001	6.70903	69.1432	68.7983	75.8522	0.0075756	0.00757864	0.00757309	0.534604	1.32701e-32	1.72923e-05	1.22396e-05	0.99997
neut	6:29923248_G_C	28950	--	NEU	PU1	6:29855588:29856512	6:29917225_G_A	7195	--	7193	6	28855805	30855907	6.44186	69.1339	71.6964	75.5758	0.00757573	0.00758092	0.00759211	0.534302	1.3397e-32	2.26013e-05	0.000293521	0.999684
neut	6:29923248_G_C	28943	--	NEU	PU1	6:29894527:29895324	6:29819375_C_T	7237	--	7235	6	28894614	30895293	10.9473	69.1281	68.8394	80.0754	0.00756962	0.00757544	0.00757645	0.534567	1.34619e-32	2.49488e-07	1.8694e-07	1
neut	6:29923248_G_C	28935	--	NEU	PU1	6:29932509:29934348	6:29935372_C_T	7262	--	7260	6	28933672	30933975	9.96302	69.1247	73.9853	79.0877	0.00757256	0.00757698	0.00757513	0.534496	1.35143e-32	6.67774e-07	8.61887e-05	0.999913
neut	6:31242174_G_A	37501	--	NEU	PU1	6:30726741:30727244	6:30730482_G_T	9845	--	9842	6	29726761	31726850	2.44451	137.136	137.013	139.58	0.00759301	0.00767418	0.00766367	0.532935	3.93981e-62	0.00124653	0.00110077	0.997653
neut	6:31242174_G_A	36416	--	NEU	PU1	6:30781988:30782574	6:31081205_T_C	9495	--	9492	6	29782010	31780885	2.0807	137.172	136.893	139.253	0.0076043	0.00772057	0.00769462	0.532286	3.80687e-62	0.00180507	0.00136154	0.996833
neut	6:31242174_G_A	30356	--	NEU	PU1	6:31324127:31325677	6:31327382_G_T	7711	--	7708	6	30325137	32325562	17.7448	137.38	140.973	155.125	0.00756962	0.00757645	0.00757544	0.534567	3.07385e-62	2.78616e-10	1.01263e-08	1
neut	6:31242174_G_A	30356	--	NEU	PU1	6:31325693:31326545	6:31326011_C_T	7713	--	7710	6	30326804	32326165	0.896736	137.38	136.757	138.276	0.00766784	0.00807492	0.00787865	0.528062	3.12335e-62	0.00617897	0.00323534	0.990586
neut	6:32590953_T_C	37757	--	NEU	PU1	6:32497307:32498493	6:32450089_G_T	6342	--	6332	6	31497342	33496714	31.7025	115.505	155.335	146.996	0.00756962	0.00757645	0.534567	0.00757544	2.87286e-56	7.13594e-20	0.999997	3.38981e-06
neut	6:32590953_T_C	37884	--	NEU	PU1	6:32504118:32504713	6:32429327_C_T	6329	--	6319	6	31504194	33504471	18.7687	115.507	133.874	134.275	0.00767268	0.00768357	0.00838132	0.527006	9.87842e-53	1.01863e-10	0.0105351	0.989465
neut	6:32590953_T_C	38198	--	NEU	PU1	6:32556890:32557905	6:32561229_A_G	6379	--	6369	6	31556922	33557741	9.0216	115.499	131.968	124.42	0.00756962	0.00757645	0.534567	0.00757544	5.70176e-56	9.97261e-10	0.999993	7.46616e-06
neut	6:32590953_T_C	39068	--	NEU	PU1	6:32710171:32710557	6:32603798_A_T	6530	--	6520	6	31710968	33710284	6.08101	115.475	120.292	121.556	0.00761488	0.00761672	0.00788743	0.531556	1.00932e-52	3.26171e-05	0.00417401	0.995793
neut	6:42515791_C_T	21159	--	NEU	PU1	6:42501558:42502463	6:42515791_C_T	3004	--	3002	6	41502669	43501833	8.98382	11.8394	26.3639	20.761	0.00757548	0.00757391	0.534588	0.00758004	4.01145e-10	6.97225e-09	0.999948	5.228e-05
neut	6:87837958_TATG_T	22512	--	NEU	PU1	6:87811942:87812548	6:87909703_G_C	4039	--	4038	6	86813722	88809225	12.647	26.2881	41.4135	38.9333	0.00758867	0.00758225	0.533695	0.00766128	4.56255e-15	3.82934e-09	0.9988	0.00120041
neut	6:87837958_TATG_T	22550	--	NEU	PU1	6:87820207:87820748	6:87833315_T_G	4039	--	4038	6	86820340	88819796	27.6721	26.2881	56.6782	53.9579	0.00758253	0.00758307	0.533833	0.00764543	3.58752e-15	8.99052e-16	0.999058	0.000942207
neut	7:28724374_G_T	22870	--	NEU	PU1	7:28280119:28280551	7:28277107_C_G	4248	--	4247	7	27281125	29280223	1.40946	164.161	163.79	165.571	0.00763092	0.00786535	0.00779579	0.530424	7.26095e-74	0.00360043	0.0024613	0.993938
neut	7:28724374_G_T	23277	--	NEU	PU1	7:28708635:28709654	7:28724374_G_T	4459	--	4459	7	27709569	29709589	1.08598	164.113	173.833	164.638	0.00756962	0.00757645	0.534567	0.00757544	1.34335e-77	8.51396e-07	0.999998	1.43943e-06
neut	7:28724374_G_T	23338	--	NEU	PU1	7:28723365:28726479	7:28724374_G_T	4458	--	4458	7	27723870	29726287	5.14914	164.113	177.348	168.98	0.00756962	0.00757645	0.534567	0.00757544	2.32416e-77	2.53338e-08	0.999997	3.2913e-06
neut	8:10706411_C_G	30814	--	NEU	PU1	8:10489194:10489832	8:10464885_T_C	5643	--	5642	8	9489417	11489579	3.52873	16.835	19.7825	20.3636	0.00765886	0.00768562	0.00824353	0.528222	7.01589e-10	0.000423087	0.008649	0.990928
neut	8:142338776_T_C	24326	--	NEU	PU1	8:142333621:142334125	8:142328719_G_T	3942	--	3942	8	141333708	143334112	5.04942	20.063	31.9662	24.9431	0.00756992	0.0075764	0.53457	0.00757634	2.89251e-14	9.59347e-08	0.999987	1.26289e-05
neut	8:142338776_T_C	24324	--	NEU	PU1	8:142337025:142338054	8:142328719_G_T	3943	--	3943	8	141337280	143336546	33.2084	20.0628	60.1653	53.0944	0.0075764	0.00756992	0.53457	0.00757634	2.7811e-14	5.4295e-20	0.999988	1.20382e-05
neut	8:8919136_G_A	18154	--	NEU	PU1	8:8085269:8086396	8:8088933_T_C	3086	--	3076	8	7110629	9086392	41.9943	15.9244	62.8596	57.8856	0.00757892	0.00757378	0.534513	0.00758573	1.23012e-11	5.85625e-23	0.999902	9.81394e-05
neut	8:8919136_G_A	20772	--	NEU	PU1	8:8308345:8309035	8:8378992_T_C	3878	--	3870	8	7734332	9307623	4.54098	15.6975	20.2096	20.2383	0.00774393	0.00773404	0.00884967	0.523199	2.21761e-09	0.000155079	0.0161681	0.983677
neut	9:115918552_G_A	22409	--	NEU	PU1	9:115918200:115918955	9:115918552_G_A	4021	--	4019	9	114918588	116918829	1.50367	5.1693	14.1435	6.22802	0.00756962	0.00757645	0.534567	0.00757544	4.58846e-08	1.79483e-06	0.999992	5.17325e-06
neut_p	11:122518525_A_G	22296	--	NEU	PU1	11:122518061:122519115	11:122500846_C_A	3737	--	3735	11	121518902	123519043	19.2136	28.2676	51.6601	47.4707	0.00757658	0.00757239	0.534383	0.00758973	1.14863e-16	9.81865e-13	0.999785	0.000215195
neut_p	11:305619_T_C	13968	--	NEU	PU1	11:191517:192873	11:198062_C_G	2105	--	2104	11	179626	1162482	7.61276	43.2355	43.2955	50.8483	0.00757586	0.00757089	0.00757267	0.534574	2.36852e-21	6.99766e-06	7.43196e-06	0.999986
neut_p	11:305619_T_C	15529	--	NEU	PU1	11:307800:309005	11:305619_T_C	2345	--	2344	11	179626	1308245	18.2663	43.1275	68.4107	61.1203	0.00756962	0.00757645	0.534567	0.00757544	2.36393e-24	1.4829e-13	0.99999	9.66584e-06
neut_p	11:305619_T_C	15707	--	NEU	PU1	11:320541:321183	11:305619_T_C	2371	--	2370	11	179626	1321098	12.9931	43.1165	63.0974	55.8483	0.00756962	0.00757645	0.534567	0.00757544	2.4606e-24	2.9775e-11	0.99999	1.00734e-05
neut_p	11:305619_T_C	15773	--	NEU	PU1	11:325662:326426	11:326718_G_A	2389	--	2388	11	179626	1326298	32.3189	43.1089	52.2208	75.4278	0.00756962	0.00757645	0.00757544	0.534567	2.68608e-21	1.30478e-16	1.18236e-12	1
neut_p	1:150651175_C_T	16836	--	NEU	PU1	1:150761685:150762380	1:150723747_T_C	2224	--	2223	1	149771869	151762108	39.459	29.698	67.0048	69.1569	0.00758772	0.00759192	0.00770468	0.533345	1.79766e-15	1.03711e-19	0.00167638	0.998324
neut_p	1:227175367_G_T	21660	--	NEU	PU1	1:227164509:227164918	1:227172903_G_A	4042	--	4038	1	226166027	228164114	14.3662	20.1051	38.4116	34.4625	0.00757645	0.00757732	0.534376	0.00759832	5.11358e-13	1.58914e-10	0.999726	0.000273964
neut_p	1:227175367_G_T	21633	--	NEU	PU1	1:227177210:227177667	1:227173477_G_C	4049	--	4047	1	226179585	228177545	16.9644	20.1029	42.467	37.0297	0.00757569	0.00757528	0.534598	0.00758029	1.19046e-13	2.74614e-12	0.999938	6.16898e-05
neut_p	12:8214856_C_A	22358	--	NEU	PU1	12:8210312:8210918	12:8208244_C_T	3546	--	3544	12	7241055	9210755	5.58487	7.42675	19.3241	12.8776	0.00757616	0.00757084	0.534577	0.00757357	1.52957e-08	9.64231e-08	0.999977	2.24705e-05
neut_p	1:36943916_C_G	18386	--	NEU	PU1	1:36924227:36924948	1:36876703_C_G	2546	--	2546	1	35925861	37924400	12.915	15.6953	24.4246	28.6103	0.00757658	0.00757239	0.00758973	0.534383	2.16345e-09	3.48621e-08	0.00021599	0.999784
neut_p	14:69900790_C_A	22176	--	NEU	PU1	14:69906284:69906977	14:69825614_G_A	4248	--	4248	14	68906285	70906654	2.11422	6.57443	14.8441	8.61304	0.00757541	0.00757316	0.53459	0.00757958	4.19613e-08	3.6288e-06	0.999968	2.78925e-05
neut_p	15:101723499_C_T	23534	--	NEU	PU1	15:101747884:101748516	15:101716797_G_A	4037	--	4037	15	100748018	102471267	1.68775	16.8668	23.9843	18.5216	0.00757296	0.00757517	0.534557	0.00758181	2.93739e-12	1.1489e-05	0.999928	6.01597e-05
neut_p	15:41782684_A_C	19325	--	NEU	PU1	15:41708724:41710128	15:41676817_G_T	2909	--	2908	15	40710723	42709998	9.12235	16.5814	29.1665	25.6959	0.00757863	0.0075727	0.534335	0.00760279	2.79592e-11	4.84852e-08	0.999558	0.000442273
neut_p	17:16170764_C_A	19215	--	NEU	PU1	17:16170890:16171972	17:16214254_C_T	2547	--	2545	17	15173221	17171787	46.9284	59.0267	108.391	105.953	0.00758808	0.00758653	0.533753	0.00766533	2.88038e-29	5.17131e-24	0.998747	0.00125292
neut_p	17:38163567_G_A	19640	--	NEU	PU1	17:38123514:38124163	17:38127112_G_A	2720	--	2720	17	37125922	39124046	16.1997	288.028	300.935	304.228	0.00758124	0.00758206	0.00760944	0.534181	1.15514e-127	1.30741e-09	0.000528526	0.999471
neut_p	17:44303564_C_T	16690	--	NEU	PU1	17:43653722:43654713	17:44102682_C_CT	3613	--	3613	17	42653835	44356949	11.8176	23.1825	28.7403	35.0001	0.00757616	0.00757084	0.00757357	0.534577	1.21173e-12	1.04423e-07	2.70823e-05	0.999973
neut_p	17:44303564_C_T	16156	--	NEU	PU1	17:43697415:43697820	17:43825711_A_C	3488	--	3488	17	42697484	44356949	24.2588	23.2177	48.6236	47.4759	0.00762428	0.00762054	0.531333	0.00792426	3.74355e-13	1.32108e-13	0.995289	0.00471093
neut_p	17:44303564_C_T	15314	--	NEU	PU1	17:44368506:44369012	17:43849415_T_C	3316	--	3311	17	43368600	45367681	17.3719	23.2701	41.7063	40.6414	0.00762355	0.00762406	0.53105	0.00796439	3.85901e-13	1.4062e-10	0.994856	0.00514387
neut_p	19:18515741_T_C	22934	--	NEU	PU1	19:18512363:18514051	19:18512817_TAGAAAAAAA_T	3234	--	3234	19	17512412	19514029	32.8532	16.6026	56.1873	49.2583	0.0075764	0.00756992	0.53457	0.00757634	1.04136e-12	9.11356e-20	0.999986	1.3876e-05
neut_p	19:44153100_A_G	26199	--	NEU	PU1	19:44281174:44282352	19:44282529_C_A	4045	--	4045	19	43281516	45279340	1.9355	60.5341	59.9463	62.4696	0.00760411	0.00774044	0.00768476	0.532303	7.30883e-29	0.00209232	0.00115398	0.996754
neut_p	2:160518289_CT_C	21283	--	NEU	PU1	2:160552420:160553131	2:160484974_G_A	4020	--	4019	2	159552465	161552986	8.74219	12.5526	25.6716	21.2795	0.00757585	0.00757661	0.534433	0.00759232	6.29676e-10	2.84443e-08	0.999824	0.000175768
neut_p	3:141100280_A_G	20891	--	NEU	PU1	3:141130174:141130608	3:141109321_A_G	3584	--	3583	3	140131747	142130492	7.8035	7.09329	20.2421	14.8452	0.00757528	0.00757569	0.534598	0.00758029	5.61492e-08	2.76012e-08	0.999936	6.42387e-05
neut_p	4:103491863_A_C	21133	--	NEU	PU1	4:103904605:103905096	4:103618023_T_C	3387	--	3384	4	102905052	104904765	9.23361	21.4756	28.5484	30.7092	0.00759002	0.00758594	0.00769715	0.53345	6.694e-12	1.38707e-06	0.00165987	0.998339
neut_p	4:74959996_A_G	18087	--	NEU	PU1	4:74627937:74628751	4:74594341_C_T	2879	--	2879	4	73628042	75628696	7.54014	95.7272	95.2648	103.267	0.00757586	0.00757267	0.00757089	0.534574	3.78108e-44	7.52655e-06	4.73897e-06	0.999988
neut_p	5:176737720_A_G	18836	--	NEU	PU1	5:176541605:176542251	5:176541937_C_A	2160	--	2160	5	175546265	177540517	9.84977	12.9683	20.5137	22.8181	0.00758693	0.00758316	0.00768256	0.533652	3.31223e-08	7.48653e-07	0.00143504	0.998564
neut_p	6:109590004_A_G	18640	--	NEU	PU1	6:109558098:109559425	6:109546577_T_C	2828	--	2828	6	108558280	110559152	3.83119	19.1259	24.4573	22.956	0.00759807	0.00761519	0.532271	0.00782305	1.56792e-11	6.89768e-05	0.996667	0.00326421
neut_p	6:29782048_C_A	28809	--	NEU	PU1	6:29719940:29721229	6:29712866_T_C	7063	--	7061	6	28720712	30721143	19.2786	24.8275	33.6005	44.1061	0.00756962	0.00757645	0.00757544	0.534567	2.33673e-13	6.01004e-11	3.88018e-07	1
neut_p	6:29782048_C_A	28962	--	NEU	PU1	6:29855588:29856512	6:29917225_G_A	7195	--	7193	6	28855805	30855907	6.44186	24.809	26.8172	31.2509	0.00757493	0.00758069	0.00758939	0.53442	2.38229e-13	2.25984e-05	0.000168542	0.999809
neut_p	6:29782048_C_A	28955	--	NEU	PU1	6:29894527:29895324	6:29819375_C_T	7237	--	7235	6	28894614	30895293	10.9473	24.8032	28.1441	35.7505	0.00756962	0.00757645	0.00757544	0.534567	2.3943e-13	2.4952e-07	7.04687e-06	0.999993
neut_p	6:29782048_C_A	37510	--	NEU	PU1	6:30726741:30727244	6:30730482_G_T	9845	--	9842	6	29726761	31726850	2.44451	25.0137	27.0035	27.4582	0.00768407	0.00777067	0.00835009	0.526712	1.97617e-13	0.00126582	0.00994851	0.988786
neut_p	6:42515791_C_T	21160	--	NEU	PU1	6:42501558:42502463	6:42515791_C_T	3004	--	3002	6	41502669	43501833	8.98382	11.9141	25.9931	20.8582	0.00757256	0.00757698	0.534496	0.00757513	5.81068e-10	1.08918e-08	0.999917	8.34345e-05
neut_p	6:87990625_GAA_G	22521	--	NEU	PU1	6:87811942:87812548	6:87909703_G_C	4039	--	4038	6	86813722	88809225	12.647	28.5814	43.5608	41.2268	0.00759215	0.00758919	0.533606	0.00767779	5.33137e-16	4.4349e-09	0.998608	0.0013924
neut_p	6:87990625_GAA_G	22560	--	NEU	PU1	6:87820207:87820748	6:87833315_T_G	4039	--	4038	6	86820340	88819796	27.6721	28.5814	58.8537	56.2514	0.00758134	0.0075844	0.533792	0.00765207	4.07304e-16	1.01154e-15	0.998939	0.0010612
neut_p	7:28724374_G_T	22875	--	NEU	PU1	7:28280119:28280551	7:28277107_C_G	4248	--	4247	7	27281125	29280223	1.40946	107.641	107.285	109.05	0.00762964	0.00786468	0.00779624	0.530398	2.55571e-49	0.00360016	0.00250022	0.9939
neut_p	7:28724374_G_T	23287	--	NEU	PU1	7:28708635:28709654	7:28724374_G_T	4459	--	4459	7	27709569	29709589	1.08598	107.592	117.267	108.117	0.00756962	0.00757645	0.534567	0.00757544	4.94851e-53	8.90905e-07	0.999998	1.50622e-06
neut_p	7:28724374_G_T	23348	--	NEU	PU1	7:28723365:28726479	7:28724374_G_T	4458	--	4458	7	27723870	29726287	5.14914	107.592	120.781	112.459	0.00756962	0.00757645	0.534567	0.00757544	8.56529e-53	2.6521e-08	0.999997	3.44553e-06
neut_p_gran	1:150595537_G_T	16829	--	NEU	PU1	1:150761685:150762380	1:150723747_T_C	2224	--	2223	1	149771869	151762108	39.459	29.5697	55.0587	69.0286	0.00757645	0.00756962	0.00757544	0.534567	2.03951e-15	1.03339e-19	1.21441e-08	1
neut_p_gran	16:48656063_C_CT	17867	--	NEU	PU1	16:48664085:48664675	16:48661489_G_A	2777	--	2775	16	47665148	49663816	15.3213	13.5013	30.106	28.8216	0.00761246	0.00760962	0.531812	0.00787664	5.40896e-09	8.76003e-10	0.995917	0.00408346
neut_p_gran	17:38164025_T_G	19642	--	NEU	PU1	17:38123514:38124163	17:38127112_G_A	2720	--	2720	17	37125922	39124046	16.1997	46.6345	66.0609	62.8295	0.00758035	0.00757774	0.534182	0.00762128	3.14276e-24	5.18546e-11	0.999437	0.000563242
neut_p_gran	17:44173502_A_ATTC	16667	--	NEU	PU1	17:43653722:43654713	17:44102682_C_CT	3613	--	3613	17	42653835	44356949	11.8176	42.6244	48.3866	54.4421	0.00757541	0.00757316	0.00757958	0.53459	4.36324e-21	1.04452e-07	3.32463e-05	0.999967
neut_p_gran	17:44173502_A_ATTC	16134	--	NEU	PU1	17:43697415:43697820	17:43825711_A_C	3488	--	3488	17	42697484	44356949	24.2588	42.6597	68.3329	66.9179	0.00761348	0.00761296	0.532073	0.00783603	1.03019e-21	1.00991e-13	0.996435	0.00356475
neut_p_gran	17:44173502_A_ATTC	15292	--	NEU	PU1	17:44198310:44199008	17:44852612_A_C	3231	--	3226	17	43198998	45198400	11.6996	42.7378	45.0166	54.4374	0.00756962	0.00757645	0.00757544	0.534567	3.89295e-21	1.17601e-07	1.14817e-06	0.999999
neut_p_gran	17:44173502_A_ATTC	15277	--	NEU	PU1	17:44218016:44218748	17:44121579_T_C	3225	--	3220	17	43218259	45218312	1.15773	42.7397	43.1752	43.8973	0.00769549	0.00800671	0.00818983	0.526049	3.96587e-21	0.00472455	0.00747016	0.987805
neut_p_gran	17:44173502_A_ATTC	15239	--	NEU	PU1	17:44240576:44241188	17:44121579_T_C	3236	--	3231	17	43242694	45240971	1.81294	42.7363	43.4025	44.5491	0.00764131	0.0078025	0.00795586	0.529581	3.94499e-21	0.00238715	0.0047389	0.992874
neut_p_gran	17:44173502_A_ATTC	15261	--	NEU	PU1	17:44268476:44272610	17:44121579_T_C	3256	--	3251	17	43268712	45271764	2.16146	42.7301	44.7577	44.8914	0.00773314	0.00783554	0.00871934	0.523306	4.02913e-21	0.00169688	0.0143437	0.983959
neut_p_gran	17:44173502_A_ATTC	15297	--	NEU	PU1	17:44368506:44369012	17:43849415_T_C	3316	--	3311	17	43368600	45367681	17.3719	42.7118	61.4197	60.0831	0.00761398	0.00761479	0.531888	0.00785922	1.05777e-21	1.07007e-10	0.996133	0.00386731
neut_p_gran	1:8504421_C_A	22417	--	NEU	PU1	1:8482557:8485371	1:8481016_T_G	3503	--	3499	1	7482757	9485124	25.9569	23.2122	55.3148	49.0805	0.00757084	0.00757616	0.534577	0.00757357	2.51857e-15	1.61974e-16	0.999972	2.77818e-05
neut_p_gran	22:41720728_G_C	16163	--	NEU	PU1	22:41405462:41405966	22:41404939_T_C	2230	--	2200	22	40405763	42405922	1.56734	16.9767	21.7303	18.538	0.00758269	0.00758312	0.534083	0.00761727	2.4846e-11	0.000122312	0.999292	0.000585474
neut_p_gran	22:41720728_G_C	17943	--	NEU	PU1	22:41985560:41986451	22:42193741_G_A	2559	--	2557	22	40986258	42985662	8.26648	16.8263	24.5577	25.0926	0.00767116	0.00766294	0.00827389	0.528128	7.09012e-10	3.69545e-06	0.00909253	0.990904
neut_p_gran	3:16908518_A_C	22107	--	NEU	PU1	3:16917531:16918125	3:16908518_A_C	3786	--	3785	3	15917898	17918043	1.72925	5.40306	13.4139	7.01239	0.00757541	0.00757316	0.53459	0.00757958	1.19344e-07	4.70095e-06	0.99997	2.35222e-05
neut_p_gran	4:74963049_C_T	18084	--	NEU	PU1	4:74627937:74628751	4:74594341_C_T	2879	--	2879	4	73628042	75628696	7.54014	24.7554	25.8934	32.2955	0.00757541	0.00757316	0.00757958	0.53459	2.51326e-13	7.52667e-06	2.35075e-05	0.999969
neut_p_gran	5:131804347_C_A	18370	--	NEU	PU1	5:131690021:131690614	5:131706791_T_C	2785	--	2784	5	130690527	132690433	18.1865	127.624	134.936	145.81	0.00756962	0.00757645	0.00757544	0.534567	5.30666e-58	1.79133e-10	2.68455e-07	1
neut_p_gran	5:131804347_C_A	18736	--	NEU	PU1	5:131775010:131775460	5:131638817_C_T	2873	--	2872	5	130776053	132772381	5.17586	127.593	129.247	132.768	0.00757598	0.00758518	0.00761009	0.534301	5.47902e-58	8.01894e-05	0.000420714	0.999499
neut_p_gran	5:131804347_C_A	18951	--	NEU	PU1	5:131821252:131822072	5:131813350_T_C	2906	--	2905	5	130822778	132821596	28.0082	127.581	134.1	155.589	0.00756962	0.00757645	0.00757544	0.534567	5.5373e-58	9.71939e-15	6.58476e-12	1
neut_p_gran	6:30044388_G_C	28859	--	NEU	PU1	6:29689301:29689922	6:29688501_A_C	7129	--	7127	6	28689661	30689001	6.70903	54.5217	54.0172	61.2307	0.0075756	0.00757864	0.00757309	0.534604	2.97107e-26	1.72923e-05	1.04344e-05	0.999972
neut_p_gran	6:30044388_G_C	28967	--	NEU	PU1	6:29855588:29856512	6:29917225_G_A	7195	--	7193	6	28855805	30855907	6.44186	54.5124	57.6673	60.9543	0.00758308	0.0075816	0.00761781	0.534167	3.00243e-26	2.26036e-05	0.000532594	0.999445
neut_p_gran	6:30044388_G_C	28959	--	NEU	PU1	6:29894527:29895324	6:29819375_C_T	7237	--	7235	6	28894614	30895293	10.9473	54.5066	57.5744	65.4539	0.00756962	0.00757645	0.00757544	0.534567	3.01399e-26	2.4952e-07	5.36243e-06	0.999994
neut_p_gran	6:30044388_G_C	37515	--	NEU	PU1	6:30726741:30727244	6:30730482_G_T	9845	--	9842	6	29726761	31726850	2.44451	54.5979	55.7354	57.0424	0.00762748	0.00770576	0.00788152	0.530927	2.77646e-26	0.00125276	0.00399649	0.994751
neut_p_gran	6:30044388_G_C	36430	--	NEU	PU1	6:30781988:30782574	6:31081205_T_C	9495	--	9492	6	29782010	31780885	2.0807	54.6341	54.214	56.7148	0.00759948	0.00771527	0.0076804	0.532505	2.66602e-26	0.00180343	0.0011794	0.997017
neut_p_gran	6:31320849_T_C	30363	--	NEU	PU1	6:31324127:31325677	6:31327382_G_T	7711	--	7708	6	30325137	32325562	17.7448	53.7307	53.7158	71.4755	0.00756962	0.00757544	0.00757645	0.534567	6.54816e-26	2.78579e-10	2.74494e-10	1
neut_p_gran	6:42515791_C_T	21871	--	NEU	PU1	6:42284222:42285289	6:42285815_T_C	3289	--	3287	6	41284468	43283410	12.9821	14.3128	29.9108	27.2918	0.0075879	0.00758644	0.533889	0.00765193	6.31214e-10	2.38782e-09	0.998957	0.00104335
neut_p_gran	6:42515791_C_T	21155	--	NEU	PU1	6:42501558:42502463	6:42515791_C_T	3004	--	3002	6	41502669	43501833	8.98382	14.4035	29.6034	23.2707	0.00757616	0.00757084	0.534577	0.00757357	1.57197e-11	3.54708e-09	0.999975	2.51781e-05
neut_p_gran	6:87821827_AC_A	22516	--	NEU	PU1	6:87811942:87812548	6:87909703_G_C	4039	--	4038	6	86813722	88809225	12.647	26.0884	41.3214	38.7333	0.00758169	0.00758648	0.53378	0.00764986	4.99787e-15	3.44022e-09	0.998924	0.00107598
neut_p_gran	6:87821827_AC_A	22555	--	NEU	PU1	6:87820207:87820748	6:87833315_T_G	4039	--	4038	6	86820340	88819796	27.6721	26.0884	56.4965	53.758	0.00758761	0.00757964	0.533914	0.00764066	4.30493e-15	8.82496e-16	0.999075	0.000924644
neut_p_gran	7:28277107_C_G	22872	--	NEU	PU1	7:28280119:28280551	7:28277107_C_G	4248	--	4247	7	27281125	29280223	1.40946	16.1396	25.9329	16.3723	0.00756962	0.00757645	0.534567	0.00757544	3.16717e-13	7.9119e-07	0.999998	9.98328e-07
neut_p_gran	7:28277107_C_G	23287	--	NEU	PU1	7:28708635:28709654	7:28724374_G_T	4459	--	4459	7	27709569	29709589	1.08598	16.0909	17.8971	17.1765	0.00766643	0.00783067	0.527658	0.00816153	7.19354e-10	0.00241378	0.990136	0.00744996
neut_p_gran	7:28277107_C_G	23348	--	NEU	PU1	7:28723365:28726479	7:28724374_G_T	4458	--	4458	7	27723870	29726287	5.14914	16.0911	20.1721	21.2402	0.00762794	0.00762821	0.00796197	0.530962	1.46831e-09	8.2961e-05	0.00512659	0.99479
neut_p_gran	9:93949075_T_C	22666	--	NEU	PU1	9:94064959:94065537	9:94110288_T_A	4130	--	4128	9	93065137	95064843	2.49403	9.05845	15.1743	11.5454	0.00758142	0.00758396	0.534215	0.0076043	4.41471e-08	3.13286e-05	0.999591	0.000377739
wbc	11:307999_T_G	15528	--	NEU	PU1	11:307800:309005	11:305619_T_C	2345	--	2344	11	179626	1308245	18.2663	58.856	84.2722	76.848	0.00756962	0.00757645	0.534567	0.00757544	3.05541e-31	1.29827e-13	0.999992	8.45552e-06
wbc	11:307999_T_G	15707	--	NEU	PU1	11:320541:321183	11:305619_T_C	2371	--	2370	11	179626	1321098	12.9931	58.845	78.958	71.5764	0.00756962	0.00757645	0.534567	0.00757544	3.18334e-31	2.60923e-11	0.999991	8.82315e-06
wbc	11:307999_T_G	15773	--	NEU	PU1	11:325662:326426	11:326718_G_A	2389	--	2388	11	179626	1326298	32.3189	58.8374	66.6772	91.1563	0.00756962	0.00757645	0.00757544	0.534567	3.96552e-28	1.30478e-16	3.31308e-13	1
wbc	11:47888036_A_C	14574	--	NEU	PU1	11:48050489:48051237	11:47940925_T_C	3227	--	3227	11	47054448	49050564	12.7371	12.0643	27.6913	24.7972	0.00758201	0.00758315	0.534072	0.00763427	4.54293e-09	2.31851e-09	0.999209	0.000790624
wbc	1:247601595_T_C	25249	--	NEU	PU1	1:247608810:247609794	1:247607030_G_C	5057	--	5057	1	246609356	248608428	4.36192	26.456	27.4085	30.8179	0.00757874	0.00759703	0.00761428	0.534104	4.592e-14	0.000181293	0.000471032	0.999348
wbc	1:36943916_C_G	18397	--	NEU	PU1	1:36924227:36924948	1:36876703_C_G	2546	--	2546	1	35925861	37924400	12.915	25.9729	36.9451	38.888	0.00759173	0.00759433	0.0077301	0.533026	7.4611e-14	3.49881e-08	0.0020738	0.997926
wbc	1:46432101_A_C	17077	--	NEU	PU1	1:46113074:46113636	1:46022442_G_A	2670	--	2669	1	45113187	47112910	7.67066	14.3035	23.9513	21.9721	0.0075901	0.00758972	0.533357	0.00772082	1.20715e-09	9.16957e-07	0.998003	0.0019962
wbc	1:46432101_A_C	17267	--	NEU	PU1	1:46522868:46523296	1:46261584_A_T	2656	--	2655	1	45523377	47522229	31.7314	14.3088	49.2019	46.0333	0.00757935	0.00757915	0.534173	0.00762243	3.66739e-10	9.94952e-18	0.9994	0.000599884
wbc	14:93111120_C_T	23101	--	NEU	PU1	14:93075909:93076610	14:93071357_T_C	4185	--	4185	14	92076055	94075191	11.3614	18.6286	23.9317	29.99	0.00757541	0.00757316	0.00757958	0.53459	1.15103e-10	1.64834e-07	3.31529e-05	0.999967
wbc	16:28167914_C_A	17688	--	NEU	PU1	16:28160141:28161146	16:28094316_T_C	2366	--	2365	16	27160355	29161090	28.7358	8.45319	40.4751	37.1794	0.00758206	0.00758124	0.534181	0.00760944	1.1312e-07	1.75738e-16	0.999473	0.000527346
wbc	16:30485393_G_C	11891	--	NEU	PU1	16:30645312:30646286	16:30642867_C_T	1613	--	1610	16	29645947	31646240	11.8655	47.7181	48.0948	59.5836	0.00756962	0.00757645	0.00757544	0.534567	2.67526e-23	9.96156e-08	1.45162e-07	1
wbc	17:16171687_CTT_C	19224	--	NEU	PU1	17:16170890:16171972	17:16214254_C_T	2547	--	2545	17	15173221	17171787	46.9284	13.8762	64.5416	60.7918	0.00757941	0.00757931	0.53434	0.0076039	3.17928e-10	1.40585e-24	0.999665	0.000334627
wbc	17:38163295_T_C	19647	--	NEU	PU1	17:38123514:38124163	17:38127112_G_A	2720	--	2720	17	37125922	39124046	16.1997	407.674	420.576	423.873	0.00758124	0.00758206	0.00760944	0.534181	1.26296e-179	1.30741e-09	0.000526546	0.999473
wbc	17:5183203_AAAAT_A	26345	--	NEU	PU1	17:5185337:5185947	17:5182061_C_T	4304	--	4302	17	4185624	6185798	24.1135	14.8402	44.3292	38.9164	0.00757528	0.00757569	0.534598	0.00758029	2.35367e-11	2.21016e-15	0.999937	6.32194e-05
wbc	17:57875292_G_A	16002	--	NEU	PU1	17:57868131:57868816	17:57946179_G_A	1584	--	1583	17	56868856	58867300	8.71593	41.2025	53.8342	49.9017	0.00757645	0.00757732	0.534376	0.00759832	3.60465e-22	4.63073e-08	0.999721	0.00027852
wbc	2:218999982_G_A	19433	--	NEU	PU1	2:218960511:218960911	2:218951245_C_T	2970	--	2968	2	217960513	219960543	9.67954	12.7273	19.0612	22.4069	0.00758202	0.00757947	0.00761468	0.534215	4.21154e-08	8.87032e-07	0.000501988	0.999497
wbc	2:232579379_G_A	22756	--	NEU	PU1	2:232581876:232582558	2:232581900_A_G	3240	--	3238	2	231582196	233582169	15.8313	7.4762	29.4348	23.1918	0.00757084	0.00757616	0.534577	0.00757357	1.75078e-08	4.12045e-12	0.999972	2.75408e-05
wbc	4:120285657_T_A	20313	--	NEU	PU1	4:120375434:120376325	4:120322321_G_A	4210	--	4208	4	119380944	121376163	4.82554	7.54757	13.4706	12.3725	0.007625	0.00762316	0.531116	0.00795302	2.51409e-06	3.82333e-05	0.994989	0.00496892
wbc	4:152343531_A_T	17220	--	NEU	PU1	4:152328800:152329458	4:152297368_T_C	2772	--	2770	4	151329888	153328501	5.73807	10.072	18.8005	15.8041	0.00758112	0.00758192	0.534031	0.00763129	3.01244e-08	2.29704e-06	0.999284	0.000713486
wbc	4:702972_T_C	20040	--	NEU	PU1	4:680897:681603	4:718590_C_T	3240	--	3239	4	11355	1680473	15.5406	8.03963	28.399	23.5481	0.00757512	0.00757663	0.53452	0.00757684	3.69033e-08	2.0394e-11	0.999889	0.000110854
wbc	4:702972_T_C	20168	--	NEU	PU1	4:693129:693684	4:703607_G_A	3258	--	3257	4	11355	1690893	14.9384	8.03409	27.8203	22.9395	0.0075732	0.00757592	0.534469	0.00757887	3.60379e-08	3.6176e-11	0.999892	0.000107627
wbc	4:702972_T_C	20312	--	NEU	PU1	4:703258:704362	4:703607_G_A	3276	--	3275	4	11355	1704244	19.5199	8.02858	32.4027	27.5154	0.0075732	0.00757592	0.534469	0.00757887	3.60047e-08	3.68054e-13	0.999893	0.000106933
wbc	4:74959996_A_G	18031	--	NEU	PU1	4:74627937:74628751	4:74594341_C_T	2879	--	2879	4	73628042	75628696	7.54014	147.269	146.768	154.809	0.00757586	0.00757267	0.00757089	0.534574	1.56104e-66	7.52655e-06	4.56082e-06	0.999988
wbc	5:131677642_A_G	18377	--	NEU	PU1	5:131690021:131690614	5:131706791_T_C	2785	--	2784	5	130690527	132690433	18.1865	44.253	53.1374	62.4395	0.00756962	0.00757645	0.00757544	0.534567	8.55543e-22	1.79133e-10	1.2929e-06	0.999999
wbc	5:131677642_A_G	18743	--	NEU	PU1	5:131775010:131775460	5:131638817_C_T	2873	--	2872	5	130776053	132772381	5.17586	44.2219	45.7722	49.3977	0.00758006	0.007578	0.00760151	0.534263	8.83907e-22	8.01225e-05	0.000378803	0.999541
wbc	5:173205318_G_A	24359	--	NEU	PU1	5:173090930:173091625	5:173205225_T_C	4719	--	4718	5	172090998	174090303	18.9424	43.8125	70.8736	62.3504	0.00756962	0.00757645	0.534567	0.00757544	3.95942e-25	2.50599e-14	0.999997	2.81728e-06
wbc	5:173205318_G_A	24327	--	NEU	PU1	5:173204806:173206623	5:173205225_T_C	4702	--	4701	5	172205000	174206588	24.9076	43.8161	76.8389	68.3192	0.00756962	0.00757645	0.534567	0.00757544	3.95899e-25	6.45444e-17	0.999997	2.82701e-06
wbc	5:173205318_G_A	24303	--	NEU	PU1	5:173213347:173214298	5:173205225_T_C	4706	--	4705	5	172213368	174213844	1.75996	43.8153	52.6362	45.4512	0.00756992	0.0075764	0.53457	0.00757634	1.13712e-24	2.09205e-06	0.999987	1.07404e-05
wbc	6:109621494_T_C	18646	--	NEU	PU1	6:109558098:109559425	6:109546577_T_C	2828	--	2828	6	108558280	110559152	3.83119	25.679	31.7425	29.5081	0.00759174	0.00759189	0.533355	0.00769105	1.07373e-14	3.30593e-05	0.998426	0.00154124
wbc	6:137104414_T_TA	20735	--	NEU	PU1	6:137143361:137144471	6:137140077_A_C	2849	--	2849	6	136144142	138142754	6.14642	8.26342	16.3075	14.4078	0.00759197	0.00759888	0.533155	0.00773082	5.49109e-07	4.56518e-06	0.99783	0.00216464
wbc	6:29923290_G_T	25851	--	NEU	PU1	6:28945158:28946075	6:29189531_A_G	5925	--	5925	6	27945396	29946021	2.48509	154.141	153.581	156.627	0.00759177	0.00766929	0.00764172	0.533215	1.62121e-69	0.00119614	0.000680627	0.998123
wbc	6:30161536_G_A	28845	--	NEU	PU1	6:29689301:29689922	6:29688501_A_C	7129	--	7127	6	28689661	30689001	6.70903	158.41	159.967	165.119	0.00757429	0.00757747	0.00758616	0.534475	2.26403e-71	1.72926e-05	8.21247e-05	0.999901
wbc	6:30161536_G_A	28955	--	NEU	PU1	6:29855588:29856512	6:29917225_G_A	7195	--	7193	6	28855805	30855907	6.44186	158.401	158.068	164.843	0.0075754	0.00757956	0.00757378	0.534597	2.28455e-71	2.2591e-05	1.61807e-05	0.999961
wbc	6:30161536_G_A	28937	--	NEU	PU1	6:29932509:29934348	6:29935372_C_T	7262	--	7260	6	28933672	30933975	9.96302	158.392	157.971	168.355	0.00756962	0.00757544	0.00757645	0.534567	2.3034e-71	6.67606e-07	4.38274e-07	0.999999
wbc	6:31242174_G_A	37506	--	NEU	PU1	6:30726741:30727244	6:30730482_G_T	9845	--	9840	6	29726761	31726850	2.44469	271.945	271.916	274.389	0.00759974	0.00767709	0.00767713	0.53296	1.11925e-120	0.00124658	0.00121137	0.997542
wbc	6:31242174_G_A	36972	--	NEU	PU1	6:30755579:30756091	6:30756593_C_T	9679	--	9674	6	29755760	31751727	18.9081	271.962	271.854	290.87	0.00756962	0.00757544	0.00757645	0.534567	1.0954e-120	8.70385e-11	7.81191e-11	1
wbc	6:31242174_G_A	36421	--	NEU	PU1	6:30781988:30782574	6:31081205_T_C	9495	--	9490	6	29782010	31780885	2.08089	271.981	271.862	274.062	0.00760285	0.00771577	0.00771115	0.53224	1.08032e-120	0.00180334	0.00159998	0.996597
wbc	6:31242174_G_A	29967	--	NEU	PU1	6:31238365:31241470	6:31305731_A_G	7499	--	7494	6	30238559	32240875	13.5446	272.217	276.396	285.762	0.00756962	0.00757645	0.00757544	0.534567	8.48553e-121	1.8584e-08	1.21344e-06	0.999999
wbc	6:31242174_G_A	30359	--	NEU	PU1	6:31324127:31325677	6:31327382_G_T	7711	--	7706	6	30325137	32325562	17.745	272.189	277.08	289.934	0.00756962	0.00757645	0.00757544	0.534567	8.72559e-121	2.78544e-10	3.70658e-08	1
wbc	6:31242174_G_A	30359	--	NEU	PU1	6:31325693:31326545	6:31326011_C_T	7713	--	7708	6	30326804	32326165	0.896906	272.189	271.53	273.086	0.00766065	0.00807389	0.00786395	0.528198	8.85666e-121	0.00617632	0.00311125	0.990712
wbc	6:31442782_G_A	38048	--	NEU	PU1	6:32441230:32441869	6:32591106_T_C	6547	--	6535	6	31441349	33441648	9.75262	229.695	229.938	239.447	0.00756962	0.00757645	0.00757544	0.534567	2.48823e-102	8.2405e-07	1.05054e-06	0.999998
wbc	6:31505480_A_G	37764	--	NEU	PU1	6:32497307:32498493	6:32450089_G_T	6342	--	6330	6	31497342	33496714	31.7028	212.097	244.274	243.8	0.00766699	0.00766653	0.527751	0.00832566	6.90669e-95	1.52563e-16	0.990282	0.00971832
wbc	6:31505480_A_G	37891	--	NEU	PU1	6:32504118:32504713	6:32429327_C_T	6329	--	6317	6	31504194	33504471	18.769	212.099	222.889	230.868	0.00756962	0.00757645	0.00757544	0.534567	1.09047e-94	1.0004e-10	4.85187e-06	0.999995
wbc	6:32444709_A_G	38206	--	NEU	PU1	6:32556890:32557905	6:32561229_A_G	6379	--	6367	6	31556922	33557741	9.02191	207.107	221.041	216.122	0.00757626	0.00757507	0.53453	0.00757722	1.18256e-94	1.25923e-08	0.999896	0.00010358
wbc	6:32444709_A_G	38392	--	NEU	PU1	6:32590633:32591202	6:32590722_G_T	6399	--	6387	6	31590898	33590471	7.66004	204.461	206.758	212.121	0.00757757	0.00757635	0.00758279	0.534574	2.26479e-91	6.67897e-06	6.64163e-05	0.999927
wbc	6:32444709_A_G	39068	--	NEU	PU1	6:32710171:32710557	6:32603798_A_T	6530	--	6518	6	31710968	33710284	6.08132	204.436	209.401	210.517	0.00764583	0.00761313	0.00792613	0.53129	2.34725e-91	3.25855e-05	0.00486358	0.995104
wbc	6:87837958_TATG_T	22521	--	NEU	PU1	6:87811942:87812548	6:87909703_G_C	4039	--	4038	6	86813722	88809225	12.647	12.2106	27.7139	24.8541	0.00758174	0.00758391	0.534066	0.00763476	4.05811e-09	2.6238e-09	0.999182	0.000818166
wbc	6:87837958_TATG_T	22559	--	NEU	PU1	6:87820207:87820748	6:87833315_T_G	4039	--	4038	6	86820340	88819796	27.6721	12.2106	43.0546	39.8779	0.00757935	0.00757915	0.534173	0.00762243	2.95905e-09	5.70556e-16	0.999405	0.000595043
wbc	7:28724374_G_T	22880	--	NEU	PU1	7:28280119:28280551	7:28277107_C_G	4248	--	4247	7	27281125	29280223	1.40946	111.249	110.891	112.659	0.00762964	0.00786468	0.00779624	0.530398	6.92374e-51	0.00360018	0.00249483	0.993905
wbc	7:28724374_G_T	23294	--	NEU	PU1	7:28708635:28709654	7:28724374_G_T	4459	--	4459	7	27709569	29709589	1.08598	111.201	120.882	111.726	0.00756962	0.00757645	0.534567	0.00757544	1.33198e-54	8.85174e-07	0.999998	1.49653e-06
wbc	7:28724374_G_T	23356	--	NEU	PU1	7:28723365:28726479	7:28724374_G_T	4458	--	4458	7	27723870	29726287	5.14914	111.201	124.396	116.068	0.00756962	0.00757645	0.534567	0.00757544	2.30536e-54	2.63487e-08	0.999997	3.42315e-06
wbc	8:10647823_A_G	30830	--	NEU	PU1	8:10489194:10489832	8:10464885_T_C	5643	--	5642	8	9489417	11489579	3.52873	16.1683	19.5207	19.697	0.00771548	0.00773812	0.00864414	0.524742	1.37879e-09	0.000426664	0.0136165	0.985957
wbc	8:142328719_G_T	24336	--	NEU	PU1	8:142333621:142334125	8:142328719_G_T	3942	--	3942	8	141333708	143334112	5.04942	20.2467	32.1383	25.1294	0.00756992	0.0075764	0.53457	0.00757634	2.43528e-14	9.70573e-08	0.999987	1.28097e-05
wbc	8:142328719_G_T	24334	--	NEU	PU1	8:142337025:142338054	8:142328719_G_T	3943	--	3943	8	141337280	143336546	33.2084	20.2465	60.3335	53.2815	0.0075764	0.00756992	0.53457	0.00757634	2.35055e-14	5.51431e-20	0.999988	1.22684e-05
wbc	8:8919136_G_A	18156	--	NEU	PU1	8:8085269:8086396	8:8088933_T_C	3086	--	3076	8	7110629	9086392	41.9943	15.3034	61.0608	57.2873	0.00757506	0.00757504	0.534357	0.00759299	7.42938e-11	1.90206e-22	0.999674	0.000326314
wbc	8:8919136_G_A	20780	--	NEU	PU1	8:8308345:8309035	8:8378992_T_C	3878	--	3870	8	7734332	9307623	4.54098	15.0738	19.9359	19.6146	0.00769091	0.00769324	0.52632	0.00847181	2.9765e-09	0.000111739	0.988352	0.0115365
wbc	9:113925642_G_A	23557	--	NEU	PU1	9:113836519:113837172	9:113915529_T_C	4770	--	4770	9	112836601	114836428	7.50569	16.1717	29.7788	23.6139	0.00757541	0.00757316	0.53459	0.00757958	3.00809e-12	1.74482e-08	0.99997	2.98006e-05
wbc	9:113925642_G_A	23548	--	NEU	PU1	9:113837969:113839340	9:113924517_C_A	4770	--	4769	9	112838669	114839327	4.20744	16.1719	26.5444	20.3116	0.00757616	0.00757084	0.534577	0.00757357	2.82229e-12	4.42986e-07	0.999972	2.78232e-05
wbc	9:113925642_G_A	23454	--	NEU	PU1	9:113856709:113857234	9:113945046_A_G	4760	--	4760	9	112857601	114856735	2.18112	16.1738	23.6149	18.3278	0.00757665	0.00757665	0.534612	0.00757911	6.96324e-12	8.31275e-06	0.99992	7.16763e-05
wbc	9:113925642_G_A	23405	--	NEU	PU1	9:113925720:113926723	9:113945046_A_G	4740	--	4740	9	112925906	114926382	2.28865	16.178	23.7094	18.4398	0.00757665	0.00757665	0.534612	0.00757911	7.05506e-12	7.59558e-06	0.999919	7.2948e-05
wbc	9:113925642_G_A	23180	--	NEU	PU1	9:114016019:114016710	9:113896438_T_A	4691	--	4691	9	113016399	115016697	11.0109	16.1884	32.4471	27.172	0.00757255	0.00757823	0.534546	0.00757382	6.94384e-12	1.23159e-09	0.999927	7.25019e-05
