# Supplementary material for: Genetic perturbation of PU.1 binding and chromatin looping at neutrophil enhancers associates with autoimmune disease
Source: Nat Commun. 2021 Apr 16;12:2298. doi: 10.1038/s41467-021-22548-8 (PMC8052402; doi:10.1038/s41467-021-22548-8)
Supplement: Supplementary file 8 — Supplementary Data 5 [file 41467_2021_22548_MOESM8_ESM.xlsx]

## Sheet: Sheet1
		PU.1 QTL			Gene expression (eQTL)																		Colocalising trait
PU1_Beta	PU1_gFDR	Feature	Beta	gFDR	Lead	Feature	Beta	gFDR	Peak median	Distance lead PU1 to peak (Bp)	is PUQTL in peak	Peak overlapping PU.1 QTL	Peak to gene distance	Gene start	AS-PU.1	ASE	AS-PCHIC	Is PU1 QTL in PIR	Is eQTL gene in bait	PU QTL in PIRs	Gene eQTL baited by PU.1 QTL	All baited genes to PIRs	Autoimmune disease	Full blooc count trait
0.85	1.85e-06	7:27071020:27071812	0.8534	1.85091e-06	7:26952139_T_C	ENSG00000005020.8	1.236	1.31415e-62	27071416	119277	0	7:26951003:26953044	364735	26706681	7:27071476_T_C;	7:26942766_C_T;7:26950905_G_C;7:26952139_T_C;7:26953749_T_G;7:26954746_G_A;7:26955827_T_A;7:26958849_T_C;7:26963514_T_C;7:26964182_C_T;7:26993812_G_T;7:27012502_A_C;7:27018334_G_T;7:27031537_A_C;7:27040984_C_T;7:27052181_T_C;7:27060479_G_A;7:27060869_C_T;7:27062849_T_C;7:27064596_T_C;7:27066969_G_C;7:27068491_C_G;7:27071476_T_C;7:27071824_C_T;7:27074873_C_G;7:27076940_G_A;7:27077880_A_G;7:2707875…	7:27071476_T_C;	50	5	7:26942766_C_T;7:26958849_T_C;7:27071476_T_C;7:27071824_C_T;7:27074873_C_G;7:27076940_G_A;7:27077880_A_G;7:27078754_C_G;7:27127231_T_C;7:26942766_C_T;7:26958849_T_C;7:27071476_T_C;7:27071824_C_T;7:27074873_C_G;7:27076940_G_A;7:27077880_A_G;7:27078754_C_G;7:27127231_T_C;7:26942766_C_T;7:26958849_T_C;7:27071476_T_C;7:27071824_C_T;7:27074873_C_G;7:27076940_G_A;7:27077880_A_G;7:27078754_C_G;7:2712723…	NA;uce|;	CBX3-001,CBX3-002,CBX3-004,CBX3-003|;CBX3-001,CBX3-002,CBX3-004,CBX3-003|uce|;HOTAIRM1-005,HOTAIRM1-001,HOTAIRM1-002,HOTAIRM1-004,HOTAIRM1-003|;NA;	-	-
-1.1	2.92e-15	6:167371913:167373868	-1.101	2.91895e-15	6:167369897_C_A	ENSG00000026297.11	1.282	5.75155e-61	167372890	2993	0	6:167369462:167371190	29898	167342992	6:167372978_C_T;6:167373045_T_C;	6:167366394_T_C;6:167369897_C_A;6:167370999_A_G;6:167371110_T_C;6:167371234_A_T;6:167371737_T_A;6:167371846_C_G;6:167372978_C_T;6:167373045_T_C;6:167373547_T_G;6:167373812_T_A;6:167374119_G_A;6:167374239_G_A;6:167374353_C_T;6:167374489_C_T;6:167375173_G_C;6:167377165_G_T;6:167377782_G_T;6:167378619_A_G;6:167379771_G_T;6:167380174_T_C;6:167380493_G_A;6:167380501_A_G;6:167381476_T_C;6:167381979_C_T…	6:167379771_G_T;6:167395058_A_G;6:167406633_G_C;6:167406681_G_A;6:167407254_T_G;6:167407268_T_C;	99	48	6:167369897_C_A;6:167366394_T_C;6:167370999_A_G;6:167371110_T_C;6:167371234_A_T;6:167371737_T_A;6:167371846_C_G;6:167372978_C_T;6:167373045_T_C;6:167373547_T_G;6:167373812_T_A;6:167374119_G_A;6:167374239_G_A;6:167374353_C_T;6:167374489_C_T;6:167375173_G_C;6:167377165_G_T;6:167377782_G_T;6:167378619_A_G;6:167379637_A_AG;6:167379771_G_T;6:167395058_A_G;6:167395375_G_A;6:167396174_T_C;6:167396629_A_…	NA;RP11-514O12.4-001|;	BRP44L-001,BRP44L-201,BRP44L-202|PSMB1-001,PSMB1-201|RP11-514O12.4-001|;NA;RP11-514O12.4-001|;RP1-167A14.2-001|;	CD.chip;CD.gwas;IBD.chip;IBD.gwas;	-
0.81	0.00719	1:243427961:243428485	0.8126	0.00718572	1:243428152_T_G	ENSG00000054282.10	1.106	4.14327e-28	243428223	71	1	1:243427961:243428485	8903	243419320	1:243428152_T_G;	1:243420388_A_G;1:243425689_T_G;1:243428152_T_G;1:243431654_T_C;1:243433141_C_G;1:243433654_A_G;1:243435622_A_G;1:243437266_T_C;1:243439386_G_A;1:243445116_T_C;1:243450955_T_G;1:243451974_T_C;1:243453119_G_T;1:243453910_C_T;1:243458502_C_T;1:243467236_G_A;1:243467689_G_T;1:243468694_C_A;1:243469029_G_A;1:243471949_C_A;1:243472187_C_A;1:243472664_A_G;1:243472801_T_G;1:243483279_A_T;1:243483368_C_T…	1:243458502_C_T;	8	4	1:243420388_A_G;1:243425689_T_G;1:243458502_C_T;1:243483279_A_T;1:243483368_C_T;1:243485126_T_G;	CEP170-003,CEP170-001,CEP170-002,CEP170-007,CEP170-004,CEP170-006,CEP170-026,CEP170-009,CEP170-010,CEP170-025,CEP170-019,CEP170-020,CEP170-018,CEP170-202,CEP170-201|;NA;	CEP170-003,CEP170-001,CEP170-002,CEP170-007,CEP170-004,CEP170-006,CEP170-026,CEP170-009,CEP170-010,CEP170-025,CEP170-019,CEP170-020,CEP170-018,CEP170-202,CEP170-201|;EFCAB2-003,EFCAB2-001,EFCAB2-012,EFCAB2-007,EFCAB2-015,EFCAB2-008,EFCAB2-010|ZNF238-001,ZNF238-201|;NA;	-	-
0.77	0.0195	6:34803658:34804111	0.7655	0.0194795	6:34747603_C_T	ENSG00000065060.12	1.26	1.52331e-44	34803884	58202	0	-	44027	34759857	6:34803947_C_T;	6:34549699_A_G;6:34549810_T_C;6:34550657_A_C;6:34551086_C_T;6:34551334_A_C;6:34564066_A_G;6:34564243_T_C;6:34566975_T_C;6:34570070_C_T;6:34570094_C_T;6:34572028_A_C;6:34573213_C_T;6:34576237_G_A;6:34578425_G_C;6:34579431_C_T;6:34580221_C_T;6:34581055_G_A;6:34597513_T_C;6:34605145_G_A;6:34608480_C_T;6:34615443_A_G;6:34616654_T_A;6:34617144_A_G;6:34618516_T_C;6:34621171_T_C;6:34633862_C_T;6:3463435…	6:34641415_G_C;	17	4	6:34641415_G_C;6:34643179_A_G;6:34644261_G_A;6:34647978_G_A;6:34653268_T_C;6:34655000_C_T;6:34656722_A_G;6:34658080_A_C;6:34660324_C_T;	NA;UHRF1BP1-001,UHRF1BP1-201|;	HMGA1-001,HMGA1-002,HMGA1-004,HMGA1-203,HMGA1-201,HMGA1-204,HMGA1-205,HMGA1-202|;HMGA1-001,HMGA1-002,HMGA1-004,HMGA1-203,HMGA1-201,HMGA1-204,HMGA1-205,HMGA1-202|RPS10-001,RPS10-005|UHRF1BP1-001,UHRF1BP1-201|;NA;	-	-
-0.98	4.43e-07	17:17741456:17742314	-0.9841	4.43037e-07	17:17733826_T_C	ENSG00000072310.12	1.227	9.76323e-44	17741885	164635	0	-	28172	17713713	17:17741669_T_C;17:17741875_A_G;	17:17727943_T_A;17:17728043_A_G;17:17728574_T_C;17:17730201_T_C;17:17731200_A_G;17:17731651_T_C;17:17732319_C_T;17:17733760_C_T;17:17733826_T_C;17:17733934_C_T;17:17735952_T_C;17:17737258_A_C;17:17741669_T_C;17:17741875_A_G;17:17742904_A_G;17:17744439_G_A;17:17744725_T_C;17:17746197_C_T;17:17746741_A_G;17:17747289_A_G;17:17747366_A_C;17:17747514_C_T;17:17748013_A_G;17:17748645_T_C;17:17749056_A_G…	17:17902135_G_A;17:17939247_C_T;	93	24	17:17741669_T_C;17:17741875_A_G;17:17742904_A_G;17:17744439_G_A;17:17744725_T_C;17:17746197_C_T;17:17746741_A_G;17:17747289_A_G;17:17747366_A_C;17:17747514_C_T;17:17748013_A_G;17:17748645_T_C;17:17749056_A_G;17:17749822_G_A;17:17750419_A_G;17:17750558_G_A;17:17750907_G_A;17:17767165_C_T;17:17770355_G_A;17:17770965_T_C;17:17774118_C_T;17:17774422_C_T;17:17776389_C_T;17:17824978_G_T;17:17826020_A_G…	MIR33B-201|;MIR33B-201|SREBF1-001,SREBF1-002,SREBF1-003,SREBF1-004,SREBF1-005,SREBF1-012,SREBF1-201,SREBF1-202,SREBF1-203,SREBF1-204|;NA;	ATPAF2-001,ATPAF2-005|TOM1L2-001,TOM1L2-002,TOM1L2-004,TOM1L2-201,TOM1L2-203,TOM1L2-204,TOM1L2-202|;MIR33B-201|;MIR33B-201|RAI1-001,RAI1-002,RAI1-003,RAI1-203,RAI1-201,RAI1-202|;MIR33B-201|RAI1-001,RAI1-002,RAI1-003,RAI1-203,RAI1-201,RAI1-202|SREBF1-001,SREBF1-002,SREBF1-003,SREBF1-004,SREBF1-005,SREBF1-012,SREBF1-201,SREBF1-202,SREBF1-203,SREBF1-204|;MIR33B-201|SREBF1-001,SREBF1-002,SREBF1-003,S…	-	-
1.29	1.27e-19	2:169963993:169965516	1.291	1.26659e-19	2:169961897_T_C	ENSG00000073737.11	0.6587	1.6538e-07	169964754	4332	0	-	43455	169921299	2:169964332_T_C;	2:169960422_A_G;2:169961897_T_C;2:169963330_A_C;2:169963429_A_G;2:169964332_T_C;	2:169964332_T_C;	10	5	2:169960422_A_G;2:169961897_T_C;2:169963330_A_C;2:169963429_A_G;2:169964332_T_C;	DHRS9-002,DHRS9-001,DHRS9-005,DHRS9-006,DHRS9-008,DHRS9-004,DHRS9-202,DHRS9-201|;	DHRS9-002,DHRS9-001,DHRS9-005,DHRS9-006,DHRS9-008,DHRS9-004,DHRS9-202,DHRS9-201|FASTKD1-001,FASTKD1-003,FASTKD1-005,FASTKD1-004,FASTKD1-002|;	-	-
1.11	3.19e-09	20:18552145:18552779	1.108	3.18886e-09	20:18492511_C_T	ENSG00000101310.10	-1.07	4.90691e-23	18552462	95258	0	-	64325	18488137	20:18552359_C_T;	20:18457204_A_C;20:18458060_C_T;20:18459386_C_G;20:18465001_C_A;20:18465004_C_G;20:18469022_G_A;20:18473042_T_C;20:18483105_T_C;20:18485412_C_G;20:18486315_C_G;20:18487014_A_T;20:18488065_G_C;20:18490295_T_C;20:18490913_G_A;20:18492511_C_T;20:18499041_C_T;20:18501148_G_A;20:18501456_G_A;20:18501563_A_G;20:18502393_T_C;20:18502655_A_G;20:18503271_C_T;20:18503584_A_G;20:18505403_G_C;20:18506159_T_C…	20:18550937_G_A;	6	6	20:18550937_G_A;20:18551005_T_G;20:18552359_C_T;20:18550937_G_A;20:18551005_T_G;20:18552359_C_T;	NA;SEC23B-001,SEC23B-003,SEC23B-005,SEC23B-002,SEC23B-004,SEC23B-008|;	NA;SEC23B-001,SEC23B-003,SEC23B-005,SEC23B-002,SEC23B-004,SEC23B-008|;	-	-
1.42	3.52e-18	16:84102501:84103606	1.422	3.51899e-18	16:84100602_T_G	ENSG00000103154.5	0.9668	9.09481e-15	84103053	2451	0	-	100816	84002237	16:84102805_G_T;16:84103302_A_G;16:84102718_T_C;16:84102896_C_A;16:84103181_G_C;	16:84081330_G_A;16:84098815_C_A;16:84100602_T_G;16:84101677_G_A;16:84101687_T_C;16:84102718_T_C;16:84102805_G_T;16:84102896_C_A;16:84103181_G_C;16:84103302_A_G;	16:84103181_G_C;16:84103302_A_G;	27	9	16:84100602_T_G;16:84081330_G_A;16:84098815_C_A;16:84101677_G_A;16:84101687_T_C;16:84102718_T_C;16:84102805_G_T;16:84102896_C_A;16:84103181_G_C;16:84103302_A_G;	NA;NECAB2-001|;	ADAD2-001,ADAD2-201|MLYCD-201|NECAB2-001|;MLYCD-201|;MLYCD-201|NECAB2-001|OSGIN1-001,OSGIN1-002,OSGIN1-201|;NECAB2-001|OSGIN1-001,OSGIN1-002,OSGIN1-201|;	-	-
0.85	1.85e-06	7:27071020:27071812	0.8534	1.85091e-06	7:26952139_T_C	ENSG00000105991.7	1.158	2.00249e-48	27071416	119277	0	7:26951003:26953044	-61196	27132612	7:27071476_T_C;	7:26942766_C_T;7:26950905_G_C;7:26952139_T_C;7:26953749_T_G;7:26954746_G_A;7:26955827_T_A;7:26958849_T_C;7:26963514_T_C;7:26964182_C_T;7:26993812_G_T;7:27012502_A_C;7:27018334_G_T;7:27031537_A_C;7:27040984_C_T;7:27052181_T_C;7:27060479_G_A;7:27060869_C_T;7:27062849_T_C;7:27064596_T_C;7:27066969_G_C;7:27068491_C_G;7:27071476_T_C;7:27071824_C_T;7:27074873_C_G;7:27076940_G_A;7:27077880_A_G;7:2707875…	7:27071476_T_C;	50	10	7:26942766_C_T;7:26958849_T_C;7:27071476_T_C;7:27071824_C_T;7:27074873_C_G;7:27076940_G_A;7:27077880_A_G;7:27078754_C_G;7:27127231_T_C;7:26942766_C_T;7:26958849_T_C;7:27071476_T_C;7:27071824_C_T;7:27074873_C_G;7:27076940_G_A;7:27077880_A_G;7:27078754_C_G;7:27127231_T_C;7:26942766_C_T;7:26958849_T_C;7:27071476_T_C;7:27071824_C_T;7:27074873_C_G;7:27076940_G_A;7:27077880_A_G;7:27078754_C_G;7:2712723…	HOTAIRM1-005,HOTAIRM1-001,HOTAIRM1-002,HOTAIRM1-004,HOTAIRM1-003|;NA;	CBX3-001,CBX3-002,CBX3-004,CBX3-003|;CBX3-001,CBX3-002,CBX3-004,CBX3-003|uce|;HOTAIRM1-005,HOTAIRM1-001,HOTAIRM1-002,HOTAIRM1-004,HOTAIRM1-003|;NA;	-	-
0.79	0.0151	17:57183809:57184658	0.788	0.0151031	17:57182793_G_C	ENSG00000108395.9	1.277	1.88411e-49	57184233	112341	0	-	124234	57059999	17:57184162_A_C;	17:56819216_T_C;17:56819636_G_T;17:56819853_C_G;17:56824123_G_A;17:56827760_G_T;17:56828226_T_G;17:56834229_G_T;17:56838472_C_G;17:56843048_A_G;17:56854441_A_G;17:56864422_G_A;17:56868856_C_T;17:56884581_T_G;17:56889952_A_C;17:56892699_C_G;17:56896834_A_G;17:56901713_T_C;17:56902297_A_G;17:56905505_A_G;17:56905843_A_G;17:56906254_T_C;17:56908188_A_G;17:56908987_C_T;17:56910720_G_A;17:56917053_C_A…	17:56584205_A_C;17:56594197_C_T;17:56598439_T_C;	37	1	17:57071892_A_G;17:56584205_A_C;17:56585872_G_C;17:56593111_T_C;17:56594197_C_T;17:56594460_G_A;17:56598439_T_C;17:56600660_C_G;17:56734695_A_G;17:56734977_A_G;17:56735123_A_G;17:56736473_A_C;17:56741672_T_C;17:56783623_A_G;17:57064167_A_G;17:57065401_G_A;17:57072235_T_C;17:57072701_T_C;17:57075299_G_A;17:57076893_T_A;17:57082013_C_A;17:57086473_C_T;17:57095212_C_T;17:57097390_G_A;17:57106630_A_G…	AC100832.1-201|;NA;	AC100832.1-201|;BZRAP1-203,BZRAP1-202,BZRAP1-201|SKA2-201,SKA2-202|;BZRAP1-203,BZRAP1-202,BZRAP1-201|SUPT4H1-201|;MTMR4-201|;MTMR4-201|PPM1E-201,PPM1E-202|;NA;PPM1E-201,PPM1E-202|TEX14-201,TEX14-203,TEX14-202|;SUPT4H1-201|;TEX14-201,TEX14-203,TEX14-202|;U1.68-201|;	-	-
-1.17	4.67e-10	4:52772267:52772933	-1.168	4.67468e-10	4:52710913_A_G	ENSG00000109184.10	-0.9351	1.75014e-12	52772600	41273	0	-	63434	52709166	4:52772429_G_A;	4:52681128_T_C;4:52684431_A_G;4:52684891_A_G;4:52685216_C_G;4:52685386_G_A;4:52686352_G_A;4:52686513_C_T;4:52686800_C_T;4:52687323_C_A;4:52687939_T_G;4:52688572_C_T;4:52689975_C_G;4:52693333_T_C;4:52693431_G_C;4:52694701_T_A;4:52695704_T_G;4:52696792_A_G;4:52698757_T_C;4:52699324_T_A;4:52699760_C_G;4:52700638_G_A;4:52703265_T_C;4:52704030_T_G;4:52706270_A_G;4:52710913_A_G;4:52711185_G_A;4:5271405…	4:52698757_T_C;4:52910992_T_C;	8	6	4:52698757_T_C;4:52699324_T_A;4:52699760_C_G;4:52700638_G_A;4:52703265_T_C;4:52704030_T_G;4:52910411_G_A;4:52910992_T_C;	DCUN1D4-001,DCUN1D4-002,DCUN1D4-012,DCUN1D4-018,DCUN1D4-202,DCUN1D4-201|;NA;	DCUN1D4-001,DCUN1D4-002,DCUN1D4-012,DCUN1D4-018,DCUN1D4-202,DCUN1D4-201|;NA;SGCB-001,SGCB-201|;	-	-
-0.83	0.000446	12:109137630:109138705	-0.8258	0.000446097	12:109137944_G_T	ENSG00000110880.6	-0.9977	1.20971e-23	109138167	12179	0	12:109124931:109126395	99282	109038885	12:109137956_T_C;	12:109095137_A_G;12:109125988_T_G;12:109131613_A_G;12:109132119_G_A;12:109132824_G_T;12:109132835_G_C;12:109133227_G_A;12:109137726_C_T;12:109137944_G_T;12:109137956_T_C;12:109140006_G_A;12:109141435_C_T;12:109144457_C_T;12:109148716_G_A;12:109152649_C_T;12:109153099_A_G;12:109153963_C_T;12:109154287_A_C;12:109156737_T_C;12:109157655_T_G;12:109159291_G_A;12:109160373_T_C;12:109161832_A_T;12:10916…	12:109125988_T_G;12:109171697_T_A;12:109227765_A_G;12:109255377_T_A;	122	43	12:109125988_T_G;12:109131613_A_G;12:109132119_G_A;12:109132824_G_T;12:109132835_G_C;12:109133227_G_A;12:109137726_C_T;12:109137944_G_T;12:109137956_T_C;12:109140006_G_A;12:109141435_C_T;12:109153099_A_G;12:109153963_C_T;12:109154287_A_C;12:109156737_T_C;12:109157655_T_G;12:109159291_G_A;12:109160373_T_C;12:109161832_A_T;12:109164382_A_G;12:109165674_C_A;12:109165997_G_C;12:109166431_T_C;12:10916…	CORO1C-001,CORO1C-007,CORO1C-020,CORO1C-009,CORO1C-008,CORO1C-011,CORO1C-021,CORO1C-016,CORO1C-012,CORO1C-014,CORO1C-013,CORO1C-201|;CORO1C-001,CORO1C-007,CORO1C-020,CORO1C-009,CORO1C-008,CORO1C-011,CORO1C-021,CORO1C-016,CORO1C-012,CORO1C-014,CORO1C-013,CORO1C-201|U7.16-201|;NA;U7.16-201|;	ALKBH2-001,ALKBH2-002,ALKBH2-003,ALKBH2-007,ALKBH2-005,ALKBH2-008,ALKBH2-201|RP11-689B22.2-001,RP11-689B22.2-002|SART3-001,SART3-005,SART3-011,SART3-006,SART3-008,SART3-015,SART3-017,SART3-202,SART3-201|U7.16-201|;CORO1C-001,CORO1C-007,CORO1C-020,CORO1C-009,CORO1C-008,CORO1C-011,CORO1C-021,CORO1C-016,CORO1C-012,CORO1C-014,CORO1C-013,CORO1C-201|FICD-001,FICD-003,FICD-002,FICD-004|;CORO1C-001,CORO1…	-	-
-0.98	3.09e-12	12:65123560:65124224	-0.984	3.08695e-12	12:65152166_G_A	ENSG00000111490.8	0.6878	5.12219e-10	65123892	23008	0	-	-50697	65174589	12:65124020_A_G;12:65123920_G_A;	12:65100884_C_T;12:65102065_A_G;12:65103232_T_C;12:65106498_G_C;12:65106712_G_A;12:65107135_C_T;12:65108160_G_C;12:65109168_C_T;12:65110141_G_A;12:65112099_T_G;12:65116107_C_T;12:65116447_C_G;12:65120312_C_A;12:65121420_G_A;12:65122163_T_A;12:65122296_G_C;12:65123920_G_A;12:65124020_A_G;12:65124357_T_C;12:65126088_C_T;12:65126139_G_A;12:65126687_A_G;12:65128709_C_T;12:65130423_T_C;12:65134536_C_G…	12:65108160_G_C;12:65112099_T_G;12:65123920_G_A;12:65124020_A_G;12:65124357_T_C;12:65159001_C_G;12:65183900_G_A;12:65185059_G_A;12:65185729_G_A;	162	1	12:65100884_C_T;12:65102065_A_G;12:65103232_T_C;12:65106370_CT_C;12:65106498_G_C;12:65106712_G_A;12:65107135_C_T;12:65108160_G_C;12:65109168_C_T;12:65110141_G_A;12:65112099_T_G;12:65116107_C_T;12:65116447_C_G;12:65120312_C_A;12:65121420_G_A;12:65122163_T_A;12:65122296_G_C;12:65123920_G_A;12:65124020_A_G;12:65124357_T_C;12:65126088_C_T;12:65126139_G_A;12:65126687_A_G;12:65128709_C_T;12:65130423_T_…	NA;TBC1D30-006,TBC1D30-001,TBC1D30-004,TBC1D30-007,TBC1D30-008,TBC1D30-201,TBC1D30-203,TBC1D30-202|;	C12orf56-001,C12orf56-008,C12orf56-004,C12orf56-201|CAND1-001,CAND1-007,CAND1-003,CAND1-201,CAND1-202|MIR548C-201|RP11-338E21.1-001|TBK1-001,TBK1-002,TBK1-003,TBK1-004|XPOT-001,XPOT-003,XPOT-004,XPOT-006|;GNS-007,GNS-001,GNS-002,GNS-006,GNS-010,GNS-004,GNS-008,GNS-201|MIR548C-201|RP11-338E21.1-001|SNORD83.1-201|TBC1D30-006,TBC1D30-001,TBC1D30-004,TBC1D30-007,TBC1D30-008,TBC1D30-201,TBC1D30-203,TB…	-	-
-1.31	8.9e-15	5:173204806:173206623	-1.309	8.89806e-15	5:173205225_T_C	ENSG00000113742.8	-1.075	1.14382e-25	173205714	489	1	5:173204806:173206623	-109569	173315283	5:173205282_A_G;5:173205318_G_A;5:173205225_T_C;	5:173201067_C_A;5:173204210_A_G;5:173204298_A_G;5:173205225_T_C;5:173205282_A_G;5:173205318_G_A;	5:173205225_T_C;5:173205282_A_G;5:173205318_G_A;	42	18	5:173205225_T_C;5:173201067_C_A;5:173204210_A_G;5:173204298_A_G;5:173205282_A_G;5:173205318_G_A;5:173205225_T_C;5:173201067_C_A;5:173204210_A_G;5:173204298_A_G;5:173205282_A_G;5:173205318_G_A;5:173205225_T_C;5:173201067_C_A;5:173204210_A_G;5:173204298_A_G;5:173205282_A_G;5:173205318_G_A;	CPEB4-001,CPEB4-003,CPEB4-002,CPEB4-004,CPEB4-008,CPEB4-005,CPEB4-006|;	BOD1-001,BOD1-002,BOD1-006,BOD1-005,BOD1-003|C5orf47-001|CPEB4-001,CPEB4-003,CPEB4-002,CPEB4-004,CPEB4-008,CPEB4-005,CPEB4-006|;BOD1-001,BOD1-002,BOD1-006,BOD1-005,BOD1-003|CPEB4-001,CPEB4-003,CPEB4-002,CPEB4-004,CPEB4-008,CPEB4-005,CPEB4-006|;	-	gran;mono;neut;wbc;
-1.29	5.67e-16	10:60042186:60042923	-1.29	5.66731e-16	10:59935221_C_G	ENSG00000122873.6	-1.284	2.01717e-29	60042554	27241	0	-	13736	60028818	10:60042576_A_G;	10:59903455_G_A;10:59905815_T_A;10:59906783_T_G;10:59924582_C_T;10:59926136_T_C;10:59926336_G_A;10:59926451_A_T;10:59926486_A_G;10:59926535_T_C;10:59926555_A_G;10:59926584_G_A;10:59926602_T_C;10:59926972_A_G;10:59926977_C_G;10:59927241_A_G;10:59927277_A_G;10:59927315_G_A;10:59927349_T_C;10:59928166_G_A;10:59928282_G_A;10:59928315_C_T;10:59928337_C_T;10:59928596_A_T;10:59928695_A_G;10:59928918_C_A…	10:59926535_T_C;10:59926584_G_A;10:59926602_T_C;10:59935221_C_G;10:59935547_T_C;10:59936857_C_T;10:59937003_T_C;10:59999323_A_G;10:60027122_C_T;10:60034083_A_G;	471	129	10:60015313_G_T;10:59924582_C_T;10:59925896_A_AG;10:59926136_T_C;10:59926336_G_A;10:59926451_A_T;10:59926486_A_G;10:59926535_T_C;10:59926555_A_G;10:59926584_G_A;10:59926602_T_C;10:59926972_A_G;10:59926977_C_G;10:59927241_A_G;10:59927277_A_G;10:59927315_G_A;10:59927349_T_C;10:59927655_A_AG;10:59928166_G_A;10:59928282_G_A;10:59928315_C_T;10:59928337_C_T;10:59928596_A_T;10:59928695_A_G;10:59928918_C…	IPMK-001|;NA;	IPMK-001|snoU13.328-201|;IPMK-001|snoU13.328-201|TFAM-002,TFAM-004,TFAM-001|;IPMK-001|TFAM-002,TFAM-004,TFAM-001|;NA;snoU13.328-201|;snoU13.328-201|TFAM-002,TFAM-004,TFAM-001|;TFAM-002,TFAM-004,TFAM-001|;UBE2D1-001|;	CD.chip;IBD.chip;	-
1.11	1.65e-17	15:68524864:68525820	1.11	1.65389e-17	15:68514011_G_A	ENSG00000128973.7	1.183	6.83985e-44	68525342	11331	0	-	26012	68499330	15:68525532_A_G;	15:68325801_C_G;15:68331720_C_T;15:68336131_T_C;15:68340393_T_C;15:68341108_T_A;15:68351510_T_C;15:68353444_T_C;15:68353576_A_C;15:68360115_A_C;15:68367617_T_G;15:68368817_G_A;15:68372106_C_T;15:68373638_C_T;15:68374027_T_C;15:68381608_C_A;15:68383415_T_C;15:68396372_C_T;15:68396682_C_G;15:68400653_T_C;15:68400654_C_T;15:68401582_G_T;15:68404362_C_T;15:68407287_A_G;15:68409265_T_G;15:68409551_G_A…	15:68449751_G_T;15:68449779_C_A;15:68498052_T_C;15:68511645_T_C;15:68522850_G_A;	144	6	15:68514011_G_A;15:68351510_T_C;15:68353444_T_C;15:68353576_A_C;15:68400653_T_C;15:68400654_C_T;15:68401582_G_T;15:68404362_C_T;15:68420906_C_T;15:68421623_C_G;15:68424634_G_A;15:68425122_G_A;15:68425265_C_T;15:68425297_A_T;15:68431168_A_G;15:68431859_A_G;15:68432140_T_C;15:68436575_A_C;15:68437102_C_A;15:68440028_C_T;15:68441485_T_C;15:68441777_A_G;15:68449751_G_T;15:68449779_C_A;15:68452515_A_G…	CALML4-004,CALML4-002,CALML4-003,CALML4-005,CALML4-001,CALML4-201|;NA;	CALML4-004,CALML4-002,CALML4-003,CALML4-005,CALML4-001,CALML4-201|SKOR1-001,SKOR1-002,SKOR1-004,SKOR1-003,SKOR1-201|;NA;PIAS1-201,PIAS1-202|;PIAS1-201,PIAS1-202|SKOR1-001,SKOR1-002,SKOR1-004,SKOR1-003,SKOR1-201|;SKOR1-001,SKOR1-002,SKOR1-004,SKOR1-003,SKOR1-201|;	-	-
1.11	1.65e-17	15:68524864:68525820	1.11	1.65389e-17	15:68519855_G_A	ENSG00000129007.10	0.8881	7.15037e-18	68525342	11331	0	-	42299	68483043	15:68525532_A_G;	15:68325801_C_G;15:68331720_C_T;15:68336131_T_C;15:68340393_T_C;15:68341108_T_A;15:68351510_T_C;15:68353444_T_C;15:68353576_A_C;15:68360115_A_C;15:68367617_T_G;15:68368817_G_A;15:68372106_C_T;15:68373638_C_T;15:68374027_T_C;15:68381608_C_A;15:68383415_T_C;15:68396372_C_T;15:68396682_C_G;15:68400653_T_C;15:68400654_C_T;15:68401582_G_T;15:68404362_C_T;15:68407287_A_G;15:68409265_T_G;15:68409551_G_A…	15:68449751_G_T;15:68449779_C_A;15:68498052_T_C;15:68511645_T_C;15:68522850_G_A;	144	6	15:68514011_G_A;15:68351510_T_C;15:68353444_T_C;15:68353576_A_C;15:68400653_T_C;15:68400654_C_T;15:68401582_G_T;15:68404362_C_T;15:68420906_C_T;15:68421623_C_G;15:68424634_G_A;15:68425122_G_A;15:68425265_C_T;15:68425297_A_T;15:68431168_A_G;15:68431859_A_G;15:68432140_T_C;15:68436575_A_C;15:68437102_C_A;15:68440028_C_T;15:68441485_T_C;15:68441777_A_G;15:68449751_G_T;15:68449779_C_A;15:68452515_A_G…	CALML4-004,CALML4-002,CALML4-003,CALML4-005,CALML4-001,CALML4-201|;NA;	CALML4-004,CALML4-002,CALML4-003,CALML4-005,CALML4-001,CALML4-201|SKOR1-001,SKOR1-002,SKOR1-004,SKOR1-003,SKOR1-201|;NA;PIAS1-201,PIAS1-202|;PIAS1-201,PIAS1-202|SKOR1-001,SKOR1-002,SKOR1-004,SKOR1-003,SKOR1-201|;SKOR1-001,SKOR1-002,SKOR1-004,SKOR1-003,SKOR1-201|;	-	-
-1.07	7.73e-11	14:35074028:35075053	-1.065	7.72815e-11	14:35032112_C_T	ENSG00000129515.14	-1.149	7.70063e-39	35074540	42428	0	-	44240	35030300	14:35074380_C_T;	14:34982773_C_T;14:34988067_C_A;14:34994311_A_G;14:34997024_G_T;14:34999048_C_T;14:35005079_G_A;14:35007358_C_T;14:35008043_T_G;14:35009633_T_G;14:35021037_G_A;14:35021069_G_C;14:35022256_C_A;14:35032112_C_T;14:35033292_G_A;14:35034922_G_A;14:35039493_A_C;14:35051021_C_T;14:35051441_G_A;14:35051711_C_T;14:35052115_T_C;14:35053741_G_C;14:35056565_C_G;14:35060114_C_T;14:35062166_T_C;14:35065277_T_C…	14:35062166_T_C;14:35067542_T_A;	59	6	14:35032112_C_T;14:35007358_C_T;14:35008043_T_G;14:35009633_T_G;14:35021037_G_A;14:35021069_G_C;14:35022256_C_A;14:35033292_G_A;14:35034922_G_A;14:35039493_A_C;14:35051021_C_T;14:35051441_G_A;14:35051711_C_T;14:35052115_T_C;14:35053741_G_C;14:35056565_C_G;14:35060114_C_T;14:35062166_T_C;14:35065277_T_C;14:35067542_T_A;14:35075820_G_C;14:35076825_A_G;14:35086989_T_C;14:35090253_C_T;14:35092018_C_T…	NA;RNU1-8-201|;SNX6-001,SNX6-002,SNX6-005,SNX6-009,SNX6-202,SNX6-201|;	EAPP-001,EAPP-004|FAM177A1-002,FAM177A1-010,FAM177A1-001,FAM177A1-007,FAM177A1-201|;FAM177A1-002,FAM177A1-010,FAM177A1-001,FAM177A1-007,FAM177A1-201|;FAM177A1-002,FAM177A1-010,FAM177A1-001,FAM177A1-007,FAM177A1-201|KIAA0391-009,KIAA0391-006,KIAA0391-005,KIAA0391-007,KIAA0391-002,KIAA0391-001,KIAA0391-003,KIAA0391-004,KIAA0391-008,KIAA0391-201|;FAM177A1-002,FAM177A1-010,FAM177A1-001,FAM177A1-007,F…	-	-
0.77	0.0101	13:48806644:48808433	0.7689	0.0101343	13:48819226_C_T	ENSG00000136156.7	0.6019	0.000338052	48807538	37780	0	-	244	48807294	13:48808132_C_T;	13:48797661_T_C;13:48800949_G_A;13:48802754_C_T;13:48806510_G_A;13:48807004_G_A;13:48808132_C_T;13:48810789_C_T;13:48814808_A_G;13:48817074_A_G;13:48817288_C_G;13:48818485_G_A;13:48819226_C_T;13:48821488_G_A;13:48824231_G_C;13:48824387_C_T;13:48826819_C_G;13:48829564_A_G;13:48830601_A_C;13:48832750_T_C;13:48838619_A_G;13:48839741_T_A;13:48840064_T_A;13:48841518_C_T;13:48842731_G_C;13:48843122_G_A…	13:48821488_G_A;	42	3	13:48845318_T_C;13:48814808_A_G;13:48817074_A_G;13:48817288_C_G;13:48818485_G_A;13:48819226_C_T;13:48821488_G_A;13:48824231_G_C;13:48824387_C_T;13:48826819_C_G;13:48829564_A_G;13:48830601_A_C;13:48832750_T_C;13:48838619_A_G;13:48839741_T_A;13:48840064_T_A;13:48841518_C_T;13:48842731_G_C;13:48843122_G_A;13:48846614_A_C;13:48849803_A_G;13:48851097_A_G;13:48852299_CAT_C;13:48854550_T_A;13:48854647_G…	ITM2B-001,ITM2B-003|;NA;	AL137118.1-201|;AL137118.1-201|MED4-001,MED4-002,MED4-003,MED4-201|;ITM2B-001,ITM2B-003|;ITM2B-001,ITM2B-003|MED4-001,MED4-002,MED4-003,MED4-201|;MED4-001,MED4-002,MED4-003,MED4-201|;MED4-001,MED4-002,MED4-003,MED4-201|MED4-AS1-001|;NA;NUDT15-001|;	-	-
0.86	1.27e-05	4:79588767:79589567	0.8577	1.27427e-05	4:79544719_T_G	ENSG00000138756.13	-0.8107	1.84655e-10	79589167	6670	0	-	-108329	79697496	4:79589045_C_T;4:79589102_T_C;	4:79527009_G_A;4:79527272_C_T;4:79531553_C_A;4:79532182_C_T;4:79533014_C_G;4:79533129_T_G;4:79533223_A_G;4:79534381_A_T;4:79534457_C_T;4:79536440_A_T;4:79541154_C_G;4:79543342_C_T;4:79544195_A_G;4:79544688_G_T;4:79544719_T_G;4:79546144_G_A;4:79550425_C_G;4:79551592_G_T;4:79552176_T_G;4:79552353_A_G;4:79556064_T_A;4:79556109_G_A;4:79556320_T_C;4:79558767_T_C;4:79560227_A_G;4:79560958_C_T;4:7956185…	4:79578149_G_A;4:79589045_C_T;4:79593291_G_A;	85	64	4:79582497_A_G;4:79527009_G_A;4:79527272_C_T;4:79527948_AT_A;4:79531553_C_A;4:79532182_C_T;4:79533014_C_G;4:79533129_T_G;4:79533223_A_G;4:79534381_A_T;4:79534457_C_T;4:79536440_A_T;4:79541154_C_G;4:79543342_C_T;4:79544195_A_G;4:79544688_G_T;4:79544719_T_G;4:79546144_G_A;4:79551592_G_T;4:79552176_T_G;4:79552353_A_G;4:79556064_T_A;4:79556109_G_A;4:79556320_T_C;4:79558767_T_C;4:79560227_A_G;4:795609…	BMP2K-001,BMP2K-003,BMP2K-202,BMP2K-201|;NA;	BMP2K-001,BMP2K-003,BMP2K-202,BMP2K-201|;BMP2K-001,BMP2K-003,BMP2K-202,BMP2K-201|PAQR3-001,PAQR3-202,PAQR3-201|;BMP2K-001,BMP2K-003,BMP2K-202,BMP2K-201|PAQR3-001,PAQR3-202,PAQR3-201|snoU13.261-201|;BMP2K-001,BMP2K-003,BMP2K-202,BMP2K-201|snoU13.261-201|;NA;snoU13.261-201|;	-	-
1.12	2.06e-14	14:100839795:100843295	1.123	2.05767e-14	14:100795338_G_C	ENSG00000140105.11	1.243	2.97332e-46	100841545	46207	0	-	41420	100800125	14:100842059_A_G;14:100842637_C_G;14:100840290_C_T;14:100841700_A_T;14:100840596_G_C;	14:100792126_C_T;14:100792482_C_A;14:100793431_G_A;14:100795338_G_C;14:100796478_C_T;14:100797200_A_T;14:100797255_C_A;14:100798779_C_T;14:100800103_C_T;14:100802873_T_C;14:100803364_A_G;14:100803655_C_A;14:100803742_C_G;14:100804315_T_C;14:100804544_C_T;14:100805286_C_A;14:100805583_T_C;14:100807136_G_A;14:100807444_A_G;14:100808155_G_A;14:100808510_T_A;14:100808845_G_A;14:100810099_C_T;14:10081…	14:100820536_A_G;	131	7	14:100795338_G_C;14:100792126_C_T;14:100792482_C_A;14:100793431_G_A;14:100796478_C_T;14:100797200_A_T;14:100797255_C_A;14:100798779_C_T;14:100800103_C_T;14:100803364_A_G;14:100803655_C_A;14:100803742_C_G;14:100804315_T_C;14:100804544_C_T;14:100805286_C_A;14:100805583_T_C;14:100807136_G_A;14:100807444_A_G;14:100808155_G_A;14:100808510_T_A;14:100808845_G_A;14:100810099_C_T;14:100812406_A_G;14:10081…	NA;SLC25A47-001,SLC25A47-003|;	NA;RP11-436M15.3-001|;RP11-638I2.3-001|;RP11-638I2.3-001|SETD3-001,SETD3-003,SETD3-002|YY1-006,YY1-001,YY1-003,YY1-004|;SETD3-001,SETD3-003,SETD3-002|SLC25A47-001,SLC25A47-003|YY1-006,YY1-001,YY1-003,YY1-004|;SLC25A29-002,SLC25A29-005,SLC25A29-003,SLC25A29-006,SLC25A29-019,SLC25A29-021,SLC25A29-011,SLC25A29-201|YY1-006,YY1-001,YY1-003,YY1-004|;	-	-
-0.87	0.000177	17:48985404:48986022	-0.8721	0.000176659	17:48984310_G_A	ENSG00000141232.4	-0.6936	3.9118e-08	48985713	1403	0	-	46129	48939584	17:48985644_C_T;	17:48978654_G_A;17:48979598_T_G;17:48979794_C_A;17:48980027_T_A;17:48981915_G_A;17:48982870_T_C;17:48983099_C_T;17:48983775_G_T;17:48984310_G_A;17:48985644_C_T;17:48986676_C_T;17:48986791_G_A;17:48986869_G_A;	17:48980027_T_A;	22	4	17:48978654_G_A;17:48979598_T_G;17:48979794_C_A;17:48980027_T_A;17:48981915_G_A;	NA;TOB1-001,TOB1-002|;	NA;NME1-001,NME1-002,NME1-007,NME1-009,NME1-004,NME1-005|RP11-481C4.1-001|RP11-700H6.2-002,RP11-700H6.2-001|SPAG9-001,SPAG9-007,SPAG9-003,SPAG9-002,SPAG9-017,SPAG9-012,SPAG9-011,SPAG9-201,SPAG9-204,SPAG9-203,SPAG9-202,SPAG9-205|TOB1-001,TOB1-002|;NME1-001,NME1-002,NME1-007,NME1-009,NME1-004,NME1-005|SPAG9-001,SPAG9-007,SPAG9-003,SPAG9-002,SPAG9-017,SPAG9-012,SPAG9-011,SPAG9-201,SPAG9-204,SPAG9-20…	-	-
-1.27	3.68e-20	1:150761685:150762380	-1.269	3.68396e-20	1:150615094_A_C	ENSG00000143452.11	1.043	1.84496e-27	150762032	38285	0	-	91496	150670536	1:150762171_C_T;	1:150615094_A_C;1:150616699_A_G;1:150617154_T_C;1:150620569_C_G;1:150622620_T_A;1:150623221_C_T;1:150623285_T_G;1:150626038_C_G;1:150629152_C_T;1:150629880_C_A;1:150630995_G_A;1:150631057_A_G;1:150631917_C_T;1:150632322_T_C;1:150633347_C_T;1:150635066_C_T;1:150635374_G_C;1:150635811_C_T;1:150635869_G_A;1:150638572_T_G;1:150640475_G_A;1:150642583_T_C;1:150645028_T_A;1:150646958_C_T;1:150649249_G_A…	1:150660412_C_T;1:150661787_T_C;1:150679033_G_A;1:150685155_A_G;1:150691285_A_T;1:150705755_G_A;1:150907701_G_T;1:150927369_G_T;1:150935872_A_G;	509	30	1:150723747_T_C;1:150615094_A_C;1:150616699_A_G;1:150617154_T_C;1:150620569_C_G;1:150622620_T_A;1:150622776_AG_A;1:150623221_C_T;1:150623285_T_G;1:150629880_C_A;1:150630995_G_A;1:150631057_A_G;1:150631917_C_T;1:150632322_T_C;1:150635066_C_T;1:150635374_G_C;1:150635811_C_T;1:150635869_G_A;1:150638572_T_G;1:150640475_G_A;1:150642583_T_C;1:150645028_T_A;1:150646053_AC_A;1:150646683_AT_A;1:150646958_…	GOLPH3L-001,GOLPH3L-002,GOLPH3L-201,GOLPH3L-202|;GOLPH3L-001,GOLPH3L-002,GOLPH3L-201,GOLPH3L-202|HORMAD1-003,HORMAD1-002,HORMAD1-001,HORMAD1-005,HORMAD1-006,HORMAD1-202,HORMAD1-201,HORMAD1-203|;HORMAD1-003,HORMAD1-002,HORMAD1-001,HORMAD1-005,HORMAD1-006,HORMAD1-202,HORMAD1-201,HORMAD1-203|;NA;	ADAMTSL4-002,ADAMTSL4-001,ADAMTSL4-201,ADAMTSL4-202,ADAMTSL4-203|;ADAMTSL4-002,ADAMTSL4-001,ADAMTSL4-201,ADAMTSL4-202,ADAMTSL4-203|ANXA9-001|CA14-001|ECM1-012,ECM1-011,ECM1-013|GOLPH3L-001,GOLPH3L-002,GOLPH3L-201,GOLPH3L-202|HORMAD1-003,HORMAD1-002,HORMAD1-001,HORMAD1-005,HORMAD1-006,HORMAD1-202,HORMAD1-201,HORMAD1-203|;ADAMTSL4-002,ADAMTSL4-001,ADAMTSL4-201,ADAMTSL4-202,ADAMTSL4-203|ANXA9-001|CE…	-	-
-1.27	3.68e-20	1:150761685:150762380	-1.269	3.68396e-20	1:150615094_A_C	ENSG00000143457.6	0.9789	1.9164e-22	150762032	38285	0	-	143331	150618701	1:150762171_C_T;	1:150615094_A_C;1:150616699_A_G;1:150617154_T_C;1:150620569_C_G;1:150622620_T_A;1:150623221_C_T;1:150623285_T_G;1:150626038_C_G;1:150629152_C_T;1:150629880_C_A;1:150630995_G_A;1:150631057_A_G;1:150631917_C_T;1:150632322_T_C;1:150633347_C_T;1:150635066_C_T;1:150635374_G_C;1:150635811_C_T;1:150635869_G_A;1:150638572_T_G;1:150640475_G_A;1:150642583_T_C;1:150645028_T_A;1:150646958_C_T;1:150649249_G_A…	1:150660412_C_T;1:150661787_T_C;1:150679033_G_A;1:150685155_A_G;1:150691285_A_T;1:150705755_G_A;1:150907701_G_T;1:150927369_G_T;1:150935872_A_G;	509	10	1:150723747_T_C;1:150615094_A_C;1:150616699_A_G;1:150617154_T_C;1:150620569_C_G;1:150622620_T_A;1:150622776_AG_A;1:150623221_C_T;1:150623285_T_G;1:150629880_C_A;1:150630995_G_A;1:150631057_A_G;1:150631917_C_T;1:150632322_T_C;1:150635066_C_T;1:150635374_G_C;1:150635811_C_T;1:150635869_G_A;1:150638572_T_G;1:150640475_G_A;1:150642583_T_C;1:150645028_T_A;1:150646053_AC_A;1:150646683_AT_A;1:150646958_…	GOLPH3L-001,GOLPH3L-002,GOLPH3L-201,GOLPH3L-202|;NA;	ADAMTSL4-002,ADAMTSL4-001,ADAMTSL4-201,ADAMTSL4-202,ADAMTSL4-203|;ADAMTSL4-002,ADAMTSL4-001,ADAMTSL4-201,ADAMTSL4-202,ADAMTSL4-203|ANXA9-001|CA14-001|ECM1-012,ECM1-011,ECM1-013|GOLPH3L-001,GOLPH3L-002,GOLPH3L-201,GOLPH3L-202|HORMAD1-003,HORMAD1-002,HORMAD1-001,HORMAD1-005,HORMAD1-006,HORMAD1-202,HORMAD1-201,HORMAD1-203|;ADAMTSL4-002,ADAMTSL4-001,ADAMTSL4-201,ADAMTSL4-202,ADAMTSL4-203|ANXA9-001|CE…	-	-
0.81	0.00719	1:243427961:243428485	0.8126	0.00718572	1:243428152_T_G	ENSG00000143702.11	0.9986	1.41537e-20	243428223	71	1	1:243427961:243428485	140493	243287730	1:243428152_T_G;	1:243420388_A_G;1:243425689_T_G;1:243428152_T_G;1:243431654_T_C;1:243433141_C_G;1:243433654_A_G;1:243435622_A_G;1:243437266_T_C;1:243439386_G_A;1:243445116_T_C;1:243450955_T_G;1:243451974_T_C;1:243453119_G_T;1:243453910_C_T;1:243458502_C_T;1:243467236_G_A;1:243467689_G_T;1:243468694_C_A;1:243469029_G_A;1:243471949_C_A;1:243472187_C_A;1:243472664_A_G;1:243472801_T_G;1:243483279_A_T;1:243483368_C_T…	1:243458502_C_T;	8	4	1:243420388_A_G;1:243425689_T_G;1:243458502_C_T;1:243483279_A_T;1:243483368_C_T;1:243485126_T_G;	CEP170-003,CEP170-001,CEP170-002,CEP170-007,CEP170-004,CEP170-006,CEP170-026,CEP170-009,CEP170-010,CEP170-025,CEP170-019,CEP170-020,CEP170-018,CEP170-202,CEP170-201|;NA;	CEP170-003,CEP170-001,CEP170-002,CEP170-007,CEP170-004,CEP170-006,CEP170-026,CEP170-009,CEP170-010,CEP170-025,CEP170-019,CEP170-020,CEP170-018,CEP170-202,CEP170-201|;EFCAB2-003,EFCAB2-001,EFCAB2-012,EFCAB2-007,EFCAB2-015,EFCAB2-008,EFCAB2-010|ZNF238-001,ZNF238-201|;NA;	-	-
1.25	9.25e-21	5:147565719:147566670	1.249	9.24518e-21	5:147560454_T_C	ENSG00000145868.12	1.147	3.53107e-40	147566194	5278	0	-	-197304	147763498	5:147566126_G_A;5:147566124_A_G;5:147566195_C_T;5:147565814_T_G;5:147565858_C_T;	5:147541895_T_C;5:147542282_T_C;5:147542513_A_G;5:147542911_T_C;5:147542996_G_A;5:147543264_C_T;5:147543535_T_C;5:147543838_G_T;5:147543853_A_G;5:147543991_G_A;5:147544203_G_A;5:147544258_G_A;5:147544288_T_C;5:147544367_C_T;5:147544494_T_C;5:147544592_G_C;5:147545078_T_C;5:147545100_C_T;5:147545324_T_C;5:147545635_C_T;5:147546399_A_G;5:147546452_T_A;5:147546861_G_A;5:147547062_T_A;5:147547151_T_C…	5:147545078_T_C;5:147545100_C_T;5:147545324_T_C;5:147559835_C_T;5:147559837_T_C;5:147562928_T_C;5:147563047_T_C;5:147566195_C_T;5:147568820_G_A;5:147568898_A_C;5:147570299_T_C;5:147570634_A_G;5:147572263_A_G;5:147572627_A_G;5:147577686_C_T;5:147578262_T_C;5:147578737_A_T;5:147583402_A_T;5:147583635_G_A;5:147583770_A_T;	268	200	5:147560916_C_T;5:147541895_T_C;5:147542282_T_C;5:147542513_A_G;5:147542911_T_C;5:147542996_G_A;5:147543264_C_T;5:147543535_T_C;5:147543838_G_T;5:147543853_A_G;5:147543991_G_A;5:147544203_G_A;5:147544258_G_A;5:147544288_T_C;5:147544367_C_T;5:147544494_T_C;5:147544592_G_C;5:147545078_T_C;5:147545100_C_T;5:147545324_T_C;5:147545635_C_T;5:147546399_A_G;5:147546452_T_A;5:147546861_G_A;5:147547062_T_A…	CTD-2283N19.1-001|;CTD-2283N19.1-001|FBXO38-002,FBXO38-001,FBXO38-003,FBXO38-201|;FBXO38-002,FBXO38-001,FBXO38-003,FBXO38-201|;NA;	ADRB2-201|;CTD-2283N19.1-001|;CTD-2283N19.1-001|FBXO38-002,FBXO38-001,FBXO38-003,FBXO38-201|;CTD-2283N19.1-001|FBXO38-002,FBXO38-001,FBXO38-003,FBXO38-201|SPINK7-001,SPINK7-005|SPINK9-002,SPINK9-001|;CTD-2283N19.1-001|SPINK7-001,SPINK7-005|;CTD-2283N19.1-001|SPINK7-001,SPINK7-005|SPINK9-002,SPINK9-001|;CTD-2283N19.1-001|SPINK9-002,SPINK9-001|;FBXO38-002,FBXO38-001,FBXO38-003,FBXO38-201|;NA;	-	-
0.99	1.25e-07	5:147580626:147581413	0.992	1.24649e-07	5:147560454_T_C	ENSG00000145868.12	1.147	3.53107e-40	147581019	39124	0	-	-182479	147763498	5:147580730_C_T;5:147581039_T_C;	5:147524833_C_T;5:147526393_G_C;5:147527112_C_T;5:147527838_G_T;5:147532234_C_T;5:147533717_A_C;5:147533727_T_C;5:147534289_A_T;5:147534305_T_G;5:147536252_A_T;5:147536357_T_A;5:147536585_A_G;5:147539520_A_G;5:147541020_A_G;5:147541895_T_C;5:147542282_T_C;5:147542513_A_G;5:147542911_T_C;5:147542996_G_A;5:147543264_C_T;5:147543535_T_C;5:147543838_G_T;5:147543853_A_G;5:147543991_G_A;5:147544203_G_A…	5:147545078_T_C;5:147545100_C_T;5:147545324_T_C;5:147559835_C_T;5:147559837_T_C;5:147562928_T_C;5:147563047_T_C;5:147566195_C_T;5:147568820_G_A;5:147568898_A_C;5:147570299_T_C;5:147570634_A_G;5:147572263_A_G;5:147572627_A_G;5:147577686_C_T;5:147578262_T_C;5:147578737_A_T;5:147583402_A_T;5:147583635_G_A;5:147583770_A_T;	288	210	5:147541895_T_C;5:147532234_C_T;5:147533717_A_C;5:147533727_T_C;5:147534289_A_T;5:147534305_T_G;5:147536252_A_T;5:147536357_T_A;5:147536585_A_G;5:147539520_A_G;5:147541020_A_G;5:147542282_T_C;5:147542513_A_G;5:147542911_T_C;5:147542996_G_A;5:147543264_C_T;5:147543535_T_C;5:147543838_G_T;5:147543853_A_G;5:147543991_G_A;5:147544203_G_A;5:147544258_G_A;5:147544288_T_C;5:147544367_C_T;5:147544494_T_C…	CTD-2283N19.1-001|;CTD-2283N19.1-001|FBXO38-002,FBXO38-001,FBXO38-003,FBXO38-201|;FBXO38-002,FBXO38-001,FBXO38-003,FBXO38-201|;NA;	ADRB2-201|;CTD-2283N19.1-001|;CTD-2283N19.1-001|FBXO38-002,FBXO38-001,FBXO38-003,FBXO38-201|;CTD-2283N19.1-001|FBXO38-002,FBXO38-001,FBXO38-003,FBXO38-201|SPINK7-001,SPINK7-005|SPINK9-002,SPINK9-001|;CTD-2283N19.1-001|SPINK7-001,SPINK7-005|;CTD-2283N19.1-001|SPINK7-001,SPINK7-005|SPINK9-002,SPINK9-001|;CTD-2283N19.1-001|SPINK9-002,SPINK9-001|;FBXO38-002,FBXO38-001,FBXO38-003,FBXO38-201|;NA;	-	-
-1.29	5.67e-16	10:60042186:60042923	-1.29	5.66731e-16	10:59935221_C_G	ENSG00000151151.5	-1.137	4.03709e-20	60042554	27241	0	-	91276	59951278	10:60042576_A_G;	10:59903455_G_A;10:59905815_T_A;10:59906783_T_G;10:59924582_C_T;10:59926136_T_C;10:59926336_G_A;10:59926451_A_T;10:59926486_A_G;10:59926535_T_C;10:59926555_A_G;10:59926584_G_A;10:59926602_T_C;10:59926972_A_G;10:59926977_C_G;10:59927241_A_G;10:59927277_A_G;10:59927315_G_A;10:59927349_T_C;10:59928166_G_A;10:59928282_G_A;10:59928315_C_T;10:59928337_C_T;10:59928596_A_T;10:59928695_A_G;10:59928918_C_A…	10:59926535_T_C;10:59926584_G_A;10:59926602_T_C;10:59935221_C_G;10:59935547_T_C;10:59936857_C_T;10:59937003_T_C;10:59999323_A_G;10:60027122_C_T;10:60034083_A_G;	471	273	10:60015313_G_T;10:59924582_C_T;10:59925896_A_AG;10:59926136_T_C;10:59926336_G_A;10:59926451_A_T;10:59926486_A_G;10:59926535_T_C;10:59926555_A_G;10:59926584_G_A;10:59926602_T_C;10:59926972_A_G;10:59926977_C_G;10:59927241_A_G;10:59927277_A_G;10:59927315_G_A;10:59927349_T_C;10:59927655_A_AG;10:59928166_G_A;10:59928282_G_A;10:59928315_C_T;10:59928337_C_T;10:59928596_A_T;10:59928695_A_G;10:59928918_C…	IPMK-001|;IPMK-001|snoU13.328-201|;NA;snoU13.328-201|;	IPMK-001|snoU13.328-201|;IPMK-001|snoU13.328-201|TFAM-002,TFAM-004,TFAM-001|;IPMK-001|TFAM-002,TFAM-004,TFAM-001|;NA;snoU13.328-201|;snoU13.328-201|TFAM-002,TFAM-004,TFAM-001|;TFAM-002,TFAM-004,TFAM-001|;UBE2D1-001|;	CD.chip;IBD.chip;	-
1.26	9.29e-19	13:103333031:103333631	1.257	9.28781e-19	13:103328619_C_A	ENSG00000151287.12	1.13	6.91822e-37	103333331	6034	0	-	-85009	103418340	13:103333356_G_A;	13:103256435_A_T;13:103258600_T_C;13:103266801_A_G;13:103271206_G_A;13:103273465_C_T;13:103273839_A_G;13:103275386_T_C;13:103276115_C_T;13:103276397_G_A;13:103278624_C_A;13:103278768_G_T;13:103278850_G_T;13:103279858_G_A;13:103281625_C_T;13:103281635_G_A;13:103282279_A_C;13:103282299_C_G;13:103286814_G_A;13:103289338_C_T;13:103290108_C_T;13:103290574_G_A;13:103290977_T_C;13:103291748_T_C;13:10329…	13:103256435_A_T;13:103291748_T_C;13:103291856_C_G;13:103305615_A_T;13:103305689_C_A;13:103305739_C_T;	75	1	13:103256435_A_T;13:103258600_T_C;13:103266801_A_G;13:103271206_G_A;13:103273465_C_T;13:103273839_A_G;13:103275386_T_C;13:103276115_C_T;13:103276397_G_A;13:103278624_C_A;13:103278768_G_T;13:103278850_G_T;13:103279858_G_A;13:103281625_C_T;13:103281635_G_A;13:103282279_A_C;13:103282299_C_G;13:103286814_G_A;13:103289338_C_T;13:103290108_C_T;13:103290574_G_A;13:103290977_T_C;13:103291748_T_C;13:10329…	C13orf27-003,C13orf27-002,C13orf27-005,C13orf27-006,C13orf27-001,C13orf27-004|;NA;	C13orf27-003,C13orf27-002,C13orf27-005,C13orf27-006,C13orf27-001,C13orf27-004|ERCC5-001,ERCC5-006,ERCC5-202,ERCC5-203,ERCC5-201|;CCDC168-201|ERCC5-001,ERCC5-006,ERCC5-202,ERCC5-203,ERCC5-201|;CCDC168-201|ERCC5-001,ERCC5-006,ERCC5-202,ERCC5-203,ERCC5-201|NCR-0283-001|;ERCC5-001,ERCC5-006,ERCC5-202,ERCC5-203,ERCC5-201|;NA;NCR-0283-001|;	-	-
1.02	1.57e-10	11:122518061:122519115	1.019	1.57403e-10	11:122504700_A_G	ENSG00000154127.5	-0.7228	8.3633e-09	122518588	17742	0	-	-7795	122526383	11:122518525_A_G;11:122518609_A_G;	11:122500846_C_A;11:122503132_G_A;11:122504700_A_G;11:122504717_C_A;11:122504749_A_C;11:122505344_G_T;11:122505416_G_A;11:122506008_G_T;11:122506308_T_G;11:122508163_C_T;11:122509237_A_G;11:122509491_G_A;11:122513555_A_T;11:122514281_C_A;11:122517803_A_G;11:122518525_A_G;11:122518609_A_G;11:122519022_T_G;11:122520253_T_C;11:122520291_A_T;11:122520706_C_G;11:122522067_T_C;11:122522375_T_C;11:12252…	11:122503132_G_A;	47	29	11:122500846_C_A;11:122503132_G_A;11:122504700_A_G;11:122504717_C_A;11:122504749_A_C;11:122505344_G_T;11:122505416_G_A;11:122506008_G_T;11:122506308_T_G;11:122508163_C_T;11:122509237_A_G;11:122509491_G_A;11:122513555_A_T;11:122514281_C_A;11:122517803_A_G;11:122518525_A_G;11:122518609_A_G;11:122526501_A_C;11:122527120_G_A;11:122528023_G_A;11:122528193_T_C;11:122530591_C_G;11:122531574_A_G;11:12253…	NA;snoU13.386-201|;	CRTAM-001,CRTAM-002|snoU13.386-201|;NA;SNORD14D-201|;SNORD14E-201|snoU13.386-201|;snoU13.386-201|;	-	gran_p_myeloid_wbc;neut_p;
-0.81	0.000892	8:108687221:108687907	-0.8083	0.000891958	8:108685617_T_C	ENSG00000154188.5	-0.8378	5.74535e-15	108687564	1947	0	-	425843	108261721	8:108687571_C_G;8:108687588_G_A;8:108687626_A_G;	8:108685617_T_C;8:108685880_A_G;8:108686209_A_G;8:108686400_C_T;8:108686594_T_C;8:108686721_C_G;8:108687571_C_G;8:108687588_G_A;8:108687626_A_G;8:108689589_C_T;8:108689911_A_G;8:108690829_T_G;8:108693223_T_C;	8:108689911_A_G;	6	6	8:108686721_C_G;8:108687571_C_G;8:108687588_G_A;8:108687626_A_G;8:108689589_C_T;8:108689911_A_G;	ANGPT1-001,ANGPT1-003,ANGPT1-002,ANGPT1-009,ANGPT1-006,ANGPT1-201|;NA;	ANGPT1-001,ANGPT1-003,ANGPT1-002,ANGPT1-009,ANGPT1-006,ANGPT1-201|;NA;	-	-
-1.11	4.58e-18	5:72251068:72252906	-1.113	4.58251e-18	5:72248719_G_A	ENSG00000157107.8	-1.114	4.18868e-35	72251987	91013	0	-	179	72251808	5:72252475_A_G;	5:72097351_T_C;5:72103724_T_C;5:72108001_C_T;5:72110515_C_T;5:72117381_G_A;5:72125370_C_G;5:72125995_A_G;5:72127469_C_T;5:72129604_C_T;5:72130646_A_G;5:72137235_G_A;5:72139788_A_G;5:72147741_G_A;5:72160974_A_G;5:72163793_G_T;5:72168857_T_C;5:72180647_C_T;5:72182857_A_G;5:72186905_A_G;5:72200345_G_A;5:72204024_A_G;5:72204099_A_G;5:72236003_G_A;5:72236312_T_G;5:72246282_C_T;5:72248719_G_A;5:7225247…	5:72110515_C_T;	9	1	5:72110515_C_T;5:72117381_G_A;5:72125370_C_G;5:72130646_A_G;5:72139788_A_G;5:72147741_G_A;5:72186905_A_G;5:72248719_G_A;	FCHO2-001,FCHO2-006,FCHO2-002,FCHO2-007,FCHO2-201|;NA;	FCHO2-001,FCHO2-006,FCHO2-002,FCHO2-007,FCHO2-201|PTCD2-001,PTCD2-006,PTCD2-011,PTCD2-202,PTCD2-201|;NA;PTCD2-001,PTCD2-006,PTCD2-011,PTCD2-202,PTCD2-201|;UTP15-004,UTP15-001,UTP15-002,UTP15-007,UTP15-003,UTP15-201|;	-	-
-1.34	0.0127	12:50064464:50065725	-1.343	0.0127346	12:49952668_G_A	ENSG00000161791.9	-1.394	4.55416e-13	50065094	112426	0	-	33370	50031724	12:50064889_G_A;	12:49952668_G_A;12:49989336_G_A;12:49993678_C_T;12:50001508_A_G;12:50006260_T_C;12:50017975_G_A;12:50063768_G_A;12:50064889_G_A;12:50095636_G_A;	12:50006260_T_C;	5	4	12:49952668_G_A;12:50006260_T_C;12:50017975_G_A;	FMNL3-002,FMNL3-003,FMNL3-001,FMNL3-006,FMNL3-201|TMBIM6-008,TMBIM6-009,TMBIM6-027,TMBIM6-026,TMBIM6-012,TMBIM6-011,TMBIM6-019,TMBIM6-029,TMBIM6-001,TMBIM6-002,TMBIM6-016,TMBIM6-015,TMBIM6-003,TMBIM6-013,TMBIM6-017,TMBIM6-018,TMBIM6-028,TMBIM6-020,TMBIM6-007,TMBIM6-006,TMBIM6-201,TMBIM6-203,TMBIM6-202|;NA;TMBIM6-008,TMBIM6-009,TMBIM6-027,TMBIM6-026,TMBIM6-012,TMBIM6-011,TMBIM6-019,TMBIM6-029,TMBI…	BCDIN3D-001,BCDIN3D-002|FMNL3-002,FMNL3-003,FMNL3-001,FMNL3-006,FMNL3-201|TMBIM6-008,TMBIM6-009,TMBIM6-027,TMBIM6-026,TMBIM6-012,TMBIM6-011,TMBIM6-019,TMBIM6-029,TMBIM6-001,TMBIM6-002,TMBIM6-016,TMBIM6-015,TMBIM6-003,TMBIM6-013,TMBIM6-017,TMBIM6-018,TMBIM6-028,TMBIM6-020,TMBIM6-007,TMBIM6-006,TMBIM6-201,TMBIM6-203,TMBIM6-202|;NA;TMBIM6-008,TMBIM6-009,TMBIM6-027,TMBIM6-026,TMBIM6-012,TMBIM6-011,TM…	-	-
-0.81	2.6e-05	2:218960511:218960911	-0.8084	2.60429e-05	2:218960131_T_C	ENSG00000163466.11	-0.9198	5.5282e-18	218960711	9466	0	-	-121106	219081817	2:218960680_C_T;	2:218945674_T_C;2:218951245_C_T;2:218951738_T_A;2:218952233_G_A;2:218955809_T_C;2:218960131_T_C;2:218960680_C_T;2:218960825_A_G;2:218962205_A_G;2:218963859_C_A;2:218964051_G_T;2:218966315_C_T;2:218968921_T_C;2:218972373_T_G;2:218972391_C_T;2:218973263_T_C;2:218974191_A_G;2:218977531_G_A;2:218978137_T_C;2:218978480_A_C;2:218978664_C_T;2:218978961_A_G;2:218979259_T_C;2:218980183_T_C;2:218982276_G_A…	2:218988774_A_G;2:219002376_T_C;2:219005210_A_G;2:219022910_T_G;	67	10	2:218945674_T_C;2:218987893_A_T;2:218988774_A_G;2:218990586_C_T;2:218991005_G_A;2:218995122_A_G;2:219002376_T_C;2:219003360_G_A;2:219005210_A_G;2:219005698_A_G;2:219007060_T_C;2:219007752_T_G;2:219008000_T_C;2:219008392_A_G;2:219020482_A_G;2:219020914_T_C;2:219022910_T_G;2:219026972_G_C;2:219046122_C_T;	ARPC2-002,ARPC2-016,ARPC2-001,ARPC2-015|;NA;	AAMP-001,AAMP-002,AAMP-005,AAMP-009,AAMP-007|ARPC2-002,ARPC2-016,ARPC2-001,ARPC2-015|;AAMP-001,AAMP-002,AAMP-005,AAMP-009,AAMP-007|ARPC2-002,ARPC2-016,ARPC2-001,ARPC2-015|CTDSP1-002,CTDSP1-001,CTDSP1-012,CTDSP1-011,CTDSP1-008|CXCR2-002,CXCR2-007,CXCR2-003,CXCR2-001,CXCR2-004,CXCR2-005,CXCR2-006|USP37-001,USP37-004,USP37-002,USP37-005,USP37-003|;AAMP-001,AAMP-002,AAMP-005,AAMP-009,AAMP-007|ARPC2-0…	IBD.chip;UC.chip;	mono;
-1.11	1.19e-13	4:3510104:3510726	-1.112	1.18993e-13	4:3506933_A_G	ENSG00000163956.6	-0.9567	5.85953e-21	3510415	3482	0	-	2312	3508103	4:3510615_A_G;4:3510514_T_C;	4:3487151_A_G;4:3487237_A_G;4:3494055_T_C;4:3495477_T_C;4:3496205_C_T;4:3497431_G_C;4:3499339_A_G;4:3500169_A_C;4:3502163_A_G;4:3502657_T_C;4:3502798_T_C;4:3504194_A_G;4:3506933_A_G;4:3507248_C_G;4:3510514_T_C;4:3510615_A_G;4:3512690_T_C;4:3513125_A_G;4:3514938_A_G;4:3515318_A_G;4:3515928_G_C;4:3516369_G_A;4:3516742_A_G;4:3517339_A_C;4:3518775_A_C;4:3519115_T_C;4:3519434_G_A;4:3519537_T_C;4:35249…	4:3528786_A_G;4:3528872_T_C;	11	3	4:3527585_A_T;4:3528120_C_G;4:3528662_T_C;4:3528786_A_G;4:3528872_T_C;4:3530102_T_C;4:3530255_C_A;4:3530743_C_T;	LRPAP1-001|;NA;	LRPAP1-001|LYAR-001,LYAR-002,LYAR-201|;LYAR-001,LYAR-002,LYAR-201|;NA;	-	-
1.23	5.03e-16	14:81675270:81675972	1.231	5.03069e-16	14:81639984_C_T	ENSG00000165417.7	0.9135	1.30932e-13	81675621	35637	0	-	33825	81641796	14:81675631_C_T;	14:81639984_C_T;14:81643800_G_T;14:81654875_C_G;14:81656437_C_T;14:81657760_T_G;14:81660710_T_C;14:81668555_A_C;14:81670033_G_T;14:81671752_T_C;14:81675631_C_T;14:81676959_T_C;14:81677454_A_G;14:81678096_A_G;14:81696982_A_G;14:81701004_T_C;14:81713739_C_T;14:81717808_C_T;14:81718381_C_T;14:81729751_A_G;14:81732758_T_C;14:81737290_T_C;14:81738120_C_T;14:81740763_G_C;14:81741802_T_C;	14:81671752_T_C;	73	23	14:81639984_C_T;14:81643800_G_T;14:81654875_C_G;14:81656437_C_T;14:81657760_T_G;14:81660710_T_C;14:81668555_A_C;14:81670033_G_T;14:81671752_T_C;14:81675631_C_T;14:81676959_T_C;14:81677454_A_G;14:81678096_A_G;14:81696982_A_G;14:81701004_T_C;14:81713739_C_T;14:81717808_C_T;14:81718381_C_T;14:81729751_A_G;14:81732758_T_C;14:81737290_T_C;14:81738120_C_T;14:81740763_G_C;14:81741802_T_C;	GTF2A1-001,GTF2A1-003,GTF2A1-201|;GTF2A1-001,GTF2A1-003,GTF2A1-201|SNORA79-201|;NA;SNORA79-201|;	CEP128-203,CEP128-202,CEP128-201,CEP128-009,CEP128-011,CEP128-002,CEP128-010,CEP128-004,CEP128-012,CEP128-005,CEP128-001,CEP128-015|GTF2A1-001,GTF2A1-003,GTF2A1-201|;CEP128-203,CEP128-202,CEP128-201,CEP128-009,CEP128-011,CEP128-002,CEP128-010,CEP128-004,CEP128-012,CEP128-005,CEP128-001,CEP128-015|GTF2A1-001,GTF2A1-003,GTF2A1-201|SEL1L-001,SEL1L-003,SEL1L-004,SEL1L-201|SNORA79-201|;CEP128-203,CEP1…	-	-
1.11	7.13e-16	16:28857334:28858208	1.109	7.12732e-16	16:28831359_T_C	ENSG00000168488.14	-0.7061	1.08437e-11	28857771	19865	0	-	23415	28834356	16:28857645_A_G;	16:28831359_T_C;16:28832382_C_T;16:28833097_A_G;16:28833299_C_A;16:28836205_T_C;16:28837203_T_G;16:28837515_T_C;16:28837906_A_G;16:28839392_G_A;16:28839425_T_C;16:28839735_C_G;16:28840381_A_G;16:28841777_C_T;16:28843025_C_T;16:28843118_A_G;16:28844284_A_G;16:28844365_G_A;16:28845251_G_A;16:28846840_T_G;16:28846866_G_A;16:28847149_G_C;16:28847246_T_C;16:28848668_T_C;16:28848818_A_G;16:28850371_T_G…	16:28839392_G_A;16:28839425_T_C;16:28881202_A_C;	83	6	16:28837906_A_G;16:28485141_T_C;16:28487056_A_G;16:28488369_A_T;16:28490517_T_C;16:28492510_C_A;16:28495752_C_T;16:28539848_C_T;16:28543381_G_A;16:28558289_T_A;16:28566158_G_T;16:28831359_T_C;16:28832382_C_T;16:28833097_A_G;16:28833299_C_A;16:28836205_T_C;16:28837203_T_G;16:28837515_T_C;16:28839392_G_A;16:28839425_T_C;16:28839735_C_G;16:28840381_A_G;16:28841777_C_T;16:28843025_C_T;16:28843118_A_G…	ATXN2L-001,ATXN2L-002,ATXN2L-003,ATXN2L-202,ATXN2L-203,ATXN2L-201|;NA;	ATXN2L-001,ATXN2L-002,ATXN2L-003,ATXN2L-202,ATXN2L-203,ATXN2L-201|IL27-001|NUPR1-001,NUPR1-201|;CD19-001,CD19-203,CD19-201,CD19-202|;CD19-001,CD19-203,CD19-201,CD19-202|NFATC2IP-001|;NA;NFATC2IP-001|;NPIPL1-001|;NUPR1-001,NUPR1-201|;	CD.chip;CD.gwas;IBD.chip;IBD.gwas;	-
0.97	4.03e-06	17:10600333:10601728	0.9671	4.0327e-06	17:10575551_T_G	ENSG00000170222.10	1.11	2.51957e-30	10601030	291	1	17:10600333:10601728	119	10600911	17:10601321_C_A;	17:10575551_T_G;17:10576424_G_A;17:10577573_A_C;17:10578034_G_C;17:10578792_T_C;17:10578976_A_T;17:10579404_T_A;17:10579622_A_G;17:10581938_G_C;17:10582000_T_C;17:10583173_G_A;17:10583589_T_C;17:10583714_G_C;17:10586023_T_C;17:10587178_C_T;17:10588359_A_G;17:10591417_T_G;17:10591573_C_T;17:10592874_T_C;17:10594329_T_C;17:10594451_C_T;17:10594788_G_A;17:10594879_G_A;17:10595024_C_T;17:10596713_C_T…	17:10591417_T_G;17:10591573_C_T;	13	7	17:10587178_C_T;17:10588359_A_G;17:10591417_T_G;17:10591573_C_T;17:10594329_T_C;17:10594451_C_T;17:10594788_G_A;17:10594879_G_A;17:10595024_C_T;17:10596713_C_T;17:10597057_T_C;	NA;SCO1-001,SCO1-002|;	ELAC2-001,ELAC2-002,ELAC2-008,ELAC2-007,ELAC2-201|;ELAC2-001,ELAC2-002,ELAC2-008,ELAC2-007,ELAC2-201|SCO1-001,SCO1-002|;NA;SCO1-001,SCO1-002|;	-	-
1.21	4.19e-14	12:31895715:31896625	1.206	4.19161e-14	12:31908870_T_A	ENSG00000174718.7	0.48	0.0447591	31896170	4685	0	-	-216134	32112304	12:31896013_G_C;	12:31865338_C_T;12:31866357_T_C;12:31867089_A_C;12:31882208_G_A;12:31896013_G_C;12:31899733_C_T;12:31900855_G_A;12:31901752_C_T;12:31904363_C_T;12:31905730_G_T;12:31908870_T_A;	12:31851095_T_G;	28	1	12:31900855_G_A;12:31821111_A_G;12:31828122_C_T;12:31851095_T_G;12:31861760_A_G;12:31865338_C_T;12:31866357_T_C;12:31882208_G_A;12:31896013_G_C;12:31901752_C_T;12:31904363_C_T;12:31905730_G_T;12:31905832_CAG_C;12:31908870_T_A;	C12orf35-005,C12orf35-001,C12orf35-002|;NA;	AC023050.1-201|;AC023050.1-201|BICD1-005,BICD1-007,BICD1-001,BICD1-002,BICD1-006|SNORA25.14-201|U6.1320-201|;AC023050.1-201|C12orf35-005,C12orf35-001,C12orf35-002|;AC023050.1-201|H3F3C-201|SNORA25.14-201|;AC023050.1-201|U6.1320-201|;BICD1-005,BICD1-007,BICD1-001,BICD1-002,BICD1-006|SNORA25.14-201|U6.1320-201|;NA;	-	-
-0.81	2.6e-05	2:218960511:218960911	-0.8084	2.60429e-05	2:218945674_T_C	ENSG00000180871.3	-0.7536	3.30682e-09	218960711	9466	0	-	-29301	218990012	2:218960680_C_T;	2:218945674_T_C;2:218951245_C_T;2:218951738_T_A;2:218952233_G_A;2:218955809_T_C;2:218960131_T_C;2:218960680_C_T;2:218960825_A_G;2:218962205_A_G;2:218963859_C_A;2:218964051_G_T;2:218966315_C_T;2:218968921_T_C;2:218972373_T_G;2:218972391_C_T;2:218973263_T_C;2:218974191_A_G;2:218977531_G_A;2:218978137_T_C;2:218978480_A_C;2:218978664_C_T;2:218978961_A_G;2:218979259_T_C;2:218980183_T_C;2:218982276_G_A…	2:218988774_A_G;2:219002376_T_C;2:219005210_A_G;2:219022910_T_G;	67	4	2:218945674_T_C;2:218987893_A_T;2:218988774_A_G;2:218990586_C_T;2:218991005_G_A;2:218995122_A_G;2:219002376_T_C;2:219003360_G_A;2:219005210_A_G;2:219005698_A_G;2:219007060_T_C;2:219007752_T_G;2:219008000_T_C;2:219008392_A_G;2:219020482_A_G;2:219020914_T_C;2:219022910_T_G;2:219026972_G_C;2:219046122_C_T;	CXCR2-002,CXCR2-007,CXCR2-003,CXCR2-001,CXCR2-004,CXCR2-005,CXCR2-006|;NA;	AAMP-001,AAMP-002,AAMP-005,AAMP-009,AAMP-007|ARPC2-002,ARPC2-016,ARPC2-001,ARPC2-015|;AAMP-001,AAMP-002,AAMP-005,AAMP-009,AAMP-007|ARPC2-002,ARPC2-016,ARPC2-001,ARPC2-015|CTDSP1-002,CTDSP1-001,CTDSP1-012,CTDSP1-011,CTDSP1-008|CXCR2-002,CXCR2-007,CXCR2-003,CXCR2-001,CXCR2-004,CXCR2-005,CXCR2-006|USP37-001,USP37-004,USP37-002,USP37-005,USP37-003|;AAMP-001,AAMP-002,AAMP-005,AAMP-009,AAMP-007|ARPC2-0…	IBD.chip;UC.chip;	mono;
0.93	5.45e-06	7:48127905:48129237	0.9291	5.45325e-06	7:48127194_C_T	ENSG00000183696.9	-0.9095	3.91387e-18	48128571	2975	0	-	346	48128225	7:48128189_G_A;7:48128901_T_C;7:48128850_G_A;7:48128558_A_T;7:48128596_G_A;	7:48102911_C_T;7:48105493_T_G;7:48107012_A_G;7:48107291_A_G;7:48107421_G_A;7:48108856_T_C;7:48109217_G_A;7:48109908_C_T;7:48110118_G_C;7:48111800_G_A;7:48111833_C_T;7:48112772_C_T;7:48118094_T_C;7:48122193_A_C;7:48127194_C_T;7:48128189_G_A;7:48128558_A_T;7:48128596_G_A;7:48128850_G_A;7:48128901_T_C;7:48129368_A_G;7:48129371_C_G;7:48131546_C_T;7:48131580_T_C;7:48132391_C_T;7:48134719_A_C;7:4814079…	7:48102911_C_T;	39	3	7:48131546_C_T;7:48102911_C_T;7:48105493_T_G;7:48107012_A_G;7:48107291_A_G;7:48107421_G_A;7:48108856_T_C;7:48109217_G_A;7:48109908_C_T;7:48110118_G_C;7:48111800_G_A;7:48111833_C_T;7:48112772_C_T;7:48118094_T_C;7:48122193_A_C;7:48127194_C_T;7:48128189_G_A;7:48128558_A_T;7:48128596_G_A;7:48128850_G_A;7:48128901_T_C;7:48129368_A_G;7:48129371_C_G;7:48131580_T_C;7:48132391_C_T;7:48134719_A_C;7:4814079…	NA;UPP1-009,UPP1-001,UPP1-002,UPP1-003,UPP1-011,UPP1-201,UPP1-202|;	HUS1-001,HUS1-005,HUS1-011,HUS1-004|PKD1L1-001,PKD1L1-002|;PKD1L1-001,PKD1L1-002|;UPP1-009,UPP1-001,UPP1-002,UPP1-003,UPP1-011,UPP1-201,UPP1-202|;	-	-
0.79	0.00252	3:40494231:40495147	0.792	0.00252346	3:40396254_A_G	ENSG00000188846.9	0.823	8.19842e-11	40494689	160442	0	-	-4094	40498783	3:40494690_T_C;	3:40288190_C_A;3:40288587_A_G;3:40307419_G_A;3:40308648_T_C;3:40309225_G_A;3:40310693_C_T;3:40314580_G_A;3:40327845_G_A;3:40329288_T_C;3:40330322_G_A;3:40331059_G_A;3:40332759_G_A;3:40333366_T_C;3:40333497_C_T;3:40334154_C_T;3:40334247_T_C;3:40334621_C_T;3:40335292_G_T;3:40335538_T_C;3:40335616_T_C;3:40336204_T_C;3:40336226_T_C;3:40336671_G_A;3:40336789_G_A;3:40337075_A_G;3:40337110_G_A;3:4033836…	3:40339247_T_C;3:40339653_G_T;3:40345312_A_T;3:40345318_C_T;3:40352051_G_A;3:40352134_C_T;3:40352647_C_G;3:40494065_T_C;3:40516190_G_A;	134	34	3:40288190_C_A;3:40288587_A_G;3:40335292_G_T;3:40335538_T_C;3:40335616_T_C;3:40336204_T_C;3:40336226_T_C;3:40336671_G_A;3:40336789_G_A;3:40337075_A_G;3:40337110_G_A;3:40338367_T_A;3:40339247_T_C;3:40339653_G_T;3:40340431_T_C;3:40345312_A_T;3:40345318_C_T;3:40349948_G_T;3:40350209_A_G;3:40350447_G_A;3:40350783_T_C;3:40351008_C_G;3:40351092_C_T;3:40351484_C_T;3:40352051_G_A;3:40352134_C_T;3:4035264…	NA;RPL14-001,RPL14-002,RPL14-007,RPL14-201|;	AC092047.1-201|;EIF1B-001|;EIF1B-001|NKTR-001,NKTR-005,NKTR-010|;EIF1B-001|TRAK1-004,TRAK1-003,TRAK1-001,TRAK1-002,TRAK1-007,TRAK1-201|;NA;NKTR-001,NKTR-005,NKTR-010|RPL14-001,RPL14-002,RPL14-007,RPL14-201|ZNF619-001,ZNF619-007,ZNF619-010,ZNF619-008,ZNF619-204,ZNF619-203,ZNF619-201,ZNF619-202|;RPL14-001,RPL14-002,RPL14-007,RPL14-201|;RPL14-001,RPL14-002,RPL14-007,RPL14-201|RPSA-001,RPSA-008,RPSA-…	-	-
1.08	6.85e-12	1:207494044:207496163	1.076	6.84781e-12	1:207488768_G_A	ENSG00000196352.9	1.199	2.64535e-38	207495103	74055	0	-	250	207494853	1:207494416_T_C;	1:207378841_G_A;1:207379057_C_T;1:207387766_T_C;1:207410965_T_C;1:207413761_G_T;1:207415563_G_A;1:207419032_A_G;1:207420327_A_G;1:207421048_A_G;1:207421572_A_C;1:207422162_C_G;1:207422996_A_G;1:207424727_A_G;1:207425043_C_T;1:207426565_A_T;1:207429462_G_A;1:207433349_C_T;1:207434410_A_G;1:207435829_G_A;1:207436815_A_G;1:207437223_A_T;1:207440851_T_C;1:207441497_G_A;1:207442364_C_T;1:207443553_A_G…	1:207472189_T_C;1:207483957_T_C;	114	2	1:207422162_C_G;1:207422996_A_G;1:207448051_A_G;1:207455421_T_G;1:207456474_T_C;1:207466599_C_T;1:207470460_G_A;1:207471224_G_A;1:207471589_C_G;1:207472189_T_C;1:207475596_C_A;1:207476040_G_T;1:207476141_A_G;1:207478980_C_A;1:207482970_G_A;1:207483957_T_C;1:207486115_T_C;1:207488004_G_C;1:207488768_G_A;1:207490319_A_G;1:207491489_T_C;1:207494416_T_C;1:207496999_T_G;1:207500293_C_T;1:207501211_T_A…	CD55-001,CD55-003,CD55-002,CD55-009,CD55-008,CD55-202,CD55-205,CD55-204,CD55-201,CD55-203|;NA;	C1orf116-001,C1orf116-003|C4BPA-001,C4BPA-002|C4BPB-003,C4BPB-004,C4BPB-001,C4BPB-002,C4BPB-201,C4BPB-202|PFKFB2-001,PFKFB2-002,PFKFB2-203,PFKFB2-201,PFKFB2-202|snoU13.56-201|YOD1-001,YOD1-002,YOD1-201|;C4BPA-001,C4BPA-002|;C4BPA-001,C4BPA-002|C4BPB-003,C4BPB-004,C4BPB-001,C4BPB-002,C4BPB-201,C4BPB-202|CD55-001,CD55-003,CD55-002,CD55-009,CD55-008,CD55-202,CD55-205,CD55-204,CD55-201,CD55-203|YOD1-…	-	-
1.12	2.06e-14	14:100839795:100843295	1.123	2.05767e-14	14:100795338_G_C	ENSG00000197119.7	1.229	1.86842e-43	100841545	46207	0	-	84097	100757448	14:100842059_A_G;14:100842637_C_G;14:100840290_C_T;14:100841700_A_T;14:100840596_G_C;	14:100792126_C_T;14:100792482_C_A;14:100793431_G_A;14:100795338_G_C;14:100796478_C_T;14:100797200_A_T;14:100797255_C_A;14:100798779_C_T;14:100800103_C_T;14:100802873_T_C;14:100803364_A_G;14:100803655_C_A;14:100803742_C_G;14:100804315_T_C;14:100804544_C_T;14:100805286_C_A;14:100805583_T_C;14:100807136_G_A;14:100807444_A_G;14:100808155_G_A;14:100808510_T_A;14:100808845_G_A;14:100810099_C_T;14:10081…	14:100820536_A_G;	131	19	14:100795338_G_C;14:100792126_C_T;14:100792482_C_A;14:100793431_G_A;14:100796478_C_T;14:100797200_A_T;14:100797255_C_A;14:100798779_C_T;14:100800103_C_T;14:100803364_A_G;14:100803655_C_A;14:100803742_C_G;14:100804315_T_C;14:100804544_C_T;14:100805286_C_A;14:100805583_T_C;14:100807136_G_A;14:100807444_A_G;14:100808155_G_A;14:100808510_T_A;14:100808845_G_A;14:100810099_C_T;14:100812406_A_G;14:10081…	NA;SLC25A29-002,SLC25A29-005,SLC25A29-003,SLC25A29-006,SLC25A29-019,SLC25A29-021,SLC25A29-011,SLC25A29-201|;	NA;RP11-436M15.3-001|;RP11-638I2.3-001|;RP11-638I2.3-001|SETD3-001,SETD3-003,SETD3-002|YY1-006,YY1-001,YY1-003,YY1-004|;SETD3-001,SETD3-003,SETD3-002|SLC25A47-001,SLC25A47-003|YY1-006,YY1-001,YY1-003,YY1-004|;SLC25A29-002,SLC25A29-005,SLC25A29-003,SLC25A29-006,SLC25A29-019,SLC25A29-021,SLC25A29-011,SLC25A29-201|YY1-006,YY1-001,YY1-003,YY1-004|;	-	-
0.79	0.00252	3:40494231:40495147	0.792	0.00252346	3:40397658_A_C	ENSG00000223797.1	1.095	1.6686e-25	40494689	160442	0	-	139396	40355293	3:40494690_T_C;	3:40288190_C_A;3:40288587_A_G;3:40307419_G_A;3:40308648_T_C;3:40309225_G_A;3:40310693_C_T;3:40314580_G_A;3:40327845_G_A;3:40329288_T_C;3:40330322_G_A;3:40331059_G_A;3:40332759_G_A;3:40333366_T_C;3:40333497_C_T;3:40334154_C_T;3:40334247_T_C;3:40334621_C_T;3:40335292_G_T;3:40335538_T_C;3:40335616_T_C;3:40336204_T_C;3:40336226_T_C;3:40336671_G_A;3:40336789_G_A;3:40337075_A_G;3:40337110_G_A;3:4033836…	3:40339247_T_C;3:40339653_G_T;3:40345312_A_T;3:40345318_C_T;3:40352051_G_A;3:40352134_C_T;3:40352647_C_G;3:40494065_T_C;3:40516190_G_A;	134	34	3:40288190_C_A;3:40288587_A_G;3:40335292_G_T;3:40335538_T_C;3:40335616_T_C;3:40336204_T_C;3:40336226_T_C;3:40336671_G_A;3:40336789_G_A;3:40337075_A_G;3:40337110_G_A;3:40338367_T_A;3:40339247_T_C;3:40339653_G_T;3:40340431_T_C;3:40345312_A_T;3:40345318_C_T;3:40349948_G_T;3:40350209_A_G;3:40350447_G_A;3:40350783_T_C;3:40351008_C_G;3:40351092_C_T;3:40351484_C_T;3:40352051_G_A;3:40352134_C_T;3:4035264…	NA;RPL14-001,RPL14-002,RPL14-007,RPL14-201|;	AC092047.1-201|;EIF1B-001|;EIF1B-001|NKTR-001,NKTR-005,NKTR-010|;EIF1B-001|TRAK1-004,TRAK1-003,TRAK1-001,TRAK1-002,TRAK1-007,TRAK1-201|;NA;NKTR-001,NKTR-005,NKTR-010|RPL14-001,RPL14-002,RPL14-007,RPL14-201|ZNF619-001,ZNF619-007,ZNF619-010,ZNF619-008,ZNF619-204,ZNF619-203,ZNF619-201,ZNF619-202|;RPL14-001,RPL14-002,RPL14-007,RPL14-201|;RPL14-001,RPL14-002,RPL14-007,RPL14-201|RPSA-001,RPSA-008,RPSA-…	-	-
-1.1	2.92e-15	6:167371913:167373868	-1.101	2.91895e-15	6:167369897_C_A	ENSG00000227598.1	1.069	2.98057e-30	167372890	2993	0	6:167369462:167371190	-10224	167383114	6:167372978_C_T;6:167373045_T_C;	6:167366394_T_C;6:167369897_C_A;6:167370999_A_G;6:167371110_T_C;6:167371234_A_T;6:167371737_T_A;6:167371846_C_G;6:167372978_C_T;6:167373045_T_C;6:167373547_T_G;6:167373812_T_A;6:167374119_G_A;6:167374239_G_A;6:167374353_C_T;6:167374489_C_T;6:167375173_G_C;6:167377165_G_T;6:167377782_G_T;6:167378619_A_G;6:167379771_G_T;6:167380174_T_C;6:167380493_G_A;6:167380501_A_G;6:167381476_T_C;6:167381979_C_T…	6:167379771_G_T;6:167395058_A_G;6:167406633_G_C;6:167406681_G_A;6:167407254_T_G;6:167407268_T_C;	99	21	6:167369897_C_A;6:167366394_T_C;6:167370999_A_G;6:167371110_T_C;6:167371234_A_T;6:167371737_T_A;6:167371846_C_G;6:167372978_C_T;6:167373045_T_C;6:167373547_T_G;6:167373812_T_A;6:167374119_G_A;6:167374239_G_A;6:167374353_C_T;6:167374489_C_T;6:167375173_G_C;6:167377165_G_T;6:167377782_G_T;6:167378619_A_G;6:167379637_A_AG;6:167379771_G_T;6:167395058_A_G;6:167395375_G_A;6:167396174_T_C;6:167396629_A_…	NA;RP1-167A14.2-001|;	BRP44L-001,BRP44L-201,BRP44L-202|PSMB1-001,PSMB1-201|RP11-514O12.4-001|;NA;RP11-514O12.4-001|;RP1-167A14.2-001|;	CD.chip;CD.gwas;IBD.chip;IBD.gwas;	-
-0.87	0.000177	17:48985404:48986022	-0.8721	0.000176659	17:48983775_G_T	ENSG00000229980.4	-0.5452	0.00181204	48985713	1403	0	-	41673	48944040	17:48985644_C_T;	17:48978654_G_A;17:48979598_T_G;17:48979794_C_A;17:48980027_T_A;17:48981915_G_A;17:48982870_T_C;17:48983099_C_T;17:48983775_G_T;17:48984310_G_A;17:48985644_C_T;17:48986676_C_T;17:48986791_G_A;17:48986869_G_A;	17:48980027_T_A;	22	4	17:48978654_G_A;17:48979598_T_G;17:48979794_C_A;17:48980027_T_A;17:48981915_G_A;	NA;TOB1-001,TOB1-002|;	NA;NME1-001,NME1-002,NME1-007,NME1-009,NME1-004,NME1-005|RP11-481C4.1-001|RP11-700H6.2-002,RP11-700H6.2-001|SPAG9-001,SPAG9-007,SPAG9-003,SPAG9-002,SPAG9-017,SPAG9-012,SPAG9-011,SPAG9-201,SPAG9-204,SPAG9-203,SPAG9-202,SPAG9-205|TOB1-001,TOB1-002|;NME1-001,NME1-002,NME1-007,NME1-009,NME1-004,NME1-005|SPAG9-001,SPAG9-007,SPAG9-003,SPAG9-002,SPAG9-017,SPAG9-012,SPAG9-011,SPAG9-201,SPAG9-204,SPAG9-20…	-	-
0.85	1.85e-06	7:27071020:27071812	0.8534	1.85091e-06	7:26952139_T_C	ENSG00000233429.5	1.22	6.18357e-60	27071416	119277	0	7:26951003:26953044	-63850	27135266	7:27071476_T_C;	7:26942766_C_T;7:26950905_G_C;7:26952139_T_C;7:26953749_T_G;7:26954746_G_A;7:26955827_T_A;7:26958849_T_C;7:26963514_T_C;7:26964182_C_T;7:26993812_G_T;7:27012502_A_C;7:27018334_G_T;7:27031537_A_C;7:27040984_C_T;7:27052181_T_C;7:27060479_G_A;7:27060869_C_T;7:27062849_T_C;7:27064596_T_C;7:27066969_G_C;7:27068491_C_G;7:27071476_T_C;7:27071824_C_T;7:27074873_C_G;7:27076940_G_A;7:27077880_A_G;7:2707875…	7:27071476_T_C;	50	10	7:26942766_C_T;7:26958849_T_C;7:27071476_T_C;7:27071824_C_T;7:27074873_C_G;7:27076940_G_A;7:27077880_A_G;7:27078754_C_G;7:27127231_T_C;7:26942766_C_T;7:26958849_T_C;7:27071476_T_C;7:27071824_C_T;7:27074873_C_G;7:27076940_G_A;7:27077880_A_G;7:27078754_C_G;7:27127231_T_C;7:26942766_C_T;7:26958849_T_C;7:27071476_T_C;7:27071824_C_T;7:27074873_C_G;7:27076940_G_A;7:27077880_A_G;7:27078754_C_G;7:2712723…	HOTAIRM1-005,HOTAIRM1-001,HOTAIRM1-002,HOTAIRM1-004,HOTAIRM1-003|;NA;	CBX3-001,CBX3-002,CBX3-004,CBX3-003|;CBX3-001,CBX3-002,CBX3-004,CBX3-003|uce|;HOTAIRM1-005,HOTAIRM1-001,HOTAIRM1-002,HOTAIRM1-004,HOTAIRM1-003|;NA;	-	-
1.25	9.25e-21	5:147565719:147566670	1.249	9.24518e-21	5:147563463_G_A	ENSG00000247199.3	0.8913	8.03494e-18	147566194	5278	0	-	-81676	147647870	5:147566126_G_A;5:147566124_A_G;5:147566195_C_T;5:147565814_T_G;5:147565858_C_T;	5:147541895_T_C;5:147542282_T_C;5:147542513_A_G;5:147542911_T_C;5:147542996_G_A;5:147543264_C_T;5:147543535_T_C;5:147543838_G_T;5:147543853_A_G;5:147543991_G_A;5:147544203_G_A;5:147544258_G_A;5:147544288_T_C;5:147544367_C_T;5:147544494_T_C;5:147544592_G_C;5:147545078_T_C;5:147545100_C_T;5:147545324_T_C;5:147545635_C_T;5:147546399_A_G;5:147546452_T_A;5:147546861_G_A;5:147547062_T_A;5:147547151_T_C…	5:147545078_T_C;5:147545100_C_T;5:147545324_T_C;5:147559835_C_T;5:147559837_T_C;5:147562928_T_C;5:147563047_T_C;5:147566195_C_T;5:147568820_G_A;5:147568898_A_C;5:147570299_T_C;5:147570634_A_G;5:147572263_A_G;5:147572627_A_G;5:147577686_C_T;5:147578262_T_C;5:147578737_A_T;5:147583402_A_T;5:147583635_G_A;5:147583770_A_T;	268	150	5:147560916_C_T;5:147541895_T_C;5:147542282_T_C;5:147542513_A_G;5:147542911_T_C;5:147542996_G_A;5:147543264_C_T;5:147543535_T_C;5:147543838_G_T;5:147543853_A_G;5:147543991_G_A;5:147544203_G_A;5:147544258_G_A;5:147544288_T_C;5:147544367_C_T;5:147544494_T_C;5:147544592_G_C;5:147545078_T_C;5:147545100_C_T;5:147545324_T_C;5:147545635_C_T;5:147546399_A_G;5:147546452_T_A;5:147546861_G_A;5:147547062_T_A…	FBXO38-002,FBXO38-001,FBXO38-003,FBXO38-201|;FBXO38-002,FBXO38-001,FBXO38-003,FBXO38-201|SPINK7-001,SPINK7-005|SPINK9-002,SPINK9-001|;NA;SPINK7-001,SPINK7-005|;SPINK7-001,SPINK7-005|SPINK9-002,SPINK9-001|;SPINK9-002,SPINK9-001|;	ADRB2-201|;CTD-2283N19.1-001|;CTD-2283N19.1-001|FBXO38-002,FBXO38-001,FBXO38-003,FBXO38-201|;CTD-2283N19.1-001|FBXO38-002,FBXO38-001,FBXO38-003,FBXO38-201|SPINK7-001,SPINK7-005|SPINK9-002,SPINK9-001|;CTD-2283N19.1-001|SPINK7-001,SPINK7-005|;CTD-2283N19.1-001|SPINK7-001,SPINK7-005|SPINK9-002,SPINK9-001|;CTD-2283N19.1-001|SPINK9-002,SPINK9-001|;FBXO38-002,FBXO38-001,FBXO38-003,FBXO38-201|;NA;	-	-
0.99	1.25e-07	5:147580626:147581413	0.992	1.24649e-07	5:147563463_G_A	ENSG00000247199.3	0.8913	8.03494e-18	147581019	39124	0	-	-66851	147647870	5:147580730_C_T;5:147581039_T_C;	5:147524833_C_T;5:147526393_G_C;5:147527112_C_T;5:147527838_G_T;5:147532234_C_T;5:147533717_A_C;5:147533727_T_C;5:147534289_A_T;5:147534305_T_G;5:147536252_A_T;5:147536357_T_A;5:147536585_A_G;5:147539520_A_G;5:147541020_A_G;5:147541895_T_C;5:147542282_T_C;5:147542513_A_G;5:147542911_T_C;5:147542996_G_A;5:147543264_C_T;5:147543535_T_C;5:147543838_G_T;5:147543853_A_G;5:147543991_G_A;5:147544203_G_A…	5:147545078_T_C;5:147545100_C_T;5:147545324_T_C;5:147559835_C_T;5:147559837_T_C;5:147562928_T_C;5:147563047_T_C;5:147566195_C_T;5:147568820_G_A;5:147568898_A_C;5:147570299_T_C;5:147570634_A_G;5:147572263_A_G;5:147572627_A_G;5:147577686_C_T;5:147578262_T_C;5:147578737_A_T;5:147583402_A_T;5:147583635_G_A;5:147583770_A_T;	288	160	5:147541895_T_C;5:147532234_C_T;5:147533717_A_C;5:147533727_T_C;5:147534289_A_T;5:147534305_T_G;5:147536252_A_T;5:147536357_T_A;5:147536585_A_G;5:147539520_A_G;5:147541020_A_G;5:147542282_T_C;5:147542513_A_G;5:147542911_T_C;5:147542996_G_A;5:147543264_C_T;5:147543535_T_C;5:147543838_G_T;5:147543853_A_G;5:147543991_G_A;5:147544203_G_A;5:147544258_G_A;5:147544288_T_C;5:147544367_C_T;5:147544494_T_C…	FBXO38-002,FBXO38-001,FBXO38-003,FBXO38-201|;FBXO38-002,FBXO38-001,FBXO38-003,FBXO38-201|SPINK7-001,SPINK7-005|SPINK9-002,SPINK9-001|;NA;SPINK7-001,SPINK7-005|;SPINK7-001,SPINK7-005|SPINK9-002,SPINK9-001|;SPINK9-002,SPINK9-001|;	ADRB2-201|;CTD-2283N19.1-001|;CTD-2283N19.1-001|FBXO38-002,FBXO38-001,FBXO38-003,FBXO38-201|;CTD-2283N19.1-001|FBXO38-002,FBXO38-001,FBXO38-003,FBXO38-201|SPINK7-001,SPINK7-005|SPINK9-002,SPINK9-001|;CTD-2283N19.1-001|SPINK7-001,SPINK7-005|;CTD-2283N19.1-001|SPINK7-001,SPINK7-005|SPINK9-002,SPINK9-001|;CTD-2283N19.1-001|SPINK9-002,SPINK9-001|;FBXO38-002,FBXO38-001,FBXO38-003,FBXO38-201|;NA;	-	-
-0.87	2.95e-06	7:150484612:150485168	-0.8677	2.9478e-06	7:150477909_G_A	ENSG00000002726.15	-1.198	1.73307e-46	150484890	23999	0	-	-36825	150521715	NA	7:150460891_G_T;7:150461004_A_G;7:150476888_G_A;7:150477909_G_A;7:150478305_T_G;7:150478385_C_T;7:150478403_C_T;7:150480007_T_C;	NA	14	0	7:150460891_G_T;7:150461004_A_G;7:150476888_G_A;7:150477909_G_A;7:150478305_T_G;7:150478385_C_T;7:150478403_C_T;7:150480007_T_C;	NA;	AC069304.1-201|GIMAP4-001,GIMAP4-002,GIMAP4-005,GIMAP4-201|GIMAP7-001|RARRES2-001,RARRES2-005,RARRES2-003,RARRES2-002|;GIMAP8-001|;	-	-
1.2	4.22e-24	7:26949771:26950811	1.201	4.21528e-24	7:26952139_T_C	ENSG00000005020.8	1.236	1.31415e-62	26950291	1848	0	7:26951003:26953044	243610	26706681	NA	7:26942766_C_T;7:26950905_G_C;7:26952139_T_C;7:26953749_T_G;7:26954746_G_A;7:26955827_T_A;7:26958849_T_C;7:26963514_T_C;7:26964182_C_T;7:26993812_G_T;7:27012502_A_C;7:27018334_G_T;7:27031537_A_C;7:27040984_C_T;7:27052181_T_C;7:27060479_G_A;7:27060869_C_T;7:27062849_T_C;7:27064596_T_C;7:27066969_G_C;7:27068491_C_G;7:27071476_T_C;7:27071824_C_T;7:27074873_C_G;7:27076940_G_A;7:27077880_A_G;7:2707875…	7:27071476_T_C;	50	5	7:26942766_C_T;7:26958849_T_C;7:27071476_T_C;7:27071824_C_T;7:27074873_C_G;7:27076940_G_A;7:27077880_A_G;7:27078754_C_G;7:27127231_T_C;7:26942766_C_T;7:26958849_T_C;7:27071476_T_C;7:27071824_C_T;7:27074873_C_G;7:27076940_G_A;7:27077880_A_G;7:27078754_C_G;7:27127231_T_C;7:26942766_C_T;7:26958849_T_C;7:27071476_T_C;7:27071824_C_T;7:27074873_C_G;7:27076940_G_A;7:27077880_A_G;7:27078754_C_G;7:2712723…	NA;uce|;	CBX3-001,CBX3-002,CBX3-004,CBX3-003|;CBX3-001,CBX3-002,CBX3-004,CBX3-003|uce|;HOTAIRM1-005,HOTAIRM1-001,HOTAIRM1-002,HOTAIRM1-004,HOTAIRM1-003|;NA;	-	-
0.91	1.58e-07	7:26951003:26953044	0.9129	1.58002e-07	7:26952139_T_C	ENSG00000005020.8	1.236	1.31415e-62	26952023	9257	0	-	245342	26706681	NA	7:26920314_T_G;7:26920494_C_T;7:26921107_A_G;7:26925468_G_C;7:26931894_A_G;7:26942766_C_T;7:26950905_G_C;7:26952139_T_C;7:26953749_T_G;7:26954746_G_A;7:26955827_T_A;7:26958849_T_C;7:26963514_T_C;7:26964182_C_T;7:26993812_G_T;7:27012502_A_C;7:27018334_G_T;7:27031537_A_C;7:27040984_C_T;7:27052181_T_C;7:27060479_G_A;7:27060869_C_T;7:27062849_T_C;7:27064596_T_C;7:27066969_G_C;7:27068491_C_G;7:2707147…	7:26920494_C_T;7:27071476_T_C;	21	1	7:26942766_C_T;7:26920314_T_G;7:26920494_C_T;7:26921107_A_G;7:26925468_G_C;7:26958849_T_C;7:27071476_T_C;7:27071824_C_T;7:27074873_C_G;7:27076940_G_A;7:27077880_A_G;7:27078754_C_G;7:27127231_T_C;	NA;uce|;	AC004080.12-010,AC004080.12-008,AC004080.12-006,AC004080.12-011,AC004080.12-004,AC004080.12-001,AC004080.12-005,AC004080.12-003,AC004080.12-002,AC004080.12-007|CBX3-001,CBX3-002,CBX3-004,CBX3-003|HOTAIRM1-005,HOTAIRM1-001,HOTAIRM1-002,HOTAIRM1-004,HOTAIRM1-003|;AC004080.12-010,AC004080.12-008,AC004080.12-006,AC004080.12-011,AC004080.12-004,AC004080.12-001,AC004080.12-005,AC004080.12-003,AC004080.…	-	-
0.77	0.000262	7:27017599:27018222	0.7676	0.000261779	7:26952139_T_C	ENSG00000005020.8	1.236	1.31415e-62	27017910	65771	0	7:26951003:26953044	311229	26706681	NA	7:26942766_C_T;7:26950905_G_C;7:26952139_T_C;7:26953749_T_G;7:26954746_G_A;7:26955827_T_A;7:26958849_T_C;7:26963514_T_C;7:26964182_C_T;7:26993812_G_T;7:27012502_A_C;7:27018334_G_T;7:27031537_A_C;7:27040984_C_T;7:27052181_T_C;7:27060479_G_A;7:27060869_C_T;7:27062849_T_C;7:27064596_T_C;7:27066969_G_C;7:27068491_C_G;7:27071476_T_C;7:27071824_C_T;7:27074873_C_G;7:27076940_G_A;7:27077880_A_G;7:2707875…	7:27071476_T_C;	50	5	7:26942766_C_T;7:26958849_T_C;7:27071476_T_C;7:27071824_C_T;7:27074873_C_G;7:27076940_G_A;7:27077880_A_G;7:27078754_C_G;7:27127231_T_C;7:26942766_C_T;7:26958849_T_C;7:27071476_T_C;7:27071824_C_T;7:27074873_C_G;7:27076940_G_A;7:27077880_A_G;7:27078754_C_G;7:27127231_T_C;7:26942766_C_T;7:26958849_T_C;7:27071476_T_C;7:27071824_C_T;7:27074873_C_G;7:27076940_G_A;7:27077880_A_G;7:27078754_C_G;7:2712723…	NA;uce|;	CBX3-001,CBX3-002,CBX3-004,CBX3-003|;CBX3-001,CBX3-002,CBX3-004,CBX3-003|uce|;HOTAIRM1-005,HOTAIRM1-001,HOTAIRM1-002,HOTAIRM1-004,HOTAIRM1-003|;NA;	-	-
1.03	8.56e-13	7:27119068:27119611	1.025	8.55708e-13	7:26952139_T_C	ENSG00000005020.8	1.236	1.31415e-62	27119339	167200	0	7:26951003:26953044	412658	26706681	NA	7:26942766_C_T;7:26950905_G_C;7:26952139_T_C;7:26953749_T_G;7:26954746_G_A;7:26955827_T_A;7:26958849_T_C;7:26963514_T_C;7:26964182_C_T;7:26993812_G_T;7:27012502_A_C;7:27018334_G_T;7:27031537_A_C;7:27040984_C_T;7:27052181_T_C;7:27060479_G_A;7:27060869_C_T;7:27062849_T_C;7:27064596_T_C;7:27066969_G_C;7:27068491_C_G;7:27071476_T_C;7:27071824_C_T;7:27074873_C_G;7:27076940_G_A;7:27077880_A_G;7:2707875…	7:27071476_T_C;	50	5	7:26942766_C_T;7:26958849_T_C;7:27071476_T_C;7:27071824_C_T;7:27074873_C_G;7:27076940_G_A;7:27077880_A_G;7:27078754_C_G;7:27127231_T_C;7:26942766_C_T;7:26958849_T_C;7:27071476_T_C;7:27071824_C_T;7:27074873_C_G;7:27076940_G_A;7:27077880_A_G;7:27078754_C_G;7:27127231_T_C;7:26942766_C_T;7:26958849_T_C;7:27071476_T_C;7:27071824_C_T;7:27074873_C_G;7:27076940_G_A;7:27077880_A_G;7:27078754_C_G;7:2712723…	NA;uce|;	CBX3-001,CBX3-002,CBX3-004,CBX3-003|;CBX3-001,CBX3-002,CBX3-004,CBX3-003|uce|;HOTAIRM1-005,HOTAIRM1-001,HOTAIRM1-002,HOTAIRM1-004,HOTAIRM1-003|;NA;	-	-
1.13	6.63e-19	7:27135108:27137301	1.129	6.62984e-19	7:26952139_T_C	ENSG00000005020.8	1.236	1.31415e-62	27136204	184065	0	7:26951003:26953044	429523	26706681	NA	7:26942766_C_T;7:26950905_G_C;7:26952139_T_C;7:26953749_T_G;7:26954746_G_A;7:26955827_T_A;7:26958849_T_C;7:26963514_T_C;7:26964182_C_T;7:26993812_G_T;7:27012502_A_C;7:27018334_G_T;7:27031537_A_C;7:27040984_C_T;7:27052181_T_C;7:27060479_G_A;7:27060869_C_T;7:27062849_T_C;7:27064596_T_C;7:27066969_G_C;7:27068491_C_G;7:27071476_T_C;7:27071824_C_T;7:27074873_C_G;7:27076940_G_A;7:27077880_A_G;7:2707875…	7:27071476_T_C;	50	5	7:26942766_C_T;7:26958849_T_C;7:27071476_T_C;7:27071824_C_T;7:27074873_C_G;7:27076940_G_A;7:27077880_A_G;7:27078754_C_G;7:27127231_T_C;7:26942766_C_T;7:26958849_T_C;7:27071476_T_C;7:27071824_C_T;7:27074873_C_G;7:27076940_G_A;7:27077880_A_G;7:27078754_C_G;7:27127231_T_C;7:26942766_C_T;7:26958849_T_C;7:27071476_T_C;7:27071824_C_T;7:27074873_C_G;7:27076940_G_A;7:27077880_A_G;7:27078754_C_G;7:2712723…	NA;uce|;	CBX3-001,CBX3-002,CBX3-004,CBX3-003|;CBX3-001,CBX3-002,CBX3-004,CBX3-003|uce|;HOTAIRM1-005,HOTAIRM1-001,HOTAIRM1-002,HOTAIRM1-004,HOTAIRM1-003|;NA;	-	-
-1.19	1.67e-08	16:19443503:19444211	-1.188	1.67186e-08	16:19442305_T_C	ENSG00000006007.7	-0.981	9.57953e-11	19443857	895	0	-	-69158	19513015	NA	16:19442305_T_C;16:19444752_G_T;16:19444980_G_C;16:19446289_C_T;16:19447247_G_A;16:19447909_A_G;16:19450536_C_G;16:19453358_G_C;16:19458319_C_T;16:19466729_A_C;	NA	0	0	NA;	NA;		-	-
1.19	3.55e-10	12:108053919:108054440	1.193	3.54941e-10	12:108060709_G_A	ENSG00000008405.7	0.6965	1.3633e-06	108054179	6530	0	-	669037	107385142	NA	NA	NA	0	0	NA;	NA;		-	-
1.02	4.32e-06	12:108130601:108131197	1.018	4.32398e-06	12:108060709_G_A	ENSG00000008405.7	0.6965	1.3633e-06	108130899	71291	0	-	745757	107385142	NA	NA	NA	0	0	NA;	NA;		-	-
-0.71	0.0215	12:6276544:6277394	-0.711	0.0214721	12:6246446_T_A	ENSG00000010278.7	-0.944	2.37583e-19	6276969	33353	0	-	-31912	6308881	NA	12:6235023_T_C;12:6237157_T_G;12:6238479_C_T;12:6238593_C_T;12:6239017_T_A;12:6239721_T_G;12:6240050_T_C;12:6241446_G_A;12:6241707_T_C;12:6242240_G_A;12:6242259_G_T;12:6242892_T_C;12:6243100_T_G;12:6243163_G_C;12:6243616_T_C;12:6243869_A_C;12:6243909_T_C;12:6244744_A_G;12:6245619_C_T;12:6245698_A_G;12:6246446_T_A;12:6246841_C_T;12:6252186_A_G;12:6252213_T_G;12:6252272_G_A;12:6252618_A_G;12:625316…	12:6237157_T_G;12:6263219_T_A;	49	22	12:6243616_T_C;12:6235023_T_C;12:6237157_T_G;12:6238479_C_T;12:6238593_C_T;12:6239721_T_G;12:6240050_T_C;12:6241446_G_A;12:6241707_T_C;12:6242240_G_A;12:6242259_G_T;12:6242892_T_C;12:6243100_T_G;12:6243163_G_C;12:6243869_A_C;12:6243909_T_C;12:6244744_A_G;12:6245619_C_T;12:6245698_A_G;12:6246446_T_A;12:6246841_C_T;12:6261482_T_C;12:6263074_T_A;12:6263219_T_A;	CD9-004,CD9-011,CD9-010,CD9-001,CD9-003,CD9-201,CD9-202|;NA;	CD9-004,CD9-011,CD9-010,CD9-001,CD9-003,CD9-201,CD9-202|;CD9-004,CD9-011,CD9-010,CD9-001,CD9-003,CD9-201,CD9-202|LTBR-201,LTBR-010,LTBR-012,LTBR-014,LTBR-001,LTBR-003|NCAPD2-001,NCAPD2-005,NCAPD2-002,NCAPD2-201,NCAPD2-202|RP5-940J5.8-001|;CD9-004,CD9-011,CD9-010,CD9-001,CD9-003,CD9-201,CD9-202|TNFRSF1A-001,TNFRSF1A-002,TNFRSF1A-014,TNFRSF1A-004,TNFRSF1A-013,TNFRSF1A-010|;NA;PLEKHG6-001,PLEKHG6-00…	-	-
-1.06	1.26e-08	12:6301861:6302328	-1.058	1.26291e-08	12:6246446_T_A	ENSG00000010278.7	-0.944	2.37583e-19	6302094	33806	0	-	-6787	6308881	NA	12:6235023_T_C;12:6237157_T_G;12:6238479_C_T;12:6238593_C_T;12:6239017_T_A;12:6239721_T_G;12:6240050_T_C;12:6241446_G_A;12:6241707_T_C;12:6242240_G_A;12:6242259_G_T;12:6242892_T_C;12:6243100_T_G;12:6243163_G_C;12:6243616_T_C;12:6243869_A_C;12:6243909_T_C;12:6244744_A_G;12:6245619_C_T;12:6245698_A_G;12:6246446_T_A;12:6246841_C_T;12:6252186_A_G;12:6252213_T_G;12:6252272_G_A;12:6252618_A_G;12:625316…	12:6237157_T_G;12:6263219_T_A;	59	22	12:6235023_T_C;12:6237157_T_G;12:6238479_C_T;12:6238593_C_T;12:6239721_T_G;12:6240050_T_C;12:6241446_G_A;12:6241707_T_C;12:6242240_G_A;12:6242259_G_T;12:6242892_T_C;12:6243100_T_G;12:6243163_G_C;12:6243616_T_C;12:6243869_A_C;12:6243909_T_C;12:6244744_A_G;12:6245619_C_T;12:6245698_A_G;12:6246446_T_A;12:6246841_C_T;12:6261482_T_C;12:6263074_T_A;12:6263219_T_A;12:6272652_G_C;12:6272698_G_A;12:627284…	CD9-004,CD9-011,CD9-010,CD9-001,CD9-003,CD9-201,CD9-202|;NA;	CD9-004,CD9-011,CD9-010,CD9-001,CD9-003,CD9-201,CD9-202|;CD9-004,CD9-011,CD9-010,CD9-001,CD9-003,CD9-201,CD9-202|LTBR-201,LTBR-010,LTBR-012,LTBR-014,LTBR-001,LTBR-003|NCAPD2-001,NCAPD2-005,NCAPD2-002,NCAPD2-201,NCAPD2-202|RP5-940J5.8-001|;CD9-004,CD9-011,CD9-010,CD9-001,CD9-003,CD9-201,CD9-202|TNFRSF1A-001,TNFRSF1A-002,TNFRSF1A-014,TNFRSF1A-004,TNFRSF1A-013,TNFRSF1A-010|;NA;PLEKHG6-001,PLEKHG6-00…	-	-
-1.32	3.62e-17	14:77186576:77187254	-1.321	3.61994e-17	14:77182302_C_T	ENSG00000013523.5	-1.28	2.53298e-33	77186915	4613	0	-	-66673	77253588	14:77187061_G_T;	14:77182302_C_T;14:77184891_T_G;14:77187061_G_T;14:77191198_C_T;14:77193970_T_C;14:77196157_C_T;14:77197052_C_T;14:77199154_G_C;14:77199730_A_C;14:77200221_C_A;14:77202614_A_G;14:77203739_G_T;14:77204275_C_T;14:77204535_G_A;14:77208049_C_T;14:77218967_G_C;14:77219049_G_A;14:77219366_C_T;14:77220203_T_C;	NA	0	0	NA;	NA;		-	-
-1.19	2.12e-11	14:77234532:77235086	-1.185	2.11886e-11	14:77182302_C_T	ENSG00000013523.5	-1.28	2.53298e-33	77234809	52507	0	-	-18779	77253588	NA	14:77182302_C_T;14:77184891_T_G;14:77187061_G_T;14:77191198_C_T;14:77193970_T_C;14:77196157_C_T;14:77197052_C_T;14:77199154_G_C;14:77199730_A_C;14:77200221_C_A;14:77202614_A_G;14:77203739_G_T;14:77204275_C_T;14:77204535_G_A;14:77208049_C_T;14:77218967_G_C;14:77219049_G_A;14:77219366_C_T;14:77220203_T_C;	NA	0	0	NA;	NA;		-	-
-1.05	3.12e-15	4:1728627:1729631	-1.05	3.11971e-15	4:1721654_A_G	ENSG00000013810.14	-1.11	1.7689e-40	1729129	19711	0	-	5902	1723227	4:1729347_A_G;4:1729425_C_G;4:1729348_T_A;	4:1688981_A_G;4:1721654_A_G;4:1727603_A_G;4:1729347_A_G;4:1729348_T_A;4:1729425_C_G;4:1730299_A_G;4:1736737_T_C;4:1740985_A_C;4:1743336_C_T;4:1744252_A_G;4:1748216_C_T;4:1748840_A_G;4:1756063_G_C;	NA	0	0	NA;	NA;		-	-
1.2	2.92e-09	18:9488525:9489012	1.203	2.91956e-09	18:9488157_A_T	ENSG00000017797.7	1.395	3.15591e-38	9488768	611	0	-	13761	9475007	18:9488704_C_T;	18:9488157_A_T;18:9488704_C_T;18:9506570_A_G;18:9506927_A_T;18:9507382_C_T;18:9508722_C_A;18:9529931_C_A;18:9531484_A_G;	18:9529931_C_A;	6	0	18:9506570_A_G;18:9506927_A_T;18:9507382_C_T;18:9508722_C_A;18:9529931_C_A;18:9531484_A_G;	NA;	NA;NDUFV2-001,NDUFV2-002|;	-	-
-0.83	0.000529	8:142333621:142334125	-0.8335	0.00052924	8:142337734_G_A	ENSG00000022567.5	-0.9157	1.42905e-19	142333873	5154	0	-	116608	142217265	NA	8:142328719_G_T;8:142332778_G_A;8:142337734_G_A;8:142337790_C_T;8:142338552_A_G;8:142338776_T_C;8:142339763_G_A;	NA	14	0	8:142328719_G_T;8:142332778_G_A;8:142337734_G_A;8:142337790_C_T;8:142338552_A_G;8:142338776_T_C;8:142339763_G_A;8:142328719_G_T;8:142332778_G_A;8:142337734_G_A;8:142337790_C_T;8:142338552_A_G;8:142338776_T_C;8:142339763_G_A;	NA;	CHRAC1-001,CHRAC1-002,CHRAC1-003,CHRAC1-004|;RP11-809O17.1-001,RP11-809O17.1-002|;	-	gran;neut;wbc;
-1.24	4.58e-18	8:142337025:142338054	-1.236	4.58251e-18	8:142337734_G_A	ENSG00000022567.5	-0.9157	1.42905e-19	142337539	8820	0	-	120274	142217265	8:142337734_G_A;8:142337790_C_T;	8:142328719_G_T;8:142332778_G_A;8:142337734_G_A;8:142337790_C_T;8:142338552_A_G;8:142338776_T_C;8:142339763_G_A;	NA	14	0	8:142328719_G_T;8:142332778_G_A;8:142337734_G_A;8:142337790_C_T;8:142338552_A_G;8:142338776_T_C;8:142339763_G_A;8:142328719_G_T;8:142332778_G_A;8:142337734_G_A;8:142337790_C_T;8:142338552_A_G;8:142338776_T_C;8:142339763_G_A;	NA;	CHRAC1-001,CHRAC1-002,CHRAC1-003,CHRAC1-004|;RP11-809O17.1-001,RP11-809O17.1-002|;	-	gran;neut;wbc;
-1.16	5.76e-18	6:167383113:167383658	-1.164	5.75812e-18	6:167369897_C_A	ENSG00000026297.11	1.282	5.75155e-61	167383385	6857	0	-	40393	167342992	NA	6:167366394_T_C;6:167369897_C_A;6:167370999_A_G;6:167371110_T_C;6:167371234_A_T;6:167371737_T_A;6:167371846_C_G;6:167372978_C_T;6:167373045_T_C;6:167373547_T_G;6:167373812_T_A;6:167374119_G_A;6:167374239_G_A;6:167374353_C_T;6:167374489_C_T;6:167375173_G_C;6:167377165_G_T;6:167377782_G_T;6:167378619_A_G;6:167379771_G_T;6:167380174_T_C;6:167380493_G_A;6:167380501_A_G;6:167381476_T_C;6:167381979_C_T…	6:167379771_G_T;6:167395058_A_G;6:167406633_G_C;6:167406681_G_A;6:167407254_T_G;6:167407268_T_C;	99	48	6:167366394_T_C;6:167369897_C_A;6:167370999_A_G;6:167371110_T_C;6:167371234_A_T;6:167371737_T_A;6:167371846_C_G;6:167372978_C_T;6:167373045_T_C;6:167373547_T_G;6:167373812_T_A;6:167374119_G_A;6:167374239_G_A;6:167374353_C_T;6:167374489_C_T;6:167375173_G_C;6:167377165_G_T;6:167377782_G_T;6:167378619_A_G;6:167379637_A_AG;6:167379771_G_T;6:167395058_A_G;6:167395375_G_A;6:167396174_T_C;6:167396629_A_…	NA;RP11-514O12.4-001|;	BRP44L-001,BRP44L-201,BRP44L-202|PSMB1-001,PSMB1-201|RP11-514O12.4-001|;NA;RP11-514O12.4-001|;RP1-167A14.2-001|;	CD.chip;CD.gwas;IBD.chip;IBD.gwas;	-
1.46	0.00636	14:69906284:69906977	1.463	0.00635684	14:69838784_C_T	ENSG00000029364.7	1.828	9.9562e-15	69906630	81016	0	-	41898	69864732	NA	14:69825614_G_A;14:69838784_C_T;14:69840902_A_G;14:69852940_T_C;14:69862376_C_A;14:69870944_A_G;14:69884941_A_G;14:69906130_C_G;14:69906735_A_C;14:69924429_T_G;14:69934611_A_G;	14:69862376_C_A;	2	0	14:69852940_T_C;14:69862376_C_A;	NA;	EIF2S1-003,EIF2S1-006,EIF2S1-004,EIF2S1-002,EIF2S1-201|;NA;	-	gran_p_myeloid_wbc;neut_p;
0.97	2.54e-09	1:109704640:109705472	0.9727	2.53801e-09	1:109706393_A_G	ENSG00000031698.8	0.9001	2.75672e-19	109705056	1337	0	1:109706056:109706597	-51484	109756540	NA	NA	1:109711263_A_G;	21	0	1:109711263_A_G;1:109711397_T_A;1:109711624_T_C;1:109711750_T_C;1:109711847_A_G;1:109711978_C_T;1:109712023_A_G;1:109711263_A_G;1:109711397_T_A;1:109711624_T_C;1:109711750_T_C;1:109711847_A_G;1:109711978_C_T;1:109712023_A_G;1:109711263_A_G;1:109711397_T_A;1:109711624_T_C;1:109711750_T_C;1:109711847_A_G;1:109711978_C_T;1:109712023_A_G;	NA;	KIAA1324-012,KIAA1324-013,KIAA1324-014,KIAA1324-015,KIAA1324-002,KIAA1324-006,KIAA1324-008|;NA;	-	-
1	2.75e-10	1:109706056:109706597	1.001	2.74616e-10	1:109706393_A_G	ENSG00000031698.8	0.9001	2.75672e-19	109706326	67	1	1:109706056:109706597	-50214	109756540	NA	NA	1:109711263_A_G;	21	0	1:109711263_A_G;1:109711397_T_A;1:109711624_T_C;1:109711750_T_C;1:109711847_A_G;1:109711978_C_T;1:109712023_A_G;1:109711263_A_G;1:109711397_T_A;1:109711624_T_C;1:109711750_T_C;1:109711847_A_G;1:109711978_C_T;1:109712023_A_G;1:109711263_A_G;1:109711397_T_A;1:109711624_T_C;1:109711750_T_C;1:109711847_A_G;1:109711978_C_T;1:109712023_A_G;	NA;	KIAA1324-012,KIAA1324-013,KIAA1324-014,KIAA1324-015,KIAA1324-002,KIAA1324-006,KIAA1324-008|;NA;	-	-
0.81	0.000112	1:109726999:109727909	0.8105	0.000111852	1:109706393_A_G	ENSG00000031698.8	0.9001	2.75672e-19	109727454	21061	0	1:109706056:109706597	-29086	109756540	NA	NA	1:109711263_A_G;	21	0	1:109711263_A_G;1:109711397_T_A;1:109711624_T_C;1:109711750_T_C;1:109711847_A_G;1:109711978_C_T;1:109712023_A_G;1:109711263_A_G;1:109711397_T_A;1:109711624_T_C;1:109711750_T_C;1:109711847_A_G;1:109711978_C_T;1:109712023_A_G;1:109711263_A_G;1:109711397_T_A;1:109711624_T_C;1:109711750_T_C;1:109711847_A_G;1:109711978_C_T;1:109712023_A_G;	NA;	KIAA1324-012,KIAA1324-013,KIAA1324-014,KIAA1324-015,KIAA1324-002,KIAA1324-006,KIAA1324-008|;NA;	-	-
1.09	5.51e-19	15:68334244:68334686	1.088	5.51352e-19	15:68336811_G_A	ENSG00000033800.9	0.7407	7.67354e-11	68334465	2346	0	-	-12052	68346517	NA	15:68324830_G_A;15:68325938_A_G;15:68328824_C_T;15:68329242_C_G;15:68330187_T_C;15:68330375_A_G;15:68330425_C_T;15:68336131_T_C;15:68336811_G_A;15:68336964_A_G;15:68337010_A_G;15:68341108_T_A;15:68342487_T_G;15:68342533_T_C;	NA	0	0	NA;	NA;		-	-
-0.75	0.0212	2:263793:264385	-0.7494	0.0212121	2:264019_C_A	ENSG00000035115.15	-1.284	1.7114e-46	264089	5879	0	-	46359	217730	2:264019_C_A;	2:211317_C_T;2:212548_C_T;2:214837_G_A;2:217334_G_C;2:218386_G_A;2:220889_G_A;2:221560_G_A;2:221981_C_T;2:222336_T_C;2:224919_A_G;2:226933_A_G;2:227066_G_A;2:227201_C_T;2:228088_G_A;2:230912_A_C;2:239597_C_G;2:239969_C_T;2:242132_G_A;2:242426_A_G;2:243929_G_A;2:249092_A_C;2:254215_G_A;2:256116_G_T;2:258210_T_C;2:262335_A_G;2:264019_C_A;2:264227_G_A;2:267367_G_T;2:268191_G_T;2:268293_A_G;2:269679_…	NA	2	2	2:258210_T_C;2:256116_G_T;	ACP1-002,ACP1-001,ACP1-004,ACP1-005,ACP1-006,ACP1-201|;NA;	ACP1-002,ACP1-001,ACP1-004,ACP1-005,ACP1-006,ACP1-201|;NA;	-	-
-1.38	0.000268	17:76911835:76913119	-1.379	0.000267866	17:76913010_C_T	ENSG00000035862.8	-1.035	9.966e-07	76912477	533	1	17:76911835:76913119	63418	76849059	NA	17:76866357_G_A;17:76870618_C_A;17:76879664_G_A;17:76881428_A_G;17:76882764_G_A;17:76883590_C_T;17:76887432_C_A;17:76894038_T_C;17:76894847_T_G;17:76895786_G_A;17:76895892_C_T;17:76896720_T_C;17:76898412_A_G;17:76898545_G_A;17:76898604_A_G;17:76898608_C_T;17:76898912_G_C;17:76899479_C_T;17:76899527_T_C;17:76901058_C_T;17:76901136_C_T;17:76903972_C_G;17:76905149_G_A;17:76905693_G_A;17:76908054_G_A…	NA	2	0	17:76866357_G_A;	NA;	CANT1-204,CANT1-201,CANT1-203,CANT1-202|LGALS3BP-201,LGALS3BP-202|;NA;	-	-
0.98	9.09e-07	2:99121656:99122926	0.9789	9.09176e-07	2:99159792_G_A	ENSG00000040933.10	0.991	7.13518e-17	99122291	71645	0	-	60974	99061317	NA	2:99025400_C_T;2:99025863_T_A;2:99028695_A_G;2:99031745_A_G;2:99032455_T_G;2:99034198_G_A;2:99034554_C_G;2:99034846_T_G;2:99035113_A_C;2:99036530_C_T;2:99036683_A_G;2:99036802_A_C;2:99040522_A_G;2:99040696_T_C;2:99041269_A_C;2:99042782_T_C;2:99043337_A_G;2:99044762_G_C;2:99045867_G_C;2:99049014_A_G;2:99049528_G_C;2:99049674_G_C;2:99050519_T_C;2:99050646_A_C;2:99050705_T_A;2:99052299_C_T;2:9905683…	2:99025400_C_T;2:99028695_A_G;2:99034554_C_G;2:99213080_C_T;2:99226021_C_T;	127	23	2:99025400_C_T;2:99025863_T_A;2:99028695_A_G;2:99031745_A_G;2:99032455_T_G;2:99034198_G_A;2:99034554_C_G;2:99059781_G_A;2:99059983_G_A;2:99060873_A_T;2:99061834_T_C;2:99063149_T_A;2:99063653_C_T;2:99064029_T_A;2:99065464_A_C;2:99084708_T_G;2:99084882_G_A;2:99085296_A_G;2:99085359_A_G;2:99086016_A_T;2:99121708_G_T;2:99123177_G_C;2:99124404_T_C;2:99124817_G_A;2:99125376_C_T;2:99126551_A_T;2:9912862…	INPP4A-001,INPP4A-004,INPP4A-003,INPP4A-002,INPP4A-009,INPP4A-201,INPP4A-202|;NA;	ACTR1B-001|;ACTR1B-001|C2orf15-001,C2orf15-002,C2orf15-201,C2orf15-202|COX5B-001|INPP4A-001,INPP4A-004,INPP4A-003,INPP4A-002,INPP4A-009,INPP4A-201,INPP4A-202|RNU7-46P-201|;ACTR1B-001|COA5-001,COA5-002|;ACTR1B-001|INPP4A-001,INPP4A-004,INPP4A-003,INPP4A-002,INPP4A-009,INPP4A-201,INPP4A-202|RNU7-46P-201|;COA5-001,COA5-002|;INPP4A-001,INPP4A-004,INPP4A-003,INPP4A-002,INPP4A-009,INPP4A-201,INPP4A-202…	-	-
1.03	2.66e-11	2:85554563:85555793	1.029	2.65508e-11	2:85555478_C_T	ENSG00000042445.9	1.189	5.44978e-50	85555178	3994	0	-	-14033	85569211	2:85555478_C_T;	2:85538995_G_A;2:85539170_A_C;2:85539573_T_A;2:85540766_C_T;2:85540780_T_G;2:85541083_T_C;2:85542686_G_C;2:85546052_A_G;2:85546192_C_T;2:85546615_C_T;2:85546932_A_C;2:85547376_C_G;2:85547429_G_T;2:85547963_C_T;2:85549527_T_C;2:85549547_C_T;2:85551184_C_T;2:85551696_T_G;2:85551779_G_A;2:85552186_C_A;2:85552709_T_C;2:85552820_C_T;2:85553784_C_T;2:85554080_G_A;2:85555478_C_T;	2:85546052_A_G;	23	0	2:85551184_C_T;2:85542686_G_C;2:85546052_A_G;2:85546192_C_T;2:85547429_G_T;2:85547963_C_T;2:85549527_T_C;2:85549547_C_T;2:85551696_T_G;2:85551779_G_A;2:85552186_C_A;2:85552709_T_C;2:85552820_C_T;2:85554080_G_A;2:85555478_C_T;	NA;	C2orf89-001,C2orf89-005,C2orf89-201|MAT2A-001,MAT2A-007,MAT2A-201|USP39-014,USP39-015,USP39-005,USP39-003,USP39-001,USP39-009,USP39-010,USP39-201|;GGCX-001,GGCX-007|MAT2A-001,MAT2A-007,MAT2A-201|POLR1A-001,POLR1A-002|VAMP5-001|;MAT2A-001,MAT2A-007,MAT2A-201|;NA;	-	-
-0.73	0.0311	8:24129405:24129911	-0.7259	0.0310766	8:24212464_G_A	ENSG00000042980.8	-0.8734	3.43455e-13	24129658	85277	0	8:24214777:24215196	-21895	24151553	NA	8:24212464_G_A;8:24214935_C_A;8:24218697_T_C;8:24219671_G_C;8:24220798_T_C;8:24221339_G_A;8:24221608_A_G;8:24223031_T_C;8:24223583_A_T;8:24229709_T_A;8:24240670_T_C;8:24240704_G_A;8:24241732_C_T;8:24246832_A_T;8:24247556_A_G;8:24248552_T_C;8:24250161_C_T;	NA	0	0	NA;	NA;		-	-
-0.84	0.000236	8:24206674:24207671	-0.8351	0.000236173	8:24212464_G_A	ENSG00000042980.8	-0.8734	3.43455e-13	24207172	7763	0	8:24214777:24215196	55619	24151553	NA	8:24212464_G_A;8:24214935_C_A;8:24218697_T_C;8:24219671_G_C;8:24220798_T_C;8:24221339_G_A;8:24221608_A_G;8:24223031_T_C;8:24223583_A_T;8:24229709_T_A;8:24240670_T_C;8:24240704_G_A;8:24241732_C_T;8:24246832_A_T;8:24247556_A_G;8:24248552_T_C;8:24250161_C_T;	NA	0	0	NA;	NA;		-	-
-1.66	0.00324	4:36245682:36246502	-1.657	0.00323658	4:36312542_G_A	ENSG00000047365.6	-1.755	3.1043e-09	36246092	66450	0	4:36312274:36312963	178472	36067620	NA	4:36312542_G_A;4:36330370_A_G;4:36331100_A_G;4:36333193_T_C;4:36337266_G_A;4:36337463_T_C;4:36340133_T_C;4:36340272_T_C;	NA	8	8	4:36312542_G_A;4:36323636_TC_T;4:36330370_A_G;4:36333193_T_C;4:36337266_G_A;4:36337463_T_C;4:36340133_T_C;4:36340272_T_C;	ARAP2-001,ARAP2-005,ARAP2-004|;NA;	ARAP2-001,ARAP2-005,ARAP2-004|;NA;	-	-
-1.69	0.00156	4:36304923:36305774	-1.693	0.00155678	4:36312542_G_A	ENSG00000047365.6	-1.755	3.1043e-09	36305348	34785	0	-	237728	36067620	NA	4:36312542_G_A;4:36330370_A_G;4:36331100_A_G;4:36333193_T_C;4:36337266_G_A;4:36337463_T_C;4:36340133_T_C;4:36340272_T_C;	NA	8	8	4:36340133_T_C;4:36312542_G_A;4:36323636_TC_T;4:36330370_A_G;4:36333193_T_C;4:36337266_G_A;4:36337463_T_C;4:36340272_T_C;	ARAP2-001,ARAP2-005,ARAP2-004|;NA;	ARAP2-001,ARAP2-005,ARAP2-004|;NA;	-	-
0.74	0.0108	1:186947586:186948358	0.7428	0.0107608	1:186949320_C_T	ENSG00000047410.8	0.4927	0.0159632	186947972	3284	0	-	665018	186282954	1:186947729_G_C;1:186948027_C_T;	NA	1:186951429_A_G;1:186964100_T_C;	21	10	1:186944688_G_A;1:186946386_G_T;1:186947729_G_C;1:186948027_C_T;1:186948862_G_A;1:186949320_C_T;1:186951429_A_G;1:186952288_G_T;1:186952333_A_G;1:186964100_T_C;	NA;TPR-001,TPR-003,TPR-201|;	NA;PTGS2-001|RP11-295K2.3-001|TPR-001,TPR-003,TPR-201|;PTGS2-001|TPR-001,TPR-003,TPR-201|;	-	-
-1.52	0.0292	11:113818536:113819198	-1.519	0.0292058	11:113835843_C_G	ENSG00000048028.7	-1.523	2.59939e-10	113818867	16976	0	-	150271	113668596	NA	11:113792672_T_C;11:113795596_T_G;11:113802600_C_T;11:113809648_C_T;11:113810128_C_A;11:113816377_C_A;11:113817951_G_A;11:113820125_C_T;11:113822095_G_A;11:113827074_C_T;11:113835843_C_G;11:113836868_G_A;11:113843477_T_G;11:113843711_C_A;11:113843796_T_C;11:113844504_G_A;	NA	18	0	11:113792672_T_C;11:113795596_T_G;11:113802600_C_T;11:113822095_G_A;11:113827074_C_T;11:113843477_T_G;11:113843711_C_A;11:113843796_T_C;11:113844504_G_A;11:113792672_T_C;11:113795596_T_G;11:113802600_C_T;11:113822095_G_A;11:113827074_C_T;11:113843477_T_G;11:113843711_C_A;11:113843796_T_C;11:113844504_G_A;	NA;	NA;NNMT-001,NNMT-004,NNMT-007,NNMT-006,NNMT-008|;	-	-
-1.64	0.00274	11:113822991:113823696	-1.637	0.00273708	11:113835843_C_G	ENSG00000048028.7	-1.523	2.59939e-10	113823343	12500	0	-	154747	113668596	NA	11:113792672_T_C;11:113795596_T_G;11:113802600_C_T;11:113809648_C_T;11:113810128_C_A;11:113816377_C_A;11:113817951_G_A;11:113820125_C_T;11:113822095_G_A;11:113827074_C_T;11:113835843_C_G;11:113836868_G_A;11:113843477_T_G;11:113843711_C_A;11:113843796_T_C;11:113844504_G_A;	NA	18	0	11:113792672_T_C;11:113795596_T_G;11:113802600_C_T;11:113822095_G_A;11:113827074_C_T;11:113843477_T_G;11:113843711_C_A;11:113843796_T_C;11:113844504_G_A;11:113792672_T_C;11:113795596_T_G;11:113802600_C_T;11:113822095_G_A;11:113827074_C_T;11:113843477_T_G;11:113843711_C_A;11:113843796_T_C;11:113844504_G_A;	NA;	NA;NNMT-001,NNMT-004,NNMT-007,NNMT-006,NNMT-008|;	-	-
-0.86	4.11e-07	5:60239348:60239952	-0.8602	4.10633e-07	5:60297424_G_A	ENSG00000049167.9	-0.8443	5.3141e-15	60239650	89640	0	-	69992	60169658	5:60239698_C_G;	5:60159971_T_C;5:60160860_T_C;5:60161819_C_T;5:60163845_T_G;5:60170337_A_G;5:60176236_C_T;5:60181134_C_A;5:60181500_T_C;5:60182222_G_A;5:60185425_G_A;5:60188222_C_T;5:60199363_C_T;5:60203370_A_G;5:60210131_G_T;5:60211425_T_C;5:60219368_A_G;5:60219800_G_A;5:60224914_C_T;5:60226586_T_C;5:60229266_A_G;5:60230321_G_A;5:60230713_C_T;5:60234329_T_C;5:60235240_G_A;5:60236736_G_A;5:60237771_A_G;5:6023798…	5:60248728_G_A;	76	0	5:60329290_C_T;5:60199363_C_T;5:60203370_A_G;5:60224914_C_T;5:60226586_T_C;5:60229266_A_G;5:60230321_G_A;5:60230713_C_T;5:60234329_T_C;5:60235240_G_A;5:60241142_G_A;5:60241946_T_G;5:60245533_G_A;5:60246409_G_A;5:60248728_G_A;5:60253841_C_T;5:60258980_A_G;5:60295580_T_A;5:60297424_G_A;5:60298360_A_G;5:60299072_G_A;5:60299142_T_G;5:60300013_A_C;5:60301810_T_G;5:60303167_G_T;5:60310763_T_C;5:6031296…	NA;	AC008836.1-201|;AC008836.1-201|C5orf64-001,C5orf64-201|;AC008836.1-201|C5orf64-001,C5orf64-201|U6.745-201|;AC008836.1-201|U6.745-201|;C5orf64-001,C5orf64-201|;C5orf64-001,C5orf64-201|U6.745-201|;NA;U6.745-201|;ZSWIM6-001|;	-	-
1.26	4.51e-08	5:73936110:73937673	1.262	4.51246e-08	5:73927536_TG_T	ENSG00000049860.9	1.122	3.64418e-12	73936891	48741	0	-	1043	73935848	NA	5:73871908_G_A;5:73872432_G_A;5:73888150_G_A;5:73889186_C_T;5:73898568_A_G;5:73899431_G_A;5:73901136_G_A;5:73902920_G_A;5:73908080_C_G;5:73915696_G_A;5:73917301_A_G;5:73918344_C_A;5:73918616_A_G;5:73922463_C_T;5:73927770_G_C;5:73929650_G_A;5:73929841_T_C;5:73932648_A_T;5:73932763_A_C;5:73934274_A_G;5:73937854_A_T;5:73939265_T_C;5:73942502_C_T;5:73942728_G_A;5:73942900_A_G;5:73943257_T_C;5:7394335…	5:73908080_C_G;	34	0	5:73888150_G_A;5:73871908_G_A;5:73872432_G_A;5:73884146_ACTC_A;5:73889186_C_T;5:73899431_G_A;5:73901136_G_A;5:73902920_G_A;5:73908080_C_G;5:73915696_G_A;5:73917301_A_G;5:73918344_C_A;5:73918616_A_G;5:73922463_C_T;5:73927536_TG_T;5:73927770_G_C;5:73929650_G_A;5:73929841_T_C;5:73932648_A_T;5:73932763_A_C;5:73934274_A_G;5:73937854_A_T;5:73939265_T_C;5:73942502_C_T;5:73942728_G_A;5:73942900_A_G;5:739…	NA;	AC106732.1-201|;NA;	-	-
-0.78	0.000116	9:139964753:139965588	-0.78	0.000116383	9:139970225_C_T	ENSG00000054179.6	-0.8273	2.87329e-15	139965170	27574	0	-	22620	139942550	NA	9:139970225_C_T;9:139972900_T_C;9:139975531_C_G;9:139987350_C_T;9:139992744_T_C;9:139995065_C_A;9:139995228_T_C;9:139998677_G_A;9:140001978_C_A;9:140002187_C_T;9:140002261_A_G;9:140002754_C_T;9:140006491_C_T;	NA	12	0	9:139987350_C_T;9:140001978_C_A;9:140002187_C_T;9:140002261_A_G;9:140002754_C_T;9:140006491_C_T;	NA;	C9orf173-201,C9orf173-202|TMEM141-001|;LCN6-001|SLC34A3-001,SLC34A3-201|;NA;	-	-
-1.12	1.39e-15	9:139967683:139968115	-1.116	1.39265e-15	9:139970225_C_T	ENSG00000054179.6	-0.8273	2.87329e-15	139967899	2326	0	-	25349	139942550	NA	9:139970225_C_T;9:139972900_T_C;9:139975531_C_G;9:139987350_C_T;9:139992744_T_C;9:139995065_C_A;9:139995228_T_C;9:139998677_G_A;9:140001978_C_A;9:140002187_C_T;9:140002261_A_G;9:140002754_C_T;9:140003899_C_T;9:140005916_G_A;9:140006491_C_T;	NA	16	0	9:139987350_C_T;9:140001978_C_A;9:140002187_C_T;9:140002261_A_G;9:140002754_C_T;9:140003899_C_T;9:140005916_G_A;9:140006491_C_T;	NA;	C9orf173-201,C9orf173-202|TMEM141-001|;LCN6-001|SLC34A3-001,SLC34A3-201|;NA;	-	-
1.51	0.000613	5:96518263:96519779	1.511	0.00061275	5:96514239_A_C	ENSG00000058729.6	1.59	2.70239e-17	96519021	18779	0	-	22450	96496571	NA	5:96486895_G_T;5:96500242_A_C;5:96514239_A_C;5:96518927_C_G;	NA	5	0	5:96500242_A_C;5:96486895_G_T;5:96514239_A_C;	NA;	CTC-506B8.1-001|;CTC-506B8.1-001|ERAP1-001,ERAP1-002,ERAP1-008,ERAP1-005,ERAP1-004,ERAP1-003,ERAP1-201|LNPEP-001,LNPEP-002|;ERAP2-001,ERAP2-002,ERAP2-003,ERAP2-006,ERAP2-005,ERAP2-007,ERAP2-008,ERAP2-011|;NA;	-	-
-1.08	2.05e-11	18:77438803:77440237	-1.077	2.04569e-11	18:77439844_G_T	ENSG00000060069.12	0.7821	8.94984e-12	77439520	54623	0	-	-281	77439801	18:77439844_G_T;	18:77411343_G_A;18:77421100_G_C;18:77425192_G_A;18:77439844_G_T;18:77443093_A_C;18:77448793_G_T;18:77458037_T_C;18:77464170_T_C;18:77464406_G_A;18:77472436_C_A;18:77476131_T_A;18:77482189_C_T;18:77485280_C_T;18:77487508_G_A;18:77488422_C_T;18:77489649_G_A;18:77491070_C_T;18:77494143_C_T;18:77494190_G_A;	NA	21	4	18:77411343_G_A;18:77448793_G_T;18:77458037_T_C;18:77463679_C_CATTT;18:77464170_T_C;18:77464406_G_A;18:77476131_T_A;	AC068473.1-201|;NA;	AC068473.1-201|HSBP1L1-201|PQLC1-001,PQLC1-003,PQLC1-202,PQLC1-201|TXNL4A-201,TXNL4A-202|;HSBP1L1-201|PQLC1-001,PQLC1-003,PQLC1-202,PQLC1-201|TXNL4A-201,TXNL4A-202|;NA;NFATC1-001,NFATC1-002,NFATC1-003,NFATC1-201,NFATC1-204,NFATC1-202,NFATC1-203,NFATC1-205|;PQLC1-001,PQLC1-003,PQLC1-202,PQLC1-201|;	-	mono;
1.25	1.23e-22	18:77442623:77443398	1.249	1.23027e-22	18:77439844_G_T	ENSG00000060069.12	0.7821	8.94984e-12	77443010	3166	0	18:77438803:77440237	3209	77439801	18:77443093_A_C;	18:77411343_G_A;18:77421100_G_C;18:77425192_G_A;18:77439844_G_T;18:77443093_A_C;18:77444285_C_T;18:77448793_G_T;18:77458037_T_C;18:77464170_T_C;18:77464406_G_A;18:77468513_C_T;18:77472436_C_A;18:77476131_T_A;18:77482189_C_T;18:77485280_C_T;18:77487508_G_A;18:77488422_C_T;18:77489649_G_A;18:77491070_C_T;18:77494143_C_T;18:77494190_G_A;	NA	25	5	18:77411343_G_A;18:77448793_G_T;18:77458037_T_C;18:77463679_C_CATTT;18:77464170_T_C;18:77464406_G_A;18:77468513_C_T;18:77476131_T_A;	AC068473.1-201|;NA;	AC068473.1-201|HSBP1L1-201|PQLC1-001,PQLC1-003,PQLC1-202,PQLC1-201|TXNL4A-201,TXNL4A-202|;HSBP1L1-201|PQLC1-001,PQLC1-003,PQLC1-202,PQLC1-201|TXNL4A-201,TXNL4A-202|;NA;NFATC1-001,NFATC1-002,NFATC1-003,NFATC1-201,NFATC1-204,NFATC1-202,NFATC1-203,NFATC1-205|;PQLC1-001,PQLC1-003,PQLC1-202,PQLC1-201|;	-	mono;
-0.93	8.81e-05	12:10559241:10559868	-0.9292	8.80677e-05	12:10575344_C_G	ENSG00000060138.8	0.518	0.0301699	10559554	13540	0	-	-292129	10851683	NA	NA	NA	0	0	NA;	NA;		-	mono;mono_p;
1.02	4.98e-07	6:166608857:166609513	1.017	4.97829e-07	6:166671839_C_T	ENSG00000060762.14	1.27	4.00059e-52	166609185	62654	0	6:166671676:166673702	-169222	166778407	NA	6:166667524_G_T;6:166667861_T_G;6:166671839_C_T;6:166672298_G_A;6:166672319_A_T;6:166672415_T_C;6:166672568_T_C;6:166672572_C_T;6:166672818_G_A;6:166672966_G_T;6:166673913_A_G;6:166674122_T_C;6:166674123_G_A;6:166674181_C_A;6:166674199_T_C;6:166675131_A_G;6:166675591_C_T;	6:166672415_T_C;6:166672568_T_C;6:166672572_C_T;	32	4	6:166671839_C_T;6:166667524_G_T;6:166667861_T_G;6:166672298_G_A;6:166672319_A_T;6:166672415_T_C;6:166672568_T_C;6:166672572_C_T;6:166673531_AT_A;6:166673913_A_G;6:166674122_T_C;6:166674123_G_A;6:166674181_C_A;6:166674199_T_C;6:166675131_A_G;6:166675591_C_T;6:166671839_C_T;6:166667524_G_T;6:166667861_T_G;6:166672298_G_A;6:166672319_A_T;6:166672415_T_C;6:166672568_T_C;6:166672572_C_T;6:166673531_AT…	BRP44L-001,BRP44L-201,BRP44L-202|;NA;	BRP44L-001,BRP44L-201,BRP44L-202|;NA;SFT2D1-002|;	-	-
0.89	0.000121	6:166648613:166649091	0.8881	0.000121118	6:166671839_C_T	ENSG00000060762.14	1.27	4.00059e-52	166648852	18672	0	6:166667335:166667845	-129555	166778407	NA	6:166658553_A_T;6:166667524_G_T;6:166667861_T_G;6:166671839_C_T;6:166672298_G_A;6:166672319_A_T;6:166672415_T_C;6:166672568_T_C;6:166672572_C_T;6:166672818_G_A;6:166672966_G_T;6:166673913_A_G;6:166674122_T_C;6:166674123_G_A;6:166674181_C_A;6:166674199_T_C;6:166675131_A_G;6:166675591_C_T;	6:166672415_T_C;6:166672568_T_C;6:166672572_C_T;	18	3	6:166667524_G_T;6:166658553_A_T;6:166667861_T_G;6:166671839_C_T;6:166672298_G_A;6:166672319_A_T;6:166672415_T_C;6:166672568_T_C;6:166672572_C_T;6:166673531_AT_A;6:166673913_A_G;6:166674122_T_C;6:166674123_G_A;6:166674181_C_A;6:166674199_T_C;6:166675131_A_G;6:166675591_C_T;	BRP44L-001,BRP44L-201,BRP44L-202|;NA;	BRP44L-001,BRP44L-201,BRP44L-202|;BRP44L-001,BRP44L-201,BRP44L-202|SFT2D1-002|;NA;SFT2D1-002|;	-	-
0.77	0.0478	6:166650086:166650767	0.7733	0.0477705	6:166671839_C_T	ENSG00000060762.14	1.27	4.00059e-52	166650426	21413	0	6:166671676:166673702	-127981	166778407	NA	6:166667524_G_T;6:166667861_T_G;6:166671839_C_T;6:166672298_G_A;6:166672319_A_T;6:166672415_T_C;6:166672568_T_C;6:166672572_C_T;6:166672818_G_A;6:166672966_G_T;6:166673913_A_G;6:166674122_T_C;6:166674123_G_A;6:166674181_C_A;6:166674199_T_C;6:166675131_A_G;6:166675591_C_T;	6:166672415_T_C;6:166672568_T_C;6:166672572_C_T;	32	4	6:166671839_C_T;6:166667524_G_T;6:166667861_T_G;6:166672298_G_A;6:166672319_A_T;6:166672415_T_C;6:166672568_T_C;6:166672572_C_T;6:166673531_AT_A;6:166673913_A_G;6:166674122_T_C;6:166674123_G_A;6:166674181_C_A;6:166674199_T_C;6:166675131_A_G;6:166675591_C_T;6:166671839_C_T;6:166667524_G_T;6:166667861_T_G;6:166672298_G_A;6:166672319_A_T;6:166672415_T_C;6:166672568_T_C;6:166672572_C_T;6:166673531_AT…	BRP44L-001,BRP44L-201,BRP44L-202|;NA;	BRP44L-001,BRP44L-201,BRP44L-202|;NA;SFT2D1-002|;	-	-
0.84	0.00442	6:166675738:166676889	0.8382	0.00441934	6:166671839_C_T	ENSG00000060762.14	1.27	4.00059e-52	166676313	2400	0	-	-102094	166778407	NA	6:166667524_G_T;6:166667861_T_G;6:166671839_C_T;6:166672298_G_A;6:166672319_A_T;6:166672415_T_C;6:166672568_T_C;6:166672572_C_T;6:166672818_G_A;6:166672966_G_T;6:166673913_A_G;6:166674122_T_C;6:166674123_G_A;6:166674181_C_A;6:166674199_T_C;6:166675131_A_G;6:166675591_C_T;	6:166672415_T_C;6:166672568_T_C;6:166672572_C_T;	16	2	6:166673913_A_G;6:166667524_G_T;6:166667861_T_G;6:166671839_C_T;6:166672298_G_A;6:166672319_A_T;6:166672415_T_C;6:166672568_T_C;6:166672572_C_T;6:166673531_AT_A;6:166674122_T_C;6:166674123_G_A;6:166674181_C_A;6:166674199_T_C;6:166675131_A_G;6:166675591_C_T;	BRP44L-001,BRP44L-201,BRP44L-202|;NA;	BRP44L-001,BRP44L-201,BRP44L-202|;NA;SFT2D1-002|;	-	-
-0.9	0.000313	12:132157932:132158577	-0.8987	0.000313046	12:132151699_G_C	ENSG00000061936.5	-0.6348	3.36499e-05	132158254	2511	0	-	-37372	132195626	12:132158462_G_C;12:132158192_T_G;12:132158193_T_A;	12:132150327_G_A;12:132151699_G_C;12:132154874_C_A;12:132155663_T_C;12:132155743_A_G;12:132156008_G_A;12:132156723_C_T;12:132158192_T_G;12:132158193_T_A;12:132158462_G_C;12:132158580_G_A;12:132159171_A_G;12:132163328_A_G;12:132170365_T_C;12:132171458_G_A;12:132172298_A_G;12:132172364_C_A;12:132172524_C_T;12:132174778_T_C;12:132176432_T_C;12:132177849_C_G;	NA	0	0	NA;	NA;		-	-
-1.55	2.27e-06	19:48109950:48110393	-1.55	2.27452e-06	19:48105080_T_C	ENSG00000063169.6	-0.9924	3.49799e-06	48110171	5091	0	-	-1282	48111453	19:48110116_G_T;19:48110019_A_G;	19:48093355_C_T;19:48093841_T_G;19:48105080_T_C;19:48106345_T_C;19:48108168_G_A;19:48109712_T_C;19:48110019_A_G;19:48110116_G_T;19:48114060_A_T;19:48115761_C_A;	NA	16	0	19:48105080_T_C;19:48106345_T_C;19:48108168_G_A;19:48109712_T_C;19:48110019_A_G;19:48110116_G_T;19:48114060_A_T;19:48115761_C_A;	NA;	CCDC9-201,CCDC9-202|DHX34-001,DHX34-201|;NA;NAPA-201|SAE1-203,SAE1-201,SAE1-202,SAE1-204,SAE1-205|;	-	-
-1.38	0.0126	19:1037640:1038810	-1.384	0.012551	19:1055718_C_T	ENSG00000064666.9	-1.346	8.0427e-10	1038225	17493	0	-	12013	1026212	NA	19:1055718_C_T;19:1060637_G_T;	NA	6	0	19:1055718_C_T;19:1060637_G_T;	NA;	C19orf26-202,C19orf26-201|POLR2E-201|SBNO2-202,SBNO2-203,SBNO2-201|;	-	-
-1.38	0.0126	19:1037640:1038810	-1.384	0.012551	19:1055718_C_T	ENSG00000064687.8	-1.507	2.46231e-13	1038225	17493	0	-	-1877	1040102	NA	19:1055718_C_T;19:1060637_G_T;	NA	6	0	19:1055718_C_T;19:1060637_G_T;	NA;	C19orf26-202,C19orf26-201|POLR2E-201|SBNO2-202,SBNO2-203,SBNO2-201|;	-	-
-1.15	0.000241	1:112275725:112277255	-1.145	0.000241112	1:112302828_A_C	ENSG00000064703.7	1.054	3.50584e-10	112276490	378	1	1:112275725:112277255	-21377	112297867	1:112276608_T_C;1:112276112_T_C;	1:112272563_G_A;1:112274653_A_G;1:112276112_T_C;1:112276608_T_C;1:112286309_T_C;1:112288634_G_A;1:112289301_G_A;1:112290751_C_T;1:112292706_A_T;1:112292778_T_G;1:112293032_T_C;1:112293136_C_T;1:112294005_T_G;1:112295008_A_C;1:112295009_T_C;1:112295171_A_G;1:112295450_G_T;1:112296337_T_C;1:112296525_A_G;1:112297883_C_G;1:112298166_G_C;1:112299766_C_A;1:112300120_G_C;1:112300483_C_T;1:112301697_A_G…	1:112302886_G_A;1:112313100_T_G;1:112313103_T_C;	208	0	1:112276112_T_C;1:112272563_G_A;1:112274653_A_G;1:112276608_T_C;1:112286309_T_C;1:112288634_G_A;1:112289301_G_A;1:112290751_C_T;1:112292706_A_T;1:112292778_T_G;1:112293032_T_C;1:112293136_C_T;1:112294005_T_G;1:112295008_A_C;1:112295009_T_C;1:112295171_A_G;1:112295450_G_T;1:112296337_T_C;1:112296525_A_G;1:112297883_C_G;1:112298166_G_C;1:112299766_C_A;1:112300120_G_C;1:112300483_C_T;1:112301697_A_G…	NA;	ADORA3-001,ADORA3-003,ADORA3-007,ADORA3-006,ADORA3-002,ADORA3-010,ADORA3-201|CD53-001,CD53-201|CEPT1-001,CEPT1-201|CHI3L2-001,CHI3L2-016,CHI3L2-015,CHI3L2-004,CHI3L2-008,CHI3L2-002,CHI3L2-003,CHI3L2-009,CHI3L2-011,CHI3L2-012,CHI3L2-017,CHI3L2-007,CHI3L2-010,CHI3L2-201|OVGP1-001,OVGP1-201,OVGP1-202,OVGP1-203|RAP1A-002,RAP1A-003,RAP1A-001,RAP1A-201,RAP1A-202|;ATP5F1-001,ATP5F1-005|C1orf162-001,C1or…	-	-
0.97	0.000235	12:8210312:8210918	0.9724	0.000235461	12:8208432_T_C	ENSG00000065970.4	0.6666	2.37319e-06	8210615	2371	0	-	25316	8185299	NA	12:8206167_A_G;12:8208244_C_T;12:8208432_T_C;12:8208901_A_G;12:8208926_G_A;12:8210637_A_G;12:8210697_A_G;12:8214856_C_A;	NA	1	0	12:8214856_C_A;	NA;	NA;SLC2A3-001,SLC2A3-010,SLC2A3-201|;	-	gran_p_myeloid_wbc;neut_p;
-0.74	0.0073	1:160544562:160545469	-0.7403	0.00729674	1:160517479_C_G	ENSG00000066294.10	-0.6595	6.27512e-08	160545015	14588	0	-	34130	160510885	1:160545160_G_C;	1:160472139_A_G;1:160472501_G_C;1:160473163_G_T;1:160473286_G_T;1:160475375_T_C;1:160487161_G_A;1:160490861_G_T;1:160495154_G_C;1:160495610_C_T;1:160496993_T_A;1:160497549_A_G;1:160497984_C_T;1:160499117_T_A;1:160499850_A_C;1:160499961_C_T;1:160501432_G_A;1:160503717_G_A;1:160505787_A_G;1:160507084_C_T;1:160507566_G_A;1:160509938_C_A;1:160511648_C_T;1:160513173_G_A;1:160514087_G_A;1:160514226_C_A…	NA	4	0	1:160487161_G_A;1:160490861_G_T;1:160495154_G_C;1:160495610_C_T;	NA;	NA;RP11-528G1.2-001|;SLAMF6-002,SLAMF6-001,SLAMF6-003|;	-	-
-1.07	4.32e-14	5:128263330:128263790	-1.065	4.3217e-14	5:128248504_T_G	ENSG00000066583.6	-1.174	1.19316e-38	128263560	15056	0	-	-166826	128430386	NA	5:128228507_C_T;5:128231815_G_A;5:128235060_G_A;5:128237964_C_A;5:128238140_T_C;5:128241571_T_C;5:128244185_C_A;5:128244740_G_A;5:128246240_T_G;5:128246785_T_A;5:128248504_T_G;5:128248789_A_G;5:128249256_A_G;5:128249735_A_G;5:128250479_A_G;5:128251188_G_A;5:128251389_A_C;5:128255056_T_C;5:128255909_C_T;5:128257893_T_C;5:128259153_A_G;5:128261415_C_T;5:128262173_T_A;5:128263475_G_T;5:128264509_A_G…	NA	0	0	NA;	NA;		-	-
-1.11	8.73e-22	12:6441609:6442829	-1.11	8.73234e-22	12:6442346_A_G	ENSG00000067182.3	-0.6589	1.30622e-08	6442219	127	1	12:6441609:6442829	4296	6437923	12:6442346_A_G;	12:6442346_A_G;12:6451590_A_C;	NA	10	0	12:6442346_A_G;12:6451590_A_C;	NA;	CD27-001|LTBR-201,LTBR-010,LTBR-012,LTBR-014,LTBR-001,LTBR-003|NOP2-003,NOP2-001,NOP2-004,NOP2-002,NOP2-007,NOP2-005,NOP2-021,NOP2-019,NOP2-018,NOP2-022,NOP2-015,NOP2-016|SCARNA10-201|;IFFO1-003,IFFO1-009,IFFO1-001,IFFO1-008,IFFO1-011,IFFO1-202,IFFO1-201|LTBR-201,LTBR-010,LTBR-012,LTBR-014,LTBR-001,LTBR-003|NCAPD2-001,NCAPD2-005,NCAPD2-002,NCAPD2-201,NCAPD2-202|RP5-940J5.3-001|RP5-940J5.8-001|VAM…	-	-
-1.05	4.23e-09	17:74710791:74713077	-1.046	4.22848e-09	17:74706380_C_T	ENSG00000070495.10	-1.268	1.37828e-53	74711934	1806	0	-	3015	74708919	17:74712310_A_G;	17:74694320_C_T;17:74695700_G_A;17:74695986_G_A;17:74696446_C_T;17:74697031_C_T;17:74697528_C_A;17:74703582_C_T;17:74706380_C_T;17:74710128_T_C;17:74710572_T_C;17:74712310_A_G;	NA	6	0	17:74703582_C_T;17:74706380_C_T;	NA;	AC090699.1-001|PRCD-002,PRCD-201|ST6GALNAC1-201,ST6GALNAC1-202|;NA;	-	-
-1.84	0.000183	5:149865171:149869947	-1.844	0.000182804	5:149850518_A_G	ENSG00000070614.9	-1.481	2.10351e-19	149867559	16865	0	-	2178	149865381	5:149868870_T_C;	5:149850518_A_G;5:149853527_A_G;5:149854482_A_G;5:149857460_C_T;5:149859889_G_A;5:149860190_A_G;5:149862396_C_T;5:149862885_C_T;5:149864258_C_T;5:149864390_G_A;5:149867885_C_A;5:149868277_G_A;5:149868326_G_A;5:149868870_T_C;5:149869381_T_C;5:149869528_T_A;5:149870057_A_G;5:149871216_T_C;5:149871333_T_C;5:149871484_G_T;5:149871771_T_C;5:149872650_C_G;5:149873850_G_A;5:149874411_T_C;5:149875731_A_G…	NA	30	0	5:149850518_A_G;5:149853527_A_G;5:149854482_A_G;5:149857460_C_T;5:149859889_G_A;5:149860190_A_G;5:149862396_C_T;5:149862885_C_T;5:149864258_C_T;5:149864390_G_A;5:149867885_C_A;5:149868277_G_A;5:149868326_G_A;5:149868870_T_C;5:149869381_T_C;5:149869528_T_A;5:149870057_A_G;5:149871216_T_C;5:149871333_T_C;5:149871484_G_T;5:149871771_T_C;5:149872650_C_G;5:149873850_G_A;5:149874411_T_C;5:149875731_A_G…	NA;	DCTN4-001,DCTN4-003,DCTN4-002,DCTN4-013,DCTN4-009,DCTN4-012|TNIP1-006,TNIP1-018,TNIP1-002,TNIP1-003,TNIP1-001,TNIP1-004,TNIP1-005,TNIP1-008,TNIP1-007,TNIP1-010,TNIP1-012,TNIP1-011,TNIP1-204,TNIP1-201,TNIP1-203,TNIP1-202,TNIP1-205|;GM2A-004,GM2A-001,GM2A-002|;NA;TNIP1-006,TNIP1-018,TNIP1-002,TNIP1-003,TNIP1-001,TNIP1-004,TNIP1-005,TNIP1-008,TNIP1-007,TNIP1-010,TNIP1-012,TNIP1-011,TNIP1-204,TNIP1-2…	-	-
-1.6	0.00229	5:149870268:149870872	-1.6	0.00229043	5:149850518_A_G	ENSG00000070614.9	-1.481	2.10351e-19	149870570	20052	0	-	5189	149865381	NA	5:149850518_A_G;5:149854482_A_G;5:149859889_G_A;5:149860190_A_G;5:149862885_C_T;5:149868326_G_A;5:149868870_T_C;5:149869381_T_C;5:149870057_A_G;5:149871216_T_C;5:149871333_T_C;5:149871484_G_T;5:149871771_T_C;5:149873850_G_A;5:149874411_T_C;5:149875731_A_G;5:149875858_T_C;5:149876876_T_C;5:149876885_T_C;5:149877773_A_T;5:149878801_A_G;5:149878840_C_T;5:149878988_T_C;5:149882183_T_C;5:149884424_G_A;	NA	19	0	5:149850518_A_G;5:149854482_A_G;5:149859889_G_A;5:149860190_A_G;5:149862885_C_T;5:149868326_G_A;5:149868870_T_C;5:149869381_T_C;5:149870057_A_G;5:149871216_T_C;5:149871333_T_C;5:149871484_G_T;5:149871771_T_C;5:149873850_G_A;5:149874411_T_C;5:149875731_A_G;5:149875858_T_C;	NA;	DCTN4-001,DCTN4-003,DCTN4-002,DCTN4-013,DCTN4-009,DCTN4-012|TNIP1-006,TNIP1-018,TNIP1-002,TNIP1-003,TNIP1-001,TNIP1-004,TNIP1-005,TNIP1-008,TNIP1-007,TNIP1-010,TNIP1-012,TNIP1-011,TNIP1-204,TNIP1-201,TNIP1-203,TNIP1-202,TNIP1-205|;GM2A-004,GM2A-001,GM2A-002|;NA;TNIP1-006,TNIP1-018,TNIP1-002,TNIP1-003,TNIP1-001,TNIP1-004,TNIP1-005,TNIP1-008,TNIP1-007,TNIP1-010,TNIP1-012,TNIP1-011,TNIP1-204,TNIP1-2…	-	-
-1.4	0.00643	17:74595733:74596338	-1.403	0.00642909	17:74593616_A_G	ENSG00000070731.5	-1.179	0.000644884	74596035	975	0	-	36243	74559792	17:74595940_C_T;17:74596032_T_G;17:74595755_A_G;	17:74593616_A_G;17:74595060_C_G;17:74595288_C_T;17:74595623_T_C;17:74595755_A_G;17:74595940_C_T;17:74596032_T_G;17:74596382_G_A;17:74596402_A_G;17:74596437_A_G;17:74596505_G_A;17:74597220_G_C;17:74598144_A_C;17:74598470_C_A;17:74606669_G_T;17:74608447_T_C;17:74609342_A_G;17:74609349_G_C;17:74609494_A_G;17:74609567_G_A;17:74610222_T_C;17:74610435_G_A;17:74610493_A_G;17:74611054_A_G;17:74611215_T_C…	NA	0	0	NA;	NA;		-	-
-1.17	1.35e-20	1:22345048:22346296	-1.165	1.34744e-20	1:22345647_C_T	ENSG00000070831.11	-0.9758	3.81838e-25	22345672	25	1	1:22345048:22346296	-33448	22379120	1:22345647_C_T;	1:22292266_G_A;1:22295701_C_T;1:22299656_T_G;1:22299966_C_A;1:22300465_T_A;1:22305734_T_C;1:22311623_T_A;1:22311970_C_T;1:22318263_A_G;1:22318407_C_G;1:22321305_C_A;1:22323053_G_C;1:22323602_T_C;1:22324246_A_T;1:22324262_C_T;1:22342876_A_G;1:22342883_C_T;1:22343468_C_G;1:22343924_C_G;1:22343971_T_C;1:22344031_G_A;1:22345093_A_G;1:22345647_C_T;	NA	0	0	NA;	NA;		-	gran_p_myeloid_wbc;
-1.1	2.92e-15	6:167371913:167373868	-1.101	2.91895e-15	6:167390242_A_G	ENSG00000071242.7	-0.9934	1.72379e-23	167372890	2993	0	6:167369462:167371190	550038	166822852	6:167372978_C_T;6:167373045_T_C;	6:167366394_T_C;6:167369897_C_A;6:167370999_A_G;6:167371110_T_C;6:167371234_A_T;6:167371737_T_A;6:167371846_C_G;6:167372978_C_T;6:167373045_T_C;6:167373547_T_G;6:167373812_T_A;6:167374119_G_A;6:167374239_G_A;6:167374353_C_T;6:167374489_C_T;6:167375173_G_C;6:167377165_G_T;6:167377782_G_T;6:167378619_A_G;6:167379771_G_T;6:167380174_T_C;6:167380493_G_A;6:167380501_A_G;6:167381476_T_C;6:167381979_C_T…	6:167379771_G_T;6:167395058_A_G;6:167406633_G_C;6:167406681_G_A;6:167407254_T_G;6:167407268_T_C;	99	0	6:167369897_C_A;6:167366394_T_C;6:167370999_A_G;6:167371110_T_C;6:167371234_A_T;6:167371737_T_A;6:167371846_C_G;6:167372978_C_T;6:167373045_T_C;6:167373547_T_G;6:167373812_T_A;6:167374119_G_A;6:167374239_G_A;6:167374353_C_T;6:167374489_C_T;6:167375173_G_C;6:167377165_G_T;6:167377782_G_T;6:167378619_A_G;6:167379637_A_AG;6:167379771_G_T;6:167395058_A_G;6:167395375_G_A;6:167396174_T_C;6:167396629_A_…	NA;	BRP44L-001,BRP44L-201,BRP44L-202|PSMB1-001,PSMB1-201|RP11-514O12.4-001|;NA;RP11-514O12.4-001|;RP1-167A14.2-001|;	CD.chip;CD.gwas;IBD.chip;IBD.gwas;	-
-1.16	5.76e-18	6:167383113:167383658	-1.164	5.75812e-18	6:167390242_A_G	ENSG00000071242.7	-0.9934	1.72379e-23	167383385	6857	0	-	560533	166822852	NA	6:167366394_T_C;6:167369897_C_A;6:167370999_A_G;6:167371110_T_C;6:167371234_A_T;6:167371737_T_A;6:167371846_C_G;6:167372978_C_T;6:167373045_T_C;6:167373547_T_G;6:167373812_T_A;6:167374119_G_A;6:167374239_G_A;6:167374353_C_T;6:167374489_C_T;6:167375173_G_C;6:167377165_G_T;6:167377782_G_T;6:167378619_A_G;6:167379771_G_T;6:167380174_T_C;6:167380493_G_A;6:167380501_A_G;6:167381476_T_C;6:167381979_C_T…	6:167379771_G_T;6:167395058_A_G;6:167406633_G_C;6:167406681_G_A;6:167407254_T_G;6:167407268_T_C;	99	0	6:167366394_T_C;6:167369897_C_A;6:167370999_A_G;6:167371110_T_C;6:167371234_A_T;6:167371737_T_A;6:167371846_C_G;6:167372978_C_T;6:167373045_T_C;6:167373547_T_G;6:167373812_T_A;6:167374119_G_A;6:167374239_G_A;6:167374353_C_T;6:167374489_C_T;6:167375173_G_C;6:167377165_G_T;6:167377782_G_T;6:167378619_A_G;6:167379637_A_AG;6:167379771_G_T;6:167395058_A_G;6:167395375_G_A;6:167396174_T_C;6:167396629_A_…	NA;	BRP44L-001,BRP44L-201,BRP44L-202|PSMB1-001,PSMB1-201|RP11-514O12.4-001|;NA;RP11-514O12.4-001|;RP1-167A14.2-001|;	CD.chip;CD.gwas;IBD.chip;IBD.gwas;	-
-0.93	3.2e-06	2:172379656:172380558	-0.9317	3.19736e-06	2:172369069_T_C	ENSG00000071967.7	-1.105	1.62107e-28	172380107	11038	0	-	1350	172378757	NA	2:172369069_T_C;	NA	0	0	NA;	NA;		-	-
0.86	0.000105	17:17752744:17753595	0.8644	0.000105056	17:17733826_T_C	ENSG00000072310.12	1.227	9.76323e-44	17753169	12486	0	-	39456	17713713	NA	17:17727943_T_A;17:17728043_A_G;17:17728574_T_C;17:17730201_T_C;17:17731200_A_G;17:17731651_T_C;17:17732319_C_T;17:17733760_C_T;17:17733826_T_C;17:17733934_C_T;17:17735952_T_C;17:17737258_A_C;17:17741669_T_C;17:17741875_A_G;17:17742904_A_G;17:17744439_G_A;17:17744725_T_C;17:17746197_C_T;17:17746741_A_G;17:17747289_A_G;17:17747366_A_C;17:17747514_C_T;17:17748013_A_G;17:17748645_T_C;17:17749056_A_G…	NA	48	3	17:17741669_T_C;17:17741875_A_G;17:17742904_A_G;17:17744439_G_A;17:17744725_T_C;17:17746197_C_T;17:17746741_A_G;17:17747289_A_G;17:17747366_A_C;17:17747514_C_T;17:17748013_A_G;17:17748645_T_C;17:17749056_A_G;17:17749822_G_A;17:17750419_A_G;17:17750558_G_A;17:17750907_G_A;17:17767165_C_T;17:17770355_G_A;17:17770965_T_C;17:17774118_C_T;17:17774422_C_T;17:17776389_C_T;17:17824978_G_T;17:17826020_A_G…	MIR33B-201|;NA;	ATPAF2-001,ATPAF2-005|TOM1L2-001,TOM1L2-002,TOM1L2-004,TOM1L2-201,TOM1L2-203,TOM1L2-204,TOM1L2-202|;MIR33B-201|;NA;RAI1-001,RAI1-002,RAI1-003,RAI1-203,RAI1-201,RAI1-202|;	-	-
-0.82	0.000141	10:60143603:60145534	-0.8157	0.000140972	10:60144207_G_A	ENSG00000072401.9	-1.184	2.11831e-47	60144568	361	1	10:60143603:60145534	49833	60094735	10:60144207_G_A;	10:60144207_G_A;	NA	2	1	10:60144207_G_A;	NA;UBE2D1-001|;	NA;snoU13.328-201|UBE2D1-001|;	-	-
-0.85	0.000212	3:127326662:127327153	-0.8488	0.000212491	3:127333832_A_T	ENSG00000073111.9	-0.5694	4.79708e-05	127326907	11119	0	-	9841	127317066	NA	NA	NA	1	0	3:127315788_A_C;	NA;	ABTB1-001,ABTB1-004,ABTB1-006,ABTB1-201,ABTB1-202|;NA;	-	-
1.29	1.27e-19	2:169963993:169965516	1.291	1.26659e-19	2:169961897_T_C	ENSG00000073734.8	1.026	1.24811e-27	169964754	4332	0	-	185306	169779448	2:169964332_T_C;	NA	2:169964332_T_C;	10	0	2:169960422_A_G;2:169961897_T_C;2:169963330_A_C;2:169963429_A_G;2:169964332_T_C;	NA;	DHRS9-002,DHRS9-001,DHRS9-005,DHRS9-006,DHRS9-008,DHRS9-004,DHRS9-202,DHRS9-201|FASTKD1-001,FASTKD1-003,FASTKD1-005,FASTKD1-004,FASTKD1-002|;	-	-
1.12	0.000824	3:185017626:185018058	1.115	0.000823961	3:184994295_C_G	ENSG00000073803.9	1.17	1.31151e-17	185017842	23547	0	-	17113	185000729	NA	3:184987115_A_G;3:184994295_C_G;3:185001311_T_C;3:185001424_T_G;3:185005766_T_G;3:185008904_C_T;3:185013755_C_G;3:185013769_A_C;3:185014430_A_G;3:185014603_C_T;3:185020218_T_G;3:185021320_T_G;3:185021546_A_T;3:185021570_T_C;3:185022581_C_T;3:185022635_T_C;3:185022667_C_A;3:185023058_G_A;3:185023185_C_T;3:185023729_T_C;3:185024658_G_A;3:185026987_A_G;3:185027214_C_T;3:185027388_T_C;3:185030103_A_G…	NA	0	0	NA;	NA;		-	-
1.15	0.000218	3:185049966:185050756	1.148	0.000217647	3:184994295_C_G	ENSG00000073803.9	1.17	1.31151e-17	185050361	4591	0	-	49632	185000729	NA	3:184987115_A_G;3:184994295_C_G;3:185001311_T_C;3:185001424_T_G;3:185005766_T_G;3:185008904_C_T;3:185013755_C_G;3:185013769_A_C;3:185014430_A_G;3:185014603_C_T;3:185020218_T_G;3:185021320_T_G;3:185021546_A_T;3:185021570_T_C;3:185022581_C_T;3:185022635_T_C;3:185022667_C_A;3:185023058_G_A;3:185023185_C_T;3:185023729_T_C;3:185024658_G_A;3:185026987_A_G;3:185027214_C_T;3:185027388_T_C;3:185030103_A_G…	NA	0	0	NA;	NA;		-	-
-0.96	5.77e-08	17:43653722:43654713	-0.9639	5.77212e-08	17:44102682_C_CT	ENSG00000073969.13	0.989	3.55269e-22	43654217	448465	0	-	-1013818	44668035	NA	NA	NA	3	0	17:44102682_C_CT;17:44189067_A_G;	NA;	KIAA1267-201,KIAA1267-203,KIAA1267-202|;KIAA1267-201,KIAA1267-203,KIAA1267-202|U7.104-201|;	-	-
0.74	0.00723	17:3818430:3821219	0.7431	0.00723406	17:3820239_G_C	ENSG00000074370.13	0.6615	2.57235e-08	3819824	415	1	17:3818430:3821219	-7345	3827169	17:3820332_A_G;17:3818788_G_A;	17:3818296_A_G;17:3818443_G_A;17:3818620_T_C;17:3818788_G_A;17:3818830_A_G;17:3820239_G_C;17:3820332_A_G;17:3820698_A_G;17:3821042_T_C;17:3821064_A_G;17:3822278_A_C;	NA	0	0	NA;	NA;		-	-
1.47	7.81e-16	15:48604920:48606028	1.472	7.8066e-16	15:48596713_T_C	ENSG00000074803.12	1.453	5.33016e-33	48605474	8761	0	-	121613	48483861	NA	15:48593854_T_C;15:48596713_T_C;15:48597514_C_A;15:48600780_T_C;15:48602146_G_T;15:48603174_C_A;15:48603360_G_A;15:48603427_T_C;15:48603442_A_T;15:48605065_G_A;15:48605208_A_T;15:48605447_T_C;15:48606346_A_G;15:48606649_G_T;15:48607152_T_C;15:48608083_G_A;15:48614179_C_A;15:48618819_A_G;15:48623500_C_A;15:48623524_C_G;15:48625938_G_A;15:48629884_T_C;15:48633092_C_T;15:48636053_T_C;15:48638247_G_A…	NA	1	0	15:48629884_T_C;	NA;	DUT-202,DUT-201,DUT-204,DUT-203|;NA;	-	-
-0.97	0.000818	15:48623405:48624109	-0.9716	0.000817828	15:48596713_T_C	ENSG00000074803.12	1.453	5.33016e-33	48623757	20330	0	-	139896	48483861	NA	15:48539587_T_C;15:48540199_T_C;15:48540793_T_C;15:48540936_T_G;15:48541009_C_G;15:48541394_G_A;15:48541700_G_A;15:48542104_G_A;15:48545381_C_A;15:48547976_T_C;15:48557573_T_C;15:48558531_C_G;15:48567014_T_C;15:48567477_C_T;15:48568156_T_C;15:48568259_T_C;15:48568268_A_G;15:48569409_C_T;15:48570137_A_T;15:48570578_G_T;15:48572218_G_A;15:48572837_G_T;15:48574956_C_T;15:48575426_T_G;15:48579476_A_G…	NA	1	0	15:48629884_T_C;	NA;	DUT-202,DUT-201,DUT-204,DUT-203|;NA;	-	-
-0.93	3.82e-08	1:21186400:21186858	-0.9282	3.82139e-08	1:21128420_C_T	ENSG00000075151.14	0.6417	1.26998e-07	21186629	333877	0	-	53657	21132972	NA	1:21063311_T_A;1:21067095_C_T;1:21072577_A_G;1:21079425_T_C;1:21105994_C_T;1:21128420_C_T;1:21146422_G_A;1:21165176_A_G;1:21170811_T_C;1:21190512_A_C;1:21191430_A_G;1:21199974_T_G;1:21241432_G_C;1:21254593_T_G;1:21264308_T_C;1:21274671_T_G;1:21277711_C_T;1:21305596_G_C;1:21306161_T_C;1:21310092_T_C;1:21316623_T_C;1:21316782_C_T;1:21343934_A_T;1:21362378_G_A;1:21375163_T_G;1:21395133_C_T;1:2139535…	NA	15	11	1:21520506_T_C;1:21067095_C_T;1:21264308_T_C;1:21274671_T_G;1:21277711_C_T;1:21316623_T_C;1:21316782_C_T;1:21509642_A_T;1:21513683_A_G;1:21520449_A_G;1:21524297_C_G;	EIF4G3-001,EIF4G3-009,EIF4G3-007,EIF4G3-002,EIF4G3-004,EIF4G3-003,EIF4G3-204,EIF4G3-205,EIF4G3-202,EIF4G3-203,EIF4G3-206,EIF4G3-208,EIF4G3-209,EIF4G3-201,EIF4G3-207|;MIR1256-201|;NA;	EIF4G3-001,EIF4G3-009,EIF4G3-007,EIF4G3-002,EIF4G3-004,EIF4G3-003,EIF4G3-204,EIF4G3-205,EIF4G3-202,EIF4G3-203,EIF4G3-206,EIF4G3-208,EIF4G3-209,EIF4G3-201,EIF4G3-207|;EIF4G3-001,EIF4G3-009,EIF4G3-007,EIF4G3-002,EIF4G3-004,EIF4G3-003,EIF4G3-204,EIF4G3-205,EIF4G3-202,EIF4G3-203,EIF4G3-206,EIF4G3-208,EIF4G3-209,EIF4G3-201,EIF4G3-207|LDLRAD2-001,LDLRAD2-201|RP5-1071N3.1-001|;HP1BP3-001,HP1BP3-002,HP1B…	-	-
0.83	1.69e-05	1:21199885:21200491	0.8314	1.68743e-05	1:21128420_C_T	ENSG00000075151.14	0.6417	1.26998e-07	21200188	109904	0	-	67216	21132972	NA	1:21128420_C_T;1:21146422_G_A;1:21165176_A_G;1:21170811_T_C;1:21190512_A_C;1:21191430_A_G;1:21199974_T_G;1:21241432_G_C;1:21254593_T_G;1:21264308_T_C;1:21274671_T_G;1:21277711_C_T;1:21305596_G_C;1:21306161_T_C;1:21310092_T_C;1:21316623_T_C;1:21316782_C_T;1:21343934_A_T;1:21362378_G_A;1:21375163_T_G;1:21395133_C_T;1:21395357_T_C;1:21404653_G_A;1:21412248_G_A;1:21422021_G_C;1:21424030_G_C;1:2143211…	NA	12	10	1:21264308_T_C;1:21274671_T_G;1:21277711_C_T;1:21316623_T_C;1:21316782_C_T;1:21509642_A_T;1:21513683_A_G;1:21520449_A_G;1:21520506_T_C;1:21524297_C_G;	EIF4G3-001,EIF4G3-009,EIF4G3-007,EIF4G3-002,EIF4G3-004,EIF4G3-003,EIF4G3-204,EIF4G3-205,EIF4G3-202,EIF4G3-203,EIF4G3-206,EIF4G3-208,EIF4G3-209,EIF4G3-201,EIF4G3-207|;MIR1256-201|;NA;	EIF4G3-001,EIF4G3-009,EIF4G3-007,EIF4G3-002,EIF4G3-004,EIF4G3-003,EIF4G3-204,EIF4G3-205,EIF4G3-202,EIF4G3-203,EIF4G3-206,EIF4G3-208,EIF4G3-209,EIF4G3-201,EIF4G3-207|;HP1BP3-001,HP1BP3-002,HP1BP3-004,HP1BP3-015,HP1BP3-005,HP1BP3-006,HP1BP3-014,HP1BP3-003,HP1BP3-012,HP1BP3-011,HP1BP3-010,HP1BP3-013|MIR1256-201|;MIR1256-201|;NA;	-	-
-1.15	2.96e-18	2:143840959:143841747	-1.154	2.95773e-18	2:143883855_A_T	ENSG00000075884.8	0.9177	2.96812e-17	143841353	23635	0	-	-7578	143848931	NA	2:143817718_T_C;2:143821817_T_C;2:143830386_A_G;2:143846125_G_A;2:143853970_T_C;2:143858871_A_T;2:143882594_G_A;2:143882605_A_C;2:143883855_A_T;2:143883952_T_C;2:143884871_C_T;2:143886437_T_A;2:143886535_A_T;2:143889098_C_T;	NA	0	0	NA;	NA;		-	-
-1.31	4.71e-09	19:33468143:33468635	-1.311	4.71127e-09	19:33468410_C_A	ENSG00000076650.2	-1.38	3.12177e-30	33468389	21	1	19:33468143:33468635	-103397	33571786	19:33468410_C_A;	19:33468410_C_A;	NA	2	0	19:33468410_C_A;19:33468410_C_A;	NA;	CEBPG-201|;NA;	-	-
-1.21	1.67e-06	19:33469644:33470250	-1.205	1.67354e-06	19:33468410_C_A	ENSG00000076650.2	-1.38	3.12177e-30	33469947	1537	0	19:33468143:33468635	-101839	33571786	NA	19:33468410_C_A;	NA	2	0	19:33468410_C_A;19:33468410_C_A;	NA;	CEBPG-201|;NA;	-	-
-0.91	3.95e-05	12:4387709:4388247	-0.9072	3.95037e-05	12:4399087_T_G	ENSG00000078237.4	-1.048	4.89132e-19	4387978	11109	0	-	-42393	4430371	NA	NA	NA	0	0	NA;	NA;		-	-
-0.87	0.000257	12:4395185:4395824	-0.8704	0.000256882	12:4399087_T_G	ENSG00000078237.4	-1.048	4.89132e-19	4395504	3583	0	-	-34867	4430371	NA	NA	NA	0	0	NA;	NA;		-	-
-1.14	5.93e-12	12:4397735:4399033	-1.136	5.93111e-12	12:4399087_T_G	ENSG00000078237.4	-1.048	4.89132e-19	4398384	703	0	-	-31987	4430371	NA	NA	NA	0	0	NA;	NA;		-	-
1.02	0.000252	12:48591127:48592642	1.019	0.00025189	12:48664725_G_C	ENSG00000079387.9	0.7502	2.76439e-07	48591884	69708	0	-	155203	48436681	NA	NA	NA	108	0	12:48434739_A_T;12:48578325_A_C;12:48578809_T_C;12:48588782_A_G;12:48588923_A_G;12:48588982_A_G;12:48434739_A_T;12:48578325_A_C;12:48578809_T_C;12:48588782_A_G;12:48588923_A_G;12:48588982_A_G;12:48434739_A_T;12:48578325_A_C;12:48578809_T_C;12:48588782_A_G;12:48588923_A_G;12:48588982_A_G;12:48434739_A_T;12:48578325_A_C;12:48578809_T_C;12:48588782_A_G;12:48588923_A_G;12:48588982_A_G;12:48434739_A_T…	NA;	ANP32D-001|C12orf54-001,C12orf54-201|DDX23-019,DDX23-001,DDX23-004,DDX23-005|ENDOU-001,ENDOU-002,ENDOU-003,ENDOU-201|H1FNT-001|TMEM106C-002,TMEM106C-008,TMEM106C-004,TMEM106C-010,TMEM106C-011,TMEM106C-012,TMEM106C-001,TMEM106C-003,TMEM106C-015,TMEM106C-021,TMEM106C-019|;ANP32D-001|LALBA-001,LALBA-002|SNORA34-201|;H1FNT-001|;NA;	-	-
1.18	6.02e-08	12:48657410:48657932	1.183	6.01933e-08	12:48664725_G_C	ENSG00000079387.9	0.7502	2.76439e-07	48657671	3921	0	-	220990	48436681	NA	NA	NA	108	0	12:48434739_A_T;12:48578325_A_C;12:48578809_T_C;12:48588782_A_G;12:48588923_A_G;12:48588982_A_G;12:48434739_A_T;12:48578325_A_C;12:48578809_T_C;12:48588782_A_G;12:48588923_A_G;12:48588982_A_G;12:48434739_A_T;12:48578325_A_C;12:48578809_T_C;12:48588782_A_G;12:48588923_A_G;12:48588982_A_G;12:48434739_A_T;12:48578325_A_C;12:48578809_T_C;12:48588782_A_G;12:48588923_A_G;12:48588982_A_G;12:48434739_A_T…	NA;	ANP32D-001|C12orf54-001,C12orf54-201|DDX23-019,DDX23-001,DDX23-004,DDX23-005|ENDOU-001,ENDOU-002,ENDOU-003,ENDOU-201|H1FNT-001|TMEM106C-002,TMEM106C-008,TMEM106C-004,TMEM106C-010,TMEM106C-011,TMEM106C-012,TMEM106C-001,TMEM106C-003,TMEM106C-015,TMEM106C-021,TMEM106C-019|;ANP32D-001|LALBA-001,LALBA-002|SNORA34-201|;H1FNT-001|;NA;	-	-
1.46	1.01e-17	12:48672625:48673694	1.461	1.01221e-17	12:48664725_G_C	ENSG00000079387.9	0.7502	2.76439e-07	48673159	11567	0	-	236478	48436681	12:48673134_A_G;	NA	NA	108	0	12:48434739_A_T;12:48578325_A_C;12:48578809_T_C;12:48588782_A_G;12:48588923_A_G;12:48588982_A_G;12:48434739_A_T;12:48578325_A_C;12:48578809_T_C;12:48588782_A_G;12:48588923_A_G;12:48588982_A_G;12:48434739_A_T;12:48578325_A_C;12:48578809_T_C;12:48588782_A_G;12:48588923_A_G;12:48588982_A_G;12:48434739_A_T;12:48578325_A_C;12:48578809_T_C;12:48588782_A_G;12:48588923_A_G;12:48588982_A_G;12:48434739_A_T…	NA;	ANP32D-001|C12orf54-001,C12orf54-201|DDX23-019,DDX23-001,DDX23-004,DDX23-005|ENDOU-001,ENDOU-002,ENDOU-003,ENDOU-201|H1FNT-001|TMEM106C-002,TMEM106C-008,TMEM106C-004,TMEM106C-010,TMEM106C-011,TMEM106C-012,TMEM106C-001,TMEM106C-003,TMEM106C-015,TMEM106C-021,TMEM106C-019|;ANP32D-001|LALBA-001,LALBA-002|SNORA34-201|;H1FNT-001|;NA;	-	-
1.27	2.93e-10	12:48676628:48677300	1.273	2.92806e-10	12:48664725_G_C	ENSG00000079387.9	0.7502	2.76439e-07	48676964	15372	0	-	240283	48436681	NA	NA	NA	108	0	12:48434739_A_T;12:48578325_A_C;12:48578809_T_C;12:48588782_A_G;12:48588923_A_G;12:48588982_A_G;12:48434739_A_T;12:48578325_A_C;12:48578809_T_C;12:48588782_A_G;12:48588923_A_G;12:48588982_A_G;12:48434739_A_T;12:48578325_A_C;12:48578809_T_C;12:48588782_A_G;12:48588923_A_G;12:48588982_A_G;12:48434739_A_T;12:48578325_A_C;12:48578809_T_C;12:48588782_A_G;12:48588923_A_G;12:48588982_A_G;12:48434739_A_T…	NA;	ANP32D-001|C12orf54-001,C12orf54-201|DDX23-019,DDX23-001,DDX23-004,DDX23-005|ENDOU-001,ENDOU-002,ENDOU-003,ENDOU-201|H1FNT-001|TMEM106C-002,TMEM106C-008,TMEM106C-004,TMEM106C-010,TMEM106C-011,TMEM106C-012,TMEM106C-001,TMEM106C-003,TMEM106C-015,TMEM106C-021,TMEM106C-019|;ANP32D-001|LALBA-001,LALBA-002|SNORA34-201|;H1FNT-001|;NA;	-	-
1	0.000447	12:48679776:48680474	1.004	0.000446603	12:48664725_G_C	ENSG00000079387.9	0.7502	2.76439e-07	48680125	18533	0	-	243444	48436681	NA	NA	NA	108	0	12:48434739_A_T;12:48578325_A_C;12:48578809_T_C;12:48588782_A_G;12:48588923_A_G;12:48588982_A_G;12:48434739_A_T;12:48578325_A_C;12:48578809_T_C;12:48588782_A_G;12:48588923_A_G;12:48588982_A_G;12:48434739_A_T;12:48578325_A_C;12:48578809_T_C;12:48588782_A_G;12:48588923_A_G;12:48588982_A_G;12:48434739_A_T;12:48578325_A_C;12:48578809_T_C;12:48588782_A_G;12:48588923_A_G;12:48588982_A_G;12:48434739_A_T…	NA;	ANP32D-001|C12orf54-001,C12orf54-201|DDX23-019,DDX23-001,DDX23-004,DDX23-005|ENDOU-001,ENDOU-002,ENDOU-003,ENDOU-201|H1FNT-001|TMEM106C-002,TMEM106C-008,TMEM106C-004,TMEM106C-010,TMEM106C-011,TMEM106C-012,TMEM106C-001,TMEM106C-003,TMEM106C-015,TMEM106C-021,TMEM106C-019|;ANP32D-001|LALBA-001,LALBA-002|SNORA34-201|;H1FNT-001|;NA;	-	-
1.42	5.8e-16	12:48688322:48689017	1.424	5.79667e-16	12:48664725_G_C	ENSG00000079387.9	0.7502	2.76439e-07	48688669	27077	0	-	251988	48436681	NA	NA	NA	108	0	12:48434739_A_T;12:48578325_A_C;12:48578809_T_C;12:48588782_A_G;12:48588923_A_G;12:48588982_A_G;12:48434739_A_T;12:48578325_A_C;12:48578809_T_C;12:48588782_A_G;12:48588923_A_G;12:48588982_A_G;12:48434739_A_T;12:48578325_A_C;12:48578809_T_C;12:48588782_A_G;12:48588923_A_G;12:48588982_A_G;12:48434739_A_T;12:48578325_A_C;12:48578809_T_C;12:48588782_A_G;12:48588923_A_G;12:48588982_A_G;12:48434739_A_T…	NA;	ANP32D-001|C12orf54-001,C12orf54-201|DDX23-019,DDX23-001,DDX23-004,DDX23-005|ENDOU-001,ENDOU-002,ENDOU-003,ENDOU-201|H1FNT-001|TMEM106C-002,TMEM106C-008,TMEM106C-004,TMEM106C-010,TMEM106C-011,TMEM106C-012,TMEM106C-001,TMEM106C-003,TMEM106C-015,TMEM106C-021,TMEM106C-019|;ANP32D-001|LALBA-001,LALBA-002|SNORA34-201|;H1FNT-001|;NA;	-	-
-1.06	2.39e-05	12:48743772:48745518	-1.063	2.39183e-05	12:48664725_G_C	ENSG00000079387.9	0.7502	2.76439e-07	48744645	309906	0	-	307964	48436681	NA	NA	NA	21	0	12:48434739_A_T;12:48412410_C_T;12:48578325_A_C;12:48578809_T_C;12:48588782_A_G;12:48588923_A_G;12:48588982_A_G;	NA;	ANP32D-001|C12orf54-001,C12orf54-201|DDX23-019,DDX23-001,DDX23-004,DDX23-005|ENDOU-001,ENDOU-002,ENDOU-003,ENDOU-201|H1FNT-001|TMEM106C-002,TMEM106C-008,TMEM106C-004,TMEM106C-010,TMEM106C-011,TMEM106C-012,TMEM106C-001,TMEM106C-003,TMEM106C-015,TMEM106C-021,TMEM106C-019|;ANP32D-001|LALBA-001,LALBA-002|SNORA34-201|;C12orf54-001,C12orf54-201|LALBA-001,LALBA-002|SNORA34-201|;H1FNT-001|;NA;	-	-
0.77	0.00737	18:48362713:48363616	0.7709	0.00736536	18:48360516_C_G	ENSG00000082212.7	0.7304	2.22579e-09	48363164	3434	0	-	-42255	48405419	18:48363133_G_A;18:48362935_A_G;18:48363029_T_C;	18:48359730_G_A;18:48360516_C_G;18:48360595_G_T;18:48360856_G_C;18:48361252_G_A;18:48361502_A_G;18:48361675_G_A;18:48362460_C_T;18:48362664_C_A;18:48362935_A_G;18:48363029_T_C;18:48363133_G_A;18:48367293_T_C;18:48367771_G_T;18:48368256_T_C;18:48373800_A_T;18:48374127_T_C;18:48375344_T_G;18:48375668_A_G;18:48375760_C_T;18:48379331_T_C;18:48382345_G_A;18:48382736_T_A;18:48382805_C_T;18:48383125_G_C;	18:48360516_C_G;18:48360595_G_T;18:48360856_G_C;	22	0	18:48359730_G_A;18:48360516_C_G;18:48360595_G_T;18:48360856_G_C;18:48361252_G_A;18:48361502_A_G;18:48361675_G_A;18:48362460_C_T;18:48362664_C_A;18:48362935_A_G;18:48363029_T_C;18:48363133_G_A;18:48373800_A_T;18:48374127_T_C;18:48375344_T_G;18:48375668_A_G;18:48375760_C_T;18:48379331_T_C;18:48382345_G_A;18:48382736_T_A;18:48382805_C_T;18:48383125_G_C;	NA;	MEX3C-001|;NA;	-	-
-0.91	5.87e-08	13:34302586:34303296	-0.9112	5.87127e-08	13:34298447_A_C	ENSG00000083642.14	0.6497	8.54259e-08	34302941	6526	0	-	1142377	33160564	13:34302817_C_T;	NA	NA	22	22	13:34296415_CTGTA_C;13:34294283_C_T;13:34294921_T_A;13:34295789_A_G;13:34295916_G_A;13:34296632_T_C;13:34298447_A_C;13:34298900_A_G;13:34298936_C_T;13:34298947_A_C;13:34299233_A_G;13:34299697_A_G;13:34301183_T_C;13:34302177_G_C;13:34302436_G_T;13:34302817_C_T;13:34303332_A_C;13:34304211_G_C;13:34304449_A_C;13:34304935_C_T;13:34305186_G_A;13:34305320_T_A;	PDS5B-006,PDS5B-012,PDS5B-201|;	PDS5B-006,PDS5B-012,PDS5B-201|;	-	-
0.89	9.68e-08	13:34304041:34305203	0.8892	9.68403e-08	13:34298447_A_C	ENSG00000083642.14	0.6497	8.54259e-08	34304622	8833	0	-	1144058	33160564	13:34304449_A_C;	NA	NA	26	26	13:34295789_A_G;13:34292469_G_T;13:34292480_C_T;13:34292827_T_C;13:34293728_T_G;13:34294283_C_T;13:34294921_T_A;13:34295916_G_A;13:34296415_CTGTA_C;13:34296632_T_C;13:34298447_A_C;13:34298900_A_G;13:34298936_C_T;13:34298947_A_C;13:34299233_A_G;13:34299697_A_G;13:34301183_T_C;13:34302177_G_C;13:34302436_G_T;13:34302817_C_T;13:34303332_A_C;13:34304211_G_C;13:34304449_A_C;13:34304935_C_T;13:34305186…	PDS5B-006,PDS5B-012,PDS5B-201|;	PDS5B-006,PDS5B-012,PDS5B-201|;	-	-
-0.83	0.000446	12:109137630:109138705	-0.8258	0.000446097	12:109215423_T_C	ENSG00000084112.9	0.7293	1.21855e-08	109138167	12179	0	12:109124931:109126395	-38299	109176466	12:109137956_T_C;	12:109095137_A_G;12:109125988_T_G;12:109131613_A_G;12:109132119_G_A;12:109132824_G_T;12:109132835_G_C;12:109133227_G_A;12:109137726_C_T;12:109137944_G_T;12:109137956_T_C;12:109140006_G_A;12:109141435_C_T;12:109144457_C_T;12:109148716_G_A;12:109152649_C_T;12:109153099_A_G;12:109153963_C_T;12:109154287_A_C;12:109156737_T_C;12:109157655_T_G;12:109159291_G_A;12:109160373_T_C;12:109161832_A_T;12:10916…	12:109125988_T_G;12:109171697_T_A;12:109227765_A_G;12:109255377_T_A;	122	0	12:109125988_T_G;12:109131613_A_G;12:109132119_G_A;12:109132824_G_T;12:109132835_G_C;12:109133227_G_A;12:109137726_C_T;12:109137944_G_T;12:109137956_T_C;12:109140006_G_A;12:109141435_C_T;12:109153099_A_G;12:109153963_C_T;12:109154287_A_C;12:109156737_T_C;12:109157655_T_G;12:109159291_G_A;12:109160373_T_C;12:109161832_A_T;12:109164382_A_G;12:109165674_C_A;12:109165997_G_C;12:109166431_T_C;12:10916…	NA;	ALKBH2-001,ALKBH2-002,ALKBH2-003,ALKBH2-007,ALKBH2-005,ALKBH2-008,ALKBH2-201|RP11-689B22.2-001,RP11-689B22.2-002|SART3-001,SART3-005,SART3-011,SART3-006,SART3-008,SART3-015,SART3-017,SART3-202,SART3-201|U7.16-201|;CORO1C-001,CORO1C-007,CORO1C-020,CORO1C-009,CORO1C-008,CORO1C-011,CORO1C-021,CORO1C-016,CORO1C-012,CORO1C-014,CORO1C-013,CORO1C-201|FICD-001,FICD-003,FICD-002,FICD-004|;CORO1C-001,CORO1…	-	-
0.84	0.00117	12:109254249:109254801	0.8448	0.00116676	12:109215423_T_C	ENSG00000084112.9	0.7293	1.21855e-08	109254525	6001	0	-	78059	109176466	12:109254431_G_A;	12:109125988_T_G;12:109131613_A_G;12:109132119_G_A;12:109132824_G_T;12:109132835_G_C;12:109133227_G_A;12:109141435_C_T;12:109144457_C_T;12:109148716_G_A;12:109152649_C_T;12:109153099_A_G;12:109154287_A_C;12:109156737_T_C;12:109161832_A_T;12:109165997_G_C;12:109166431_T_C;12:109174455_C_A;12:109183201_C_G;12:109197875_T_C;12:109200798_T_C;12:109201160_G_A;12:109205189_C_T;12:109206906_A_C;12:10920…	12:109125988_T_G;12:109221013_C_A;12:109227765_A_G;12:109255377_T_A;	98	0	12:109260526_G_A;12:109125988_T_G;12:109131613_A_G;12:109132119_G_A;12:109132824_G_T;12:109132835_G_C;12:109133227_G_A;12:109141435_C_T;12:109153099_A_G;12:109154287_A_C;12:109156737_T_C;12:109161832_A_T;12:109165997_G_C;12:109166431_T_C;12:109174455_C_A;12:109183201_C_G;12:109197875_T_C;12:109200798_T_C;12:109201160_G_A;12:109205189_C_T;12:109206906_A_C;12:109208902_G_A;12:109209194_T_C;12:10921…	NA;	ALKBH2-001,ALKBH2-002,ALKBH2-003,ALKBH2-007,ALKBH2-005,ALKBH2-008,ALKBH2-201|RP11-689B22.2-001,RP11-689B22.2-002|SART3-001,SART3-005,SART3-011,SART3-006,SART3-008,SART3-015,SART3-017,SART3-202,SART3-201|U7.16-201|;CORO1C-001,CORO1C-007,CORO1C-020,CORO1C-009,CORO1C-008,CORO1C-011,CORO1C-021,CORO1C-016,CORO1C-012,CORO1C-014,CORO1C-013,CORO1C-201|FICD-001,FICD-003,FICD-002,FICD-004|;CORO1C-001,CORO1…	-	-
-0.8	0.00391	9:137814175:137815123	-0.7958	0.00390922	9:137850022_A_G	ENSG00000085265.6	1.095	3.59544e-22	137814649	26160	0	-	13218	137801431	NA	9:137840809_T_C;9:137842309_A_G;9:137842500_C_T;9:137843955_T_C;9:137843988_A_G;9:137844883_A_G;9:137845625_C_A;9:137848020_C_T;9:137848083_G_A;9:137850022_A_G;9:137850710_G_T;9:137851043_C_T;9:137853001_T_C;9:137854872_G_A;9:137855206_C_G;9:137856025_C_T;9:137856186_G_A;9:137856843_C_G;9:137857029_G_A;9:137857630_G_A;9:137857863_T_C;9:137857978_A_G;	NA	0	0	NA;	NA;		-	-
1.05	2.18e-09	9:137856588:137857083	1.045	2.17615e-09	9:137850022_A_G	ENSG00000085265.6	1.095	3.59544e-22	137856835	6813	0	-	55404	137801431	9:137857029_G_A;9:137856843_C_G;	9:137840809_T_C;9:137842309_A_G;9:137842500_C_T;9:137843955_T_C;9:137843988_A_G;9:137844883_A_G;9:137845625_C_A;9:137848020_C_T;9:137848083_G_A;9:137850022_A_G;9:137850710_G_T;9:137851043_C_T;9:137853001_T_C;9:137854872_G_A;9:137855206_C_G;9:137856025_C_T;9:137856186_G_A;9:137856843_C_G;9:137857029_G_A;9:137857630_G_A;9:137857863_T_C;9:137857978_A_G;	NA	0	0	NA;	NA;		-	-
-0.73	0.0203	5:61881282:61881970	-0.7346	0.0202503	5:61986486_C_T	ENSG00000086200.11	-0.7001	2.03754e-07	61881626	90163	0	-	181827	61699799	NA	NA	NA	0	0	NA;	NA;		-	-
-0.75	0.00951	5:61888261:61888848	-0.7545	0.00950593	5:61986486_C_T	ENSG00000086200.11	-0.7001	2.03754e-07	61888554	83235	0	-	188755	61699799	NA	NA	NA	0	0	NA;	NA;		-	-
-1.11	6.36e-14	19:49462988:49463592	-1.11	6.36155e-14	19:49454287_C_G	ENSG00000087088.14	-0.8676	1.18459e-16	49463290	9003	0	-	5218	49458072	NA	19:49452064_G_A;19:49454287_C_G;19:49474027_A_T;19:49476265_A_G;	NA	4	0	19:49474027_A_T;19:49476265_A_G;	NA;	BCAT2-201,BCAT2-203,BCAT2-202|PLEKHA4-201,PLEKHA4-202|;NA;	-	-
-0.87	6.26e-06	13:99698397:99699355	-0.8735	6.25608e-06	13:99648037_C_T	ENSG00000088387.13	-1.088	1.81298e-32	99698876	50839	0	-	253135	99445741	13:99698662_G_A;13:99699241_G_A;	13:99622292_A_G;13:99625717_A_G;13:99638408_C_A;13:99639528_A_T;13:99644299_A_G;13:99644981_G_A;13:99645850_A_G;13:99646449_T_C;13:99648037_C_T;13:99648232_A_G;13:99648259_T_C;13:99648418_T_C;13:99648963_C_T;13:99649831_C_T;13:99650738_G_C;13:99650949_T_C;13:99652707_T_G;13:99657382_C_T;13:99661601_C_T;13:99663706_C_T;13:99664466_T_C;13:99665332_T_C;13:99666153_C_G;13:99667982_T_C;13:99674278_T_G…	NA	0	0	NA;	NA;		-	-
0.97	0.000235	12:8210312:8210918	0.9724	0.000235461	12:8206167_A_G	ENSG00000089818.11	1.137	1.53146e-30	8210615	2371	0	-	284467	7926148	NA	NA	NA	1	1	12:8214856_C_A;	NA;SLC2A3-001,SLC2A3-010,SLC2A3-201|;	NA;SLC2A3-001,SLC2A3-010,SLC2A3-201|;	-	gran_p_myeloid_wbc;neut_p;
0.88	7.2e-05	19:41091362:41092293	0.8758	7.20232e-05	19:41091821_C_G	ENSG00000090006.13	1.154	1.57916e-39	41091827	6	1	19:41091362:41092293	-6962	41098789	19:41091821_C_G;	19:41091145_A_G;19:41091821_C_G;19:41092454_C_G;19:41094838_A_G;19:41095818_T_C;19:41096189_A_G;19:41097276_C_G;19:41108975_A_C;19:41111069_G_A;	NA	0	0	NA;	NA;		-	-
0.82	0.0268	19:10396906:10397742	0.8189	0.0267824	19:10397238_C_T	ENSG00000090339.4	0.5061	0.0333499	10397324	86	1	19:10396906:10397742	15813	10381511	19:10397238_C_T;	19:10397238_C_T;19:10399375_T_G;	NA	5	0	19:10397238_C_T;19:10399375_T_G;	NA;	PDE4A-205,PDE4A-203,PDE4A-201,PDE4A-207,PDE4A-202,PDE4A-204,PDE4A-206|RAVER1-201,RAVER1-202|;PDE4A-205,PDE4A-203,PDE4A-201,PDE4A-207,PDE4A-202,PDE4A-204,PDE4A-206|S1PR5-203,S1PR5-201,S1PR5-202|ZGLP1-001,ZGLP1-002|;	-	-
-0.69	0.0114	7:76074849:76075328	-0.6896	0.0113621	7:76057242_T_C	ENSG00000091073.14	0.6792	1.07702e-08	76075088	17846	0	-	-15905	76090993	NA	7:76050132_A_G;7:76057242_T_C;7:76060210_T_C;7:76060533_T_A;7:76062644_C_G;7:76112060_C_T;	NA	0	0	NA;	NA;		-	-
-1.59	2.43e-07	2:174129116:174130178	-1.592	2.43327e-07	2:174129364_T_G	ENSG00000091436.12	-0.9944	7.72275e-05	174129647	3403	0	-	189484	173940163	2:174129804_T_C;2:174129592_G_A;2:174129364_T_G;	2:174126244_C_T;2:174127886_C_T;2:174127970_T_C;2:174128270_A_T;2:174129364_T_G;2:174129592_G_A;2:174129804_T_C;2:174130075_T_C;2:174138387_C_T;2:174141568_C_T;	NA	0	0	NA;	NA;		-	-
0.97	0.00219	14:23420775:23422043	0.9737	0.00218715	14:23411054_C_G	ENSG00000092036.12	1.381	9.45951e-30	23421409	10355	0	-	5972	23415437	NA	14:23375251_A_G;14:23381444_C_A;14:23391913_T_C;14:23411054_C_G;14:23422186_G_A;14:23430714_G_A;14:23445536_G_T;14:23451712_G_A;	NA	21	0	14:23411054_C_G;14:23375251_A_G;14:23381444_C_A;14:23391913_T_C;14:23422186_G_A;14:23445536_G_T;14:23451712_G_A;	NA;	ABHD4-001,ABHD4-010,ABHD4-006,ABHD4-008|AE000662.92-001|AL160314.1-201|CDH24-007,CDH24-006,CDH24-201,CDH24-203,CDH24-202|;ABHD4-001,ABHD4-010,ABHD4-006,ABHD4-008|AE000662.92-001|CDH24-007,CDH24-006,CDH24-201,CDH24-203,CDH24-202|RBM23-007,RBM23-001,RBM23-002,RBM23-003,RBM23-006,RBM23-029,RBM23-020,RBM23-031,RBM23-027,RBM23-026,RBM23-030,RBM23-010,RBM23-024,RBM23-021,RBM23-023,RBM23-025,RBM23-022,R…	-	-
-1.41	6.66e-15	20:61463661:61464745	-1.412	6.66283e-15	20:61463355_G_A	ENSG00000092758.11	-1.323	7.0398e-30	61464203	848	0	-	16607	61447596	20:61464184_C_T;20:61464440_G_A;20:61464497_G_A;	20:61457124_G_A;20:61459128_C_A;20:61459679_C_T;20:61462929_C_G;20:61462966_C_T;20:61463355_G_A;20:61463522_C_A;20:61463767_C_T;20:61464184_C_T;20:61464440_G_A;20:61464497_G_A;20:61464760_C_T;20:61464817_G_A;20:61465010_C_A;	NA	45	0	20:61463355_G_A;20:61457124_G_A;20:61459128_C_A;20:61459679_C_T;20:61462929_C_G;20:61462966_C_T;20:61463522_C_A;20:61463678_CAGTCGCCCTTT_C;20:61463767_C_T;20:61464184_C_T;20:61464440_G_A;20:61464497_G_A;20:61464760_C_T;20:61464817_G_A;20:61465010_C_A;	NA;	C20orf90-001|RP11-93B14.5-001,RP11-93B14.5-002,RP11-93B14.5-003|RPS21-001,RPS21-003,RPS21-002,RPS21-201,RPS21-202,RPS21-203|;	-	-
-0.8	0.000726	9:117267303:117268272	-0.7972	0.000726052	9:117265406_C_T	ENSG00000095397.9	1.184	8.59582e-49	117267787	20200	0	-	103427	117164360	NA	9:117236557_T_C;9:117237250_G_A;9:117239877_C_T;9:117242575_T_C;9:117242845_C_T;9:117243809_T_C;9:117244937_G_A;9:117245252_C_G;9:117245960_A_G;9:117246188_G_A;9:117246269_G_T;9:117246424_G_A;9:117246504_C_T;9:117246574_C_T;9:117247587_A_T;9:117247642_T_C;9:117248479_G_A;9:117250278_A_G;9:117250393_A_G;9:117250792_C_T;9:117250903_G_A;9:117251352_C_T;9:117252598_C_T;9:117253308_T_G;9:117253434_G_A…	9:117254214_G_A;9:117254541_G_A;9:117254731_G_C;9:117261987_C_T;	120	0	9:117247587_A_T;9:117236557_T_C;9:117237250_G_A;9:117239877_C_T;9:117242575_T_C;9:117242845_C_T;9:117243809_T_C;9:117244937_G_A;9:117245252_C_G;9:117245960_A_G;9:117246188_G_A;9:117246269_G_T;9:117246424_G_A;9:117246504_C_T;9:117246574_C_T;9:117247642_T_C;9:117248479_G_A;9:117250278_A_G;9:117250393_A_G;9:117250792_C_T;9:117250903_G_A;9:117251352_C_T;9:117252186_CAT_C;9:117252598_C_T;9:117253308_T…	NA;	ATP6V1G1-001|C9orf91-001,C9orf91-002|snoU13.117-201|;C9orf91-001,C9orf91-002|;C9orf91-001,C9orf91-002|snoU13.117-201|;C9orf91-001,C9orf91-002|snoU13.117-201|TNFSF8-001|;	-	-
-1.27	9.85e-17	10:69643844:69645252	-1.271	9.85079e-17	10:69626284_G_A	ENSG00000096717.7	-1.285	1.39003e-52	69644548	18264	0	-	121	69644427	NA	10:69561765_G_T;10:69569519_C_T;10:69579057_T_C;10:69591873_A_T;10:69594595_A_T;10:69600002_A_G;10:69601449_G_A;10:69602277_C_G;10:69602892_A_C;10:69603022_A_G;10:69603286_A_G;10:69604303_A_G;10:69605966_G_A;10:69607037_T_C;10:69607395_C_G;10:69609540_C_A;10:69609880_C_G;10:69610420_T_C;10:69611569_A_G;10:69613031_C_A;10:69614452_T_C;10:69615042_A_G;10:69617766_T_G;10:69618578_A_G;10:69620670_A_G…	10:69602277_C_G;10:69665387_A_G;10:69719401_A_C;10:69791938_G_C;	237	8	10:69626284_G_A;10:69591873_A_T;10:69594595_A_T;10:69600002_A_G;10:69601449_G_A;10:69602277_C_G;10:69602892_A_C;10:69603022_A_G;10:69603286_A_G;10:69604303_A_G;10:69605966_G_A;10:69607037_T_C;10:69607395_C_G;10:69609540_C_A;10:69609880_C_G;10:69610420_T_C;10:69611569_A_G;10:69613031_C_A;10:69614452_T_C;10:69615042_A_G;10:69617766_T_G;10:69618578_A_G;10:69620670_A_G;10:69623181_G_A;10:69623271_A_G…	NA;SIRT1-001,SIRT1-002,SIRT1-003,SIRT1-201|;	ATOH7-201|;ATOH7-201|CCAR1-017,CCAR1-001,CCAR1-003,CCAR1-009,CCAR1-012,CCAR1-013,CCAR1-014,CCAR1-018,CCAR1-022,CCAR1-021,CCAR1-007,CCAR1-201|MYPN-002,MYPN-001,MYPN-003,MYPN-202,MYPN-201|RUFY2-005,RUFY2-007,RUFY2-201,RUFY2-202,RUFY2-203|SLC25A16-002,SLC25A16-201|;ATOH7-201|DNA2-005,DNA2-001,DNA2-002,DNA2-202,DNA2-201|HNRNPH3-012,HNRNPH3-003,HNRNPH3-201|RUFY2-005,RUFY2-007,RUFY2-201,RUFY2-202,RUFY2…	-	-
1.19	5.51e-19	9:78219435:78220093	1.185	5.51352e-19	9:78242109_T_C	ENSG00000099139.8	1.041	8.71784e-30	78219764	22345	0	9:78241825:78242196	-285796	78505560	NA	NA	NA	0	0	NA;	NA;		-	-
1.02	2.37e-10	9:78240055:78240843	1.022	2.36771e-10	9:78242109_T_C	ENSG00000099139.8	1.041	8.71784e-30	78240449	14634	0	-	-265111	78505560	NA	NA	NA	0	0	NA;	NA;		-	-
-1.4	9.92e-09	19:566401:567710	-1.404	9.92023e-09	19:563639_T_C	ENSG00000099804.3	-1.474	5.87036e-26	567055	3416	0	-	35341	531714	NA	19:563639_T_C;	NA	0	0	NA;	NA;		-	-
-1.35	1.05e-07	19:570875:572887	-1.352	1.04589e-07	19:563639_T_C	ENSG00000099804.3	-1.474	5.87036e-26	571881	8242	0	-	40167	531714	NA	19:563639_T_C;	NA	0	0	NA;	NA;		-	-
-1.5	0.0419	19:2629354:2630427	-1.501	0.0418842	19:2623673_G_C	ENSG00000099860.4	-1.043	0.0234348	2629890	7041	0	-	153770	2476120	19:2629912_G_A;	NA	NA	0	0	NA;	NA;		-	-
1.05	1.43e-15	22:24372305:24373591	1.054	1.43436e-15	22:24335506_C_T	ENSG00000099974.7	-1.073	2.17989e-34	24372948	28594	0	-	63859	24309089	NA	22:24265659_C_T;22:24269459_G_T;22:24272122_C_T;22:24312204_G_A;22:24335506_C_T;22:24335977_G_A;22:24336531_C_A;22:24338936_T_C;22:24399364_C_G;22:24399655_T_G;22:24401542_G_A;22:24402321_G_A;	NA	0	0	NA;	NA;		-	-
-0.75	0.0033	22:22127040:22127537	-0.7463	0.00329926	22:22184133_G_C	ENSG00000100027.10	-0.9296	4.22467e-20	22127288	106635	0	-	75455	22051833	NA	22:22104873_A_C;22:22106618_C_A;22:22109381_T_C;22:22109596_C_A;22:22112802_C_T;22:22115004_C_G;22:22115353_G_A;22:22115498_T_C;22:22116202_C_G;22:22116467_C_T;22:22121155_A_G;22:22121554_T_C;22:22125040_A_C;22:22128678_G_A;22:22129215_A_G;22:22130945_C_G;22:22131125_T_G;22:22136845_G_A;22:22137169_C_T;22:22145101_T_C;22:22145253_T_C;22:22145732_A_T;22:22146399_A_G;22:22147374_C_T;22:22147616_G_A…	22:22115353_G_A;22:22116202_C_G;22:22130945_C_G;22:22163425_A_G;22:22168246_A_G;	101	15	22:22104873_A_C;22:22106618_C_A;22:22109381_T_C;22:22109596_C_A;22:22112802_C_T;22:22115004_C_G;22:22115353_G_A;22:22115498_T_C;22:22116202_C_G;22:22116467_C_T;22:22121155_A_G;22:22121554_T_C;22:22125040_A_C;22:22128678_G_A;22:22129215_A_G;22:22130945_C_G;22:22131125_T_G;22:22136845_G_A;22:22137169_C_T;22:22145101_T_C;22:22145253_T_C;22:22145732_A_T;22:22146399_A_G;22:22147374_C_T;22:22147616_G_A…	NA;YPEL1-001,YPEL1-003|;	LL22NC03-86G7.1-001,LL22NC03-86G7.1-201|;LL22NC03-86G7.1-001,LL22NC03-86G7.1-201|MAPK1-001,MAPK1-002,MAPK1-202,MAPK1-201|PPM1F-001,PPM1F-002,PPM1F-003,PPM1F-004,PPM1F-007,PPM1F-202,PPM1F-201|;LL22NC03-86G7.1-001,LL22NC03-86G7.1-201|MAPK1-001,MAPK1-002,MAPK1-202,MAPK1-201|TOP3B-001,TOP3B-006,TOP3B-003,TOP3B-012,TOP3B-013,TOP3B-007,TOP3B-009,TOP3B-011,TOP3B-014,TOP3B-010,TOP3B-008,TOP3B-202,TOP3B-2…	-	-
-1.57	4.33e-12	22:22304299:22305330	-1.569	4.32693e-12	22:22297961_C_T	ENSG00000100038.15	-0.7538	0.00585281	22304814	6853	0	-	-6583	22311397	22:22304943_G_A;22:22305021_G_A;	22:22267534_G_A;22:22272737_A_G;22:22273058_G_A;22:22273534_T_C;22:22274943_C_T;22:22278029_C_T;22:22278764_C_T;22:22280767_A_G;22:22281182_C_T;22:22281243_C_T;22:22284117_G_A;22:22286791_A_G;22:22287414_T_C;22:22288011_G_A;22:22288560_G_A;22:22291020_G_A;22:22291472_T_C;22:22297961_C_T;22:22298347_T_G;22:22298664_A_G;22:22298752_T_C;22:22299622_G_C;22:22301673_C_G;22:22303521_G_C;22:22304943_G_A…	22:22291020_G_A;22:22305021_G_A;	48	0	22:22297961_C_T;22:22267534_G_A;22:22272737_A_G;22:22273058_G_A;22:22273534_T_C;22:22274943_C_T;22:22278029_C_T;22:22278764_C_T;22:22280767_A_G;22:22281182_C_T;22:22281243_C_T;22:22284117_G_A;22:22286791_A_G;22:22287414_T_C;22:22288011_G_A;22:22288560_G_A;22:22291020_G_A;22:22291472_T_C;22:22298347_T_G;22:22298664_A_G;22:22298752_T_C;22:22299622_G_C;22:22301673_C_G;22:22303521_G_C;22:22304943_G_A…	NA;	CCDC116-002,CCDC116-001|YPEL1-001,YPEL1-003|;NA;YPEL1-001,YPEL1-003|;	-	-
1.01	0.000569	22:38029399:38030454	1.012	0.000568977	22:38029723_A_G	ENSG00000100083.14	0.7451	7.21598e-07	38029926	203	1	22:38029399:38030454	25445	38004481	22:38029723_A_G;	NA	NA	1	0	22:38034753_A_C;	NA;	NA;snoU13.140-201|;	-	-
1.01	0.000569	22:38029399:38030454	1.012	0.000568977	22:38029723_A_G	ENSG00000100092.16	1.304	3.59746e-37	38029926	203	1	22:38029399:38030454	-735	38030661	22:38029723_A_G;	22:38029723_A_G;22:38034753_A_C;	NA	1	0	22:38034753_A_C;	NA;	NA;snoU13.140-201|;	-	-
0.7	0.0281	22:17202700:17203327	0.6955	0.0281375	22:17234497_G_A	ENSG00000100181.16	0.962	3.85762e-22	17203013	31484	0	-	120236	17082777	NA	22:17234497_G_A;	NA	0	0	NA;	NA;		-	-
-1.62	1.42e-07	22:35805691:35806766	-1.615	1.41603e-07	22:35804752_A_G	ENSG00000100292.12	-1.175	1.11184e-10	35806228	1476	0	-	29874	35776354	22:35806238_G_T;	22:35804752_A_G;22:35806238_G_T;	NA	5	1	22:35804752_A_G;22:35806238_G_T;	HMOX1-002,HMOX1-001|;NA;	HMGXB4-004,HMGXB4-003,HMGXB4-002,HMGXB4-201|HMOX1-002,HMOX1-001|TOM1-008,TOM1-001,TOM1-012,TOM1-202,TOM1-204,TOM1-208,TOM1-207,TOM1-205,TOM1-206,TOM1-201,TOM1-203|;HMGXB4-004,HMGXB4-003,HMGXB4-002,HMGXB4-201|TOM1-008,TOM1-001,TOM1-012,TOM1-202,TOM1-204,TOM1-208,TOM1-207,TOM1-205,TOM1-206,TOM1-201,TOM1-203|;	-	-
-0.88	0.000286	22:43538663:43539840	-0.8818	0.000286099	22:43539431_A_T	ENSG00000100294.7	-1.217	2.26022e-39	43539251	180	1	22:43538663:43539840	10365	43528886	22:43539431_A_T;	22:43517905_T_G;22:43519082_A_G;22:43530700_G_C;22:43532104_G_C;22:43539431_A_T;	NA	2	0	22:43530700_G_C;22:43532104_G_C;	NA;	ARFGAP3-001,ARFGAP3-010,ARFGAP3-005,ARFGAP3-003,ARFGAP3-004,ARFGAP3-201|;NA;	-	-
-1.62	1.42e-07	22:35805691:35806766	-1.615	1.41603e-07	22:35804752_A_G	ENSG00000100297.9	-1.63	5.33273e-28	35806228	1476	0	-	10172	35796056	22:35806238_G_T;	22:35804752_A_G;22:35806238_G_T;	NA	5	1	22:35804752_A_G;22:35806238_G_T;	HMOX1-002,HMOX1-001|;NA;	HMGXB4-004,HMGXB4-003,HMGXB4-002,HMGXB4-201|HMOX1-002,HMOX1-001|TOM1-008,TOM1-001,TOM1-012,TOM1-202,TOM1-204,TOM1-208,TOM1-207,TOM1-205,TOM1-206,TOM1-201,TOM1-203|;HMGXB4-004,HMGXB4-003,HMGXB4-002,HMGXB4-201|TOM1-008,TOM1-001,TOM1-012,TOM1-202,TOM1-204,TOM1-208,TOM1-207,TOM1-205,TOM1-206,TOM1-201,TOM1-203|;	-	-
-1.17	6.26e-19	22:45630910:45632094	-1.174	6.25718e-19	22:45631165_T_C	ENSG00000100364.13	-1.094	1.85637e-34	45631502	337	1	22:45630910:45632094	43388	45588114	22:45631165_T_C;22:45631518_C_T;	22:45628630_T_C;22:45629066_C_T;22:45629186_G_C;22:45629198_G_A;22:45629260_G_A;22:45629446_T_G;22:45629468_T_C;22:45630662_C_T;22:45630708_C_T;22:45630763_T_A;22:45631165_T_C;22:45631518_C_T;22:45632370_A_G;22:45632528_C_T;	NA	7	0	22:45628630_T_C;22:45629066_C_T;22:45629186_G_C;22:45629198_G_A;22:45629260_G_A;22:45629446_T_G;22:45629468_T_C;	NA;	NA;NUP50-001,NUP50-002,NUP50-005,NUP50-007,NUP50-010,NUP50-011,NUP50-003,NUP50-013,NUP50-017,NUP50-201|;	-	-
1.05	3.25e-11	22:45675739:45676342	1.051	3.24549e-11	22:45675881_A_C	ENSG00000100373.5	0.9982	5.87383e-24	45676040	159	1	22:45675739:45676342	-4823	45680863	NA	22:45672709_C_T;22:45673477_A_C;22:45674740_G_C;22:45675646_A_G;22:45675881_A_C;22:45675913_C_A;22:45676324_C_T;22:45676678_A_G;22:45677206_A_G;22:45677730_A_G;22:45678136_G_C;22:45678235_T_C;22:45678528_C_T;22:45678892_G_A;22:45679214_G_A;22:45679528_C_T;22:45680260_A_T;22:45680387_G_A;22:45680473_G_A;22:45680661_G_C;22:45682275_G_C;22:45682371_T_C;22:45682544_C_T;22:45682663_T_C;22:45682975_A_G…	NA	29	0	22:45675881_A_C;22:45672709_C_T;22:45675646_A_G;22:45675913_C_A;22:45676324_C_T;22:45676678_A_G;22:45677206_A_G;22:45677730_A_G;22:45678136_G_C;22:45678235_T_C;22:45678528_C_T;22:45678892_G_A;22:45679214_G_A;22:45679528_C_T;22:45680260_A_T;22:45680387_G_A;22:45680473_G_A;22:45680661_G_C;22:45682275_G_C;22:45682371_T_C;22:45682544_C_T;22:45682663_T_C;22:45682975_A_G;22:45683304_G_C;22:45683700_T_C…	NA;	NA;NUP50-001,NUP50-002,NUP50-005,NUP50-007,NUP50-010,NUP50-011,NUP50-003,NUP50-013,NUP50-017,NUP50-201|SMC1B-003,SMC1B-002|;RP1-102D24.5-001|;	-	-
0.97	0.00219	14:23420775:23422043	0.9737	0.00218715	14:23411054_C_G	ENSG00000100462.11	1.425	2.40297e-33	23421409	10355	0	-	31689	23389720	NA	14:23375251_A_G;14:23381444_C_A;14:23391913_T_C;14:23411054_C_G;14:23422186_G_A;14:23430714_G_A;14:23445536_G_T;14:23451712_G_A;	NA	21	0	14:23411054_C_G;14:23375251_A_G;14:23381444_C_A;14:23391913_T_C;14:23422186_G_A;14:23445536_G_T;14:23451712_G_A;	NA;	ABHD4-001,ABHD4-010,ABHD4-006,ABHD4-008|AE000662.92-001|AL160314.1-201|CDH24-007,CDH24-006,CDH24-201,CDH24-203,CDH24-202|;ABHD4-001,ABHD4-010,ABHD4-006,ABHD4-008|AE000662.92-001|CDH24-007,CDH24-006,CDH24-201,CDH24-203,CDH24-202|RBM23-007,RBM23-001,RBM23-002,RBM23-003,RBM23-006,RBM23-029,RBM23-020,RBM23-031,RBM23-027,RBM23-026,RBM23-030,RBM23-010,RBM23-024,RBM23-021,RBM23-023,RBM23-025,RBM23-022,R…	-	-
-1.32	3.76e-13	14:53163430:53164200	-1.321	3.75961e-13	14:53163864_G_C	ENSG00000100519.6	-1.401	5.50659e-38	53163815	3498	0	-	-10075	53173890	14:53163864_G_C;	NA	NA	2	0	14:53160317_G_C;14:53163864_G_C;	NA;	TXNDC16-001,TXNDC16-003|;	-	-
-1.41	6.66e-15	20:61463661:61464745	-1.412	6.66283e-15	20:61463355_G_A	ENSG00000101190.8	-1.122	8.41901e-18	61464203	848	0	-	-8264	61472467	20:61464184_C_T;20:61464440_G_A;20:61464497_G_A;	20:61457124_G_A;20:61459128_C_A;20:61459679_C_T;20:61462929_C_G;20:61462966_C_T;20:61463355_G_A;20:61463522_C_A;20:61463767_C_T;20:61464184_C_T;20:61464440_G_A;20:61464497_G_A;20:61464760_C_T;20:61464817_G_A;20:61465010_C_A;	NA	45	0	20:61463355_G_A;20:61457124_G_A;20:61459128_C_A;20:61459679_C_T;20:61462929_C_G;20:61462966_C_T;20:61463522_C_A;20:61463678_CAGTCGCCCTTT_C;20:61463767_C_T;20:61464184_C_T;20:61464440_G_A;20:61464497_G_A;20:61464760_C_T;20:61464817_G_A;20:61465010_C_A;	NA;	C20orf90-001|RP11-93B14.5-001,RP11-93B14.5-002,RP11-93B14.5-003|RPS21-001,RPS21-003,RPS21-002,RPS21-201,RPS21-202,RPS21-203|;	-	-
-1.04	2.72e-14	20:5141411:5142224	-1.04	2.71984e-14	20:5141763_G_T	ENSG00000101290.9	-1.164	1.28666e-43	5141817	54	1	20:5141411:5142224	34385	5107432	20:5141763_G_T;	20:5118897_C_T;20:5120130_G_A;20:5121536_T_A;20:5125619_A_G;20:5126003_A_C;20:5132021_A_G;20:5133410_T_C;20:5138512_C_A;20:5141763_G_T;20:5143210_G_A;20:5143562_G_A;20:5145308_C_G;20:5145681_G_A;20:5146442_G_T;20:5148597_T_C;20:5149713_A_G;20:5149775_C_T;20:5150051_T_C;20:5158729_G_C;20:5160829_G_A;20:5161160_T_G;20:5161251_G_A;20:5164146_A_G;20:5169877_A_G;20:5172034_C_T;20:5174039_C_T;20:517460…	NA	4	4	20:5172034_C_T;20:5174039_C_T;20:5174600_G_A;20:5175237_C_T;	NA;SNORA26.5-201|;	NA;SNORA26.5-201|;	-	-
0.87	0.0385	20:30111297:30111894	0.8687	0.0384505	20:30164874_G_C	ENSG00000101294.12	1.109	4.20371e-16	30111595	104806	0	-	9364	30102231	NA	20:30080600_G_A;20:30081689_G_A;20:30082779_A_T;20:30084415_T_C;20:30087098_T_C;20:30088914_T_G;20:30092820_G_A;20:30094128_C_T;20:30096825_T_C;20:30096895_A_T;20:30098094_A_G;20:30098599_T_C;20:30099216_T_A;20:30099549_T_A;20:30099587_C_T;20:30099741_G_A;20:30100829_A_G;20:30101108_G_A;20:30104036_G_C;20:30108533_A_G;20:30108646_T_G;20:30109829_G_A;20:30109994_C_T;20:30110075_C_G;20:30110522_G_C…	NA	6	0	20:30156378_T_G;20:30156490_G_A;20:30223426_T_C;20:30223509_C_T;	NA;	BCL2L1-001,BCL2L1-002,BCL2L1-004,BCL2L1-003,BCL2L1-006,BCL2L1-007,BCL2L1-008,BCL2L1-005,BCL2L1-009,BCL2L1-201|;HM13-AS1-001|ID1-001,ID1-201|;NA;	-	-
1.19	5.31e-12	20:18539157:18539728	1.187	5.3075e-12	20:18492511_C_T	ENSG00000101310.10	-1.07	4.90691e-23	18539442	82238	0	-	51305	18488137	NA	20:18457204_A_C;20:18458060_C_T;20:18459386_C_G;20:18465001_C_A;20:18465004_C_G;20:18469022_G_A;20:18473042_T_C;20:18483105_T_C;20:18485412_C_G;20:18486315_C_G;20:18487014_A_T;20:18488065_G_C;20:18490295_T_C;20:18490913_G_A;20:18492511_C_T;20:18499041_C_T;20:18501148_G_A;20:18501456_G_A;20:18501563_A_G;20:18502393_T_C;20:18502655_A_G;20:18503271_C_T;20:18503584_A_G;20:18505403_G_C;20:18506159_T_C…	20:18550937_G_A;	6	6	20:18550937_G_A;20:18551005_T_G;20:18552359_C_T;20:18550937_G_A;20:18551005_T_G;20:18552359_C_T;	NA;SEC23B-001,SEC23B-003,SEC23B-005,SEC23B-002,SEC23B-004,SEC23B-008|;	NA;SEC23B-001,SEC23B-003,SEC23B-005,SEC23B-002,SEC23B-004,SEC23B-008|;	-	-
-1.34	1.09e-06	20:35578208:35579526	-1.336	1.0944e-06	20:35516194_A_T	ENSG00000101347.7	-1.417	5.48591e-27	35578867	62673	0	-	60235	35518632	20:35578680_A_G;	20:35508035_A_T;20:35509409_T_G;20:35516194_A_T;20:35518439_T_G;20:35525640_A_C;20:35527890_A_G;20:35529001_T_C;20:35529753_G_A;20:35533462_C_T;20:35544673_A_G;20:35546650_G_A;20:35551202_C_G;20:35560411_G_A;20:35560627_G_C;20:35561469_T_C;20:35570695_C_T;20:35570740_G_A;20:35570744_C_T;20:35578680_A_G;	NA	0	0	NA;	NA;		-	-
1.04	0.0342	20:35633779:35634430	1.037	0.034227	20:35516194_A_T	ENSG00000101347.7	-1.417	5.48591e-27	35634104	82902	0	-	115472	35518632	NA	20:35508035_A_T;20:35509409_T_G;20:35516194_A_T;20:35518439_T_G;20:35525640_A_C;20:35527890_A_G;20:35529001_T_C;20:35529753_G_A;20:35533462_C_T;20:35544673_A_G;20:35546650_G_A;20:35551202_C_G;20:35560411_G_A;20:35560627_G_C;20:35561469_T_C;20:35570695_C_T;20:35570740_G_A;20:35570744_C_T;20:35578680_A_G;	NA	0	0	NA;	NA;		-	-
0.87	0.0385	20:30111297:30111894	0.8687	0.0384505	20:30080600_G_A	ENSG00000101898.5	0.897	2.15415e-09	30111595	104806	0	-	-23712	30135307	NA	NA	NA	6	0	20:30156378_T_G;20:30156490_G_A;20:30223426_T_C;20:30223509_C_T;	NA;	BCL2L1-001,BCL2L1-002,BCL2L1-004,BCL2L1-003,BCL2L1-006,BCL2L1-007,BCL2L1-008,BCL2L1-005,BCL2L1-009,BCL2L1-201|;HM13-AS1-001|ID1-001,ID1-201|;NA;	-	-
-0.97	3.86e-05	16:81031776:81032337	-0.9688	3.86486e-05	16:81045176_C_T	ENSG00000103121.4	0.6099	0.0129	81032056	4812	0	-	22358	81009698	NA	16:81006107_A_G;16:81006142_T_C;16:81009490_A_G;16:81009568_C_G;16:81010073_C_T;16:81023745_C_T;16:81024125_C_A;16:81026455_G_A;16:81029549_A_G;16:81036868_A_C;16:81036871_T_C;16:81045176_C_T;	NA	7	0	16:81036868_A_C;16:81023745_C_T;16:81024125_C_A;16:81026455_G_A;16:81029549_A_G;16:81036871_T_C;16:81045176_C_T;	NA;	C16orf46-002,C16orf46-001,C16orf46-201|;CMIP-202,CMIP-203,CMIP-201,CMIP-204|;NA;	-	-
1.42	3.52e-18	16:84102501:84103606	1.422	3.51899e-18	16:84100602_T_G	ENSG00000103160.6	1.16	6.45501e-25	84103053	2451	0	-	-52833	84155886	16:84102805_G_T;16:84103302_A_G;16:84102718_T_C;16:84102896_C_A;16:84103181_G_C;	16:84081330_G_A;16:84098815_C_A;16:84100602_T_G;16:84101677_G_A;16:84101687_T_C;16:84102718_T_C;16:84102805_G_T;16:84102896_C_A;16:84103181_G_C;16:84103302_A_G;	16:84103181_G_C;16:84103302_A_G;	27	0	16:84100602_T_G;16:84081330_G_A;16:84098815_C_A;16:84101677_G_A;16:84101687_T_C;16:84102718_T_C;16:84102805_G_T;16:84102896_C_A;16:84103181_G_C;16:84103302_A_G;	NA;	ADAD2-001,ADAD2-201|MLYCD-201|NECAB2-001|;MLYCD-201|;MLYCD-201|NECAB2-001|OSGIN1-001,OSGIN1-002,OSGIN1-201|;NECAB2-001|OSGIN1-001,OSGIN1-002,OSGIN1-201|;	-	-
1.35	2.37e-19	16:84839662:84840540	1.346	2.36682e-19	16:84839954_C_A	ENSG00000103196.7	0.9547	9.72071e-15	84840101	147	1	16:84839662:84840540	-13489	84853590	16:84839954_C_A;	16:84839954_C_A;	NA	0	0	NA;	NA;		-	-
-1.19	1.67e-08	16:19443503:19444211	-1.188	1.67186e-08	16:19458319_C_T	ENSG00000103534.12	-1.116	3.1666e-22	19443857	895	0	-	22039	19421818	NA	16:19442305_T_C;16:19444752_G_T;16:19444980_G_C;16:19446289_C_T;16:19447247_G_A;16:19447909_A_G;16:19450536_C_G;16:19453358_G_C;16:19458319_C_T;16:19466729_A_C;	NA	0	0	NA;	NA;		-	-
-1.19	1.67e-08	16:19443503:19444211	-1.188	1.67186e-08	16:19444752_G_T	ENSG00000103540.12	-0.9091	3.17803e-11	19443857	895	0	-	-91276	19535133	NA	16:19442305_T_C;16:19444752_G_T;16:19444980_G_C;16:19446289_C_T;16:19447247_G_A;16:19447909_A_G;16:19450536_C_G;16:19453358_G_C;16:19458319_C_T;16:19466729_A_C;	NA	0	0	NA;	NA;		-	-
1.47	7.81e-16	15:48604920:48606028	1.472	7.8066e-16	15:48606346_A_G	ENSG00000104177.13	1.563	1.11386e-41	48605474	8761	0	-	173849	48431625	NA	NA	NA	1	0	15:48629884_T_C;	NA;	DUT-202,DUT-201,DUT-204,DUT-203|;NA;	-	-
-0.97	0.000818	15:48623405:48624109	-0.9716	0.000817828	15:48606346_A_G	ENSG00000104177.13	1.563	1.11386e-41	48623757	20330	0	-	192132	48431625	NA	NA	NA	1	0	15:48629884_T_C;	NA;	DUT-202,DUT-201,DUT-204,DUT-203|;NA;	-	-
0.74	0.0212	8:27168343:27169707	0.7437	0.021155	8:27152497_G_A	ENSG00000104228.8	0.7123	9.27828e-09	27169025	9189	0	-	26621	27142404	NA	8:27152497_G_A;8:27152536_T_C;8:27157307_C_T;8:27158523_T_A;8:27159836_G_A;8:27160602_T_C;8:27160970_A_G;8:27161233_A_G;8:27163515_G_A;8:27164146_T_C;8:27164449_G_A;8:27168030_G_A;8:27168902_G_A;8:27168914_G_A;8:27173037_C_G;8:27174053_T_C;8:27174861_G_T;8:27175308_C_T;8:27184695_G_A;	NA	4	0	8:27157307_C_T;8:27158523_T_A;	NA;	CHRNA2-001,CHRNA2-004,CHRNA2-011,CHRNA2-009,CHRNA2-008,CHRNA2-010,CHRNA2-201|CLU-001,CLU-004,CLU-003,CLU-008,CLU-021,CLU-020,CLU-018,CLU-017,CLU-011,CLU-016,CLU-013,CLU-015,CLU-012,CLU-010,CLU-202,CLU-201|;NA;	-	-
-1.63	0.0406	8:99305312:99305786	-1.628	0.0405605	8:99305363_G_A	ENSG00000104361.5	-1.318	3.12674e-09	99305549	186	1	8:99305312:99305786	103488	99202061	NA	NA	NA	0	0	NA;	NA;		-	-
0.77	0.0105	8:673334:674444	0.7699	0.0105205	8:673609_G_A	ENSG00000104714.9	1.004	3.70687e-24	673889	9239	0	-	109143	564746	NA	8:673609_G_A;8:674314_A_T;8:681666_G_A;8:683128_G_A;8:694851_C_G;8:694891_A_T;8:700073_A_G;8:702507_C_G;8:702519_G_A;8:714416_C_T;8:716185_A_G;8:719043_G_A;8:719296_G_T;	NA	0	0	NA;	NA;		-	-
0.94	4.43e-08	8:17926668:17927321	0.9428	4.43188e-08	8:17920077_T_A	ENSG00000104763.12	-1.163	3.78996e-39	17926994	67	1	8:17926668:17927321	13060	17913934	8:17927082_T_C;8:17927061_G_T;	8:17920077_T_A;8:17923339_C_T;8:17925151_C_T;8:17925518_C_T;8:17925986_C_A;8:17926160_G_A;8:17926790_G_A;8:17927006_A_G;8:17927061_G_T;8:17927082_T_C;8:17927248_A_C;8:17927294_C_T;8:17927327_T_C;8:17927516_A_G;8:17927698_G_T;8:17928009_T_C;8:17928052_C_A;8:17928071_A_G;8:17928811_C_T;8:17928920_T_C;8:17928999_G_A;8:17929404_C_T;8:17929698_G_T;8:17929902_A_G;8:17930162_A_G;8:17930354_A_C;8:1793060…	8:17930605_A_C;8:17930727_G_A;8:17930734_C_A;	30	0	8:17927061_G_T;8:17925151_C_T;8:17925518_C_T;8:17925986_C_A;8:17926160_G_A;8:17926790_G_A;8:17927006_A_G;8:17927082_T_C;8:17927248_A_C;8:17927294_C_T;8:17927327_T_C;8:17927516_A_G;8:17927698_G_T;8:17928009_T_C;8:17928052_C_A;8:17928071_A_G;8:17928811_C_T;8:17928920_T_C;8:17928999_G_A;8:17929404_C_T;8:17929698_G_T;8:17929902_A_G;8:17930162_A_G;8:17930354_A_C;8:17930605_A_C;8:17930727_G_A;8:1793073…	NA;	NA;PCM1-001,PCM1-002,PCM1-005,PCM1-007,PCM1-003,PCM1-004,PCM1-016,PCM1-201,PCM1-202|;	-	-
-1.67	3.98e-09	19:49402981:49404490	-1.669	3.98083e-09	19:49391404_C_T	ENSG00000104805.11	-1.64	1.66579e-20	49403735	20466	0	-	428	49403307	19:49403565_A_C;19:49403677_G_C;	19:49378328_C_T;19:49379326_T_C;19:49381089_C_T;19:49383269_C_T;19:49383686_C_G;19:49384074_T_A;19:49391404_C_T;19:49392548_C_T;19:49394932_A_G;19:49395918_A_G;19:49396499_C_T;19:49397632_G_T;19:49400336_G_A;19:49400634_C_T;19:49400775_G_A;19:49403565_A_C;19:49403677_G_C;19:49404393_C_T;19:49415634_G_T;	NA	31	0	19:49383269_C_T;19:49378328_C_T;19:49379326_T_C;19:49381089_C_T;19:49383686_C_G;19:49384074_T_A;19:49391404_C_T;19:49392548_C_T;19:49394932_A_G;19:49395918_A_G;19:49396499_C_T;19:49397632_G_T;19:49400336_G_A;19:49400634_C_T;19:49400775_G_A;19:49403565_A_C;19:49403677_G_C;19:49404393_C_T;19:49415634_G_T;	NA;	BAX-006,BAX-003,BAX-005,BAX-004,BAX-001,BAX-202,BAX-201|FTL-202,FTL-201|;FTL-202,FTL-201|;	-	-
1.11	4.65e-06	19:7555884:7556397	1.105	4.65234e-06	19:7556024_A_G	ENSG00000104883.3	1.094	4.02763e-18	7556140	116	1	19:7555884:7556397	14379	7541761	19:7556024_A_G;	19:7549105_G_T;19:7556024_A_G;19:7556360_G_A;19:7556688_G_A;19:7557501_G_T;19:7559124_G_C;	NA	0	0	NA;	NA;		-	-
0.76	0.0263	19:44281174:44282352	0.7638	0.0263448	19:44282529_C_A	ENSG00000105771.9	0.5384	0.00153259	44281763	766	0	-	46462	44235301	NA	NA	NA	12	0	19:44282529_C_A;19:44283031_T_C;19:44283843_G_C;	NA;	CADM4-201|PLAUR-202,PLAUR-203,PLAUR-201|XRCC1-202,XRCC1-201,XRCC1-204,XRCC1-203|ZNF428-202,ZNF428-201|;	-	gran_p_myeloid_wbc;mono;mono_p;
1.2	4.22e-24	7:26949771:26950811	1.201	4.21528e-24	7:26952139_T_C	ENSG00000105991.7	1.158	2.00249e-48	26950291	1848	0	7:26951003:26953044	-182321	27132612	NA	7:26942766_C_T;7:26950905_G_C;7:26952139_T_C;7:26953749_T_G;7:26954746_G_A;7:26955827_T_A;7:26958849_T_C;7:26963514_T_C;7:26964182_C_T;7:26993812_G_T;7:27012502_A_C;7:27018334_G_T;7:27031537_A_C;7:27040984_C_T;7:27052181_T_C;7:27060479_G_A;7:27060869_C_T;7:27062849_T_C;7:27064596_T_C;7:27066969_G_C;7:27068491_C_G;7:27071476_T_C;7:27071824_C_T;7:27074873_C_G;7:27076940_G_A;7:27077880_A_G;7:2707875…	7:27071476_T_C;	50	10	7:26942766_C_T;7:26958849_T_C;7:27071476_T_C;7:27071824_C_T;7:27074873_C_G;7:27076940_G_A;7:27077880_A_G;7:27078754_C_G;7:27127231_T_C;7:26942766_C_T;7:26958849_T_C;7:27071476_T_C;7:27071824_C_T;7:27074873_C_G;7:27076940_G_A;7:27077880_A_G;7:27078754_C_G;7:27127231_T_C;7:26942766_C_T;7:26958849_T_C;7:27071476_T_C;7:27071824_C_T;7:27074873_C_G;7:27076940_G_A;7:27077880_A_G;7:27078754_C_G;7:2712723…	HOTAIRM1-005,HOTAIRM1-001,HOTAIRM1-002,HOTAIRM1-004,HOTAIRM1-003|;NA;	CBX3-001,CBX3-002,CBX3-004,CBX3-003|;CBX3-001,CBX3-002,CBX3-004,CBX3-003|uce|;HOTAIRM1-005,HOTAIRM1-001,HOTAIRM1-002,HOTAIRM1-004,HOTAIRM1-003|;NA;	-	-
0.91	1.58e-07	7:26951003:26953044	0.9129	1.58002e-07	7:26952139_T_C	ENSG00000105991.7	1.158	2.00249e-48	26952023	9257	0	-	-180589	27132612	NA	7:26920314_T_G;7:26920494_C_T;7:26921107_A_G;7:26925468_G_C;7:26931894_A_G;7:26942766_C_T;7:26950905_G_C;7:26952139_T_C;7:26953749_T_G;7:26954746_G_A;7:26955827_T_A;7:26958849_T_C;7:26963514_T_C;7:26964182_C_T;7:26993812_G_T;7:27012502_A_C;7:27018334_G_T;7:27031537_A_C;7:27040984_C_T;7:27052181_T_C;7:27060479_G_A;7:27060869_C_T;7:27062849_T_C;7:27064596_T_C;7:27066969_G_C;7:27068491_C_G;7:2707147…	7:26920494_C_T;7:27071476_T_C;	21	4	7:26942766_C_T;7:26920314_T_G;7:26920494_C_T;7:26921107_A_G;7:26925468_G_C;7:26958849_T_C;7:27071476_T_C;7:27071824_C_T;7:27074873_C_G;7:27076940_G_A;7:27077880_A_G;7:27078754_C_G;7:27127231_T_C;	HOTAIRM1-005,HOTAIRM1-001,HOTAIRM1-002,HOTAIRM1-004,HOTAIRM1-003|;NA;	AC004080.12-010,AC004080.12-008,AC004080.12-006,AC004080.12-011,AC004080.12-004,AC004080.12-001,AC004080.12-005,AC004080.12-003,AC004080.12-002,AC004080.12-007|CBX3-001,CBX3-002,CBX3-004,CBX3-003|HOTAIRM1-005,HOTAIRM1-001,HOTAIRM1-002,HOTAIRM1-004,HOTAIRM1-003|;AC004080.12-010,AC004080.12-008,AC004080.12-006,AC004080.12-011,AC004080.12-004,AC004080.12-001,AC004080.12-005,AC004080.12-003,AC004080.…	-	-
0.77	0.000262	7:27017599:27018222	0.7676	0.000261779	7:26952139_T_C	ENSG00000105991.7	1.158	2.00249e-48	27017910	65771	0	7:26951003:26953044	-114702	27132612	NA	7:26942766_C_T;7:26950905_G_C;7:26952139_T_C;7:26953749_T_G;7:26954746_G_A;7:26955827_T_A;7:26958849_T_C;7:26963514_T_C;7:26964182_C_T;7:26993812_G_T;7:27012502_A_C;7:27018334_G_T;7:27031537_A_C;7:27040984_C_T;7:27052181_T_C;7:27060479_G_A;7:27060869_C_T;7:27062849_T_C;7:27064596_T_C;7:27066969_G_C;7:27068491_C_G;7:27071476_T_C;7:27071824_C_T;7:27074873_C_G;7:27076940_G_A;7:27077880_A_G;7:2707875…	7:27071476_T_C;	50	10	7:26942766_C_T;7:26958849_T_C;7:27071476_T_C;7:27071824_C_T;7:27074873_C_G;7:27076940_G_A;7:27077880_A_G;7:27078754_C_G;7:27127231_T_C;7:26942766_C_T;7:26958849_T_C;7:27071476_T_C;7:27071824_C_T;7:27074873_C_G;7:27076940_G_A;7:27077880_A_G;7:27078754_C_G;7:27127231_T_C;7:26942766_C_T;7:26958849_T_C;7:27071476_T_C;7:27071824_C_T;7:27074873_C_G;7:27076940_G_A;7:27077880_A_G;7:27078754_C_G;7:2712723…	HOTAIRM1-005,HOTAIRM1-001,HOTAIRM1-002,HOTAIRM1-004,HOTAIRM1-003|;NA;	CBX3-001,CBX3-002,CBX3-004,CBX3-003|;CBX3-001,CBX3-002,CBX3-004,CBX3-003|uce|;HOTAIRM1-005,HOTAIRM1-001,HOTAIRM1-002,HOTAIRM1-004,HOTAIRM1-003|;NA;	-	-
1.03	8.56e-13	7:27119068:27119611	1.025	8.55708e-13	7:26952139_T_C	ENSG00000105991.7	1.158	2.00249e-48	27119339	167200	0	7:26951003:26953044	-13273	27132612	NA	7:26942766_C_T;7:26950905_G_C;7:26952139_T_C;7:26953749_T_G;7:26954746_G_A;7:26955827_T_A;7:26958849_T_C;7:26963514_T_C;7:26964182_C_T;7:26993812_G_T;7:27012502_A_C;7:27018334_G_T;7:27031537_A_C;7:27040984_C_T;7:27052181_T_C;7:27060479_G_A;7:27060869_C_T;7:27062849_T_C;7:27064596_T_C;7:27066969_G_C;7:27068491_C_G;7:27071476_T_C;7:27071824_C_T;7:27074873_C_G;7:27076940_G_A;7:27077880_A_G;7:2707875…	7:27071476_T_C;	50	10	7:26942766_C_T;7:26958849_T_C;7:27071476_T_C;7:27071824_C_T;7:27074873_C_G;7:27076940_G_A;7:27077880_A_G;7:27078754_C_G;7:27127231_T_C;7:26942766_C_T;7:26958849_T_C;7:27071476_T_C;7:27071824_C_T;7:27074873_C_G;7:27076940_G_A;7:27077880_A_G;7:27078754_C_G;7:27127231_T_C;7:26942766_C_T;7:26958849_T_C;7:27071476_T_C;7:27071824_C_T;7:27074873_C_G;7:27076940_G_A;7:27077880_A_G;7:27078754_C_G;7:2712723…	HOTAIRM1-005,HOTAIRM1-001,HOTAIRM1-002,HOTAIRM1-004,HOTAIRM1-003|;NA;	CBX3-001,CBX3-002,CBX3-004,CBX3-003|;CBX3-001,CBX3-002,CBX3-004,CBX3-003|uce|;HOTAIRM1-005,HOTAIRM1-001,HOTAIRM1-002,HOTAIRM1-004,HOTAIRM1-003|;NA;	-	-
1.13	6.63e-19	7:27135108:27137301	1.129	6.62984e-19	7:26952139_T_C	ENSG00000105991.7	1.158	2.00249e-48	27136204	184065	0	7:26951003:26953044	3592	27132612	NA	7:26942766_C_T;7:26950905_G_C;7:26952139_T_C;7:26953749_T_G;7:26954746_G_A;7:26955827_T_A;7:26958849_T_C;7:26963514_T_C;7:26964182_C_T;7:26993812_G_T;7:27012502_A_C;7:27018334_G_T;7:27031537_A_C;7:27040984_C_T;7:27052181_T_C;7:27060479_G_A;7:27060869_C_T;7:27062849_T_C;7:27064596_T_C;7:27066969_G_C;7:27068491_C_G;7:27071476_T_C;7:27071824_C_T;7:27074873_C_G;7:27076940_G_A;7:27077880_A_G;7:2707875…	7:27071476_T_C;	50	10	7:26942766_C_T;7:26958849_T_C;7:27071476_T_C;7:27071824_C_T;7:27074873_C_G;7:27076940_G_A;7:27077880_A_G;7:27078754_C_G;7:27127231_T_C;7:26942766_C_T;7:26958849_T_C;7:27071476_T_C;7:27071824_C_T;7:27074873_C_G;7:27076940_G_A;7:27077880_A_G;7:27078754_C_G;7:27127231_T_C;7:26942766_C_T;7:26958849_T_C;7:27071476_T_C;7:27071824_C_T;7:27074873_C_G;7:27076940_G_A;7:27077880_A_G;7:27078754_C_G;7:2712723…	HOTAIRM1-005,HOTAIRM1-001,HOTAIRM1-002,HOTAIRM1-004,HOTAIRM1-003|;NA;	CBX3-001,CBX3-002,CBX3-004,CBX3-003|;CBX3-001,CBX3-002,CBX3-004,CBX3-003|uce|;HOTAIRM1-005,HOTAIRM1-001,HOTAIRM1-002,HOTAIRM1-004,HOTAIRM1-003|;NA;	-	-
1.04	6.98e-11	7:157145020:157146294	1.035	6.97909e-11	7:157145474_T_C	ENSG00000105993.10	1.165	4.71117e-44	157145657	183	1	7:157145020:157146294	17582	157128075	7:157145474_T_C;	7:157145474_T_C;	NA	0	0	NA;	NA;		-	-
1.2	4.22e-24	7:26949771:26950811	1.201	4.21528e-24	7:26952139_T_C	ENSG00000106004.4	0.8802	3.29649e-19	26950291	1848	0	7:26951003:26953044	-230380	27180671	NA	7:26942766_C_T;7:26950905_G_C;7:26952139_T_C;7:26953749_T_G;7:26954746_G_A;7:26955827_T_A;7:26958849_T_C;7:26963514_T_C;7:26964182_C_T;7:26993812_G_T;7:27012502_A_C;7:27018334_G_T;7:27031537_A_C;7:27040984_C_T;7:27052181_T_C;7:27060479_G_A;7:27060869_C_T;7:27062849_T_C;7:27064596_T_C;7:27066969_G_C;7:27068491_C_G;7:27071476_T_C;7:27071824_C_T;7:27074873_C_G;7:27076940_G_A;7:27077880_A_G;7:2707875…	7:27071476_T_C;	50	0	7:26942766_C_T;7:26958849_T_C;7:27071476_T_C;7:27071824_C_T;7:27074873_C_G;7:27076940_G_A;7:27077880_A_G;7:27078754_C_G;7:27127231_T_C;7:26942766_C_T;7:26958849_T_C;7:27071476_T_C;7:27071824_C_T;7:27074873_C_G;7:27076940_G_A;7:27077880_A_G;7:27078754_C_G;7:27127231_T_C;7:26942766_C_T;7:26958849_T_C;7:27071476_T_C;7:27071824_C_T;7:27074873_C_G;7:27076940_G_A;7:27077880_A_G;7:27078754_C_G;7:2712723…	NA;	CBX3-001,CBX3-002,CBX3-004,CBX3-003|;CBX3-001,CBX3-002,CBX3-004,CBX3-003|uce|;HOTAIRM1-005,HOTAIRM1-001,HOTAIRM1-002,HOTAIRM1-004,HOTAIRM1-003|;NA;	-	-
0.91	1.58e-07	7:26951003:26953044	0.9129	1.58002e-07	7:26952139_T_C	ENSG00000106004.4	0.8802	3.29649e-19	26952023	9257	0	-	-228648	27180671	NA	7:26931894_A_G;7:26942766_C_T;7:26950905_G_C;7:26952139_T_C;7:26953749_T_G;7:26954746_G_A;7:26955827_T_A;7:26958849_T_C;7:26963514_T_C;7:26964182_C_T;7:26993812_G_T;7:27012502_A_C;7:27018334_G_T;7:27031537_A_C;7:27040984_C_T;7:27052181_T_C;7:27060479_G_A;7:27060869_C_T;7:27062849_T_C;7:27064596_T_C;7:27066969_G_C;7:27068491_C_G;7:27071476_T_C;7:27071824_C_T;7:27074873_C_G;7:27076940_G_A;7:2707788…	7:26920494_C_T;7:27071476_T_C;	21	0	7:26942766_C_T;7:26920314_T_G;7:26920494_C_T;7:26921107_A_G;7:26925468_G_C;7:26958849_T_C;7:27071476_T_C;7:27071824_C_T;7:27074873_C_G;7:27076940_G_A;7:27077880_A_G;7:27078754_C_G;7:27127231_T_C;	NA;	AC004080.12-010,AC004080.12-008,AC004080.12-006,AC004080.12-011,AC004080.12-004,AC004080.12-001,AC004080.12-005,AC004080.12-003,AC004080.12-002,AC004080.12-007|CBX3-001,CBX3-002,CBX3-004,CBX3-003|HOTAIRM1-005,HOTAIRM1-001,HOTAIRM1-002,HOTAIRM1-004,HOTAIRM1-003|;AC004080.12-010,AC004080.12-008,AC004080.12-006,AC004080.12-011,AC004080.12-004,AC004080.12-001,AC004080.12-005,AC004080.12-003,AC004080.…	-	-
0.77	0.000262	7:27017599:27018222	0.7676	0.000261779	7:26952139_T_C	ENSG00000106004.4	0.8802	3.29649e-19	27017910	65771	0	7:26951003:26953044	-162761	27180671	NA	7:26942766_C_T;7:26950905_G_C;7:26952139_T_C;7:26953749_T_G;7:26954746_G_A;7:26955827_T_A;7:26958849_T_C;7:26963514_T_C;7:26964182_C_T;7:26993812_G_T;7:27012502_A_C;7:27018334_G_T;7:27031537_A_C;7:27040984_C_T;7:27052181_T_C;7:27060479_G_A;7:27060869_C_T;7:27062849_T_C;7:27064596_T_C;7:27066969_G_C;7:27068491_C_G;7:27071476_T_C;7:27071824_C_T;7:27074873_C_G;7:27076940_G_A;7:27077880_A_G;7:2707875…	7:27071476_T_C;	50	0	7:26942766_C_T;7:26958849_T_C;7:27071476_T_C;7:27071824_C_T;7:27074873_C_G;7:27076940_G_A;7:27077880_A_G;7:27078754_C_G;7:27127231_T_C;7:26942766_C_T;7:26958849_T_C;7:27071476_T_C;7:27071824_C_T;7:27074873_C_G;7:27076940_G_A;7:27077880_A_G;7:27078754_C_G;7:27127231_T_C;7:26942766_C_T;7:26958849_T_C;7:27071476_T_C;7:27071824_C_T;7:27074873_C_G;7:27076940_G_A;7:27077880_A_G;7:27078754_C_G;7:2712723…	NA;	CBX3-001,CBX3-002,CBX3-004,CBX3-003|;CBX3-001,CBX3-002,CBX3-004,CBX3-003|uce|;HOTAIRM1-005,HOTAIRM1-001,HOTAIRM1-002,HOTAIRM1-004,HOTAIRM1-003|;NA;	-	-
0.85	1.85e-06	7:27071020:27071812	0.8534	1.85091e-06	7:26952139_T_C	ENSG00000106004.4	0.8802	3.29649e-19	27071416	119277	0	7:26951003:26953044	-109255	27180671	7:27071476_T_C;	7:26942766_C_T;7:26950905_G_C;7:26952139_T_C;7:26953749_T_G;7:26954746_G_A;7:26955827_T_A;7:26958849_T_C;7:26963514_T_C;7:26964182_C_T;7:26993812_G_T;7:27012502_A_C;7:27018334_G_T;7:27031537_A_C;7:27040984_C_T;7:27052181_T_C;7:27060479_G_A;7:27060869_C_T;7:27062849_T_C;7:27064596_T_C;7:27066969_G_C;7:27068491_C_G;7:27071476_T_C;7:27071824_C_T;7:27074873_C_G;7:27076940_G_A;7:27077880_A_G;7:2707875…	7:27071476_T_C;	50	0	7:26942766_C_T;7:26958849_T_C;7:27071476_T_C;7:27071824_C_T;7:27074873_C_G;7:27076940_G_A;7:27077880_A_G;7:27078754_C_G;7:27127231_T_C;7:26942766_C_T;7:26958849_T_C;7:27071476_T_C;7:27071824_C_T;7:27074873_C_G;7:27076940_G_A;7:27077880_A_G;7:27078754_C_G;7:27127231_T_C;7:26942766_C_T;7:26958849_T_C;7:27071476_T_C;7:27071824_C_T;7:27074873_C_G;7:27076940_G_A;7:27077880_A_G;7:27078754_C_G;7:2712723…	NA;	CBX3-001,CBX3-002,CBX3-004,CBX3-003|;CBX3-001,CBX3-002,CBX3-004,CBX3-003|uce|;HOTAIRM1-005,HOTAIRM1-001,HOTAIRM1-002,HOTAIRM1-004,HOTAIRM1-003|;NA;	-	-
1.03	8.56e-13	7:27119068:27119611	1.025	8.55708e-13	7:26952139_T_C	ENSG00000106004.4	0.8802	3.29649e-19	27119339	167200	0	7:26951003:26953044	-61332	27180671	NA	7:26942766_C_T;7:26950905_G_C;7:26952139_T_C;7:26953749_T_G;7:26954746_G_A;7:26955827_T_A;7:26958849_T_C;7:26963514_T_C;7:26964182_C_T;7:26993812_G_T;7:27012502_A_C;7:27018334_G_T;7:27031537_A_C;7:27040984_C_T;7:27052181_T_C;7:27060479_G_A;7:27060869_C_T;7:27062849_T_C;7:27064596_T_C;7:27066969_G_C;7:27068491_C_G;7:27071476_T_C;7:27071824_C_T;7:27074873_C_G;7:27076940_G_A;7:27077880_A_G;7:2707875…	7:27071476_T_C;	50	0	7:26942766_C_T;7:26958849_T_C;7:27071476_T_C;7:27071824_C_T;7:27074873_C_G;7:27076940_G_A;7:27077880_A_G;7:27078754_C_G;7:27127231_T_C;7:26942766_C_T;7:26958849_T_C;7:27071476_T_C;7:27071824_C_T;7:27074873_C_G;7:27076940_G_A;7:27077880_A_G;7:27078754_C_G;7:27127231_T_C;7:26942766_C_T;7:26958849_T_C;7:27071476_T_C;7:27071824_C_T;7:27074873_C_G;7:27076940_G_A;7:27077880_A_G;7:27078754_C_G;7:2712723…	NA;	CBX3-001,CBX3-002,CBX3-004,CBX3-003|;CBX3-001,CBX3-002,CBX3-004,CBX3-003|uce|;HOTAIRM1-005,HOTAIRM1-001,HOTAIRM1-002,HOTAIRM1-004,HOTAIRM1-003|;NA;	-	-
1.13	6.63e-19	7:27135108:27137301	1.129	6.62984e-19	7:26952139_T_C	ENSG00000106004.4	0.8802	3.29649e-19	27136204	184065	0	7:26951003:26953044	-44467	27180671	NA	7:26942766_C_T;7:26950905_G_C;7:26952139_T_C;7:26953749_T_G;7:26954746_G_A;7:26955827_T_A;7:26958849_T_C;7:26963514_T_C;7:26964182_C_T;7:26993812_G_T;7:27012502_A_C;7:27018334_G_T;7:27031537_A_C;7:27040984_C_T;7:27052181_T_C;7:27060479_G_A;7:27060869_C_T;7:27062849_T_C;7:27064596_T_C;7:27066969_G_C;7:27068491_C_G;7:27071476_T_C;7:27071824_C_T;7:27074873_C_G;7:27076940_G_A;7:27077880_A_G;7:2707875…	7:27071476_T_C;	50	0	7:26942766_C_T;7:26958849_T_C;7:27071476_T_C;7:27071824_C_T;7:27074873_C_G;7:27076940_G_A;7:27077880_A_G;7:27078754_C_G;7:27127231_T_C;7:26942766_C_T;7:26958849_T_C;7:27071476_T_C;7:27071824_C_T;7:27074873_C_G;7:27076940_G_A;7:27077880_A_G;7:27078754_C_G;7:27127231_T_C;7:26942766_C_T;7:26958849_T_C;7:27071476_T_C;7:27071824_C_T;7:27074873_C_G;7:27076940_G_A;7:27077880_A_G;7:27078754_C_G;7:2712723…	NA;	CBX3-001,CBX3-002,CBX3-004,CBX3-003|;CBX3-001,CBX3-002,CBX3-004,CBX3-003|uce|;HOTAIRM1-005,HOTAIRM1-001,HOTAIRM1-002,HOTAIRM1-004,HOTAIRM1-003|;NA;	-	-
-0.86	3.79e-05	7:73148883:73149542	-0.8633	3.78867e-05	7:73149302_G_A	ENSG00000106077.14	-1.07	6.7741e-29	73149212	90	1	7:73148883:73149542	-1212	73150424	7:73149302_G_A;	7:73149302_G_A;7:73233877_G_A;7:73235141_T_C;7:73241386_C_T;7:73270891_C_T;7:73275396_G_A;	NA	4	0	7:73149302_G_A;7:73233877_G_A;7:73235141_T_C;7:73270891_C_T;	NA;	CLDN4-002,CLDN4-001,CLDN4-201,CLDN4-202|;NA;VPS37D-001,VPS37D-002|;	-	-
-0.74	0.0155	7:7191320:7191896	-0.7382	0.0154599	7:7229826_T_C	ENSG00000106392.5	-1.167	5.78792e-34	7191608	38218	0	-	-4957	7196565	NA	7:7229826_T_C;	NA	6	0	7:7229826_T_C;7:7229826_T_C;7:7229826_T_C;	NA;	GLCCI1-001,GLCCI1-008,GLCCI1-009|MIOS-001,MIOS-002,MIOS-006,MIOS-005,MIOS-008,MIOS-009|;NA;	-	-
-0.71	0.0498	7:7198912:7199298	-0.7085	0.0498175	7:7229826_T_C	ENSG00000106392.5	-1.167	5.78792e-34	7199105	30721	0	-	2540	7196565	NA	7:7229826_T_C;	NA	6	0	7:7229826_T_C;7:7229826_T_C;7:7229826_T_C;	NA;	GLCCI1-001,GLCCI1-008,GLCCI1-009|MIOS-001,MIOS-002,MIOS-006,MIOS-005,MIOS-008,MIOS-009|;NA;	-	-
-0.89	6.46e-06	7:7199317:7199782	-0.8909	6.46282e-06	7:7229826_T_C	ENSG00000106392.5	-1.167	5.78792e-34	7199549	30277	0	-	2984	7196565	NA	7:7229826_T_C;	NA	6	0	7:7229826_T_C;7:7229826_T_C;7:7229826_T_C;	NA;	GLCCI1-001,GLCCI1-008,GLCCI1-009|MIOS-001,MIOS-002,MIOS-006,MIOS-005,MIOS-008,MIOS-009|;NA;	-	-
1.67	0.000192	7:17162534:17163145	1.67	0.000191506	7:17145526_G_A	ENSG00000106546.8	1.563	9.96923e-08	17162839	17313	0	-	-175407	17338246	7:17162882_A_G;	7:17145526_G_A;7:17162882_A_G;7:17167825_C_T;7:17172484_C_T;	NA	0	0	NA;	NA;		-	-
0.79	0.00434	9:117126324:117127342	0.7936	0.00434274	9:117121050_C_G	ENSG00000106948.12	0.7148	1.43674e-09	117126833	4218	0	-	30397	117096436	NA	9:117113737_C_T;9:117113786_T_G;9:117114546_A_G;9:117121050_C_G;9:117122202_C_T;9:117122615_A_C;9:117122770_C_T;9:117122833_T_C;9:117123426_G_A;9:117123750_C_A;9:117124519_A_T;9:117124731_G_A;9:117126074_C_T;9:117126307_C_T;9:117126626_C_T;9:117127519_T_C;9:117129385_C_G;9:117129592_T_A;9:117134191_C_T;9:117134339_A_G;9:117134945_T_C;9:117144795_C_T;	NA	28	0	9:117122615_A_C;9:117113737_C_T;9:117113786_T_G;9:117114546_A_G;9:117121050_C_G;9:117122202_C_T;9:117122770_C_T;9:117122833_T_C;9:117123426_G_A;9:117123750_C_A;9:117124519_A_T;9:117124731_G_A;9:117126074_C_T;9:117126307_C_T;9:117126626_C_T;9:117127519_T_C;9:117129385_C_G;9:117129592_T_A;9:117134191_C_T;9:117134339_A_G;9:117134945_T_C;9:117144795_C_T;	NA;	C9orf91-001,C9orf91-002|;C9orf91-001,C9orf91-002|TNFSF8-001|;	-	-
-1.27	1.62e-20	9:134573003:134574343	-1.273	1.61556e-20	9:134585181_C_T	ENSG00000107263.13	-1.327	1.97084e-55	134573673	7709	0	-	121516	134452157	9:134573714_C_T;	9:134482290_G_T;9:134484020_C_T;9:134485090_C_T;9:134491814_T_A;9:134492315_G_C;9:134492720_G_A;9:134497858_G_A;9:134529936_A_G;9:134530107_C_T;9:134533832_T_G;9:134541216_A_C;9:134544298_G_A;9:134549182_A_C;9:134565964_C_T;9:134573714_C_T;9:134585181_C_T;	NA	10	10	9:134529936_A_G;9:134530107_C_T;9:134533832_T_G;9:134541216_A_C;9:134544298_G_A;9:134529936_A_G;9:134530107_C_T;9:134533832_T_G;9:134541216_A_C;9:134544298_G_A;	NA;RAPGEF1-001,RAPGEF1-002,RAPGEF1-005,RAPGEF1-006,RAPGEF1-007,RAPGEF1-003,RAPGEF1-004,RAPGEF1-202,RAPGEF1-203,RAPGEF1-204,RAPGEF1-207,RAPGEF1-201,RAPGEF1-206,RAPGEF1-208,RAPGEF1-210,RAPGEF1-209,RAPGEF1-205|;	NA;RAPGEF1-001,RAPGEF1-002,RAPGEF1-005,RAPGEF1-006,RAPGEF1-007,RAPGEF1-003,RAPGEF1-004,RAPGEF1-202,RAPGEF1-203,RAPGEF1-204,RAPGEF1-207,RAPGEF1-201,RAPGEF1-206,RAPGEF1-208,RAPGEF1-210,RAPGEF1-209,RAPGEF1-205|;	-	-
-0.8	0.00251	9:134583082:134584309	-0.7959	0.00250831	9:134585181_C_T	ENSG00000107263.13	-1.327	1.97084e-55	134583695	17731	0	-	131538	134452157	NA	9:134482290_G_T;9:134484020_C_T;9:134485090_C_T;9:134491814_T_A;9:134492315_G_C;9:134492720_G_A;9:134497858_G_A;9:134529936_A_G;9:134530107_C_T;9:134533832_T_G;9:134541216_A_C;9:134544298_G_A;9:134549182_A_C;9:134565964_C_T;9:134573714_C_T;9:134585181_C_T;	NA	10	10	9:134529936_A_G;9:134530107_C_T;9:134533832_T_G;9:134541216_A_C;9:134544298_G_A;9:134529936_A_G;9:134530107_C_T;9:134533832_T_G;9:134541216_A_C;9:134544298_G_A;	NA;RAPGEF1-001,RAPGEF1-002,RAPGEF1-005,RAPGEF1-006,RAPGEF1-007,RAPGEF1-003,RAPGEF1-004,RAPGEF1-202,RAPGEF1-203,RAPGEF1-204,RAPGEF1-207,RAPGEF1-201,RAPGEF1-206,RAPGEF1-208,RAPGEF1-210,RAPGEF1-209,RAPGEF1-205|;	NA;RAPGEF1-001,RAPGEF1-002,RAPGEF1-005,RAPGEF1-006,RAPGEF1-007,RAPGEF1-003,RAPGEF1-004,RAPGEF1-202,RAPGEF1-203,RAPGEF1-204,RAPGEF1-207,RAPGEF1-201,RAPGEF1-206,RAPGEF1-208,RAPGEF1-210,RAPGEF1-209,RAPGEF1-205|;	-	-
1.31	1.12e-14	9:75817784:75818368	1.312	1.11668e-14	9:75906131_T_C	ENSG00000107372.8	0.6725	1.133e-05	75818076	39330	0	-	851735	74966341	NA	NA	NA	0	0	NA;	NA;		-	-
0.95	0.000238	9:75829120:75829920	0.9459	0.000237845	9:75906131_T_C	ENSG00000107372.8	0.6725	1.133e-05	75829520	22687	0	9:75852140:75852455	863179	74966341	NA	NA	NA	0	0	NA;	NA;		-	-
1.01	1.74e-05	9:75834950:75835692	1.012	1.74188e-05	9:75906131_T_C	ENSG00000107372.8	0.6725	1.133e-05	75835321	70810	0	-	868980	74966341	NA	NA	NA	0	0	NA;	NA;		-	-
1.23	2.63e-11	9:75848430:75849288	1.225	2.62685e-11	9:75906131_T_C	ENSG00000107372.8	0.6725	1.133e-05	75848859	11397	0	-	882518	74966341	NA	NA	NA	0	0	NA;	NA;		-	-
1.24	9.37e-19	10:17254791:17255455	1.235	9.37198e-19	10:17265447_T_C	ENSG00000107611.10	0.5702	0.000385085	17255123	28	1	10:17254791:17255455	389160	16865963	10:17255095_G_A;	10:17255095_G_A;10:17259567_C_T;10:17259642_C_G;10:17259766_T_A;10:17259772_C_T;10:17259863_T_C;10:17260290_A_G;10:17260525_C_T;10:17260743_G_C;10:17263140_T_C;10:17264521_C_A;10:17265447_T_C;10:17267069_G_T;10:17268839_T_C;	NA	1	0	10:17268839_T_C;	NA;	NA;RSU1-001,RSU1-002,RSU1-003|;	-	-
0.91	7.3e-06	10:73395235:73396036	0.9119	7.30067e-06	10:73392466_A_C	ENSG00000107736.14	1.081	2.80031e-25	73395635	3169	0	-	238944	73156691	10:73395823_G_A;	10:73387404_G_C;10:73392466_A_C;10:73392926_A_G;10:73392998_G_T;10:73394056_G_A;10:73394060_G_A;10:73394848_G_T;10:73395109_T_C;10:73395823_G_A;10:73400435_C_T;10:73400483_C_A;10:73401745_C_T;10:73402788_A_G;10:73403490_A_G;	NA	20	15	10:73392466_A_C;10:73392926_A_G;10:73392998_G_T;10:73394056_G_A;10:73394060_G_A;10:73394848_G_T;10:73395109_T_C;10:73395823_G_A;10:73400435_C_T;10:73400483_C_A;	C10orf105-001,C10orf105-202,C10orf105-201|C10orf54-001,C10orf54-201|;C10orf54-001,C10orf54-201|;NA;	C10orf105-001,C10orf105-202,C10orf105-201|C10orf54-001,C10orf54-201|PSAP-001,PSAP-002,PSAP-205,PSAP-201,PSAP-203,PSAP-202,PSAP-204|;C10orf54-001,C10orf54-201|;NA;	-	-
0.77	0.0241	10:73427101:73427557	0.7703	0.0241277	10:73392466_A_C	ENSG00000107736.14	1.081	2.80031e-25	73427329	34331	0	-	270638	73156691	NA	10:73387404_G_C;10:73390097_A_G;10:73392466_A_C;10:73392926_A_G;10:73392998_G_T;10:73394056_G_A;10:73394060_G_A;10:73394848_G_T;10:73395109_T_C;10:73395823_G_A;10:73400435_C_T;10:73400483_C_A;10:73401745_C_T;10:73402788_A_G;10:73403490_A_G;	NA	23	17	10:73392998_G_T;10:73390097_A_G;10:73392466_A_C;10:73392926_A_G;10:73394056_G_A;10:73394060_G_A;10:73394848_G_T;10:73395109_T_C;10:73395823_G_A;10:73400435_C_T;10:73400483_C_A;	C10orf105-001,C10orf105-202,C10orf105-201|C10orf54-001,C10orf54-201|;C10orf54-001,C10orf54-201|;NA;	C10orf105-001,C10orf105-202,C10orf105-201|C10orf54-001,C10orf54-201|PSAP-001,PSAP-002,PSAP-205,PSAP-201,PSAP-203,PSAP-202,PSAP-204|;C10orf54-001,C10orf54-201|;NA;	-	-
1.56	1.3e-05	10:30748104:30748789	1.564	1.29605e-05	10:30748498_T_C	ENSG00000107968.4	1.242	4.71168e-10	30748446	52	1	10:30748104:30748789	25580	30722866	10:30748498_T_C;	10:30748498_T_C;	NA	0	0	NA;	NA;		-	-
-1.24	0.0165	10:112355357:112355907	-1.239	0.0165085	10:112333696_G_A	ENSG00000108055.9	-1.178	4.81162e-10	112355632	25197	0	-	28183	112327449	NA	10:112333696_G_A;10:112333878_G_A;10:112334777_C_G;10:112335756_A_G;10:112336364_T_G;10:112337693_T_A;10:112341535_T_G;10:112341636_A_C;10:112343591_G_A;10:112343923_T_C;10:112345566_T_C;10:112345775_T_C;10:112348892_A_T;10:112348943_C_T;10:112351837_C_T;10:112352705_C_T;10:112357254_A_C;10:112357472_A_G;10:112358228_G_A;10:112358310_A_G;10:112358995_G_A;10:112360105_A_G;10:112360936_A_G;10:11236…	10:112331136_A_G;10:112343591_G_A;10:112352705_C_T;	98	0	10:112330435_C_T;10:112331136_A_G;10:112333696_G_A;10:112333878_G_A;10:112334750_A_T;10:112334777_C_G;10:112335756_A_G;10:112336364_T_G;10:112343591_G_A;10:112343923_T_C;10:112345566_T_C;10:112345775_T_C;10:112346577_G_T;10:112348892_A_T;10:112348943_C_T;10:112351837_C_T;10:112352705_C_T;10:112355021_A_AG;10:112357254_A_C;10:112357472_A_G;10:112358228_G_A;10:112358310_A_G;10:112358995_G_A;10:1123…	NA;	ADD3-003,ADD3-001,ADD3-002|MXI1-004,MXI1-008,MXI1-005,MXI1-006,MXI1-009,MXI1-002,MXI1-001,MXI1-010,MXI1-011,MXI1-201|;BBIP1-001,BBIP1-003,BBIP1-004,BBIP1-007,BBIP1-008|MXI1-004,MXI1-008,MXI1-005,MXI1-006,MXI1-009,MXI1-002,MXI1-001,MXI1-010,MXI1-011,MXI1-201|XPNPEP1-015,XPNPEP1-016,XPNPEP1-002,XPNPEP1-004,XPNPEP1-201,XPNPEP1-202|;BBIP1-001,BBIP1-003,BBIP1-004,BBIP1-007,BBIP1-008|RNU4-5P-201|RP11-3…	-	-
-0.82	0.000141	10:60143603:60145534	-0.8157	0.000140972	10:60144207_G_A	ENSG00000108064.6	-1.216	1.08797e-52	60144568	361	1	10:60143603:60145534	-214	60144782	10:60144207_G_A;	10:60144207_G_A;	NA	2	0	10:60144207_G_A;	NA;	NA;snoU13.328-201|UBE2D1-001|;	-	-
1.02	1.13e-05	17:56769600:56770436	1.015	1.13067e-05	17:56620167_C_T	ENSG00000108384.10	1.421	6.81511e-46	56770018	333122	0	-	84	56769934	17:56769979_C_T;17:56769887_G_A;	17:56620167_C_T;17:56620501_A_G;17:56625260_G_A;17:56628601_T_C;17:56637337_T_C;17:56637630_C_T;17:56639853_C_T;17:56640270_A_G;17:56643109_A_G;17:56643550_G_T;17:56648277_C_T;17:56653789_G_C;17:56653834_A_G;17:56658088_A_G;17:56668170_C_T;17:56668186_G_A;17:56668617_G_A;17:56672309_G_A;17:56674474_T_C;17:56680994_T_C;17:56683385_C_T;17:56687190_A_C;17:56687315_A_G;17:56688789_T_G;17:56694330_G_A…	NA	20	7	17:57103140_T_C;17:56733545_C_T;17:56736547_G_A;17:56737838_G_A;17:56781468_T_C;17:56781499_C_T;17:56782555_C_A;17:57050365_C_T;17:57054245_C_T;17:57080471_G_A;17:57092788_G_A;17:57102742_T_G;17:57107728_C_T;17:57108437_G_C;17:57177549_G_A;17:57178838_A_G;17:57181524_C_T;	NA;TEX14-201,TEX14-203,TEX14-202|;	AC100832.1-201|;MTMR4-201|;MTMR4-201|PPM1E-201,PPM1E-202|;NA;PPM1E-201,PPM1E-202|TEX14-201,TEX14-203,TEX14-202|;TEX14-201,TEX14-203,TEX14-202|;U1.68-201|;	-	-
0.74	0.00723	17:3818430:3821219	0.7431	0.00723406	17:3820239_G_C	ENSG00000108405.3	1.125	9.76708e-43	3819824	415	1	17:3818430:3821219	19938	3799886	17:3820332_A_G;17:3818788_G_A;	17:3818296_A_G;17:3818443_G_A;17:3818620_T_C;17:3818788_G_A;17:3818830_A_G;17:3820239_G_C;17:3820332_A_G;17:3820698_A_G;17:3821042_T_C;17:3821064_A_G;17:3822278_A_C;	NA	0	0	NA;	NA;		-	-
0.79	5.75e-05	17:57868131:57868816	0.7891	5.75193e-05	17:57875292_G_A	ENSG00000108423.10	-0.4271	0.0330507	57868473	77706	0	-	-68378	57936851	NA	NA	17:57830426_G_A;	52	15	17:57946179_G_A;17:57801761_G_A;17:57809913_TGTTA_T;17:57815608_G_C;17:57816757_T_C;17:57826731_C_A;17:57830426_G_A;17:57830473_C_A;17:57832391_T_G;17:57845624_A_C;17:57859210_G_A;17:57875292_G_A;17:57875396_C_T;17:57879610_A_G;17:57883646_T_C;17:57889192_T_G;17:57901652_G_A;17:57906318_A_C;17:57909373_A_G;17:57909429_A_T;17:57911230_A_G;17:57920532_A_G;17:57943115_T_G;17:57944281_C_G;17:57947212…	NA;TUBD1-201,TUBD1-202,TUBD1-203,TUBD1-205,TUBD1-204,TUBD1-206|;	CLTC-001,CLTC-002|VMP1-201,VMP1-205,VMP1-203,VMP1-202,VMP1-204|;MIR21-201|;MIR21-201|TUBD1-201,TUBD1-202,TUBD1-203,TUBD1-205,TUBD1-204,TUBD1-206|;MIR21-201|TUBD1-201,TUBD1-202,TUBD1-203,TUBD1-205,TUBD1-204,TUBD1-206|VMP1-201,VMP1-205,VMP1-203,VMP1-202,VMP1-204|;NA;TUBD1-201,TUBD1-202,TUBD1-203,TUBD1-205,TUBD1-204,TUBD1-206|;TUBD1-201,TUBD1-202,TUBD1-203,TUBD1-205,TUBD1-204,TUBD1-206|VMP1-201,VMP1…	-	gran;mono;neut;wbc;
1.4	0.000613	17:4803929:4805627	1.403	0.00061275	17:4742944_A_G	ENSG00000108556.7	1.587	1.16532e-15	4804778	63060	0	-	3709	4801069	17:4805389_G_A;	17:4741718_A_G;17:4742944_A_G;17:4743519_G_C;17:4744304_C_T;17:4744423_A_C;17:4745987_G_C;17:4746294_A_G;17:4747023_T_C;17:4753734_A_G;17:4757729_G_C;17:4758982_G_A;17:4759343_C_T;17:4761340_G_T;17:4761912_C_T;17:4761960_T_C;17:4762035_A_C;17:4763326_T_G;17:4763551_T_C;17:4765043_G_A;17:4765765_C_T;17:4766054_G_A;17:4766144_C_T;17:4766540_T_C;17:4766937_T_C;17:4767587_G_C;17:4767809_T_C;17:476807…	NA	83	0	17:4741718_A_G;17:4742944_A_G;17:4743519_G_C;17:4744304_C_T;17:4744423_A_C;17:4745987_G_C;17:4746294_A_G;17:4747023_T_C;17:4757729_G_C;17:4758982_G_A;17:4759343_C_T;17:4761340_G_T;17:4761912_C_T;17:4761960_T_C;17:4762035_A_C;17:4763326_T_G;17:4763551_T_C;17:4765043_G_A;17:4765765_C_T;17:4766054_G_A;17:4766144_C_T;17:4766540_T_C;17:4766937_T_C;17:4767587_G_C;17:4767809_T_C;17:4768073_C_T;17:477142…	NA;	AC091153.4-001|RP11-314A20.2-001|U6.862-201|;CXCL16-001|GGT6-202,GGT6-201,GGT6-203|;CXCL16-001|GGT6-202,GGT6-201,GGT6-203|MINK1-202,MINK1-203,MINK1-201,MINK1-204|;GGT6-202,GGT6-201,GGT6-203|;GGT6-202,GGT6-201,GGT6-203|U6.862-201|;NA;	-	-
-0.86	0.00282	17:39440704:39441349	-0.8583	0.00281713	17:39434686_C_A	ENSG00000108771.8	0.5978	0.000955493	39441026	90183	0	-	-812396	40253422	17:39440956_A_C;17:39440801_T_G;	NA	17:39407574_C_A;17:39504593_G_C;17:39613690_C_G;	189	0	17:39531209_C_T;17:39407574_C_A;17:39407981_T_G;17:39458765_A_G;17:39459167_G_A;17:39476042_A_G;17:39477829_G_A;17:39481629_A_C;17:39482441_G_A;17:39483297_G_A;17:39483541_A_G;17:39503163_G_A;17:39504593_G_C;17:39507970_T_G;17:39547560_C_T;17:39549162_A_G;17:39552422_A_G;17:39552453_C_T;17:39552544_A_G;17:39555460_A_G;17:39573190_G_A;17:39573282_T_C;17:39600370_C_T;17:39600825_G_T;17:39600883_G_A…	NA;	AC004231.2-001|;AC004231.2-001|KRT12-001|KRT20-001|KRT23-001,KRT23-201|KRT40-002,KRT40-201|KRTAP1-4-001|KRTAP2-4-201|KRTAP4-12-001,KRTAP4-12-201|;AC004231.2-001|KRT20-001|KRT40-002,KRT40-201|;AC004231.2-001|KRT20-001|KRTAP3-1-201|KRTAP3-2-201|KRTAP4-12-001,KRTAP4-12-201|;KRT12-001|KRT20-001|KRT23-001,KRT23-201|KRT40-002,KRT40-201|KRTAP3-1-201|KRTAP3-2-201|KRTAP4-12-001,KRTAP4-12-201|;KRT20-001|;K…	-	-
0.92	1.09e-05	17:25570947:25572647	0.9202	1.09121e-05	17:25553575_A_G	ENSG00000109046.10	0.9134	2.08646e-12	25571797	18222	0	-	-49305	25621102	17:25572047_A_G;17:25572372_G_A;	17:25548742_A_G;17:25551682_A_C;17:25553575_A_G;17:25554625_G_A;17:25556278_T_C;17:25557777_A_G;17:25559906_A_T;17:25560207_G_T;17:25560208_T_C;17:25561626_G_A;17:25564133_G_A;17:25564490_T_C;17:25564760_C_T;17:25565155_G_A;17:25565191_A_G;17:25566020_A_G;17:25566027_A_C;17:25566629_T_G;17:25567135_G_C;17:25567367_G_C;17:25568707_G_A;17:25568923_G_A;17:25569373_G_A;17:25569564_G_A;17:25570209_T_C…	NA	4	4	17:25559906_A_T;17:25560207_G_T;17:25560208_T_C;17:25561626_G_A;	NA;WSB1-001,WSB1-002,WSB1-201|;	NA;WSB1-001,WSB1-002,WSB1-201|;	-	-
0.97	4.03e-06	17:10600333:10601728	0.9671	4.0327e-06	17:10583173_G_A	ENSG00000109063.8	0.7594	2.03157e-09	10601030	291	1	17:10600333:10601728	69187	10531843	17:10601321_C_A;	NA	17:10591417_T_G;17:10591573_C_T;	13	0	17:10587178_C_T;17:10588359_A_G;17:10591417_T_G;17:10591573_C_T;17:10594329_T_C;17:10594451_C_T;17:10594788_G_A;17:10594879_G_A;17:10595024_C_T;17:10596713_C_T;17:10597057_T_C;	NA;	ELAC2-001,ELAC2-002,ELAC2-008,ELAC2-007,ELAC2-201|;ELAC2-001,ELAC2-002,ELAC2-008,ELAC2-007,ELAC2-201|SCO1-001,SCO1-002|;NA;SCO1-001,SCO1-002|;	-	-
1.02	2.2e-08	4:39033489:39034322	1.023	2.19849e-08	4:39020194_T_G	ENSG00000109790.12	0.618	2.18712e-05	39033905	13711	0	-	-12754	39046659	NA	4:39020194_T_G;4:39021320_T_C;4:39023699_T_C;4:39025386_A_G;4:39027082_T_C;4:39036654_A_G;4:39038101_T_C;	NA	0	0	NA;	NA;		-	-
-1.12	5.02e-05	11:88070292:88071993	-1.124	5.01503e-05	11:88073902_T_C	ENSG00000109861.9	-1.275	2.58104e-20	88071142	10942	0	-	44364	88026778	NA	11:88032224_G_A;11:88035029_C_T;11:88036556_G_C;11:88038751_C_T;11:88039671_G_C;11:88048336_G_C;11:88057255_C_G;11:88060200_C_T;11:88060737_C_T;11:88065427_T_C;11:88067652_A_C;11:88067764_T_C;11:88073902_T_C;11:88077172_A_G;11:88078768_G_A;11:88097050_T_G;	NA	5	3	11:88032224_G_A;11:88035029_C_T;11:88097050_T_G;	CTSC-001,CTSC-004,CTSC-002,CTSC-009,CTSC-003,CTSC-201|;NA;	CTSC-001,CTSC-004,CTSC-002,CTSC-009,CTSC-003,CTSC-201|;CTSC-001,CTSC-004,CTSC-002,CTSC-009,CTSC-003,CTSC-201|RP11-657K20.2-001,RP11-657K20.2-002|;NA;	-	-
-0.76	0.000129	11:71846304:71847196	-0.7629	0.000129211	11:71853099_T_A	ENSG00000110203.4	-0.7895	7.52081e-15	71846750	4449	0	-	20835	71825915	NA	NA	11:71866189_A_C;	8	0	11:71861374_G_A;11:71862219_A_G;11:71864717_T_G;11:71866189_A_C;11:71861374_G_A;11:71862219_A_G;11:71864717_T_G;11:71866189_A_C;	NA;	NA;RP11-849H4.4-001|;	-	-
0.75	0.000202	11:71882975:71883403	0.7522	0.000202426	11:71853099_T_A	ENSG00000110203.4	-0.7895	7.52081e-15	71883189	31990	0	-	57274	71825915	NA	NA	11:71866189_A_C;	8	0	11:71861374_G_A;11:71862219_A_G;11:71864717_T_G;11:71866189_A_C;11:71861374_G_A;11:71862219_A_G;11:71864717_T_G;11:71866189_A_C;	NA;	NA;RP11-849H4.4-001|;	-	-
-0.75	0.003	11:2920514:2921123	-0.748	0.00300443	11:2923826_A_G	ENSG00000110628.9	-1.101	5.6808e-35	2920818	3008	0	11:2922705:2924162	-133	2920951	NA	11:2923826_A_G;11:2925574_C_A;11:2929659_G_A;	NA	11	2	11:2923826_A_G;11:2925574_C_A;11:2929659_G_A;	NA;PHLDA2-001|;	KCNQ1-005,KCNQ1-001,KCNQ1-002,KCNQ1-006|TRPM5-002,TRPM5-001,TRPM5-003,TRPM5-004,TRPM5-202,TRPM5-201|TSSC4-002,TSSC4-001,TSSC4-003,TSSC4-004,TSSC4-005,TSSC4-007,TSSC4-006,TSSC4-008,TSSC4-201|;NAP1L4-001,NAP1L4-002,NAP1L4-020,NAP1L4-004,NAP1L4-019,NAP1L4-003,NAP1L4-011,NAP1L4-018,NAP1L4-015,NAP1L4-013,NAP1L4-017,NAP1L4-012,NAP1L4-016,NAP1L4-201|PHLDA2-001|TRPM5-002,TRPM5-001,TRPM5-003,TRPM5-004,TRP…	-	-
0.9	0.0406	11:67803790:67805258	0.9018	0.0406069	11:67804156_C_T	ENSG00000110719.5	0.7668	3.08387e-06	67804524	368	1	11:67803790:67805258	-1959	67806483	11:67804605_C_A;11:67804807_G_A;	11:67804156_C_T;11:67804605_C_A;11:67804807_G_A;	NA	3	0	11:67804156_C_T;11:67804605_C_A;11:67804807_G_A;	NA;	SUV420H1-001,SUV420H1-010,SUV420H1-003,SUV420H1-009,SUV420H1-005,SUV420H1-014,SUV420H1-006,SUV420H1-004,SUV420H1-008|;	-	-
-0.71	0.0215	12:6276544:6277394	-0.711	0.0214721	12:6246446_T_A	ENSG00000110799.9	-0.9037	5.95344e-17	6276969	33353	0	-	218929	6058040	NA	12:6235023_T_C;12:6237157_T_G;12:6238479_C_T;12:6238593_C_T;12:6239017_T_A;12:6239721_T_G;12:6240050_T_C;12:6241446_G_A;12:6241707_T_C;12:6242240_G_A;12:6242259_G_T;12:6242892_T_C;12:6243100_T_G;12:6243163_G_C;12:6243616_T_C;12:6243869_A_C;12:6243909_T_C;12:6244744_A_G;12:6245619_C_T;12:6245698_A_G;12:6246446_T_A;12:6246841_C_T;12:6252186_A_G;12:6252213_T_G;12:6252272_G_A;12:6252618_A_G;12:625316…	12:6237157_T_G;12:6263219_T_A;	49	0	12:6243616_T_C;12:6235023_T_C;12:6237157_T_G;12:6238479_C_T;12:6238593_C_T;12:6239721_T_G;12:6240050_T_C;12:6241446_G_A;12:6241707_T_C;12:6242240_G_A;12:6242259_G_T;12:6242892_T_C;12:6243100_T_G;12:6243163_G_C;12:6243869_A_C;12:6243909_T_C;12:6244744_A_G;12:6245619_C_T;12:6245698_A_G;12:6246446_T_A;12:6246841_C_T;12:6261482_T_C;12:6263074_T_A;12:6263219_T_A;	NA;	CD9-004,CD9-011,CD9-010,CD9-001,CD9-003,CD9-201,CD9-202|;CD9-004,CD9-011,CD9-010,CD9-001,CD9-003,CD9-201,CD9-202|LTBR-201,LTBR-010,LTBR-012,LTBR-014,LTBR-001,LTBR-003|NCAPD2-001,NCAPD2-005,NCAPD2-002,NCAPD2-201,NCAPD2-202|RP5-940J5.8-001|;CD9-004,CD9-011,CD9-010,CD9-001,CD9-003,CD9-201,CD9-202|TNFRSF1A-001,TNFRSF1A-002,TNFRSF1A-014,TNFRSF1A-004,TNFRSF1A-013,TNFRSF1A-010|;NA;PLEKHG6-001,PLEKHG6-00…	-	-
-1.06	1.26e-08	12:6301861:6302328	-1.058	1.26291e-08	12:6246446_T_A	ENSG00000110799.9	-0.9037	5.95344e-17	6302094	33806	0	-	244054	6058040	NA	12:6235023_T_C;12:6237157_T_G;12:6238479_C_T;12:6238593_C_T;12:6239017_T_A;12:6239721_T_G;12:6240050_T_C;12:6241446_G_A;12:6241707_T_C;12:6242240_G_A;12:6242259_G_T;12:6242892_T_C;12:6243100_T_G;12:6243163_G_C;12:6243616_T_C;12:6243869_A_C;12:6243909_T_C;12:6244744_A_G;12:6245619_C_T;12:6245698_A_G;12:6246446_T_A;12:6246841_C_T;12:6252186_A_G;12:6252213_T_G;12:6252272_G_A;12:6252618_A_G;12:625316…	12:6237157_T_G;12:6263219_T_A;	59	10	12:6235023_T_C;12:6237157_T_G;12:6238479_C_T;12:6238593_C_T;12:6239721_T_G;12:6240050_T_C;12:6241446_G_A;12:6241707_T_C;12:6242240_G_A;12:6242259_G_T;12:6242892_T_C;12:6243100_T_G;12:6243163_G_C;12:6243616_T_C;12:6243869_A_C;12:6243909_T_C;12:6244744_A_G;12:6245619_C_T;12:6245698_A_G;12:6246446_T_A;12:6246841_C_T;12:6261482_T_C;12:6263074_T_A;12:6263219_T_A;12:6272652_G_C;12:6272698_G_A;12:627284…	NA;VWF-002|;	CD9-004,CD9-011,CD9-010,CD9-001,CD9-003,CD9-201,CD9-202|;CD9-004,CD9-011,CD9-010,CD9-001,CD9-003,CD9-201,CD9-202|LTBR-201,LTBR-010,LTBR-012,LTBR-014,LTBR-001,LTBR-003|NCAPD2-001,NCAPD2-005,NCAPD2-002,NCAPD2-201,NCAPD2-202|RP5-940J5.8-001|;CD9-004,CD9-011,CD9-010,CD9-001,CD9-003,CD9-201,CD9-202|TNFRSF1A-001,TNFRSF1A-002,TNFRSF1A-014,TNFRSF1A-004,TNFRSF1A-013,TNFRSF1A-010|;NA;PLEKHG6-001,PLEKHG6-00…	-	-
1.03	2.54e-09	12:123131022:123132025	1.03	2.54235e-09	12:122995468_GA_G	ENSG00000111011.11	-0.7931	1.05095e-08	123131523	7298	0	-	142283	122989240	12:123131824_C_A;12:123131498_A_T;	12:122848096_G_C;12:122991478_C_G;12:123002143_C_T;12:123018894_T_G;12:123025576_C_G;12:123040985_T_C;12:123043145_G_T;12:123048618_A_G;12:123063912_G_A;12:123074890_C_G;12:123076778_C_A;12:123079035_A_G;12:123083508_T_C;12:123084836_A_G;12:123087442_A_G;12:123090380_T_C;12:123100397_C_T;12:123101673_G_C;12:123110422_A_G;12:123110654_T_C;12:123112806_G_A;12:123115771_A_G;12:123116209_C_T;12:12311…	12:123124225_G_A;12:123144293_T_C;	29	0	12:123124225_G_A;12:123090380_T_C;12:123100397_C_T;12:123101673_G_C;12:123110422_A_G;12:123110654_T_C;12:123112806_G_A;12:123115771_A_G;12:123116209_C_T;12:123117425_A_G;12:123119472_T_C;12:123124301_C_G;12:123124778_C_A;12:123131498_A_T;12:123131824_C_A;12:123144293_T_C;	NA;	CCDC62-001,CCDC62-005,CCDC62-004,CCDC62-003,CCDC62-201|;CCDC62-001,CCDC62-005,CCDC62-004,CCDC62-003,CCDC62-201|DENR-001,DENR-002|HCAR1-001,HCAR1-201,HCAR1-202|;CCDC62-001,CCDC62-005,CCDC62-004,CCDC62-003,CCDC62-201|VPS37B-001,VPS37B-003,VPS37B-004|;DENR-001,DENR-002|HCAR1-001,HCAR1-201,HCAR1-202|;HCAR1-001,HCAR1-201,HCAR1-202|;NA;	-	-
0.97	4.11e-09	12:110904524:110905033	0.968	4.11098e-09	12:110798562_A_T	ENSG00000111229.10	-0.6046	4.34646e-05	110904778	15116	0	-	32148	110872630	NA	NA	12:111062852_C_T;	9	0	12:110919894_T_TC;12:110888857_C_T;12:110907573_C_G;12:110993791_G_A;12:111062852_C_T;12:111172256_A_C;	NA;	HVCN1-002,HVCN1-003,HVCN1-001,HVCN1-004,HVCN1-006|;HVCN1-002,HVCN1-003,HVCN1-001,HVCN1-004,HVCN1-006|TCTN1-019,TCTN1-025,TCTN1-029,TCTN1-009,TCTN1-030,TCTN1-032,TCTN1-033,TCTN1-015,TCTN1-014,TCTN1-017,TCTN1-203,TCTN1-202,TCTN1-204,TCTN1-201,TCTN1-001|;NA;SNORD50.2-201|TCTN1-019,TCTN1-025,TCTN1-029,TCTN1-009,TCTN1-030,TCTN1-032,TCTN1-033,TCTN1-015,TCTN1-014,TCTN1-017,TCTN1-203,TCTN1-202,TCTN1-204,…	-	-
0.97	4.11e-09	12:110904524:110905033	0.968	4.11098e-09	12:110919894_T_TC	ENSG00000111231.3	1.244	5.58806e-51	110904778	15116	0	-	14489	110890289	NA	12:110723203_T_C;12:110747419_G_A;12:110798562_A_T;12:110815922_A_G;12:110832027_A_G;12:110857694_A_G;12:110888857_C_T;12:110907573_C_G;12:110929261_C_T;12:110950376_T_C;12:110993791_G_A;12:111026784_C_T;12:111062852_C_T;12:111116655_T_C;12:111155947_C_T;	12:111062852_C_T;	9	0	12:110919894_T_TC;12:110888857_C_T;12:110907573_C_G;12:110993791_G_A;12:111062852_C_T;12:111172256_A_C;	NA;	HVCN1-002,HVCN1-003,HVCN1-001,HVCN1-004,HVCN1-006|;HVCN1-002,HVCN1-003,HVCN1-001,HVCN1-004,HVCN1-006|TCTN1-019,TCTN1-025,TCTN1-029,TCTN1-009,TCTN1-030,TCTN1-032,TCTN1-033,TCTN1-015,TCTN1-014,TCTN1-017,TCTN1-203,TCTN1-202,TCTN1-204,TCTN1-201,TCTN1-001|;NA;SNORD50.2-201|TCTN1-019,TCTN1-025,TCTN1-029,TCTN1-009,TCTN1-030,TCTN1-032,TCTN1-033,TCTN1-015,TCTN1-014,TCTN1-017,TCTN1-203,TCTN1-202,TCTN1-204,…	-	-
1.44	4.73e-06	12:117323144:117323652	1.435	4.72992e-06	12:117326927_T_C	ENSG00000111412.4	1.366	9.41451e-12	117323398	3529	0	-	169805	117153593	NA	NA	NA	0	0	NA;	NA;		-	-
-1.4	0.0195	12:100535249:100537346	-1.4	0.0195483	12:100429525_C_A	ENSG00000111647.8	-1.654	5.2588e-15	100536297	31684	0	-	114064	100422233	NA	12:100429525_C_A;12:100432309_T_C;12:100433633_T_C;12:100438139_T_G;12:100440509_T_A;12:100442373_T_C;12:100442387_T_C;12:100446395_A_G;12:100448930_G_C;12:100451661_T_C;12:100452832_C_T;12:100460986_C_T;12:100465006_G_A;12:100475367_C_T;12:100477080_T_C;12:100482296_C_A;12:100482866_G_A;12:100487095_C_G;12:100487324_T_C;12:100493492_T_C;12:100495426_T_G;12:100496220_T_C;12:100500818_C_T;12:10051…	NA	62	3	12:100429525_C_A;12:100432309_T_C;12:100433633_T_C;12:100438139_T_G;12:100440509_T_A;12:100442373_T_C;12:100442387_T_C;12:100446395_A_G;12:100448930_G_C;12:100451661_T_C;12:100452832_C_T;12:100460986_C_T;12:100465006_G_A;12:100475367_C_T;12:100477080_T_C;12:100482296_C_A;12:100495426_T_G;12:100496220_T_C;12:100516793_T_A;12:100517118_T_C;12:100517474_A_C;12:100519321_G_A;12:100534291_C_T;12:10053…	NA;UHRF1BP1L-010,UHRF1BP1L-001,UHRF1BP1L-009,UHRF1BP1L-002,UHRF1BP1L-006,UHRF1BP1L-008,UHRF1BP1L-005,UHRF1BP1L-007|;	ACTR6-013,ACTR6-001,ACTR6-003,ACTR6-005,ACTR6-004|;ACTR6-013,ACTR6-001,ACTR6-003,ACTR6-005,ACTR6-004|DEPDC4-001,DEPDC4-008,DEPDC4-002,DEPDC4-005,DEPDC4-007,DEPDC4-202,DEPDC4-201|;ACTR6-013,ACTR6-001,ACTR6-003,ACTR6-005,ACTR6-004|UHRF1BP1L-010,UHRF1BP1L-001,UHRF1BP1L-009,UHRF1BP1L-002,UHRF1BP1L-006,UHRF1BP1L-008,UHRF1BP1L-005,UHRF1BP1L-007|;DEPDC4-001,DEPDC4-008,DEPDC4-002,DEPDC4-005,DEPDC4-007,DE…	-	-
-1.22	0.0122	12:102191759:102192248	-1.223	0.0122224	12:102109893_T_C	ENSG00000111670.9	0.7909	0.0116548	102192003	10648	0	-	52728	102139275	NA	12:102096702_C_A;12:102100431_C_T;12:102101754_C_T;12:102108301_T_C;12:102109893_T_C;12:102111430_G_A;12:102112291_A_T;12:102118268_C_T;12:102120363_C_T;12:102121093_T_G;12:102124766_G_A;12:102129081_C_G;12:102129167_G_A;12:102138708_G_C;12:102147088_T_C;12:102151977_C_T;12:102152969_G_A;12:102159523_T_C;12:102161396_T_C;12:102163513_C_T;12:102166229_A_T;12:102166527_C_A;12:102168151_T_C;12:10217…	12:102101754_C_T;12:102173251_G_A;	116	39	12:102181355_A_G;12:102096702_C_A;12:102101754_C_T;12:102108301_T_C;12:102109893_T_C;12:102118268_C_T;12:102124766_G_A;12:102159523_T_C;12:102161396_T_C;12:102163513_C_T;12:102166229_A_T;12:102166527_C_A;12:102168151_T_C;12:102171476_T_G;12:102171587_C_T;12:102173033_A_G;12:102173251_G_A;12:102178556_G_T;12:102178750_G_A;12:102179141_C_T;12:102181816_G_A;12:102183938_C_A;12:102184333_C_T;12:10218…	GNPTAB-001,GNPTAB-011,GNPTAB-003,GNPTAB-004,GNPTAB-005,GNPTAB-002,GNPTAB-009|;GNPTAB-001,GNPTAB-011,GNPTAB-003,GNPTAB-004,GNPTAB-005,GNPTAB-002,GNPTAB-009|U6.842-201|;NA;snoU13.318-201|U6.842-201|;U6.842-201|;	ACTR6-013,ACTR6-001,ACTR6-003,ACTR6-005,ACTR6-004|CHPT1-001,CHPT1-002,CHPT1-201|DEPDC4-001,DEPDC4-008,DEPDC4-002,DEPDC4-005,DEPDC4-007,DEPDC4-202,DEPDC4-201|SYCP3-002,SYCP3-001,SYCP3-003|U6.1265-201|UHRF1BP1L-010,UHRF1BP1L-001,UHRF1BP1L-009,UHRF1BP1L-002,UHRF1BP1L-006,UHRF1BP1L-008,UHRF1BP1L-005,UHRF1BP1L-007|;ARL1-001,ARL1-004,ARL1-005,ARL1-008,ARL1-011,ARL1-007,ARL1-010|CCDC53-001,CCDC53-002,CC…	-	-
1.47	0.0195	12:22694354:22695247	1.474	0.0194693	12:22654984_A_G	ENSG00000111731.8	1.408	2.85308e-06	22694800	39816	0	-	93283	22601517	NA	12:22600234_C_G;12:22618523_G_A;12:22625661_A_G;12:22634891_G_T;12:22637867_C_A;12:22637968_G_A;12:22640880_A_G;12:22641322_G_A;12:22641339_A_T;12:22642252_A_G;12:22642801_C_T;12:22642902_G_A;12:22643268_C_A;12:22644096_C_T;12:22644190_C_A;12:22644502_T_C;12:22645084_T_C;12:22645487_G_A;12:22645587_G_A;12:22645993_A_G;12:22648217_G_A;12:22649460_T_C;12:22649755_A_T;12:22649934_G_A;12:22650007_G_C…	NA	25	4	12:22677349_C_T;12:22678097_A_T;12:22678908_A_C;12:22679339_T_A;12:22680851_A_T;12:22681437_G_A;12:22681738_C_T;12:22682681_G_T;12:22688946_T_C;12:22689019_G_A;12:22689604_A_G;12:22690469_C_T;12:22692298_TCA_T;12:22694216_G_A;12:22694496_T_C;12:22694646_G_C;12:22694712_T_A;12:22697423_C_T;12:22699624_G_C;12:22700371_C_A;12:22700848_T_A;12:22704759_A_G;12:22708043_A_G;12:22713664_A_G;12:22714465_A…	KIAA0528-001,KIAA0528-003,KIAA0528-005,KIAA0528-006,KIAA0528-002,KIAA0528-007,KIAA0528-016,KIAA0528-010,KIAA0528-017,KIAA0528-201|;NA;	KIAA0528-001,KIAA0528-003,KIAA0528-005,KIAA0528-006,KIAA0528-002,KIAA0528-007,KIAA0528-016,KIAA0528-010,KIAA0528-017,KIAA0528-201|;NA;RP11-268P4.4-001|;	-	-
-1.18	1.46e-19	6:10535405:10536075	-1.176	1.46267e-19	6:10535591_A_C	ENSG00000111846.11	-1.238	5.98622e-45	10535740	149	1	6:10535405:10536075	43284	10492456	6:10535591_A_C;	6:10518350_G_A;6:10519890_C_A;6:10520009_T_C;6:10523826_G_C;6:10526373_T_A;6:10528434_A_G;6:10528794_T_C;6:10534503_C_T;6:10534811_G_C;6:10535591_A_C;6:10539289_T_G;	6:10518350_G_A;6:10528434_A_G;6:10534811_G_C;	22	0	6:10535591_A_C;6:10518350_G_A;6:10519890_C_A;6:10520009_T_C;6:10523826_G_C;6:10526373_T_A;6:10528434_A_G;6:10528794_T_C;6:10534503_C_T;6:10534811_G_C;6:10539289_T_G;6:10535591_A_C;6:10518350_G_A;6:10519890_C_A;6:10520009_T_C;6:10523826_G_C;6:10526373_T_A;6:10528434_A_G;6:10528794_T_C;6:10534503_C_T;6:10534811_G_C;6:10539289_T_G;	NA;	PAK1IP1-001|;	-	mono;mono_p;
-0.89	9.66e-07	6:10536458:10537219	-0.8917	9.66143e-07	6:10535591_A_C	ENSG00000111846.11	-1.238	5.98622e-45	10536838	1247	0	6:10535405:10536075	44382	10492456	NA	6:10518350_G_A;6:10519890_C_A;6:10520009_T_C;6:10523826_G_C;6:10526373_T_A;6:10528434_A_G;6:10528794_T_C;6:10534503_C_T;6:10534811_G_C;6:10535591_A_C;6:10539289_T_G;	6:10518350_G_A;6:10528434_A_G;6:10534811_G_C;	22	0	6:10535591_A_C;6:10518350_G_A;6:10519890_C_A;6:10520009_T_C;6:10523826_G_C;6:10526373_T_A;6:10528434_A_G;6:10528794_T_C;6:10534503_C_T;6:10534811_G_C;6:10539289_T_G;6:10535591_A_C;6:10518350_G_A;6:10519890_C_A;6:10520009_T_C;6:10523826_G_C;6:10526373_T_A;6:10528434_A_G;6:10528794_T_C;6:10534503_C_T;6:10534811_G_C;6:10539289_T_G;	NA;	PAK1IP1-001|;	-	mono;mono_p;
-0.95	7.36e-07	6:87811942:87812548	-0.9541	7.3641e-07	6:88040649_C_T	ENSG00000111850.5	-0.5671	8.6591e-05	87812245	97458	0	-	-220061	88032306	NA	6:87814959_A_G;6:87815501_T_G;6:87816905_C_T;6:87816978_T_C;6:87817174_G_T;6:87818393_C_T;6:87818598_G_A;6:87818962_G_C;6:87819085_C_T;6:87821239_T_C;6:87821621_G_A;6:87821673_T_C;6:87821903_C_T;6:87822418_A_T;6:87822759_C_T;6:87823234_A_T;6:87823443_T_C;6:87823830_T_A;6:87825309_T_A;6:87828128_T_G;6:87828837_T_C;6:87833315_T_G;6:87833484_G_T;6:87833912_G_A;6:87834068_A_G;6:87835586_G_C;6:8783638…	NA	14	0	6:87853590_T_C;6:87855295_A_G;6:87855513_G_A;6:87856003_G_T;6:87857882_A_G;6:87858538_C_T;6:87859356_T_C;6:87859771_G_C;6:87860704_T_G;6:87862095_G_A;6:87863351_C_G;6:87870819_G_A;6:87871723_C_G;	NA;	AKIRIN2-AS1-001|RARS2-001,RARS2-004,RARS2-201|;NA;RARS2-001,RARS2-004,RARS2-201|;	-	gran;gran_p_myeloid_wbc;mono_p;neut;neut_p;neut_p_gran;wbc;
-1.16	5.88e-14	6:87820207:87820748	-1.158	5.88282e-14	6:88040649_C_T	ENSG00000111850.5	-0.5671	8.6591e-05	87820477	12838	0	-	-211829	88032306	NA	6:87814959_A_G;6:87815501_T_G;6:87816905_C_T;6:87816978_T_C;6:87817174_G_T;6:87818393_C_T;6:87818598_G_A;6:87818962_G_C;6:87819085_C_T;6:87821239_T_C;6:87821621_G_A;6:87821673_T_C;6:87821903_C_T;6:87822418_A_T;6:87822759_C_T;6:87823234_A_T;6:87823443_T_C;6:87823830_T_A;6:87825309_T_A;6:87828128_T_G;6:87828837_T_C;6:87833315_T_G;6:87833484_G_T;6:87833912_G_A;6:87834068_A_G;6:87835586_G_C;6:8783638…	NA	14	0	6:87853590_T_C;6:87855295_A_G;6:87855513_G_A;6:87856003_G_T;6:87857882_A_G;6:87858538_C_T;6:87859356_T_C;6:87859771_G_C;6:87860704_T_G;6:87862095_G_A;6:87863351_C_G;6:87870819_G_A;6:87871723_C_G;	NA;	AKIRIN2-AS1-001|RARS2-001,RARS2-004,RARS2-201|;NA;RARS2-001,RARS2-004,RARS2-201|;	-	gran;gran_p_myeloid_wbc;mono_p;neut;neut_p;neut_p_gran;wbc;
-1.28	1.75e-18	6:13203023:13204261	-1.282	1.74614e-18	6:13203570_A_G	ENSG00000112137.11	-1.129	1.31768e-25	13203642	72	1	6:13203023:13204261	485749	12717893	6:13203570_A_G;	6:13192816_G_A;6:13194777_A_T;6:13196070_T_C;6:13197441_C_G;6:13197581_G_T;6:13198574_G_A;6:13198905_T_C;6:13199144_T_C;6:13202215_T_C;6:13203570_A_G;6:13204986_G_C;6:13205370_G_C;6:13205629_T_G;	NA	45	0	6:13203570_A_G;6:13192816_G_A;6:13194777_A_T;6:13196070_T_C;6:13197441_C_G;6:13197581_G_T;6:13198574_G_A;6:13198905_T_C;6:13199144_T_C;6:13202215_T_C;6:13204986_G_C;6:13205370_G_C;6:13205629_T_G;	NA;	AL583828.1-001|GFOD1-001,GFOD1-002|RANBP9-001,RANBP9-202,RANBP9-201|SIRT5-001,SIRT5-002,SIRT5-201,SIRT5-202|;GFOD1-001,GFOD1-002|SIRT5-001,SIRT5-002,SIRT5-201,SIRT5-202|TBC1D7-008,TBC1D7-009,TBC1D7-005,TBC1D7-010,TBC1D7-004,TBC1D7-006,TBC1D7-003,TBC1D7-002,TBC1D7-001,TBC1D7-011,TBC1D7-204,TBC1D7-203,TBC1D7-202,TBC1D7-201|;SIRT5-001,SIRT5-002,SIRT5-201,SIRT5-202|;	-	-
-1.17	2.21e-07	6:131886082:131886784	-1.168	2.21051e-07	6:131934981_CAAT_C	ENSG00000112282.13	-1.198	2.91723e-19	131886433	10845	0	6:131896744:131897394	-8673	131895106	NA	6:131897278_C_T;6:131898208_T_C;6:131911655_A_T;6:131914564_T_A;6:131917379_A_G;6:131918839_A_T;6:131924689_G_A;6:131926334_C_T;6:131927007_C_G;6:131928008_G_T;6:131929751_T_G;6:131931092_T_C;6:131935406_T_C;6:131940484_T_C;6:131940890_A_C;6:131950233_T_G;6:131950401_T_C;6:131950487_G_C;6:131950798_A_G;6:131954797_T_G;	NA	4	2	6:131897278_C_T;6:131898208_T_C;6:131929751_T_G;6:131931092_T_C;	MED23-003,MED23-001,MED23-005,MED23-004,MED23-002,MED23-205,MED23-201,MED23-207,MED23-206,MED23-204,MED23-203,MED23-202|;NA;	MED23-003,MED23-001,MED23-005,MED23-004,MED23-002,MED23-205,MED23-201,MED23-207,MED23-206,MED23-204,MED23-203,MED23-202|;NA;RP3-398G3.3-001|;	-	-
-1.31	3.44e-11	6:24749279:24750097	-1.307	3.44085e-11	6:24733984_T_C	ENSG00000112312.5	-1.069	2.82715e-14	24749688	15704	0	-	-25471	24775159	6:24749702_A_T;	6:24733984_T_C;6:24738595_G_A;6:24749702_A_T;6:24750409_G_T;6:24753388_C_T;	NA	13	3	6:24733984_T_C;6:24738595_G_A;6:24749702_A_T;6:24750409_G_T;6:24753388_C_T;	GMNN-004,GMNN-006,GMNN-002,GMNN-001,GMNN-003|;NA;	GMNN-004,GMNN-006,GMNN-002,GMNN-001,GMNN-003|KIAA0319-001,KIAA0319-203,KIAA0319-204,KIAA0319-202,KIAA0319-201|RP3-425P12.5-001|;KIAA0319-001,KIAA0319-203,KIAA0319-204,KIAA0319-202,KIAA0319-201|RP3-425P12.5-001|;	-	-
0.85	0.000283	6:137143361:137144471	0.8548	0.000282887	6:137144920_C_T	ENSG00000112357.7	0.5459	0.000550311	137143916	3839	0	-	199	137143717	6:137143611_A_T;	6:137083138_C_T;6:137085296_T_C;6:137093377_G_C;6:137099064_T_A;6:137099124_C_T;6:137099184_T_A;6:137101726_T_C;6:137102365_C_A;6:137103354_A_G;6:137104793_C_G;6:137105400_C_T;6:137108757_A_G;6:137110016_G_A;6:137110188_T_C;6:137111121_C_T;6:137111178_G_C;6:137111664_G_C;6:137112633_A_G;6:137113137_G_A;6:137114253_G_A;6:137115059_A_G;6:137115812_A_G;6:137116019_T_C;6:137116123_C_T;6:137117774_C_G…	6:137137826_C_G;6:137164798_T_C;	70	0	6:137140077_A_C;6:137085296_T_C;6:137093377_G_C;6:137119578_C_T;6:137120388_A_C;6:137121796_T_C;6:137124287_G_A;6:137126133_G_A;6:137126135_G_A;6:137132896_C_G;6:137133118_A_G;6:137134513_G_A;6:137135004_T_C;6:137135077_T_C;6:137135328_C_T;6:137135472_A_G;6:137136060_T_C;6:137136127_T_G;6:137137455_A_T;6:137137826_C_G;6:137139518_T_C;6:137139520_T_C;6:137140454_C_T;6:137140993_T_C;6:137142946_G_A…	NA;	FAM54A-001,FAM54A-002,FAM54A-007,FAM54A-006|IFNGR1-001,IFNGR1-002,IFNGR1-003,IFNGR1-203,IFNGR1-202,IFNGR1-201|IL22RA2-001,IL22RA2-002,IL22RA2-003|SLC35D3-001|;IFNGR1-001,IFNGR1-002,IFNGR1-003,IFNGR1-203,IFNGR1-202,IFNGR1-201|;IFNGR1-001,IFNGR1-002,IFNGR1-003,IFNGR1-203,IFNGR1-202,IFNGR1-201|RP3-325F22.3-001|;NA;RP3-325F22.3-001|;SLC35D3-001|;	-	wbc;
1.46	3.72e-18	6:110061820:110062852	1.463	3.71511e-18	6:110038102_G_A	ENSG00000112367.6	1.142	2.44536e-19	110062336	35074	0	-	49837	110012499	6:110062223_C_A;	6:109825880_C_T;6:109826667_T_C;6:109830850_C_T;6:109832034_T_C;6:109832899_T_A;6:109834056_A_T;6:109835138_G_A;6:109839082_C_T;6:109839520_G_A;6:109841713_T_C;6:109843719_T_C;6:109844378_C_T;6:109847197_G_T;6:109847294_A_G;6:109859573_T_G;6:109861788_C_T;6:109864573_C_T;6:109871831_T_C;6:109874263_C_A;6:109878981_A_G;6:109880164_C_T;6:109883623_G_A;6:109886005_T_C;6:109887446_G_C;6:109891330_G_T…	NA	6	1	6:109704062_A_G;6:110016908_G_A;6:110017595_A_G;6:110021317_T_C;	AKD1-003,AKD1-004,AKD1-002,AKD1-001,AKD1-006,AKD1-007,AKD1-009,AKD1-008,AKD1-010,AKD1-202,AKD1-201|;NA;	AKD1-003,AKD1-004,AKD1-002,AKD1-001,AKD1-006,AKD1-007,AKD1-009,AKD1-008,AKD1-010,AKD1-202,AKD1-201|FOXO3-001,FOXO3-201,FOXO3-203,FOXO3-202|WASF1-002,WASF1-004,WASF1-005,WASF1-001,WASF1-007,WASF1-003,WASF1-006,WASF1-203,WASF1-202,WASF1-201|;NA;WASF1-002,WASF1-004,WASF1-005,WASF1-001,WASF1-007,WASF1-003,WASF1-006,WASF1-203,WASF1-202,WASF1-201|;	-	-
1.6	1.64e-05	6:163810359:163810898	1.598	1.64376e-05	6:163815190_C_T	ENSG00000112531.12	1.737	3.03669e-22	163810628	4562	0	-	-24404	163835032	NA	6:163802903_T_G;6:163809020_C_T;6:163809600_G_A;6:163812360_T_C;6:163815190_C_T;6:163822380_A_G;6:163822396_T_C;6:163825508_A_G;6:163826210_G_A;6:163829535_T_C;6:163844392_T_C;6:163847852_T_C;6:163849630_C_T;6:163858237_T_C;6:163869357_A_G;6:163870711_T_C;6:163871318_A_G;6:163875461_C_T;6:163882444_A_G;6:163894045_G_T;6:163895425_T_C;6:163896904_G_A;6:163900681_C_T;6:163916079_C_T;6:163921377_C_G…	NA	30	30	6:163802903_T_G;6:163809020_C_T;6:163809600_G_A;6:163812360_T_C;6:163826210_G_A;6:163870711_T_C;6:163871318_A_G;6:163875461_C_T;6:163882444_A_G;6:163895425_T_C;6:163900681_C_T;6:163916079_C_T;6:163921377_C_G;6:163936382_G_T;6:163959449_C_T;6:163802903_T_G;6:163809020_C_T;6:163809600_G_A;6:163812360_T_C;6:163826210_G_A;6:163870711_T_C;6:163871318_A_G;6:163875461_C_T;6:163882444_A_G;6:163895425_T_C…	NA;QKI-002,QKI-003,QKI-004,QKI-001,QKI-006,QKI-007,QKI-012,QKI-016,QKI-013,QKI-014,QKI-017,QKI-020|;	NA;QKI-002,QKI-003,QKI-004,QKI-001,QKI-006,QKI-007,QKI-012,QKI-016,QKI-013,QKI-014,QKI-017,QKI-020|;	-	-
1.31	0.0406	6:163826574:163827437	1.305	0.0405605	6:163815190_C_T	ENSG00000112531.12	1.737	3.03669e-22	163827005	11815	0	-	-8027	163835032	NA	6:163802903_T_G;6:163809020_C_T;6:163809600_G_A;6:163812360_T_C;6:163815190_C_T;6:163822380_A_G;6:163822396_T_C;6:163825508_A_G;6:163826210_G_A;6:163829535_T_C;6:163844392_T_C;6:163847852_T_C;6:163849630_C_T;6:163858237_T_C;6:163869357_A_G;6:163870711_T_C;6:163871318_A_G;6:163875461_C_T;6:163882444_A_G;6:163894045_G_T;6:163895425_T_C;6:163896904_G_A;6:163900681_C_T;6:163916079_C_T;6:163921377_C_G…	NA	30	30	6:163802903_T_G;6:163809020_C_T;6:163809600_G_A;6:163812360_T_C;6:163826210_G_A;6:163870711_T_C;6:163871318_A_G;6:163875461_C_T;6:163882444_A_G;6:163895425_T_C;6:163900681_C_T;6:163916079_C_T;6:163921377_C_G;6:163936382_G_T;6:163959449_C_T;6:163802903_T_G;6:163809020_C_T;6:163809600_G_A;6:163812360_T_C;6:163826210_G_A;6:163870711_T_C;6:163871318_A_G;6:163875461_C_T;6:163882444_A_G;6:163895425_T_C…	NA;QKI-002,QKI-003,QKI-004,QKI-001,QKI-006,QKI-007,QKI-012,QKI-016,QKI-013,QKI-014,QKI-017,QKI-020|;	NA;QKI-002,QKI-003,QKI-004,QKI-001,QKI-006,QKI-007,QKI-012,QKI-016,QKI-013,QKI-014,QKI-017,QKI-020|;	-	-
-0.91	8.29e-05	6:75993437:75995435	-0.907	8.28813e-05	6:75996448_A_T	ENSG00000112697.11	-0.8128	7.42014e-11	75994436	2012	0	-	31796	75962640	6:75994572_G_A;	6:75994572_G_A;6:75996448_A_T;6:75996785_A_C;6:75997130_A_G;6:75998447_G_A;6:76002563_C_T;6:76005170_C_A;6:76007463_G_T;6:76008152_C_A;6:76008153_A_T;6:76009426_T_C;6:76010158_T_C;6:76015561_G_A;6:76016183_C_T;6:76019007_G_T;6:76022082_A_G;6:76025603_C_T;6:76026749_A_C;6:76029760_G_A;6:76047508_G_A;6:76053386_G_T;6:76061776_G_A;6:76064137_A_C;6:76067288_A_G;6:76070761_G_A;6:76096927_T_C;6:7609694…	6:76005170_C_A;	27	0	6:75996448_A_T;6:75994572_G_A;6:75996785_A_C;6:75997130_A_G;6:75998447_G_A;6:76002563_C_T;6:76005170_C_A;6:76007463_G_T;6:76008152_C_A;6:76008153_A_T;6:76009426_T_C;6:76010158_T_C;6:76022082_A_G;6:76025603_C_T;6:76029760_G_A;6:76100150_G_T;	NA;	FILIP1-001,FILIP1-002,FILIP1-201|;FILIP1-001,FILIP1-002,FILIP1-201|MYO6-001,MYO6-002,MYO6-003,MYO6-005,MYO6-202,MYO6-201|U6.1079-201|U6.1167-201|;MYO6-001,MYO6-002,MYO6-003,MYO6-005,MYO6-202,MYO6-201|;NA;SLC17A5-001,SLC17A5-201|U6.1079-201|;U6.1079-201|;U6.1167-201|;	-	-
0.83	0.000285	12:133047536:133048135	0.8305	0.000284605	12:133047979_A_G	ENSG00000112787.7	0.5936	0.000490961	133047835	144	1	12:133047536:133048135	-18302	133066137	12:133047979_A_G;	12:133047979_A_G;	NA	0	0	NA;	NA;		-	-
-1.27	3.09e-10	5:178104527:178105034	-1.267	3.09075e-10	5:178094484_A_G	ENSG00000113240.8	-1.162	5.36529e-23	178104780	9732	0	-	75115	178029665	NA	5:178094484_A_G;5:178096777_G_A;5:178097049_G_A;5:178099833_T_C;5:178114512_G_C;	NA	0	0	NA;	NA;		-	-
-0.96	0.00141	5:178204411:178204958	-0.9645	0.00140622	5:178094484_A_G	ENSG00000113240.8	-1.162	5.36529e-23	178204684	110200	0	-	175019	178029665	NA	5:178094484_A_G;5:178096777_G_A;5:178097049_G_A;5:178099833_T_C;5:178114512_G_C;	NA	0	0	NA;	NA;		-	-
-1.5	1.22e-05	5:33675964:33676458	-1.503	1.21794e-05	5:33699551_C_A	ENSG00000113407.9	-0.9764	5.37519e-06	33676211	23340	0	-	235409	33440802	NA	NA	NA	0	0	NA;	NA;		-	-
0.95	3.02e-08	5:59047016:59047829	0.9494	3.01543e-08	5:59517436_A_C	ENSG00000113448.12	1.039	2.85935e-29	59047422	467218	0	-	782557	58264865	NA	5:59514640_C_A;5:59515843_T_A;5:59517436_A_C;5:59526996_G_C;5:59528197_A_T;5:59532164_A_C;5:59544653_T_C;5:59545893_G_A;5:59548005_A_G;5:59552578_G_A;5:59553178_G_A;5:59554750_A_C;5:59556271_A_G;5:59558313_A_G;5:59566119_G_A;5:59569008_G_A;	5:59544653_T_C;	12	12	5:59544653_T_C;5:59545893_G_A;5:59566119_G_A;5:59544653_T_C;5:59545893_G_A;5:59566119_G_A;5:59544653_T_C;5:59545893_G_A;5:59566119_G_A;5:59544653_T_C;5:59545893_G_A;5:59566119_G_A;	CTD-2254N19.1-001,CTD-2254N19.1-002|;NA;	CTD-2254N19.1-001,CTD-2254N19.1-002|;NA;	-	-
0.91	8.37e-07	5:59085673:59086827	0.9054	8.36669e-07	5:59517436_A_C	ENSG00000113448.12	1.039	2.85935e-29	59086250	428390	0	-	821385	58264865	NA	5:59514640_C_A;5:59515843_T_A;5:59517436_A_C;5:59526996_G_C;5:59528197_A_T;5:59532164_A_C;5:59544653_T_C;5:59545893_G_A;5:59548005_A_G;5:59552578_G_A;5:59553178_G_A;5:59554750_A_C;5:59556271_A_G;5:59558313_A_G;5:59566119_G_A;5:59569008_G_A;	5:59544653_T_C;	12	12	5:59544653_T_C;5:59545893_G_A;5:59566119_G_A;5:59544653_T_C;5:59545893_G_A;5:59566119_G_A;5:59544653_T_C;5:59545893_G_A;5:59566119_G_A;5:59544653_T_C;5:59545893_G_A;5:59566119_G_A;	CTD-2254N19.1-001,CTD-2254N19.1-002|;NA;	CTD-2254N19.1-001,CTD-2254N19.1-002|;NA;	-	-
0.73	0.00843	5:59091540:59092145	0.731	0.00843465	5:59517436_A_C	ENSG00000113448.12	1.039	2.85935e-29	59091842	422798	0	-	826977	58264865	NA	5:59514640_C_A;5:59515843_T_A;5:59517436_A_C;5:59526996_G_C;5:59528197_A_T;5:59532164_A_C;5:59544653_T_C;5:59545893_G_A;5:59548005_A_G;5:59552578_G_A;5:59553178_G_A;5:59554750_A_C;5:59556271_A_G;5:59558313_A_G;5:59566119_G_A;5:59569008_G_A;	5:59544653_T_C;	12	12	5:59544653_T_C;5:59545893_G_A;5:59566119_G_A;5:59544653_T_C;5:59545893_G_A;5:59566119_G_A;5:59544653_T_C;5:59545893_G_A;5:59566119_G_A;5:59544653_T_C;5:59545893_G_A;5:59566119_G_A;	CTD-2254N19.1-001,CTD-2254N19.1-002|;NA;	CTD-2254N19.1-001,CTD-2254N19.1-002|;NA;	-	-
0.72	0.0111	5:59354898:59355473	0.7199	0.0110877	5:59517436_A_C	ENSG00000113448.12	1.039	2.85935e-29	59355185	159455	0	-	1090320	58264865	NA	5:59514640_C_A;5:59515843_T_A;5:59517436_A_C;5:59526996_G_C;5:59528197_A_T;5:59532164_A_C;5:59544653_T_C;5:59545893_G_A;5:59548005_A_G;5:59552578_G_A;5:59553178_G_A;5:59554750_A_C;5:59556271_A_G;5:59558313_A_G;5:59566119_G_A;5:59569008_G_A;	5:59544653_T_C;	12	12	5:59544653_T_C;5:59545893_G_A;5:59566119_G_A;5:59544653_T_C;5:59545893_G_A;5:59566119_G_A;5:59544653_T_C;5:59545893_G_A;5:59566119_G_A;5:59544653_T_C;5:59545893_G_A;5:59566119_G_A;	CTD-2254N19.1-001,CTD-2254N19.1-002|;NA;	CTD-2254N19.1-001,CTD-2254N19.1-002|;NA;	-	-
-1.14	6.66e-15	5:131821252:131822072	-1.139	6.66283e-15	5:131823519_A_G	ENSG00000113522.9	0.8282	1.44539e-12	131821662	8312	0	-	-70049	131891711	5:131821788_C_T;	5:131813350_T_C;5:131814091_C_G;5:131814264_T_C;5:131815004_C_A;5:131815357_G_A;5:131816087_T_C;5:131816241_T_C;5:131816711_A_C;5:131816716_T_C;5:131817775_A_G;5:131817829_C_T;5:131818554_G_A;5:131818631_G_T;5:131819126_C_T;5:131819798_T_C;5:131819970_T_C;5:131819977_C_T;5:131820275_C_A;5:131820824_A_G;5:131821188_C_T;5:131821788_C_T;5:131821866_T_G;5:131822055_T_C;5:131822072_A_G;5:131822133_T_C…	5:131819798_T_C;5:131819970_T_C;5:131819977_C_T;5:131826875_T_C;5:131831058_G_T;	66	0	5:131813350_T_C;5:131814091_C_G;5:131814264_T_C;5:131815004_C_A;5:131815357_G_A;5:131816087_T_C;5:131816241_T_C;5:131816711_A_C;5:131816716_T_C;5:131817775_A_G;5:131817829_C_T;5:131818554_G_A;5:131818631_G_T;5:131819126_C_T;5:131819798_T_C;5:131819970_T_C;5:131819977_C_T;5:131820275_C_A;5:131820824_A_G;5:131821188_C_T;5:131821788_C_T;5:131821866_T_G;5:131822055_T_C;5:131822072_A_G;5:131822133_T_C…	NA;	AC116366.5-001,AC116366.5-002|;AC116366.5-001,AC116366.5-002|C5orf56-002,C5orf56-001,C5orf56-003,C5orf56-005|;AC116366.5-001,AC116366.5-002|C5orf56-002,C5orf56-001,C5orf56-003,C5orf56-005|SLC22A4-001|;AC116366.6-001|;AC116366.6-001|C5orf56-002,C5orf56-001,C5orf56-003,C5orf56-005|;AC116366.6-001|SLC22A4-001|SLC22A5-001,SLC22A5-004,SLC22A5-201|;C5orf56-002,C5orf56-001,C5orf56-003,C5orf56-005|;	-	-
-1.24	8.43e-12	5:173090930:173091625	-1.235	8.42605e-12	5:173205225_T_C	ENSG00000113742.8	-1.075	1.14382e-25	173091277	113948	0	5:173204806:173206623	-224006	173315283	NA	5:173201067_C_A;5:173204210_A_G;5:173204298_A_G;5:173205225_T_C;5:173205282_A_G;5:173205318_G_A;	5:173205225_T_C;5:173205282_A_G;5:173205318_G_A;	42	18	5:173205225_T_C;5:173201067_C_A;5:173204210_A_G;5:173204298_A_G;5:173205282_A_G;5:173205318_G_A;5:173205225_T_C;5:173201067_C_A;5:173204210_A_G;5:173204298_A_G;5:173205282_A_G;5:173205318_G_A;5:173205225_T_C;5:173201067_C_A;5:173204210_A_G;5:173204298_A_G;5:173205282_A_G;5:173205318_G_A;	CPEB4-001,CPEB4-003,CPEB4-002,CPEB4-004,CPEB4-008,CPEB4-005,CPEB4-006|;	BOD1-001,BOD1-002,BOD1-006,BOD1-005,BOD1-003|C5orf47-001|CPEB4-001,CPEB4-003,CPEB4-002,CPEB4-004,CPEB4-008,CPEB4-005,CPEB4-006|;BOD1-001,BOD1-002,BOD1-006,BOD1-005,BOD1-003|CPEB4-001,CPEB4-003,CPEB4-002,CPEB4-004,CPEB4-008,CPEB4-005,CPEB4-006|;	-	gran;mono;neut;wbc;
-0.83	0.0289	5:173213347:173214298	-0.8315	0.0288839	5:173205225_T_C	ENSG00000113742.8	-1.075	1.14382e-25	173213822	8597	0	5:173204806:173206623	-101461	173315283	NA	5:173201067_C_A;5:173204210_A_G;5:173204298_A_G;5:173205225_T_C;5:173205282_A_G;5:173205318_G_A;	5:173205225_T_C;5:173205282_A_G;5:173205318_G_A;	42	18	5:173205225_T_C;5:173201067_C_A;5:173204210_A_G;5:173204298_A_G;5:173205282_A_G;5:173205318_G_A;5:173205225_T_C;5:173201067_C_A;5:173204210_A_G;5:173204298_A_G;5:173205282_A_G;5:173205318_G_A;5:173205225_T_C;5:173201067_C_A;5:173204210_A_G;5:173204298_A_G;5:173205282_A_G;5:173205318_G_A;	CPEB4-001,CPEB4-003,CPEB4-002,CPEB4-004,CPEB4-008,CPEB4-005,CPEB4-006|;	BOD1-001,BOD1-002,BOD1-006,BOD1-005,BOD1-003|C5orf47-001|CPEB4-001,CPEB4-003,CPEB4-002,CPEB4-004,CPEB4-008,CPEB4-005,CPEB4-006|;BOD1-001,BOD1-002,BOD1-006,BOD1-005,BOD1-003|CPEB4-001,CPEB4-003,CPEB4-002,CPEB4-004,CPEB4-008,CPEB4-005,CPEB4-006|;	-	gran;mono;neut;wbc;
-0.85	0.000212	3:127326662:127327153	-0.8488	0.000212491	3:127333832_A_T	ENSG00000114631.10	-0.7564	8.52757e-12	127326907	11119	0	-	-21117	127348024	NA	3:127315788_A_C;3:127332011_A_G;3:127333832_A_T;3:127394280_C_T;	NA	1	1	3:127315788_A_C;	ABTB1-001,ABTB1-004,ABTB1-006,ABTB1-201,ABTB1-202|;NA;	ABTB1-001,ABTB1-004,ABTB1-006,ABTB1-201,ABTB1-202|;NA;	-	-
-0.84	1.52e-05	2:158899841:158900905	-0.8389	1.52279e-05	2:158971237_C_T	ENSG00000115170.9	-0.5253	0.00212631	158900373	70052	0	2:158970269:158970870	307415	158592958	NA	NA	2:158960560_A_C;2:158968794_A_G;2:158976867_T_C;	56	0	2:158970425_C_T;2:158960560_A_C;2:158962229_A_G;2:158964079_C_T;2:158964287_A_G;2:158966186_A_C;2:158968794_A_G;2:158968979_A_G;2:158971237_C_T;2:158973309_T_C;2:158974155_T_G;2:158976867_T_C;2:158978178_C_G;2:158979692_T_C;2:158970425_C_T;2:158960560_A_C;2:158962229_A_G;2:158964079_C_T;2:158964287_A_G;2:158966186_A_C;2:158968794_A_G;2:158968979_A_G;2:158971237_C_T;2:158973309_T_C;2:158974155_T_G…	NA;	CCDC148-001,CCDC148-007,CCDC148-004,CCDC148-201,CCDC148-202|;NA;snoU13.92-201|;	-	-
-1.06	1.51e-13	2:159070210:159071669	-1.058	1.51316e-13	2:158971237_C_T	ENSG00000115170.9	-0.5253	0.00212631	159070939	100514	0	2:158970269:158970870	477981	158592958	NA	NA	2:158960560_A_C;2:158968794_A_G;2:158976867_T_C;	56	0	2:158970425_C_T;2:158960560_A_C;2:158962229_A_G;2:158964079_C_T;2:158964287_A_G;2:158966186_A_C;2:158968794_A_G;2:158968979_A_G;2:158971237_C_T;2:158973309_T_C;2:158974155_T_G;2:158976867_T_C;2:158978178_C_G;2:158979692_T_C;2:158970425_C_T;2:158960560_A_C;2:158962229_A_G;2:158964079_C_T;2:158964287_A_G;2:158966186_A_C;2:158968794_A_G;2:158968979_A_G;2:158971237_C_T;2:158973309_T_C;2:158974155_T_G…	NA;	CCDC148-001,CCDC148-007,CCDC148-004,CCDC148-201,CCDC148-202|;NA;snoU13.92-201|;	-	-
-0.96	4.5e-09	2:159169232:159169970	-0.9559	4.50067e-09	2:158971237_C_T	ENSG00000115170.9	-0.5253	0.00212631	159169601	199176	0	2:158970269:158970870	576643	158592958	NA	NA	2:158960560_A_C;2:158968794_A_G;2:158976867_T_C;	56	0	2:158970425_C_T;2:158960560_A_C;2:158962229_A_G;2:158964079_C_T;2:158964287_A_G;2:158966186_A_C;2:158968794_A_G;2:158968979_A_G;2:158971237_C_T;2:158973309_T_C;2:158974155_T_G;2:158976867_T_C;2:158978178_C_G;2:158979692_T_C;2:158970425_C_T;2:158960560_A_C;2:158962229_A_G;2:158964079_C_T;2:158964287_A_G;2:158966186_A_C;2:158968794_A_G;2:158968979_A_G;2:158971237_C_T;2:158973309_T_C;2:158974155_T_G…	NA;	CCDC148-001,CCDC148-007,CCDC148-004,CCDC148-201,CCDC148-202|;NA;snoU13.92-201|;	-	-
-0.84	1.24e-05	2:159175700:159176235	-0.8359	1.241e-05	2:158971237_C_T	ENSG00000115170.9	-0.5253	0.00212631	159175967	205542	0	2:158970269:158970870	583009	158592958	NA	NA	2:158960560_A_C;2:158968794_A_G;2:158976867_T_C;	56	0	2:158970425_C_T;2:158960560_A_C;2:158962229_A_G;2:158964079_C_T;2:158964287_A_G;2:158966186_A_C;2:158968794_A_G;2:158968979_A_G;2:158971237_C_T;2:158973309_T_C;2:158974155_T_G;2:158976867_T_C;2:158978178_C_G;2:158979692_T_C;2:158970425_C_T;2:158960560_A_C;2:158962229_A_G;2:158964079_C_T;2:158964287_A_G;2:158966186_A_C;2:158968794_A_G;2:158968979_A_G;2:158971237_C_T;2:158973309_T_C;2:158974155_T_G…	NA;	CCDC148-001,CCDC148-007,CCDC148-004,CCDC148-201,CCDC148-202|;NA;snoU13.92-201|;	-	-
0.95	2.23e-06	2:29257851:29258360	0.949	2.23461e-06	2:29223424_G_C	ENSG00000115295.14	0.8137	8.40682e-11	29258105	34681	0	2:29223063:29223902	-62455	29320560	NA	2:29222388_G_C;2:29223424_G_C;2:29223429_C_G;2:29225075_C_G;2:29233967_T_C;	NA	0	0	NA;	NA;		-	-
0.98	9.09e-07	2:99121656:99122926	0.9789	9.09176e-07	2:99181315_AT_A	ENSG00000115446.7	0.5932	0.00137188	99122291	71645	0	-	-102751	99225042	NA	2:99025400_C_T;2:99025863_T_A;2:99028695_A_G;2:99031745_A_G;2:99032455_T_G;2:99034198_G_A;2:99034554_C_G;2:99034846_T_G;2:99035113_A_C;2:99036530_C_T;2:99036683_A_G;2:99036802_A_C;2:99040522_A_G;2:99040696_T_C;2:99041269_A_C;2:99042782_T_C;2:99043337_A_G;2:99044762_G_C;2:99045867_G_C;2:99049014_A_G;2:99049528_G_C;2:99049674_G_C;2:99050519_T_C;2:99050646_A_C;2:99050705_T_A;2:99052299_C_T;2:9905683…	2:99025400_C_T;2:99028695_A_G;2:99034554_C_G;2:99213080_C_T;2:99226021_C_T;	127	20	2:99025400_C_T;2:99025863_T_A;2:99028695_A_G;2:99031745_A_G;2:99032455_T_G;2:99034198_G_A;2:99034554_C_G;2:99059781_G_A;2:99059983_G_A;2:99060873_A_T;2:99061834_T_C;2:99063149_T_A;2:99063653_C_T;2:99064029_T_A;2:99065464_A_C;2:99084708_T_G;2:99084882_G_A;2:99085296_A_G;2:99085359_A_G;2:99086016_A_T;2:99121708_G_T;2:99123177_G_C;2:99124404_T_C;2:99124817_G_A;2:99125376_C_T;2:99126551_A_T;2:9912862…	COA5-001,COA5-002|;NA;	ACTR1B-001|;ACTR1B-001|C2orf15-001,C2orf15-002,C2orf15-201,C2orf15-202|COX5B-001|INPP4A-001,INPP4A-004,INPP4A-003,INPP4A-002,INPP4A-009,INPP4A-201,INPP4A-202|RNU7-46P-201|;ACTR1B-001|COA5-001,COA5-002|;ACTR1B-001|INPP4A-001,INPP4A-004,INPP4A-003,INPP4A-002,INPP4A-009,INPP4A-201,INPP4A-202|RNU7-46P-201|;COA5-001,COA5-002|;INPP4A-001,INPP4A-004,INPP4A-003,INPP4A-002,INPP4A-009,INPP4A-201,INPP4A-202…	-	-
1.03	2.66e-11	2:85554563:85555793	1.029	2.65508e-11	2:85555478_C_T	ENSG00000115459.12	0.659	5.26201e-08	85555178	3994	0	-	-26339	85581517	2:85555478_C_T;	2:85549527_T_C;2:85549547_C_T;2:85551184_C_T;2:85551696_T_G;2:85551779_G_A;2:85552186_C_A;2:85552709_T_C;2:85552820_C_T;2:85553784_C_T;2:85555478_C_T;	2:85546052_A_G;	23	0	2:85551184_C_T;2:85542686_G_C;2:85546052_A_G;2:85546192_C_T;2:85547429_G_T;2:85547963_C_T;2:85549527_T_C;2:85549547_C_T;2:85551696_T_G;2:85551779_G_A;2:85552186_C_A;2:85552709_T_C;2:85552820_C_T;2:85554080_G_A;2:85555478_C_T;	NA;	C2orf89-001,C2orf89-005,C2orf89-201|MAT2A-001,MAT2A-007,MAT2A-201|USP39-014,USP39-015,USP39-005,USP39-003,USP39-001,USP39-009,USP39-010,USP39-201|;GGCX-001,GGCX-007|MAT2A-001,MAT2A-007,MAT2A-201|POLR1A-001,POLR1A-002|VAMP5-001|;MAT2A-001,MAT2A-007,MAT2A-201|;NA;	-	-
1.14	6.18e-13	2:85931750:85934152	1.137	6.1806e-13	2:85933003_C_T	ENSG00000115523.12	0.7468	3.15114e-08	85932951	52	1	2:85931750:85934152	20653	85912298	2:85933003_C_T;	2:85933003_C_T;2:85934499_C_A;2:85935182_A_G;2:85935282_C_T;2:85938407_A_C;	2:85935182_A_G;2:85935282_C_T;	7	0	2:85933003_C_T;2:85935182_A_G;2:85935282_C_T;2:85938407_A_C;	NA;	AC105053.3-001|;AC105053.3-001|CAPG-001,CAPG-016,CAPG-004,CAPG-003,CAPG-002,CAPG-005,CAPG-011,CAPG-008,CAPG-012,CAPG-201|POLR1A-001,POLR1A-002|SFTPB-001,SFTPB-002,SFTPB-003,SFTPB-202,SFTPB-201,SFTPB-203|;NA;POLR1A-001,POLR1A-002|;	-	-
-0.88	3.21e-06	2:198722356:198722873	-0.875	3.20878e-06	2:198654040_CT_C	ENSG00000115896.11	-0.9308	8.53417e-24	198722614	207192	0	-	53188	198669426	NA	2:198654324_G_C;2:198659923_T_C;2:198660941_G_A;2:198665520_C_T;2:198668294_G_A;2:198669871_G_C;2:198673379_A_C;2:198684467_G_A;2:198687899_C_G;2:198691006_C_G;2:198706916_C_T;2:198725076_C_T;2:198726649_A_G;2:198727852_A_G;2:198730015_A_G;2:198735031_C_T;2:198738019_G_A;2:198742525_C_T;2:198744366_G_A;2:198746115_G_C;2:198752286_C_T;2:198755021_A_C;2:198756459_T_G;2:198756688_G_A;2:198760507_C_T…	2:198902230_A_T;2:198905073_T_A;	17	15	2:198669871_G_C;2:198898344_A_T;2:198899275_A_C;2:198900363_G_A;2:198902230_A_T;2:198902909_A_C;2:198904465_T_A;2:198905073_T_A;2:198906481_C_T;2:198907143_C_T;2:198908040_A_T;2:198911166_C_T;2:198911426_G_A;2:198927927_C_T;2:198950240_G_A;2:198954774_C_T;	NA;PLCL1-006,PLCL1-201|;	BOLL-002,BOLL-001,BOLL-003,BOLL-006,BOLL-201|PLCL1-006,PLCL1-201|;NA;PLCL1-006,PLCL1-201|;RFTN2-001,RFTN2-002,RFTN2-004|;	CD.chip;	-
-0.98	1.19e-09	2:198753539:198754290	-0.979	1.19363e-09	2:198654040_CT_C	ENSG00000115896.11	-0.9308	8.53417e-24	198753914	126567	0	-	84488	198669426	NA	2:198492837_C_T;2:198493703_T_A;2:198495431_G_C;2:198497512_T_G;2:198497709_C_T;2:198505266_C_T;2:198508016_A_G;2:198511086_G_A;2:198512849_G_A;2:198513930_G_A;2:198514924_C_T;2:198515536_G_A;2:198516821_C_T;2:198528999_C_T;2:198529237_G_T;2:198533606_G_T;2:198534708_G_A;2:198535678_T_C;2:198545462_G_A;2:198548306_T_G;2:198551812_G_A;2:198557822_G_T;2:198558679_T_C;2:198563642_T_C;2:198565763_A_G…	2:198902230_A_T;2:198905073_T_A;	17	13	2:198565763_A_G;2:198569051_T_G;2:198669871_G_C;2:198898344_A_T;2:198899275_A_C;2:198900363_G_A;2:198902230_A_T;2:198902909_A_C;2:198904465_T_A;2:198905073_T_A;2:198906481_C_T;2:198907143_C_T;2:198908040_A_T;2:198911166_C_T;2:198911426_G_A;2:198927927_C_T;	NA;PLCL1-006,PLCL1-201|;	BOLL-002,BOLL-001,BOLL-003,BOLL-006,BOLL-201|PLCL1-006,PLCL1-201|;HSPE1-001,HSPE1-002,HSPE1-004|;NA;PLCL1-006,PLCL1-201|;RFTN2-001,RFTN2-002,RFTN2-004|;	CD.chip;	-
-0.99	4.12e-09	2:198784104:198784710	-0.9863	4.11608e-09	2:198654040_CT_C	ENSG00000115896.11	-0.9308	8.53417e-24	198784407	27719	0	-	114981	198669426	NA	2:198492316_T_G;2:198492837_C_T;2:198493703_T_A;2:198495431_G_C;2:198497512_T_G;2:198497709_C_T;2:198505266_C_T;2:198508016_A_G;2:198511086_G_A;2:198512849_G_A;2:198513930_G_A;2:198514924_C_T;2:198515536_G_A;2:198516821_C_T;2:198528999_C_T;2:198529237_G_T;2:198533606_G_T;2:198534708_G_A;2:198535678_T_C;2:198545462_G_A;2:198548306_T_G;2:198551812_G_A;2:198557822_G_T;2:198558679_T_C;2:198563642_T_C…	2:198902230_A_T;2:198905073_T_A;	17	13	2:198565763_A_G;2:198569051_T_G;2:198669871_G_C;2:198898344_A_T;2:198899275_A_C;2:198900363_G_A;2:198902230_A_T;2:198902909_A_C;2:198904465_T_A;2:198905073_T_A;2:198906481_C_T;2:198907143_C_T;2:198908040_A_T;2:198911166_C_T;2:198911426_G_A;2:198927927_C_T;	NA;PLCL1-006,PLCL1-201|;	BOLL-002,BOLL-001,BOLL-003,BOLL-006,BOLL-201|PLCL1-006,PLCL1-201|;HSPE1-001,HSPE1-002,HSPE1-004|;NA;PLCL1-006,PLCL1-201|;RFTN2-001,RFTN2-002,RFTN2-004|;	CD.chip;	-
-1.08	7.43e-13	2:198906738:198907420	-1.081	7.4255e-13	2:198654040_CT_C	ENSG00000115896.11	-0.9308	8.53417e-24	198907079	64	1	2:198906738:198907420	237653	198669426	NA	2:198598585_A_T;2:198599233_C_T;2:198611897_T_A;2:198613308_C_T;2:198614612_C_T;2:198615017_A_T;2:198615531_T_C;2:198616049_G_A;2:198616891_A_G;2:198622636_C_T;2:198624285_G_A;2:198625237_G_A;2:198627055_G_A;2:198637433_A_G;2:198643421_G_A;2:198643631_G_A;2:198654324_G_C;2:198659923_T_C;2:198660941_G_A;2:198665520_C_T;2:198668294_G_A;2:198669871_G_C;2:198673379_A_C;2:198684467_G_A;2:198687899_C_G…	2:198902230_A_T;2:198905073_T_A;	17	15	2:198907143_C_T;2:198669871_G_C;2:198898344_A_T;2:198899275_A_C;2:198900363_G_A;2:198902230_A_T;2:198902909_A_C;2:198904465_T_A;2:198905073_T_A;2:198906481_C_T;2:198908040_A_T;2:198911166_C_T;2:198911426_G_A;2:198927927_C_T;2:198950240_G_A;2:198954774_C_T;	NA;PLCL1-006,PLCL1-201|;	BOLL-002,BOLL-001,BOLL-003,BOLL-006,BOLL-201|PLCL1-006,PLCL1-201|;NA;PLCL1-006,PLCL1-201|;RFTN2-001,RFTN2-002,RFTN2-004|;	CD.chip;	-
-0.89	9.38e-06	2:222361661:222362087	-0.8907	9.37684e-06	2:222355473_G_C	ENSG00000116106.7	-1.017	4.2256e-22	222361874	6401	0	-	79127	222282747	NA	2:222355473_G_C;2:222359042_T_C;	NA	0	0	NA;	NA;		-	-
-1.35	7.62e-19	1:3759453:3760114	-1.351	7.61937e-19	1:3730435_T_C	ENSG00000116198.8	-1.245	3.12821e-46	3759783	29348	0	-	31138	3728645	NA	1:3701491_A_G;1:3705226_C_G;1:3705416_T_C;1:3706538_T_C;1:3719057_G_A;1:3720965_A_G;1:3721004_T_C;1:3721387_A_C;1:3721963_C_G;1:3724372_C_G;1:3724588_A_C;1:3725442_A_T;1:3726326_C_T;1:3726851_T_C;1:3730435_T_C;1:3732103_T_C;1:3732172_C_T;1:3732452_C_G;1:3732639_T_A;1:3732707_T_C;1:3732782_T_C;1:3733466_C_T;1:3734371_G_C;1:3734447_G_A;1:3736319_A_G;1:3737395_G_C;1:3737540_A_G;1:3737739_A_C;1:37382…	NA	14	7	1:3756120_A_G;1:3757300_C_T;1:3759352_T_A;1:3761479_C_T;1:3762416_C_A;1:3763864_G_A;1:3764461_C_T;1:3766441_C_T;1:3770425_G_A;1:3770736_T_C;1:3771108_T_C;1:3771120_T_C;1:3773106_C_T;1:3776022_A_G;	CEP104-001,CEP104-007,CEP104-005,CEP104-004,CEP104-002|;NA;	C1orf174-001|;CEP104-001,CEP104-007,CEP104-005,CEP104-004,CEP104-002|;NA;TP73-001,TP73-002,TP73-003,TP73-004,TP73-005,TP73-202,TP73-201,TP73-203|;	-	-
0.97	2.54e-09	1:109704640:109705472	0.9727	2.53801e-09	1:109706393_A_G	ENSG00000116299.11	1.227	2.23509e-56	109705056	1337	0	1:109706056:109706597	48755	109656301	NA	1:109706393_A_G;1:109706880_A_G;1:109707911_T_C;1:109708064_A_G;1:109709032_G_A;1:109709796_A_C;1:109709885_A_C;1:109711263_A_G;1:109711397_T_A;1:109711624_T_C;1:109711750_T_C;1:109711847_A_G;1:109711978_C_T;1:109712023_A_G;1:109713898_A_G;1:109714017_T_C;1:109714403_C_A;1:109714750_T_C;1:109714919_A_G;1:109717321_G_A;1:109717758_C_T;1:109717942_G_A;1:109717951_A_G;1:109718306_C_A;1:109718619_G_T…	1:109711263_A_G;	21	21	1:109711263_A_G;1:109711397_T_A;1:109711624_T_C;1:109711750_T_C;1:109711847_A_G;1:109711978_C_T;1:109712023_A_G;1:109711263_A_G;1:109711397_T_A;1:109711624_T_C;1:109711750_T_C;1:109711847_A_G;1:109711978_C_T;1:109712023_A_G;1:109711263_A_G;1:109711397_T_A;1:109711624_T_C;1:109711750_T_C;1:109711847_A_G;1:109711978_C_T;1:109712023_A_G;	KIAA1324-012,KIAA1324-013,KIAA1324-014,KIAA1324-015,KIAA1324-002,KIAA1324-006,KIAA1324-008|;NA;	KIAA1324-012,KIAA1324-013,KIAA1324-014,KIAA1324-015,KIAA1324-002,KIAA1324-006,KIAA1324-008|;NA;	-	-
1	2.75e-10	1:109706056:109706597	1.001	2.74616e-10	1:109706393_A_G	ENSG00000116299.11	1.227	2.23509e-56	109706326	67	1	1:109706056:109706597	50025	109656301	NA	1:109706393_A_G;1:109706880_A_G;1:109707911_T_C;1:109708064_A_G;1:109709032_G_A;1:109709796_A_C;1:109709885_A_C;1:109711263_A_G;1:109711397_T_A;1:109711624_T_C;1:109711750_T_C;1:109711847_A_G;1:109711978_C_T;1:109712023_A_G;1:109713898_A_G;1:109714017_T_C;1:109714403_C_A;1:109714750_T_C;1:109714919_A_G;1:109717321_G_A;1:109717758_C_T;1:109717942_G_A;1:109717951_A_G;1:109718306_C_A;1:109718619_G_T…	1:109711263_A_G;	21	21	1:109711263_A_G;1:109711397_T_A;1:109711624_T_C;1:109711750_T_C;1:109711847_A_G;1:109711978_C_T;1:109712023_A_G;1:109711263_A_G;1:109711397_T_A;1:109711624_T_C;1:109711750_T_C;1:109711847_A_G;1:109711978_C_T;1:109712023_A_G;1:109711263_A_G;1:109711397_T_A;1:109711624_T_C;1:109711750_T_C;1:109711847_A_G;1:109711978_C_T;1:109712023_A_G;	KIAA1324-012,KIAA1324-013,KIAA1324-014,KIAA1324-015,KIAA1324-002,KIAA1324-006,KIAA1324-008|;NA;	KIAA1324-012,KIAA1324-013,KIAA1324-014,KIAA1324-015,KIAA1324-002,KIAA1324-006,KIAA1324-008|;NA;	-	-
0.81	0.000112	1:109726999:109727909	0.8105	0.000111852	1:109706393_A_G	ENSG00000116299.11	1.227	2.23509e-56	109727454	21061	0	1:109706056:109706597	71153	109656301	NA	1:109706393_A_G;1:109706880_A_G;1:109707911_T_C;1:109708064_A_G;1:109709032_G_A;1:109709796_A_C;1:109709885_A_C;1:109711263_A_G;1:109711397_T_A;1:109711624_T_C;1:109711750_T_C;1:109711847_A_G;1:109711978_C_T;1:109712023_A_G;1:109713898_A_G;1:109714017_T_C;1:109714403_C_A;1:109714750_T_C;1:109714919_A_G;1:109717321_G_A;1:109717758_C_T;1:109717942_G_A;1:109717951_A_G;1:109718306_C_A;1:109718619_G_T…	1:109711263_A_G;	21	21	1:109711263_A_G;1:109711397_T_A;1:109711624_T_C;1:109711750_T_C;1:109711847_A_G;1:109711978_C_T;1:109712023_A_G;1:109711263_A_G;1:109711397_T_A;1:109711624_T_C;1:109711750_T_C;1:109711847_A_G;1:109711978_C_T;1:109712023_A_G;1:109711263_A_G;1:109711397_T_A;1:109711624_T_C;1:109711750_T_C;1:109711847_A_G;1:109711978_C_T;1:109712023_A_G;	KIAA1324-012,KIAA1324-013,KIAA1324-014,KIAA1324-015,KIAA1324-002,KIAA1324-006,KIAA1324-008|;NA;	KIAA1324-012,KIAA1324-013,KIAA1324-014,KIAA1324-015,KIAA1324-002,KIAA1324-006,KIAA1324-008|;NA;	-	-
-0.83	0.000423	1:184755560:184756477	-0.8266	0.000422974	1:184772178_T_C	ENSG00000116406.13	-0.8218	1.74856e-14	184756018	9880	0	-	96381	184659637	NA	1:184737925_G_A;1:184739217_A_G;1:184739300_A_C;1:184739490_T_A;1:184740711_T_C;1:184741222_G_A;1:184742292_A_C;1:184743097_C_G;1:184743615_G_A;1:184745072_T_C;1:184745264_G_A;1:184745568_A_G;1:184745864_G_A;1:184746649_C_A;1:184749160_C_T;1:184750623_T_C;1:184751035_G_A;1:184752058_G_A;1:184752227_A_G;1:184754491_C_T;1:184755863_C_G;1:184755949_C_A;1:184756235_A_G;1:184756371_T_C;1:184757396_T_C…	NA	33	0	1:184765898_A_T;1:184743615_G_A;1:184745072_T_C;1:184745264_G_A;1:184745568_A_G;1:184745864_G_A;1:184746649_C_A;1:184749160_C_T;1:184750623_T_C;1:184751035_G_A;1:184752058_G_A;1:184752227_A_G;1:184754491_C_T;1:184755863_C_G;1:184755949_C_A;1:184756235_A_G;1:184756371_T_C;1:184757396_T_C;1:184760001_T_C;1:184760433_C_T;1:184761186_G_A;1:184761365_A_G;1:184762603_T_A;1:184763525_A_G;1:184769817_T_C…	NA;	FAM129A-002,FAM129A-001|;FAM129A-002,FAM129A-001|TRMT1L-001,TRMT1L-003,TRMT1L-201|;NA;RNF2-001,RNF2-002,RNF2-003|TRMT1L-001,TRMT1L-003,TRMT1L-201|;TRMT1L-001,TRMT1L-003,TRMT1L-201|;	-	-
1.73	1.27e-05	1:229057015:229057740	1.729	1.2671e-05	1:229056053_G_A	ENSG00000116574.4	1.439	4.79141e-05	229057377	1324	0	-	186553	228870824	1:229057401_G_A;1:229057280_G_A;	1:229047199_G_C;1:229047317_T_G;1:229048707_G_A;1:229056053_G_A;1:229056393_C_T;1:229056409_C_T;1:229057280_G_A;1:229057401_G_A;1:229058649_C_A;1:229060920_G_T;1:229064273_T_C;	NA	1	0	1:229064273_T_C;	NA;	NA;RP5-1061H20.5-001|;	-	-
-1.24	2.99e-18	1:12045143:12046608	-1.236	2.99419e-18	1:12046063_G_T	ENSG00000116685.11	-1.21	1.43725e-39	12045875	188	1	1:12045143:12046608	66227	11979648	1:12046063_G_T;1:12046334_C_G;	1:12046063_G_T;1:12046334_C_G;1:12047028_T_C;1:12048883_A_G;1:12050634_T_C;1:12053100_C_T;1:12053264_T_C;1:12053718_A_G;1:12054030_G_A;1:12054911_A_G;1:12056440_C_T;1:12056945_A_C;1:12062205_A_G;1:12068941_T_C;1:12070920_T_C;1:12071680_A_G;1:12073785_C_A;	NA	85	10	1:12046063_G_T;1:12046334_C_G;1:12047028_T_C;1:12048883_A_G;1:12050634_T_C;1:12053100_C_T;1:12053264_T_C;1:12053718_A_G;1:12054030_G_A;1:12054911_A_G;1:12056440_C_T;1:12056945_A_C;1:12062205_A_G;1:12068941_T_C;1:12070920_T_C;1:12071680_A_G;1:12073785_C_A;	KIAA2013-002,KIAA2013-001|;NA;	AGTRAP-003,AGTRAP-010,AGTRAP-002,AGTRAP-005,AGTRAP-001,AGTRAP-011,AGTRAP-012|KIAA2013-002,KIAA2013-001|MFN2-001,MFN2-002,MFN2-005,MFN2-201|MIIP-001,MIIP-201|PLOD1-005,PLOD1-006,PLOD1-003,PLOD1-001,PLOD1-202,PLOD1-201|RNU5E-1-201|;CLCN6-001,CLCN6-006,CLCN6-005,CLCN6-002,CLCN6-004,CLCN6-003,CLCN6-202,CLCN6-201|KIAA2013-002,KIAA2013-001|NPPA-001,NPPA-002|PLOD1-005,PLOD1-006,PLOD1-003,PLOD1-001,PLOD1…	-	-
-1.24	2.99e-18	1:12045143:12046608	-1.236	2.99419e-18	1:12046334_C_G	ENSG00000116688.11	-1.306	4.91295e-56	12045875	188	1	1:12045143:12046608	5637	12040238	1:12046063_G_T;1:12046334_C_G;	1:12046063_G_T;1:12046334_C_G;1:12047028_T_C;1:12048883_A_G;1:12050634_T_C;1:12053100_C_T;1:12053264_T_C;1:12053718_A_G;1:12054030_G_A;1:12054911_A_G;1:12056440_C_T;1:12056945_A_C;1:12062205_A_G;1:12068941_T_C;1:12070920_T_C;1:12071680_A_G;1:12073785_C_A;	NA	85	19	1:12046063_G_T;1:12046334_C_G;1:12047028_T_C;1:12048883_A_G;1:12050634_T_C;1:12053100_C_T;1:12053264_T_C;1:12053718_A_G;1:12054030_G_A;1:12054911_A_G;1:12056440_C_T;1:12056945_A_C;1:12062205_A_G;1:12068941_T_C;1:12070920_T_C;1:12071680_A_G;1:12073785_C_A;	MFN2-001,MFN2-002,MFN2-005,MFN2-201|;MFN2-001,MFN2-002,MFN2-005,MFN2-201|MIIP-001,MIIP-201|;NA;	AGTRAP-003,AGTRAP-010,AGTRAP-002,AGTRAP-005,AGTRAP-001,AGTRAP-011,AGTRAP-012|KIAA2013-002,KIAA2013-001|MFN2-001,MFN2-002,MFN2-005,MFN2-201|MIIP-001,MIIP-201|PLOD1-005,PLOD1-006,PLOD1-003,PLOD1-001,PLOD1-202,PLOD1-201|RNU5E-1-201|;CLCN6-001,CLCN6-006,CLCN6-005,CLCN6-002,CLCN6-004,CLCN6-003,CLCN6-202,CLCN6-201|KIAA2013-002,KIAA2013-001|NPPA-001,NPPA-002|PLOD1-005,PLOD1-006,PLOD1-003,PLOD1-001,PLOD1…	-	-
-1.24	2.99e-18	1:12045143:12046608	-1.236	2.99419e-18	1:12046063_G_T	ENSG00000116691.6	-1.213	1.60572e-39	12045875	188	1	1:12045143:12046608	-33648	12079523	1:12046063_G_T;1:12046334_C_G;	1:12046063_G_T;1:12046334_C_G;1:12047028_T_C;1:12048883_A_G;1:12050634_T_C;1:12053100_C_T;1:12053264_T_C;1:12053718_A_G;1:12054030_G_A;1:12054911_A_G;1:12056440_C_T;1:12056945_A_C;1:12062205_A_G;1:12068941_T_C;1:12070920_T_C;1:12071680_A_G;1:12073785_C_A;	NA	85	6	1:12046063_G_T;1:12046334_C_G;1:12047028_T_C;1:12048883_A_G;1:12050634_T_C;1:12053100_C_T;1:12053264_T_C;1:12053718_A_G;1:12054030_G_A;1:12054911_A_G;1:12056440_C_T;1:12056945_A_C;1:12062205_A_G;1:12068941_T_C;1:12070920_T_C;1:12071680_A_G;1:12073785_C_A;	MIIP-001,MIIP-201|;NA;	AGTRAP-003,AGTRAP-010,AGTRAP-002,AGTRAP-005,AGTRAP-001,AGTRAP-011,AGTRAP-012|KIAA2013-002,KIAA2013-001|MFN2-001,MFN2-002,MFN2-005,MFN2-201|MIIP-001,MIIP-201|PLOD1-005,PLOD1-006,PLOD1-003,PLOD1-001,PLOD1-202,PLOD1-201|RNU5E-1-201|;CLCN6-001,CLCN6-006,CLCN6-005,CLCN6-002,CLCN6-004,CLCN6-003,CLCN6-202,CLCN6-201|KIAA2013-002,KIAA2013-001|NPPA-001,NPPA-002|PLOD1-005,PLOD1-006,PLOD1-003,PLOD1-001,PLOD1…	-	-
0.74	0.0108	1:186947586:186948358	0.7428	0.0107608	1:186944688_G_A	ENSG00000116711.8	0.8816	3.81914e-15	186947972	3284	0	-	149887	186798085	1:186947729_G_C;1:186948027_C_T;	1:186944688_G_A;1:186946386_G_T;1:186947729_G_C;1:186948027_C_T;1:186948862_G_A;1:186949320_C_T;1:186951429_A_G;1:186952288_G_T;1:186952333_A_G;1:186964100_T_C;1:186964935_T_G;1:186967702_A_G;	1:186951429_A_G;1:186964100_T_C;	21	0	1:186944688_G_A;1:186946386_G_T;1:186947729_G_C;1:186948027_C_T;1:186948862_G_A;1:186949320_C_T;1:186951429_A_G;1:186952288_G_T;1:186952333_A_G;1:186964100_T_C;	NA;	NA;PTGS2-001|RP11-295K2.3-001|TPR-001,TPR-003,TPR-201|;PTGS2-001|TPR-001,TPR-003,TPR-201|;	-	-
-1.08	2.33e-08	1:36627545:36628455	-1.078	2.33234e-08	1:36627191_T_C	ENSG00000116871.11	-1.1	7.43014e-28	36628000	11059	0	-	6820	36621180	1:36628033_G_A;	1:36616337_T_C;1:36616941_T_G;1:36621186_G_C;1:36627191_T_C;1:36628033_G_A;1:36634414_G_A;1:36637708_A_G;	NA	31	1	1:36616941_T_G;1:36616337_T_C;1:36621186_G_C;1:36627191_T_C;1:36628033_G_A;1:36637708_A_G;	NA;TRAPPC3-001,TRAPPC3-005,TRAPPC3-004,TRAPPC3-003|;	LSM10-001|MRPS15-001|SH3D21-003,SH3D21-005,SH3D21-203,SH3D21-202,SH3D21-201|THRAP3-001,THRAP3-002,THRAP3-003|TRAPPC3-001,TRAPPC3-005,TRAPPC3-004,TRAPPC3-003|U4.68-201|;MRPS15-001|OSCP1-006,OSCP1-002,OSCP1-010,OSCP1-005,OSCP1-013,OSCP1-004,OSCP1-201|STK40-001,STK40-002,STK40-003,STK40-004|THRAP3-001,THRAP3-002,THRAP3-003|U4.68-201|;NA;	-	-
-1.14	0.000326	1:38155907:38156593	-1.144	0.000325733	1:38147606_T_A	ENSG00000116922.9	1.272	2.21662e-19	38156250	8644	0	-	9008	38147242	1:38156343_G_A;	1:38147606_T_A;1:38156343_G_A;1:38156902_C_T;1:38157604_C_A;1:38158211_C_T;1:38159421_A_C;1:38162707_A_C;1:38163387_C_T;1:38163747_C_T;1:38165448_C_T;1:38169793_G_A;1:38170707_G_A;1:38173382_C_T;1:38173694_A_G;1:38174366_G_T;1:38177482_G_T;1:38180356_C_T;1:38182135_C_T;1:38184881_A_C;1:38194230_T_C;	1:38156902_C_T;1:38163747_C_T;	38	0	1:38147606_T_A;1:38156343_G_A;1:38156902_C_T;1:38157604_C_A;1:38158211_C_T;1:38159421_A_C;1:38162707_A_C;1:38163387_C_T;1:38163747_C_T;	NA;	DNALI1-001,DNALI1-201|FHL3-001|GNL2-001,GNL2-004,GNL2-201|MTF1-001,MTF1-201|RP11-422J8.1-001|;DNALI1-001,DNALI1-201|MEAF6-002,MEAF6-001,MEAF6-003,MEAF6-008,MEAF6-201|MTF1-001,MTF1-201|;GNL2-001,GNL2-004,GNL2-201|MEAF6-002,MEAF6-001,MEAF6-003,MEAF6-008,MEAF6-201|MTF1-001,MTF1-201|RP11-422J8.1-001|;NA;	-	-
-1.19	3.54e-13	1:40355846:40356711	-1.191	3.53691e-13	1:40301092_T_C	ENSG00000116990.9	-1.089	1.88375e-23	40356278	57083	0	-	-4820	40361098	1:40356155_A_G;	1:40287279_C_T;1:40287823_G_A;1:40287917_C_T;1:40287932_T_A;1:40288464_C_T;1:40290897_C_A;1:40292911_A_C;1:40299195_T_C;1:40301092_T_C;1:40304086_T_C;1:40306865_C_T;1:40312432_A_G;1:40313849_T_C;1:40320312_T_G;1:40321182_T_C;1:40324111_T_C;1:40324210_T_C;1:40324666_G_A;1:40324784_G_T;1:40326106_C_T;1:40329282_G_A;1:40333053_G_T;1:40333302_C_T;1:40336603_C_T;1:40336668_C_T;1:40337580_A_T;1:4034417…	1:40344175_A_G;	8	0	1:40344175_A_G;1:40344668_G_A;1:40345773_G_A;1:40350230_G_C;1:40374734_T_C;1:40376741_G_A;1:40376843_A_G;	NA;	CAP1-016,CAP1-202,CAP1-201,CAP1-017,CAP1-001,CAP1-004,CAP1-007,CAP1-008,CAP1-009,CAP1-011,CAP1-012,CAP1-003,CAP1-006,CAP1-005,CAP1-002,CAP1-013,CAP1-018,CAP1-010|;CITED4-201|NFYC-002,NFYC-001,NFYC-015,NFYC-010,NFYC-017,NFYC-005,NFYC-020,NFYC-003,NFYC-012,NFYC-004,NFYC-006,NFYC-021,NFYC-011,NFYC-022,NFYC-024,NFYC-025,NFYC-007,NFYC-016,NFYC-202,NFYC-201|;NA;	-	-
-1.12	4.08e-10	1:232746478:232747402	-1.117	4.08191e-10	1:232746866_C_T	ENSG00000116991.6	-0.7187	1.03045e-06	232746940	74	1	1:232746478:232747402	213229	232533711	1:232746866_C_T;	1:232746866_C_T;	NA	0	0	NA;	NA;		-	-
0.92	1.18e-05	1:17424104:17425470	0.9153	1.17698e-05	1:17424516_A_T	ENSG00000117115.8	1.361	2.87019e-58	17424787	271	1	1:17424104:17425470	31531	17393256	1:17425077_G_A;1:17424640_G_A;1:17424633_G_A;1:17424516_A_T;1:17424396_C_T;	1:17414305_C_A;1:17416462_G_A;1:17417253_T_C;1:17418894_A_G;1:17419066_T_C;1:17421286_C_A;1:17421746_T_A;1:17421748_A_G;1:17421764_C_T;1:17421923_C_T;1:17421956_C_A;1:17422011_A_G;1:17422192_G_A;1:17422226_C_T;1:17422302_T_C;1:17422610_A_G;1:17422998_G_T;1:17423072_T_G;1:17423304_T_C;1:17423310_C_A;1:17423390_T_C;1:17423475_C_T;1:17423925_G_C;1:17424133_T_C;1:17424396_C_T;1:17424516_A_T;1:1742463…	NA	35	0	1:17424516_A_T;1:17414305_C_A;1:17416462_G_A;1:17417253_T_C;1:17418894_A_G;1:17419066_T_C;1:17421286_C_A;1:17421746_T_A;1:17421748_A_G;1:17421764_C_T;1:17421923_C_T;1:17421956_C_A;1:17422011_A_G;1:17422192_G_A;1:17422226_C_T;1:17422302_T_C;1:17422610_A_G;1:17422998_G_T;1:17423072_T_G;1:17423304_T_C;1:17423310_C_A;1:17423390_T_C;1:17423475_C_T;1:17423925_G_C;1:17424133_T_C;1:17424396_C_T;1:1742463…	NA;	PADI1-001,PADI1-203,PADI1-201,PADI1-202|;PADI3-001|;	-	-
1.1	3.85e-11	1:94876740:94877270	1.1	3.846e-11	1:94876928_G_A	ENSG00000117528.7	0.8024	1.62898e-11	94877005	723	0	-	-6928	94883933	1:94876928_G_A;	1:94866463_C_G;1:94870535_T_G;1:94874521_G_T;1:94876282_G_C;1:94876928_G_A;1:94877801_T_C;	1:94870535_T_G;	1	0	1:94870535_T_G;	NA;	NA;SLC44A3-004,SLC44A3-001,SLC44A3-005,SLC44A3-006,SLC44A3-002,SLC44A3-008,SLC44A3-007,SLC44A3-010|;	-	-
-0.74	0.00844	1:28213616:28214540	-0.7387	0.00843818	1:28212272_G_A	ENSG00000117748.5	1.057	1.27507e-29	28214078	2545	0	-	-3957	28218035	1:28213983_G_C;	1:28211650_T_C;1:28212272_G_A;1:28212975_C_T;1:28213157_T_C;1:28213213_A_G;1:28213983_G_C;1:28214281_G_C;1:28215229_C_G;1:28215631_C_T;1:28216072_T_C;1:28216191_C_A;1:28216623_G_A;1:28216736_C_T;1:28218100_T_C;1:28219873_G_T;1:28221130_C_G;1:28221554_A_G;1:28221950_G_A;1:28224312_C_T;1:28224976_A_G;1:28226317_T_C;1:28226381_C_A;1:28227122_T_G;1:28227175_G_A;1:28227665_T_C;1:28229681_C_T;1:2823295…	NA	22	0	1:28216623_G_A;1:28211650_T_C;1:28212272_G_A;1:28212975_C_T;1:28213157_T_C;1:28213213_A_G;1:28213983_G_C;1:28214281_G_C;1:28215229_C_G;1:28215631_C_T;1:28216072_T_C;1:28216191_C_A;1:28216736_C_T;1:28218100_T_C;1:28239434_G_A;1:28242402_C_T;1:28242412_A_C;1:28242447_G_T;	NA;	C1orf38-001,C1orf38-005,C1orf38-006,C1orf38-008,C1orf38-002,C1orf38-003,C1orf38-201|;C1orf38-001,C1orf38-005,C1orf38-006,C1orf38-008,C1orf38-002,C1orf38-003,C1orf38-201|XKR8-001|;NA;	-	-
-0.95	1.85e-07	1:28230721:28231430	-0.9469	1.85491e-07	1:28212272_G_A	ENSG00000117748.5	1.057	1.27507e-29	28231075	14339	0	-	13040	28218035	NA	1:28211650_T_C;1:28212272_G_A;1:28212975_C_T;1:28213157_T_C;1:28213213_A_G;1:28213983_G_C;1:28214281_G_C;1:28215229_C_G;1:28215631_C_T;1:28216072_T_C;1:28216191_C_A;1:28216623_G_A;1:28216736_C_T;1:28218100_T_C;1:28219873_G_T;1:28221130_C_G;1:28221554_A_G;1:28221950_G_A;1:28224312_C_T;1:28224976_A_G;1:28226317_T_C;1:28226381_C_A;1:28227122_T_G;1:28227175_G_A;1:28227665_T_C;1:28229681_C_T;1:2823295…	NA	22	0	1:28216736_C_T;1:28211650_T_C;1:28212272_G_A;1:28212975_C_T;1:28213157_T_C;1:28213213_A_G;1:28213983_G_C;1:28214281_G_C;1:28215229_C_G;1:28215631_C_T;1:28216072_T_C;1:28216191_C_A;1:28216623_G_A;1:28218100_T_C;1:28239434_G_A;1:28242402_C_T;1:28242412_A_C;1:28242447_G_T;	NA;	C1orf38-001,C1orf38-005,C1orf38-006,C1orf38-008,C1orf38-002,C1orf38-003,C1orf38-201|;C1orf38-001,C1orf38-005,C1orf38-006,C1orf38-008,C1orf38-002,C1orf38-003,C1orf38-201|XKR8-001|;NA;	-	-
-0.97	1.05e-06	7:158610817:158611600	-0.9704	1.0531e-06	7:158613503_A_G	ENSG00000117868.10	-1.271	7.75466e-42	158611208	34068	0	-	87522	158523686	7:158611084_C_T;	7:158577140_G_A;7:158611084_C_T;7:158613503_A_G;7:158618491_G_A;7:158627165_C_A;7:158629198_T_C;7:158629897_A_G;7:158630822_C_G;	NA	9	2	7:158577140_G_A;7:158611084_C_T;7:158613503_A_G;7:158618491_G_A;7:158627165_C_A;7:158629198_T_C;7:158629897_A_G;7:158630822_C_G;	ESYT2-001,ESYT2-004,ESYT2-005,ESYT2-202,ESYT2-201,ESYT2-203|;NA;	ESYT2-001,ESYT2-004,ESYT2-005,ESYT2-202,ESYT2-201,ESYT2-203|;ESYT2-001,ESYT2-004,ESYT2-005,ESYT2-202,ESYT2-201,ESYT2-203|NCAPG2-001,NCAPG2-004,NCAPG2-007,NCAPG2-003,NCAPG2-201,NCAPG2-203,NCAPG2-202,NCAPG2-204|;NCAPG2-001,NCAPG2-004,NCAPG2-007,NCAPG2-003,NCAPG2-201,NCAPG2-203,NCAPG2-202,NCAPG2-204|;	-	-
-1.12	1.95e-16	6:89152328:89153123	-1.115	1.95255e-16	6:89153477_C_T	ENSG00000118432.11	-1.142	1.46022e-42	89152725	752	0	6:89153297:89153706	303142	88849583	NA	NA	NA	0	0	NA;	NA;		-	-
-1.17	2.21e-07	6:131886082:131886784	-1.168	2.21051e-07	6:131897278_C_T	ENSG00000118520.7	-1.208	2.58862e-20	131886433	10845	0	6:131896744:131897394	-7851	131894284	NA	6:131897278_C_T;6:131898208_T_C;6:131911655_A_T;6:131914564_T_A;6:131917379_A_G;6:131918839_A_T;6:131924689_G_A;6:131926334_C_T;6:131927007_C_G;6:131928008_G_T;6:131929751_T_G;6:131931092_T_C;6:131935406_T_C;6:131940484_T_C;6:131940890_A_C;6:131950233_T_G;6:131950401_T_C;6:131950487_G_C;6:131950798_A_G;6:131954797_T_G;	NA	4	0	6:131897278_C_T;6:131898208_T_C;6:131929751_T_G;6:131931092_T_C;	NA;	MED23-003,MED23-001,MED23-005,MED23-004,MED23-002,MED23-205,MED23-201,MED23-207,MED23-206,MED23-204,MED23-203,MED23-202|;NA;RP3-398G3.3-001|;	-	-
-1.09	5.74e-11	19:21675570:21677684	-1.086	5.74274e-11	19:21753089_A_C	ENSG00000118620.8	-0.865	6.6619e-15	21676627	76408	0	-	473201	21203426	NA	NA	NA	0	0	NA;	NA;		-	-
-1.13	1.34e-12	19:21687880:21689736	-1.126	1.34246e-12	19:21753089_A_C	ENSG00000118620.8	-0.865	6.6619e-15	21688808	64227	0	-	485382	21203426	NA	NA	NA	0	0	NA;	NA;		-	-
-1.07	1.14e-10	19:21767976:21768507	-1.067	1.13568e-10	19:21753089_A_C	ENSG00000118620.8	-0.865	6.6619e-15	21768241	10746	0	19:21778568:21780648	564815	21203426	NA	NA	NA	0	0	NA;	NA;		-	-
-0.86	0.000132	19:21769031:21770087	-0.86	0.000131699	19:21753089_A_C	ENSG00000118620.8	-0.865	6.6619e-15	21769559	16524	0	-	566133	21203426	NA	NA	NA	0	0	NA;	NA;		-	-
-1.19	1.44e-15	19:21776285:21778489	-1.188	1.43582e-15	19:21753089_A_C	ENSG00000118620.8	-0.865	6.6619e-15	21777387	24352	0	-	573961	21203426	19:21776847_T_A;19:21777466_A_T;	NA	NA	0	0	NA;	NA;		-	-
-1.11	3.37e-12	19:21778568:21780648	-1.111	3.37363e-12	19:21753089_A_C	ENSG00000118620.8	-0.865	6.6619e-15	21779608	26573	0	-	576182	21203426	19:21778773_T_C;19:21778987_C_G;19:21779011_C_T;	NA	NA	0	0	NA;	NA;		-	-
-0.82	0.000945	19:21786996:21788287	-0.8248	0.000944659	19:21753089_A_C	ENSG00000118620.8	-0.865	6.6619e-15	21787641	123440	0	-	584215	21203426	NA	NA	NA	0	0	NA;	NA;		-	-
-1.09	3.76e-11	19:21860281:21861230	-1.091	3.75506e-11	19:21753089_A_C	ENSG00000118620.8	-0.865	6.6619e-15	21860755	107720	0	-	657329	21203426	NA	NA	NA	0	0	NA;	NA;		-	-
-0.91	3.95e-05	12:4387709:4388247	-0.9072	3.95037e-05	12:4399087_T_G	ENSG00000118971.3	-1.211	8.42677e-30	4387978	11109	0	-	5040	4382938	NA	12:4395865_G_T;12:4399087_T_G;	NA	0	0	NA;	NA;		-	-
-0.87	0.000257	12:4395185:4395824	-0.8704	0.000256882	12:4399087_T_G	ENSG00000118971.3	-1.211	8.42677e-30	4395504	3583	0	-	12566	4382938	NA	12:4395865_G_T;12:4399087_T_G;	NA	0	0	NA;	NA;		-	-
-1.14	5.93e-12	12:4397735:4399033	-1.136	5.93111e-12	12:4399087_T_G	ENSG00000118971.3	-1.211	8.42677e-30	4398384	703	0	-	15446	4382938	NA	12:4395865_G_T;12:4399087_T_G;	NA	0	0	NA;	NA;		-	-
-1.12	2.68e-08	9:126985203:126986234	-1.117	2.67652e-08	9:126985763_A_G	ENSG00000119408.12	-1.114	2.88426e-19	126985718	5402	0	-	-34167	127019885	9:126985763_A_G;9:126985858_T_C;	9:126976346_A_G;9:126979082_G_C;9:126985763_A_G;9:126985858_T_C;9:126987819_A_C;9:126991120_C_T;9:126997050_A_G;9:127002125_G_T;9:127002414_C_G;	NA	0	0	NA;	NA;		-	gran_p_myeloid_wbc;mono_p;
-0.74	0.00489	9:127962252:127963669	-0.7384	0.00488533	9:127982775_CT_C	ENSG00000119414.7	0.9503	1.83021e-24	127962960	133766	0	-	54108	127908852	9:127962533_A_G;9:127962916_G_A;	9:127829194_A_T;9:127834878_A_G;9:127839324_A_G;9:127842584_T_C;9:127842701_T_C;9:127844741_T_G;9:127850322_G_T;9:127853716_T_C;9:127855714_C_A;9:127856695_G_C;9:127858067_G_C;9:127859176_C_T;9:127859433_T_C;9:127859721_G_A;9:127872298_G_A;9:127873205_T_C;9:127873457_G_A;9:127874802_G_A;9:127876634_T_A;9:127878333_A_G;9:127878664_A_T;9:127878785_A_G;9:127879562_C_T;9:127879666_G_A;9:127881142_C_G…	NA	0	0	NA;	NA;		-	-
0.96	1.05e-13	14:75428805:75429800	0.9568	1.04833e-13	14:75628955_A_G	ENSG00000119638.8	-0.6707	7.17199e-09	75429302	172480	0	-	-119520	75548822	NA	14:75443103_G_A;14:75446171_A_C;14:75446778_C_T;14:75446879_C_G;14:75449517_G_A;14:75453039_G_C;14:75455810_A_C;14:75456449_A_C;14:75456927_A_G;14:75457075_A_C;14:75459633_C_T;14:75460561_A_G;14:75460741_G_T;14:75463687_T_G;14:75463848_C_T;14:75464295_C_T;14:75465038_T_C;14:75468950_G_C;14:75469555_A_G;14:75471802_C_T;14:75471803_G_A;14:75475275_A_C;14:75476071_G_C;14:75479039_C_G;14:75479582_T_G…	14:75559963_T_C;14:75583268_T_C;14:75595154_G_A;14:75615246_C_G;14:75664939_G_A;	252	2	14:75601782_G_C;14:75519175_C_T;14:75520065_T_C;14:75523382_T_C;14:75524839_G_A;14:75525449_G_A;14:75527509_G_A;14:75527620_G_A;14:75527705_G_C;14:75528580_G_A;14:75531460_A_T;14:75532941_T_C;14:75533679_A_G;14:75535019_C_A;14:75535927_G_A;14:75536369_G_A;14:75543979_T_C;14:75544101_C_T;14:75544189_G_A;14:75544470_T_A;14:75545220_C_A;14:75545685_G_A;14:75559963_T_C;14:75561152_C_T;14:75564659_G_T…	NA;RP11-950C14.7-001|;	AC007182.1-001,AC007182.1-002,AC007182.1-006,AC007182.1-012,AC007182.1-010,AC007182.1-011,AC007182.1-004,AC007182.1-013|BATF-001,BATF-003|C14orf1-001|;AF111167.1-201|;AF111167.1-201|BATF-001,BATF-003|RP11-293M10.1-001|;AF111167.1-201|BATF-001,BATF-003|RP11-293M10.1-001|RP11-293M10.2-001,RP11-293M10.2-002|;AF111167.1-201|BATF-001,BATF-003|U4atac.7-201|;AF111167.1-201|JDP2-201,JDP2-202,JDP2-204,JDP…	-	-
0.89	0.00163	14:77513636:77514140	0.886	0.00163345	14:77513844_T_C	ENSG00000119669.3	-0.6605	6.6537e-06	77513888	5709	0	-	23000	77490888	14:77513844_T_C;	14:77507925_C_G;14:77513844_T_C;14:77514103_T_C;14:77516821_G_A;14:77517390_A_C;14:77518576_G_C;14:77519597_C_T;14:77527365_G_A;14:77528619_T_A;	NA	6	6	14:77519597_C_T;14:77513844_T_C;14:77514103_T_C;14:77516821_G_A;14:77517390_A_C;14:77518576_G_C;	IRF2BPL-201|;NA;	IRF2BPL-201|;NA;	-	-
-1.12	1.65e-09	14:76081279:76082145	-1.122	1.65472e-09	14:76081664_A_T	ENSG00000119686.5	-0.7072	3.22599e-06	76081712	48	1	14:76081279:76082145	36752	76044960	14:76081664_A_T;	14:76081664_A_T;14:76083582_A_C;14:76085273_T_G;14:76086859_T_C;14:76087620_G_A;14:76089054_G_A;	NA	0	0	NA;	NA;		-	-
-1.03	4.01e-14	14:94612157:94612669	-1.026	4.01394e-14	14:94605240_G_A	ENSG00000119698.7	-1.114	5.3381e-46	94612413	7173	0	-	-52	94612465	14:94612518_C_T;	14:94597126_G_T;14:94597626_A_G;14:94598617_G_A;14:94599528_C_T;14:94599583_T_G;14:94599936_T_C;14:94600309_A_G;14:94600347_A_G;14:94600369_T_C;14:94600378_A_G;14:94600468_T_C;14:94600644_A_G;14:94601479_T_C;14:94601692_T_C;14:94602104_C_T;14:94602600_C_G;14:94605240_G_A;14:94608442_G_A;14:94612518_C_T;14:94613418_A_T;14:94617618_G_A;14:94618908_C_G;14:94625628_C_T;	NA	80	0	14:94605240_G_A;14:94597126_G_T;14:94597626_A_G;14:94598617_G_A;14:94599528_C_T;14:94599583_T_G;14:94599936_T_C;14:94600309_A_G;14:94600347_A_G;14:94600369_T_C;14:94600378_A_G;14:94600468_T_C;14:94600644_A_G;14:94601153_T_TC;14:94601479_T_C;14:94601692_T_C;14:94602104_C_T;14:94602600_C_G;14:94608442_G_A;14:94612518_C_T;14:94613418_A_T;14:94625628_C_T;14:94605240_G_A;14:94597126_G_T;14:94597626_A_…	NA;	FAM181A-004,FAM181A-001,FAM181A-002,FAM181A-005,FAM181A-003|;FAM181A-004,FAM181A-001,FAM181A-002,FAM181A-005,FAM181A-003|SERPINA1-001,SERPINA1-004,SERPINA1-002,SERPINA1-003,SERPINA1-008,SERPINA1-006,SERPINA1-016,SERPINA1-017,SERPINA1-007,SERPINA1-011,SERPINA1-015,SERPINA1-010,SERPINA1-203,SERPINA1-202,SERPINA1-201|;NA;RP11-349I1.2-001|SERPINA1-001,SERPINA1-004,SERPINA1-002,SERPINA1-003,SERPINA1-0…	-	-
-0.82	3.92e-06	14:94620222:94620765	-0.8249	3.91931e-06	14:94605240_G_A	ENSG00000119698.7	-1.114	5.3381e-46	94620493	15253	0	-	8028	94612465	NA	14:94597126_G_T;14:94597626_A_G;14:94598617_G_A;14:94599528_C_T;14:94599583_T_G;14:94599936_T_C;14:94600309_A_G;14:94600347_A_G;14:94600369_T_C;14:94600378_A_G;14:94600468_T_C;14:94600644_A_G;14:94601479_T_C;14:94601692_T_C;14:94602104_C_T;14:94602600_C_G;14:94605240_G_A;14:94608442_G_A;14:94612518_C_T;14:94613418_A_T;14:94617618_G_A;14:94618908_C_G;14:94625628_C_T;	NA	80	0	14:94605240_G_A;14:94597126_G_T;14:94597626_A_G;14:94598617_G_A;14:94599528_C_T;14:94599583_T_G;14:94599936_T_C;14:94600309_A_G;14:94600347_A_G;14:94600369_T_C;14:94600378_A_G;14:94600468_T_C;14:94600644_A_G;14:94601153_T_TC;14:94601479_T_C;14:94601692_T_C;14:94602104_C_T;14:94602600_C_G;14:94608442_G_A;14:94612518_C_T;14:94613418_A_T;14:94625628_C_T;14:94605240_G_A;14:94597126_G_T;14:94597626_A_…	NA;	FAM181A-004,FAM181A-001,FAM181A-002,FAM181A-005,FAM181A-003|;FAM181A-004,FAM181A-001,FAM181A-002,FAM181A-005,FAM181A-003|SERPINA1-001,SERPINA1-004,SERPINA1-002,SERPINA1-003,SERPINA1-008,SERPINA1-006,SERPINA1-016,SERPINA1-017,SERPINA1-007,SERPINA1-011,SERPINA1-015,SERPINA1-010,SERPINA1-203,SERPINA1-202,SERPINA1-201|;NA;RP11-349I1.2-001|SERPINA1-001,SERPINA1-004,SERPINA1-002,SERPINA1-003,SERPINA1-0…	-	-
0.77	0.0326	17:44218016:44218748	0.7739	0.0325873	17:44121579_T_C	ENSG00000120071.8	0.9635	1.04085e-14	44218382	96803	0	-	111100	44107282	NA	17:44068492_A_G;17:44121579_T_C;	NA	3	3	17:44121579_T_C;17:44121579_T_C;17:44121579_T_C;	KIAA1267-201,KIAA1267-203,KIAA1267-202|;NA;	KIAA1267-201,KIAA1267-203,KIAA1267-202|;NA;	-	-
0.81	0.0082	17:44240576:44241188	0.8118	0.00819615	17:44121579_T_C	ENSG00000120071.8	0.9635	1.04085e-14	44240882	119303	0	-	133600	44107282	NA	17:44068492_A_G;17:44121579_T_C;	NA	3	3	17:44121579_T_C;17:44121579_T_C;17:44121579_T_C;	KIAA1267-201,KIAA1267-203,KIAA1267-202|;NA;	KIAA1267-201,KIAA1267-203,KIAA1267-202|;NA;	-	-
0.8	0.0139	17:44268476:44272610	0.7982	0.013941	17:44121579_T_C	ENSG00000120071.8	0.9635	1.04085e-14	44270543	148964	0	-	163261	44107282	NA	17:44068492_A_G;17:44121579_T_C;	NA	3	3	17:44121579_T_C;17:44121579_T_C;17:44121579_T_C;	KIAA1267-201,KIAA1267-203,KIAA1267-202|;NA;	KIAA1267-201,KIAA1267-203,KIAA1267-202|;NA;	-	-
-1.01	1.06e-10	8:110440344:110441069	-1.012	1.05865e-10	8:110447930_T_C	ENSG00000120533.8	-0.6123	8.77204e-06	110440706	2774	0	8:110443334:110443554	94153	110346553	8:110440624_T_A;	NA	NA	7	1	8:110347402_C_A;8:110351209_T_C;8:110379615_G_A;8:110380421_A_G;8:110380697_C_T;8:110381783_T_A;8:110538603_A_T;	ENY2-003,ENY2-001,ENY2-012|;NA;	EBAG9-002,EBAG9-004,EBAG9-001,EBAG9-005,EBAG9-006,EBAG9-008|;ENY2-003,ENY2-001,ENY2-012|;NA;RP11-122A21.2-001|;	-	-
0.83	0.00248	8:27194754:27195650	0.8306	0.00247942	8:27211910_G_A	ENSG00000120899.13	0.8999	1.10618e-15	27195202	81	1	8:27194754:27195650	26203	27168999	NA	8:27195121_T_C;8:27208126_G_A;8:27211910_G_A;8:27219987_C_T;8:27220310_G_A;8:27226790_A_C;8:27227453_C_T;8:27227554_A_G;	NA	3	0	8:27195121_T_C;8:27219987_C_T;8:27220310_G_A;	NA;	KCTD9-001|;NA;	-	-
-0.87	1.71e-06	4:154380022:154380629	-0.8672	1.70688e-06	4:154385925_G_C	ENSG00000121210.11	0.6022	3.23058e-06	154380325	366	0	-	-7173	154387498	4:154380275_T_C;	NA	NA	0	0	NA;	NA;		-	-
-1.31	4.71e-09	19:33468143:33468635	-1.311	4.71127e-09	19:33468410_C_A	ENSG00000121289.12	-0.6782	0.0024135	33468389	21	1	19:33468143:33468635	98481	33369908	19:33468410_C_A;	19:33468410_C_A;	NA	2	0	19:33468410_C_A;19:33468410_C_A;	NA;	CEBPG-201|;NA;	-	-
-1.21	1.67e-06	19:33469644:33470250	-1.205	1.67354e-06	19:33468410_C_A	ENSG00000121289.12	-0.6782	0.0024135	33469947	1537	0	19:33468143:33468635	100039	33369908	NA	19:33468410_C_A;	NA	2	0	19:33468410_C_A;19:33468410_C_A;	NA;	CEBPG-201|;NA;	-	-
0.8	0.000698	12:21590321:21590979	0.8024	0.000698339	12:21605157_A_C	ENSG00000121350.10	1.195	2.25394e-46	21590650	4451	0	-	101	21590549	12:21590557_A_C;12:21590621_T_C;12:21590788_C_A;12:21590397_T_C;	12:21586199_T_C;12:21587314_C_T;12:21590226_A_G;12:21590397_T_C;12:21590557_A_C;12:21590621_T_C;12:21590788_C_A;12:21591828_G_A;12:21591847_G_A;12:21591921_T_G;12:21592094_G_T;12:21592406_A_T;12:21592546_A_T;12:21593037_T_C;12:21593809_G_A;12:21594028_C_T;12:21595064_G_A;12:21595390_A_G;12:21595414_A_C;12:21595492_T_C;12:21595633_T_C;12:21595724_G_A;12:21596018_T_G;12:21596115_G_A;12:21596441_A_T…	NA	0	0	NA;	NA;		-	-
0.83	0.000239	11:34443667:34444396	0.8271	0.000238816	11:34444031_C_A	ENSG00000121691.4	1.247	6.62438e-52	34444031	278	1	11:34443667:34444396	-16441	34460472	11:34444031_C_A;	11:34422869_G_A;11:34423774_A_T;11:34430577_A_C;11:34431380_C_G;11:34431488_C_A;11:34432130_A_G;11:34432451_C_T;11:34432900_G_A;11:34433069_G_A;11:34436686_C_T;11:34438408_A_G;11:34438843_G_A;11:34439721_C_T;11:34439880_C_G;11:34442997_C_T;11:34443753_G_T;11:34444031_C_A;11:34447300_A_G;11:34447586_T_G;11:34449903_C_T;11:34452374_C_T;11:34456108_A_G;11:34456149_G_A;11:34457654_T_C;11:34460769_A_G;	11:34449903_C_T;	16	0	11:34447300_A_G;11:34447586_T_G;11:34449903_C_T;11:34452374_C_T;11:34456108_A_G;11:34456149_G_A;11:34457654_T_C;11:34460769_A_G;	NA;	AC132216.1-201|FBXO3-008,FBXO3-001,FBXO3-002,FBXO3-005,FBXO3-006,FBXO3-004,FBXO3-003,FBXO3-201|NAT10-001,NAT10-002,NAT10-006,NAT10-003|;CAPRIN1-001,CAPRIN1-016,CAPRIN1-007,CAPRIN1-009,CAPRIN1-017,CAPRIN1-002|NAT10-001,NAT10-002,NAT10-006,NAT10-003|;NA;NAT10-001,NAT10-002,NAT10-006,NAT10-003|;	-	-
-0.81	0.0148	3:46249422:46250830	-0.8123	0.0148032	3:46258902_T_C	ENSG00000121797.8	0.7978	1.05733e-09	46250126	44440	0	-	-198528	46448654	NA	3:46205686_C_T;3:46208310_G_A;3:46214670_T_C;3:46258902_T_C;	NA	2	0	3:46187707_G_A;3:46258902_T_C;	NA;	CCR1-001|;CXCR6-002,CXCR6-001,CXCR6-004,CXCR6-003|;NA;	-	-
1.02	2.2e-08	4:39033489:39034322	1.023	2.19849e-08	4:39021320_T_C	ENSG00000121895.7	0.8733	7.8155e-15	39033905	13711	0	-	65540	38968365	NA	4:39020194_T_G;4:39021320_T_C;4:39023699_T_C;4:39025386_A_G;4:39027082_T_C;4:39036654_A_G;4:39038101_T_C;	NA	0	0	NA;	NA;		-	-
-0.88	6.37e-05	1:160316597:160317439	-0.8764	6.36672e-05	1:160317021_C_T	ENSG00000122218.10	-1.039	8.59401e-29	160317018	83673	0	-	57955	160259063	1:160317021_C_T;	1:160180906_G_A;1:160206394_G_A;1:160207530_A_G;1:160215694_C_T;1:160216528_T_C;1:160216969_T_C;1:160217493_C_T;1:160223078_T_C;1:160223973_A_G;1:160224700_T_A;1:160230256_A_C;1:160232506_T_A;1:160233345_C_A;1:160234154_G_A;1:160234691_T_G;1:160237392_G_C;1:160238384_A_C;1:160239388_G_T;1:160240725_A_G;1:160243972_C_T;1:160245041_G_C;1:160246485_C_T;1:160247185_G_C;1:160251792_A_G;1:160256405_A_G…	NA	0	0	NA;	NA;		-	-
1.14	3.35e-13	18:77579695:77580660	1.14	3.35216e-13	18:77566535_G_C	ENSG00000122490.13	0.8663	9.59987e-13	77580177	13642	0	-	-82243	77662420	NA	18:77566535_G_C;18:77573548_A_G;18:77575613_C_T;18:77575871_A_G;18:77578191_C_A;18:77579773_G_A;18:77579812_A_G;	NA	4	4	18:77566535_G_C;18:77575613_C_T;18:77575871_A_G;18:77578191_C_A;	NA;PQLC1-001,PQLC1-003,PQLC1-202,PQLC1-201|;	NA;PQLC1-001,PQLC1-003,PQLC1-202,PQLC1-201|;	-	-
1.01	0.00621	10:70803413:70806056	1.005	0.00620774	10:70805373_C_T	ENSG00000122862.4	0.836	2.41496e-07	70804734	870	1	10:70803413:70806056	-43128	70847862	NA	10:70802518_G_A;10:70803441_T_C;10:70803819_C_G;10:70805373_C_T;10:70805604_G_T;	NA	6	3	10:70802518_G_A;10:70803441_T_C;10:70803819_C_G;	NA;SRGN-001|;	NA;SRGN-001|VPS26A-001,VPS26A-201,VPS26A-202,VPS26A-204,VPS26A-203|;	-	-
0.92	4.68e-05	2:160552420:160553131	0.9204	4.67995e-05	2:160427646_C_T	ENSG00000123636.13	0.9781	8.37349e-23	160552775	67801	0	-	377285	160175490	NA	2:160427646_C_T;2:160430127_A_G;2:160436579_G_C;2:160450703_G_A;2:160450827_A_G;2:160451288_G_A;2:160454795_G_A;2:160457075_T_C;2:160458090_G_A;2:160462749_T_G;2:160463692_C_T;2:160476404_G_A;2:160480536_T_C;2:160482081_C_T;2:160483685_T_G;2:160484801_G_A;2:160484974_G_A;2:160492438_C_A;2:160493125_G_C;2:160494783_G_A;2:160495754_T_A;2:160505427_A_G;2:160505752_T_C;2:160505790_C_T;2:160507782_A_G…	2:160427646_C_T;2:160541575_G_T;2:160547091_T_A;2:160547096_T_G;2:160560160_T_C;2:160569276_C_T;2:160572503_T_G;2:160572519_G_A;2:160572718_A_G;2:160577010_A_G;2:160584273_A_C;2:160586437_A_G;2:160600903_A_G;2:160601007_A_G;2:160614758_A_T;2:160625727_C_G;2:160628155_C_G;	113	107	2:160427646_C_T;2:160476404_G_A;2:160480536_T_C;2:160537569_G_A;2:160541575_G_T;2:160547091_T_A;2:160547096_T_G;2:160547791_G_A;2:160548219_T_C;2:160555623_A_C;2:160560160_T_C;2:160567589_G_T;2:160569276_C_T;2:160572503_T_G;2:160572519_G_A;2:160572718_A_G;2:160572837_T_C;2:160573706_ATT_A;2:160574125_G_A;2:160576158_A_G;2:160577010_A_G;2:160579084_A_G;2:160579690_T_C;2:160581232_C_T;2:160582184_A…	AC008277.1-001|;AC008277.1-001|AC009506.1-001|;AC009506.1-001|;NA;	AC008277.1-001|;AC008277.1-001|AC009506.1-001|;AC008277.1-001|AC009506.1-001|LY75-CD302-001,LY75-CD302-002|WDSUB1-001,WDSUB1-004,WDSUB1-002,WDSUB1-005,WDSUB1-003|;AC009506.1-001|;AC009506.1-001|MARCH7-002,MARCH7-001,MARCH7-005,MARCH7-003,MARCH7-007,MARCH7-201|;AC009506.1-001|WDSUB1-001,WDSUB1-004,WDSUB1-002,WDSUB1-005,WDSUB1-003|;MARCH7-002,MARCH7-001,MARCH7-005,MARCH7-003,MARCH7-007,MARCH7-201|;…	-	gran;gran_p_myeloid_wbc;mono_p;neut;neut_p;
-1.12	5.02e-05	11:88070292:88071993	-1.124	5.01503e-05	11:88065427_T_C	ENSG00000123892.6	-0.7738	9.72622e-05	88071142	10942	0	-	224711	87846431	NA	11:88032224_G_A;11:88035029_C_T;11:88036556_G_C;11:88038751_C_T;11:88039671_G_C;11:88048336_G_C;11:88073902_T_C;11:88077172_A_G;11:88078768_G_A;11:88097050_T_G;	NA	5	0	11:88032224_G_A;11:88035029_C_T;11:88097050_T_G;	NA;	CTSC-001,CTSC-004,CTSC-002,CTSC-009,CTSC-003,CTSC-201|;CTSC-001,CTSC-004,CTSC-002,CTSC-009,CTSC-003,CTSC-201|RP11-657K20.2-001,RP11-657K20.2-002|;NA;	-	-
-0.82	0.0431	20:47940072:47940921	-0.8167	0.0430738	20:47941438_T_C	ENSG00000124201.10	-0.642	0.000156477	47940496	6	1	20:47940072:47940921	86013	47854483	20:47940490_T_G;	20:47939664_A_G;20:47939896_C_T;20:47940490_T_G;20:47940755_C_T;20:47941438_T_C;	NA	5	0	20:47940490_T_G;20:47939664_A_G;20:47939896_C_T;20:47940755_C_T;20:47941438_T_C;	NA;	SNORD12B-201|;	-	-
-1.15	0.000327	2:71298578:71299806	-1.147	0.000326592	2:71299403_A_T	ENSG00000124357.7	-1.518	9.61298e-33	71299192	1497	0	-	7718	71291474	2:71299214_G_T;2:71299403_A_T;	2:71272082_C_A;2:71274652_A_T;2:71274978_T_C;2:71275156_G_A;2:71275598_C_G;2:71275978_A_G;2:71276142_C_T;2:71276399_A_G;2:71276815_G_T;2:71277144_G_C;2:71277622_A_T;2:71280810_T_C;2:71280871_C_T;2:71285998_A_G;2:71286296_T_C;2:71288787_G_C;2:71288817_G_A;2:71289138_G_T;2:71291999_A_T;2:71293139_T_C;2:71293699_A_G;2:71294258_G_A;2:71294503_A_G;2:71294570_A_T;2:71295054_A_C;2:71297695_T_C;2:7129833…	NA	0	0	NA;	NA;		-	-
-1.15	0.000327	2:71298578:71299806	-1.147	0.000326592	2:71299403_A_T	ENSG00000124370.6	-0.848	1.07225e-05	71299192	1497	0	-	-37622	71336814	2:71299214_G_T;2:71299403_A_T;	2:71291999_A_T;2:71293139_T_C;2:71293699_A_G;2:71294258_G_A;2:71294503_A_G;2:71294570_A_T;2:71295054_A_C;2:71297695_T_C;2:71298338_C_T;2:71298486_T_C;2:71299214_G_T;2:71299403_A_T;2:71301959_T_C;	NA	0	0	NA;	NA;		-	-
1.21	1.88e-06	6:42501558:42502463	1.21	1.87671e-06	6:42510602_A_C	ENSG00000124496.8	0.6356	0.0118076	42502010	13781	0	6:42515084:42516040	309341	42192669	NA	NA	NA	5	0	6:42515791_C_T;	NA;	FRS3-001,FRS3-004,FRS3-005,FRS3-201|GUCA1A-004,GUCA1A-003,GUCA1A-002,GUCA1A-001,GUCA1A-202,GUCA1A-201|GUCA1B-001,GUCA1B-201|MED20-001,MED20-007,MED20-004,MED20-003,MED20-005|PRICKLE4-006,PRICKLE4-008,PRICKLE4-007,PRICKLE4-202,PRICKLE4-201|;NA;	-	gran;neut;neut_p;neut_p_gran;
0.79	0.00629	6:42946474:42947556	0.7873	0.0062862	6:42920549_G_T	ENSG00000124587.9	1.239	7.50595e-56	42947015	26466	0	-	15407	42931608	NA	6:42919969_T_C;6:42920549_G_T;6:42920844_G_T;6:42922018_A_G;6:42922547_A_G;6:42923902_T_C;6:42925803_T_C;6:42925936_G_C;6:42926024_T_C;6:42928461_C_T;6:42929839_G_A;6:42932202_C_T;6:42932715_C_T;6:42934500_C_T;6:42934620_C_T;6:42934818_T_C;6:42935998_G_A;6:42936900_C_T;6:42938377_G_T;6:42941324_T_C;6:42942451_G_A;6:42944140_A_G;6:42944773_T_C;6:42944850_C_T;	NA	0	0	NA;	NA;		-	-
1.56	4.19e-05	6:41239019:41240876	1.556	4.19284e-05	6:41239936_T_C	ENSG00000124731.8	1.409	1.74329e-19	41239947	15752	0	-	4283	41235664	6:41239936_T_C;	6:41171292_G_C;6:41181489_A_G;6:41184650_A_T;6:41184651_T_G;6:41191929_G_A;6:41193016_A_C;6:41194135_C_A;6:41196156_C_T;6:41198560_A_G;6:41198987_A_G;6:41199532_G_A;6:41200721_A_T;6:41201778_G_C;6:41202136_A_G;6:41205770_A_C;6:41209080_C_G;6:41210049_C_G;6:41215329_T_C;6:41224195_A_G;6:41226928_C_T;6:41239070_G_A;6:41239936_T_C;6:41240672_C_G;	NA	43	0	6:41224195_A_G;6:41181489_A_G;6:41184650_A_T;6:41184651_T_G;6:41191929_G_A;6:41193016_A_C;6:41194135_C_A;6:41196156_C_T;6:41198560_A_G;6:41198987_A_G;6:41199532_G_A;6:41200721_A_T;6:41201778_G_C;6:41202136_A_G;6:41205770_A_C;6:41209080_C_G;6:41215329_T_C;6:41226928_C_T;6:41239070_G_A;6:41239936_T_C;6:41240672_C_G;	NA;	C6orf130-001,C6orf130-002,C6orf130-003,C6orf130-005,C6orf130-015,C6orf130-012,C6orf130-013,C6orf130-009,C6orf130-008,C6orf130-014,C6orf130-011,C6orf130-010,C6orf130-201|;C6orf130-001,C6orf130-002,C6orf130-003,C6orf130-005,C6orf130-015,C6orf130-012,C6orf130-013,C6orf130-009,C6orf130-008,C6orf130-014,C6orf130-011,C6orf130-010,C6orf130-201|NFYA-001,NFYA-002|;C6orf130-001,C6orf130-002,C6orf130-003,C6…	-	-
1.01	1.43e-08	6:7431238:7432101	1.014	1.42525e-08	6:7452232_C_T	ENSG00000124784.4	1.123	2.19304e-29	7431669	2617	0	-	41940	7389729	NA	6:7376553_C_A;6:7381396_C_T;6:7384052_A_T;6:7385291_C_T;6:7385794_C_T;6:7386281_A_T;6:7389945_G_C;6:7392115_G_A;6:7393452_C_T;6:7393843_G_A;6:7394262_G_T;6:7394871_A_G;6:7396836_G_A;6:7396887_G_A;6:7397984_C_T;6:7398832_A_G;6:7399450_T_G;6:7399889_C_T;6:7400141_C_G;6:7401602_C_G;6:7402575_C_T;6:7406530_T_C;6:7408678_A_G;6:7412368_C_T;6:7414382_T_C;6:7415851_T_C;6:7419922_C_T;6:7422755_C_T;6:74234…	6:7386281_A_T;	2	0	6:7386281_A_T;	NA;	NA;RPP40-001,RPP40-002,RPP40-006|SNRNP48-001,SNRNP48-201|;	-	-
1.27	1.84e-20	6:7439071:7440491	1.27	1.84051e-20	6:7452232_C_T	ENSG00000124784.4	1.123	2.19304e-29	7439781	5736	0	-	50052	7389729	6:7439511_T_A;	6:7376553_C_A;6:7381396_C_T;6:7384052_A_T;6:7385291_C_T;6:7385794_C_T;6:7386281_A_T;6:7389945_G_C;6:7390967_T_C;6:7392115_G_A;6:7393452_C_T;6:7393843_G_A;6:7394262_G_T;6:7394871_A_G;6:7396887_G_A;6:7397984_C_T;6:7398832_A_G;6:7399450_T_G;6:7399889_C_T;6:7400141_C_G;6:7401602_C_G;6:7402575_C_T;6:7406530_T_C;6:7412368_C_T;6:7414382_T_C;6:7415851_T_C;6:7419922_C_T;6:7422755_C_T;6:7423495_A_G;6:74250…	6:7386281_A_T;	2	0	6:7386281_A_T;	NA;	NA;RPP40-001,RPP40-002,RPP40-006|SNRNP48-001,SNRNP48-201|;	-	-
0.93	2.38e-07	6:5968993:5969545	0.9258	2.37912e-07	6:5986521_T_C	ENSG00000124785.4	0.9991	3.96472e-24	5969269	16580	0	-	-28963	5998232	NA	6:5976859_A_G;6:5980711_T_C;6:5981300_G_A;6:5981513_G_C;6:5982056_A_G;6:5982090_A_G;6:5982192_C_T;6:5983776_C_T;6:5984093_C_T;6:5984385_A_T;6:5984539_G_A;6:5985378_T_C;6:5985606_T_A;6:5985849_G_A;6:5986521_T_C;6:5986845_C_T;6:5987381_G_A;6:5987650_G_A;6:5987845_G_T;6:5988749_C_T;6:5989938_A_G;	NA	0	0	NA;	NA;		-	-
0.95	1.29e-08	6:5979765:5980720	0.954	1.29147e-08	6:5986521_T_C	ENSG00000124785.4	0.9991	3.96472e-24	5980242	3383	0	-	-17990	5998232	NA	6:5976859_A_G;6:5977833_G_A;6:5978306_C_T;6:5981300_G_A;6:5981513_G_C;6:5982056_A_G;6:5982090_A_G;6:5984093_C_T;6:5985378_T_C;6:5985606_T_A;6:5985849_G_A;6:5986521_T_C;6:5987650_G_A;6:5987845_G_T;6:5989938_A_G;	NA	0	0	NA;	NA;		-	-
1.06	3.72e-12	6:5989579:5990208	1.062	3.72209e-12	6:5986521_T_C	ENSG00000124785.4	0.9991	3.96472e-24	5989893	4044	0	-	-8339	5998232	6:5989938_A_G;	6:5976859_A_G;6:5980711_T_C;6:5981300_G_A;6:5981513_G_C;6:5982056_A_G;6:5982090_A_G;6:5982192_C_T;6:5983776_C_T;6:5984093_C_T;6:5984385_A_T;6:5984539_G_A;6:5985378_T_C;6:5985606_T_A;6:5985849_G_A;6:5986521_T_C;6:5986845_C_T;6:5987381_G_A;6:5987650_G_A;6:5987845_G_T;6:5988749_C_T;6:5989938_A_G;	NA	0	0	NA;	NA;		-	-
1.06	2.63e-11	6:5997606:5998341	1.056	2.62685e-11	6:5986521_T_C	ENSG00000124785.4	0.9991	3.96472e-24	5997973	16673	0	-	-259	5998232	NA	6:5976859_A_G;6:5977833_G_A;6:5978306_C_T;6:5980711_T_C;6:5981300_G_A;6:5981513_G_C;6:5982056_A_G;6:5982090_A_G;6:5982192_C_T;6:5983776_C_T;6:5984093_C_T;6:5984385_A_T;6:5984539_G_A;6:5985378_T_C;6:5985606_T_A;6:5985849_G_A;6:5986521_T_C;6:5986845_C_T;6:5987381_G_A;6:5987650_G_A;6:5987845_G_T;6:5989938_A_G;	NA	0	0	NA;	NA;		-	-
0.84	5.14e-05	11:62322945:62323427	0.8396	5.14499e-05	11:62316195_C_G	ENSG00000124942.8	0.9394	3.33627e-21	62323186	6991	0	-	122170	62201016	NA	11:62310909_T_C;11:62311462_A_G;11:62312156_A_G;11:62312318_C_T;11:62312394_A_G;11:62312786_C_G;11:62316195_C_G;11:62318530_C_A;11:62320838_T_C;11:62325272_A_G;11:62326265_T_C;11:62328038_T_C;11:62328551_A_G;11:62328854_G_A;11:62329758_T_A;11:62334096_A_G;11:62334908_G_C;11:62336776_A_G;11:62350248_T_A;11:62351198_G_C;11:62351802_A_G;11:62362293_A_G;11:62365619_A_G;11:62365665_G_A;11:62366454_G_A…	11:62320838_T_C;	127	4	11:62310909_T_C;11:62311462_A_G;11:62312156_A_G;11:62320838_T_C;11:62325272_A_G;11:62326265_T_C;11:62328038_T_C;11:62350248_T_A;11:62351198_G_C;11:62351802_A_G;11:62362293_A_G;11:62365619_A_G;11:62365665_G_A;11:62366454_G_A;11:62366986_G_A;11:62367186_G_A;11:62369436_C_G;11:62374821_A_G;	NA;RP11-864I4.4-001|;	C11orf48-006,C11orf48-001,C11orf48-004,C11orf48-003,C11orf48-008,C11orf48-012,C11orf48-013,C11orf48-009,C11orf48-010,C11orf48-014|C11orf83-001,C11orf83-201|CHRM1-001,CHRM1-002,CHRM1-003|CTD-2531D15.4-001|GNG3-001|LRRN4CL-001|RP11-864I4.4-001|SCGB1D4-001|SNORD28-201|UBXN1-001,UBXN1-002,UBXN1-017,UBXN1-010,UBXN1-006,UBXN1-201|ZBTB3-003,ZBTB3-001,ZBTB3-002|;C11orf48-006,C11orf48-001,C11orf48-004,C11…	-	-
1.25	1.12e-20	11:62334630:62335215	1.25	1.11526e-20	11:62316195_C_G	ENSG00000124942.8	0.9394	3.33627e-21	62334922	14084	0	11:62320794:62321165	133906	62201016	NA	11:62310909_T_C;11:62311462_A_G;11:62312156_A_G;11:62312318_C_T;11:62312394_A_G;11:62312786_C_G;11:62316195_C_G;11:62318530_C_A;11:62320838_T_C;11:62325272_A_G;11:62326265_T_C;11:62328038_T_C;11:62328551_A_G;11:62328854_G_A;11:62329758_T_A;11:62334096_A_G;11:62334908_G_C;11:62336776_A_G;11:62350248_T_A;11:62351198_G_C;11:62351802_A_G;11:62362293_A_G;11:62365619_A_G;11:62365665_G_A;11:62366454_G_A…	11:62320838_T_C;	127	4	11:62320838_T_C;11:62310909_T_C;11:62311462_A_G;11:62312156_A_G;11:62325272_A_G;11:62326265_T_C;11:62328038_T_C;11:62350248_T_A;11:62351198_G_C;11:62351802_A_G;11:62362293_A_G;11:62365619_A_G;11:62365665_G_A;11:62366454_G_A;11:62366986_G_A;11:62367186_G_A;11:62369436_C_G;11:62374821_A_G;	NA;RP11-864I4.4-001|;	C11orf48-006,C11orf48-001,C11orf48-004,C11orf48-003,C11orf48-008,C11orf48-012,C11orf48-013,C11orf48-009,C11orf48-010,C11orf48-014|C11orf83-001,C11orf83-201|CHRM1-001,CHRM1-002,CHRM1-003|CTD-2531D15.4-001|GNG3-001|LRRN4CL-001|RP11-864I4.4-001|SCGB1D4-001|SNORD28-201|UBXN1-001,UBXN1-002,UBXN1-017,UBXN1-010,UBXN1-006,UBXN1-201|ZBTB3-003,ZBTB3-001,ZBTB3-002|;C11orf48-006,C11orf48-001,C11orf48-004,C11…	-	-
-1.14	5.67e-10	3:10050260:10051126	-1.142	5.66648e-10	3:10121104_G_T	ENSG00000125037.7	-0.8256	1.43925e-09	10050693	40012	0	-	46472	10004221	NA	3:9985457_T_C;3:9985656_C_T;3:9990800_G_C;3:9991101_C_G;3:9991163_A_G;3:9995288_A_T;3:9995404_A_G;3:9996426_T_C;3:9997054_C_T;3:9998803_T_C;3:9999208_G_C;3:10000186_A_G;3:10002400_T_C;3:10006079_A_C;3:10008819_G_A;3:10010681_G_A;3:10015110_T_C;3:10045703_T_C;3:10045734_T_C;3:10046165_C_T;3:10046398_G_C;3:10046703_C_T;3:10047246_C_T;3:10047680_A_G;3:10047975_C_G;3:10048502_C_T;3:10048601_A_G;3:100…	3:10002400_T_C;3:10057204_C_T;	96	0	3:10010681_G_A;3:9985457_T_C;3:9985656_C_T;3:9990800_G_C;3:9991101_C_G;3:9991163_A_G;3:9995288_A_T;3:9995404_A_G;3:9996426_T_C;3:9997054_C_T;3:9998803_T_C;3:9999208_G_C;3:10000186_A_G;3:10002400_T_C;3:10008819_G_A;3:10015110_T_C;3:10054682_A_G;3:10055789_G_A;3:10056348_A_G;3:10057204_C_T;3:10062214_A_G;3:10067651_C_T;3:10121104_G_T;3:10178520_A_G;3:10179141_T_A;	NA;	ARPC4-005,ARPC4-001,ARPC4-010,ARPC4-201|BRK1-001,BRK1-201|BRPF1-002,BRPF1-003,BRPF1-001,BRPF1-005,BRPF1-006,BRPF1-004,BRPF1-201|CIDEC-001,CIDEC-002,CIDEC-003,CIDEC-006,CIDEC-004,CIDEC-201|MTMR14-002,MTMR14-009,MTMR14-001,MTMR14-005,MTMR14-012,MTMR14-201|;ARPC4-005,ARPC4-001,ARPC4-010,ARPC4-201|BRK1-001,BRK1-201|BRPF1-002,BRPF1-003,BRPF1-001,BRPF1-005,BRPF1-006,BRPF1-004,BRPF1-201|MTMR14-002,MTMR1…	-	-
0.88	0.0495	17:14508084:14508996	0.8751	0.0494996	17:14640534_C_T	ENSG00000125430.4	0.9865	2.15172e-11	14508540	131994	0	-	304140	14204400	NA	NA	NA	0	0	NA;	NA;		-	-
0.88	0.0347	20:2260678:2261258	0.8795	0.0346847	20:2285705_C_T	ENSG00000125780.11	0.771	0.000181273	2260968	9047	0	20:2269044:2270577	-15679	2276647	NA	20:2270015_C_T;20:2273987_A_T;20:2274381_G_A;20:2274810_G_A;20:2275528_C_T;20:2275976_C_T;20:2277892_T_C;20:2278028_G_A;20:2278992_A_G;20:2279081_G_A;20:2279435_A_G;20:2279894_C_T;20:2279909_C_T;20:2280300_C_T;20:2280355_T_C;20:2280391_G_A;20:2280615_A_G;20:2281284_A_C;20:2281970_G_A;20:2282049_A_C;20:2282665_C_T;20:2283457_C_T;20:2283667_C_T;20:2283684_G_A;20:2284264_A_G;20:2284906_G_A;20:228497…	NA	6	0	20:2270015_C_T;20:2273987_A_T;20:2274381_G_A;20:2274810_G_A;20:2275528_C_T;20:2275976_C_T;	NA;	NA;SIRPB1-001,SIRPB1-002,SIRPB1-003,SIRPB1-004,SIRPB1-201|;	-	-
1.09	1.21e-05	20:2280857:2282627	1.085	1.20613e-05	20:2285705_C_T	ENSG00000125780.11	0.771	0.000181273	2281742	1925	0	-	5095	2276647	20:2281970_G_A;20:2282049_A_C;	20:2270015_C_T;20:2273987_A_T;20:2274381_G_A;20:2274810_G_A;20:2275528_C_T;20:2275976_C_T;20:2277892_T_C;20:2278028_G_A;20:2278992_A_G;20:2279081_G_A;20:2279435_A_G;20:2279894_C_T;20:2279909_C_T;20:2280300_C_T;20:2280355_T_C;20:2280391_G_A;20:2280615_A_G;20:2281284_A_C;20:2281970_G_A;20:2282049_A_C;20:2282665_C_T;20:2283457_C_T;20:2283667_C_T;20:2283684_G_A;20:2284264_A_G;20:2284906_G_A;20:228497…	NA	6	0	20:2270015_C_T;20:2273987_A_T;20:2274381_G_A;20:2274810_G_A;20:2275528_C_T;20:2275976_C_T;	NA;	NA;SIRPB1-001,SIRPB1-002,SIRPB1-003,SIRPB1-004,SIRPB1-201|;	-	-
1.3	4.22e-05	20:22970030:22970393	1.299	4.21962e-05	20:23103867_T_C	ENSG00000125810.9	1.523	4.57398e-22	22970211	133656	0	-	-89775	23059986	NA	NA	20:23088815_A_G;	1580	320	20:23103867_T_C;20:23078996_C_T;20:23082108_A_G;20:23083436_T_G;20:23083437_T_C;20:23085858_G_A;20:23086083_T_C;20:23086504_T_C;20:23086772_C_G;20:23087160_T_C;20:23088815_A_G;20:23088876_G_T;20:23090092_C_T;20:23090339_G_A;20:23092700_A_G;20:23093456_A_G;20:23100202_A_G;20:23100940_G_C;20:23101131_T_G;20:23101571_G_A;20:23102501_T_G;20:23102752_T_C;20:23105125_A_G;20:23105180_A_G;20:23105844_T_A…	CD93-002,CD93-201|;NA;	CD93-002,CD93-201|NAPB-001,NAPB-203,NAPB-202,NAPB-201|NXT1-001|RP4-753D10.5-001|;CD93-002,CD93-201|NXT1-001|RP4-753D10.5-001|;CD93-002,CD93-201|RP4-753D10.5-001|;CD93-002,CD93-201|RP4-753D10.5-001|THBD-001,THBD-201|;CD93-002,CD93-201|THBD-001,THBD-201|;NXT1-001|;NXT1-001|RP4-753D10.5-001|;RP4-753D10.5-001|;	-	-
1.27	9.4e-05	20:23004115:23005043	1.274	9.3959e-05	20:23103867_T_C	ENSG00000125810.9	1.523	4.57398e-22	23004579	99288	0	-	-55407	23059986	NA	NA	20:23088815_A_G;	1580	320	20:23103867_T_C;20:23078996_C_T;20:23082108_A_G;20:23083436_T_G;20:23083437_T_C;20:23085858_G_A;20:23086083_T_C;20:23086504_T_C;20:23086772_C_G;20:23087160_T_C;20:23088815_A_G;20:23088876_G_T;20:23090092_C_T;20:23090339_G_A;20:23092700_A_G;20:23093456_A_G;20:23100202_A_G;20:23100940_G_C;20:23101131_T_G;20:23101571_G_A;20:23102501_T_G;20:23102752_T_C;20:23105125_A_G;20:23105180_A_G;20:23105844_T_A…	CD93-002,CD93-201|;NA;	CD93-002,CD93-201|NAPB-001,NAPB-203,NAPB-202,NAPB-201|NXT1-001|RP4-753D10.5-001|;CD93-002,CD93-201|NXT1-001|RP4-753D10.5-001|;CD93-002,CD93-201|RP4-753D10.5-001|;CD93-002,CD93-201|RP4-753D10.5-001|THBD-001,THBD-201|;CD93-002,CD93-201|THBD-001,THBD-201|;NXT1-001|;NXT1-001|RP4-753D10.5-001|;RP4-753D10.5-001|;	-	-
1.51	1.36e-09	20:23005894:23006800	1.51	1.35935e-09	20:23103867_T_C	ENSG00000125810.9	1.523	4.57398e-22	23006347	104461	0	-	-53639	23059986	NA	NA	20:23088815_A_G;	237	48	20:23110808_C_T;20:23078996_C_T;20:23082108_A_G;20:23083436_T_G;20:23083437_T_C;20:23085858_G_A;20:23086083_T_C;20:23086504_T_C;20:23086772_C_G;20:23087160_T_C;20:23088815_A_G;20:23088876_G_T;20:23090092_C_T;20:23090339_G_A;20:23092700_A_G;20:23093456_A_G;20:23100202_A_G;20:23100940_G_C;20:23101131_T_G;20:23101571_G_A;20:23102501_T_G;20:23102752_T_C;20:23103867_T_C;20:23105125_A_G;20:23105180_A_G…	CD93-002,CD93-201|;NA;	CD93-002,CD93-201|NAPB-001,NAPB-203,NAPB-202,NAPB-201|NXT1-001|RP4-753D10.5-001|;CD93-002,CD93-201|NXT1-001|RP4-753D10.5-001|;CD93-002,CD93-201|RP4-753D10.5-001|;CD93-002,CD93-201|RP4-753D10.5-001|THBD-001,THBD-201|;CD93-002,CD93-201|THBD-001,THBD-201|;NXT1-001|;NXT1-001|RP4-753D10.5-001|;RP4-753D10.5-001|;	-	-
1.41	4.14e-07	20:23008244:23009004	1.411	4.13742e-07	20:23103867_T_C	ENSG00000125810.9	1.523	4.57398e-22	23008624	95243	0	-	-51362	23059986	NA	NA	20:23088815_A_G;	1580	320	20:23103867_T_C;20:23078996_C_T;20:23082108_A_G;20:23083436_T_G;20:23083437_T_C;20:23085858_G_A;20:23086083_T_C;20:23086504_T_C;20:23086772_C_G;20:23087160_T_C;20:23088815_A_G;20:23088876_G_T;20:23090092_C_T;20:23090339_G_A;20:23092700_A_G;20:23093456_A_G;20:23100202_A_G;20:23100940_G_C;20:23101131_T_G;20:23101571_G_A;20:23102501_T_G;20:23102752_T_C;20:23105125_A_G;20:23105180_A_G;20:23105844_T_A…	CD93-002,CD93-201|;NA;	CD93-002,CD93-201|NAPB-001,NAPB-203,NAPB-202,NAPB-201|NXT1-001|RP4-753D10.5-001|;CD93-002,CD93-201|NXT1-001|RP4-753D10.5-001|;CD93-002,CD93-201|RP4-753D10.5-001|;CD93-002,CD93-201|RP4-753D10.5-001|THBD-001,THBD-201|;CD93-002,CD93-201|THBD-001,THBD-201|;NXT1-001|;NXT1-001|RP4-753D10.5-001|;RP4-753D10.5-001|;	-	-
1.46	5.27e-08	20:23028957:23031265	1.459	5.26968e-08	20:23103867_T_C	ENSG00000125810.9	1.523	4.57398e-22	23030111	48885	0	20:23078851:23079142	-29875	23059986	NA	NA	20:23088815_A_G;	432	96	20:23078996_C_T;20:23082108_A_G;20:23083436_T_G;20:23083437_T_C;20:23085858_G_A;20:23086083_T_C;20:23086504_T_C;20:23086772_C_G;20:23087160_T_C;20:23088815_A_G;20:23088876_G_T;20:23090092_C_T;20:23090339_G_A;20:23092700_A_G;20:23093456_A_G;20:23100202_A_G;20:23100940_G_C;20:23101131_T_G;20:23101571_G_A;20:23102501_T_G;20:23102752_T_C;20:23103867_T_C;20:23105125_A_G;20:23105180_A_G;20:23105844_T_A…	CD93-002,CD93-201|;NA;	CD93-002,CD93-201|NAPB-001,NAPB-203,NAPB-202,NAPB-201|NXT1-001|RP4-753D10.5-001|;CD93-002,CD93-201|NXT1-001|RP4-753D10.5-001|;CD93-002,CD93-201|RP4-753D10.5-001|;CD93-002,CD93-201|RP4-753D10.5-001|THBD-001,THBD-201|;CD93-002,CD93-201|THBD-001,THBD-201|;NXT1-001|RP4-753D10.5-001|;RP4-753D10.5-001|;	-	-
1.23	0.000497	20:23031306:23032007	1.228	0.000497236	20:23103867_T_C	ENSG00000125810.9	1.523	4.57398e-22	23031656	47340	0	20:23078851:23079142	-28330	23059986	NA	NA	20:23088815_A_G;	432	96	20:23078996_C_T;20:23082108_A_G;20:23083436_T_G;20:23083437_T_C;20:23085858_G_A;20:23086083_T_C;20:23086504_T_C;20:23086772_C_G;20:23087160_T_C;20:23088815_A_G;20:23088876_G_T;20:23090092_C_T;20:23090339_G_A;20:23092700_A_G;20:23093456_A_G;20:23100202_A_G;20:23100940_G_C;20:23101131_T_G;20:23101571_G_A;20:23102501_T_G;20:23102752_T_C;20:23103867_T_C;20:23105125_A_G;20:23105180_A_G;20:23105844_T_A…	CD93-002,CD93-201|;NA;	CD93-002,CD93-201|NAPB-001,NAPB-203,NAPB-202,NAPB-201|NXT1-001|RP4-753D10.5-001|;CD93-002,CD93-201|NXT1-001|RP4-753D10.5-001|;CD93-002,CD93-201|RP4-753D10.5-001|;CD93-002,CD93-201|RP4-753D10.5-001|THBD-001,THBD-201|;CD93-002,CD93-201|THBD-001,THBD-201|;NXT1-001|RP4-753D10.5-001|;RP4-753D10.5-001|;	-	-
1.36	5.04e-06	20:23061032:23061619	1.356	5.03703e-06	20:23103867_T_C	ENSG00000125810.9	1.523	4.57398e-22	23061325	42542	0	-	1339	23059986	NA	NA	20:23088815_A_G;	1580	320	20:23103867_T_C;20:23078996_C_T;20:23082108_A_G;20:23083436_T_G;20:23083437_T_C;20:23085858_G_A;20:23086083_T_C;20:23086504_T_C;20:23086772_C_G;20:23087160_T_C;20:23088815_A_G;20:23088876_G_T;20:23090092_C_T;20:23090339_G_A;20:23092700_A_G;20:23093456_A_G;20:23100202_A_G;20:23100940_G_C;20:23101131_T_G;20:23101571_G_A;20:23102501_T_G;20:23102752_T_C;20:23105125_A_G;20:23105180_A_G;20:23105844_T_A…	CD93-002,CD93-201|;NA;	CD93-002,CD93-201|NAPB-001,NAPB-203,NAPB-202,NAPB-201|NXT1-001|RP4-753D10.5-001|;CD93-002,CD93-201|NXT1-001|RP4-753D10.5-001|;CD93-002,CD93-201|RP4-753D10.5-001|;CD93-002,CD93-201|RP4-753D10.5-001|THBD-001,THBD-201|;CD93-002,CD93-201|THBD-001,THBD-201|;NXT1-001|;NXT1-001|RP4-753D10.5-001|;RP4-753D10.5-001|;	-	-
1.33	1.13e-05	20:23061939:23062506	1.332	1.13014e-05	20:23103867_T_C	ENSG00000125810.9	1.523	4.57398e-22	23062222	41645	0	-	2236	23059986	NA	NA	20:23088815_A_G;	1580	320	20:23103867_T_C;20:23078996_C_T;20:23082108_A_G;20:23083436_T_G;20:23083437_T_C;20:23085858_G_A;20:23086083_T_C;20:23086504_T_C;20:23086772_C_G;20:23087160_T_C;20:23088815_A_G;20:23088876_G_T;20:23090092_C_T;20:23090339_G_A;20:23092700_A_G;20:23093456_A_G;20:23100202_A_G;20:23100940_G_C;20:23101131_T_G;20:23101571_G_A;20:23102501_T_G;20:23102752_T_C;20:23105125_A_G;20:23105180_A_G;20:23105844_T_A…	CD93-002,CD93-201|;NA;	CD93-002,CD93-201|NAPB-001,NAPB-203,NAPB-202,NAPB-201|NXT1-001|RP4-753D10.5-001|;CD93-002,CD93-201|NXT1-001|RP4-753D10.5-001|;CD93-002,CD93-201|RP4-753D10.5-001|;CD93-002,CD93-201|RP4-753D10.5-001|THBD-001,THBD-201|;CD93-002,CD93-201|THBD-001,THBD-201|;NXT1-001|;NXT1-001|RP4-753D10.5-001|;RP4-753D10.5-001|;	-	-
1.3	3.9e-05	20:23063523:23064252	1.3	3.89761e-05	20:23103867_T_C	ENSG00000125810.9	1.523	4.57398e-22	23063887	39980	0	-	3901	23059986	NA	NA	20:23088815_A_G;	1580	320	20:23103867_T_C;20:23078996_C_T;20:23082108_A_G;20:23083436_T_G;20:23083437_T_C;20:23085858_G_A;20:23086083_T_C;20:23086504_T_C;20:23086772_C_G;20:23087160_T_C;20:23088815_A_G;20:23088876_G_T;20:23090092_C_T;20:23090339_G_A;20:23092700_A_G;20:23093456_A_G;20:23100202_A_G;20:23100940_G_C;20:23101131_T_G;20:23101571_G_A;20:23102501_T_G;20:23102752_T_C;20:23105125_A_G;20:23105180_A_G;20:23105844_T_A…	CD93-002,CD93-201|;NA;	CD93-002,CD93-201|NAPB-001,NAPB-203,NAPB-202,NAPB-201|NXT1-001|RP4-753D10.5-001|;CD93-002,CD93-201|NXT1-001|RP4-753D10.5-001|;CD93-002,CD93-201|RP4-753D10.5-001|;CD93-002,CD93-201|RP4-753D10.5-001|THBD-001,THBD-201|;CD93-002,CD93-201|THBD-001,THBD-201|;NXT1-001|;NXT1-001|RP4-753D10.5-001|;RP4-753D10.5-001|;	-	-
1.27	0.00011	20:23065887:23066460	1.266	0.000110454	20:23103867_T_C	ENSG00000125810.9	1.523	4.57398e-22	23066173	12823	0	20:23078851:23079142	6187	23059986	NA	NA	20:23088815_A_G;	432	96	20:23078996_C_T;20:23082108_A_G;20:23083436_T_G;20:23083437_T_C;20:23085858_G_A;20:23086083_T_C;20:23086504_T_C;20:23086772_C_G;20:23087160_T_C;20:23088815_A_G;20:23088876_G_T;20:23090092_C_T;20:23090339_G_A;20:23092700_A_G;20:23093456_A_G;20:23100202_A_G;20:23100940_G_C;20:23101131_T_G;20:23101571_G_A;20:23102501_T_G;20:23102752_T_C;20:23103867_T_C;20:23105125_A_G;20:23105180_A_G;20:23105844_T_A…	CD93-002,CD93-201|;NA;	CD93-002,CD93-201|NAPB-001,NAPB-203,NAPB-202,NAPB-201|NXT1-001|RP4-753D10.5-001|;CD93-002,CD93-201|NXT1-001|RP4-753D10.5-001|;CD93-002,CD93-201|RP4-753D10.5-001|;CD93-002,CD93-201|RP4-753D10.5-001|THBD-001,THBD-201|;CD93-002,CD93-201|THBD-001,THBD-201|;NXT1-001|RP4-753D10.5-001|;RP4-753D10.5-001|;	-	-
1.24	0.000313	20:23066748:23067331	1.235	0.000313046	20:23103867_T_C	ENSG00000125810.9	1.523	4.57398e-22	23067039	11957	0	20:23078851:23079142	7053	23059986	NA	NA	20:23088815_A_G;	432	96	20:23078996_C_T;20:23082108_A_G;20:23083436_T_G;20:23083437_T_C;20:23085858_G_A;20:23086083_T_C;20:23086504_T_C;20:23086772_C_G;20:23087160_T_C;20:23088815_A_G;20:23088876_G_T;20:23090092_C_T;20:23090339_G_A;20:23092700_A_G;20:23093456_A_G;20:23100202_A_G;20:23100940_G_C;20:23101131_T_G;20:23101571_G_A;20:23102501_T_G;20:23102752_T_C;20:23103867_T_C;20:23105125_A_G;20:23105180_A_G;20:23105844_T_A…	CD93-002,CD93-201|;NA;	CD93-002,CD93-201|NAPB-001,NAPB-203,NAPB-202,NAPB-201|NXT1-001|RP4-753D10.5-001|;CD93-002,CD93-201|NXT1-001|RP4-753D10.5-001|;CD93-002,CD93-201|RP4-753D10.5-001|;CD93-002,CD93-201|RP4-753D10.5-001|THBD-001,THBD-201|;CD93-002,CD93-201|THBD-001,THBD-201|;NXT1-001|RP4-753D10.5-001|;RP4-753D10.5-001|;	-	-
1.45	7.81e-08	20:23067523:23068209	1.453	7.81373e-08	20:23103867_T_C	ENSG00000125810.9	1.523	4.57398e-22	23067866	36001	0	-	7880	23059986	NA	NA	20:23088815_A_G;	1580	320	20:23103867_T_C;20:23078996_C_T;20:23082108_A_G;20:23083436_T_G;20:23083437_T_C;20:23085858_G_A;20:23086083_T_C;20:23086504_T_C;20:23086772_C_G;20:23087160_T_C;20:23088815_A_G;20:23088876_G_T;20:23090092_C_T;20:23090339_G_A;20:23092700_A_G;20:23093456_A_G;20:23100202_A_G;20:23100940_G_C;20:23101131_T_G;20:23101571_G_A;20:23102501_T_G;20:23102752_T_C;20:23105125_A_G;20:23105180_A_G;20:23105844_T_A…	CD93-002,CD93-201|;NA;	CD93-002,CD93-201|NAPB-001,NAPB-203,NAPB-202,NAPB-201|NXT1-001|RP4-753D10.5-001|;CD93-002,CD93-201|NXT1-001|RP4-753D10.5-001|;CD93-002,CD93-201|RP4-753D10.5-001|;CD93-002,CD93-201|RP4-753D10.5-001|THBD-001,THBD-201|;CD93-002,CD93-201|THBD-001,THBD-201|;NXT1-001|;NXT1-001|RP4-753D10.5-001|;RP4-753D10.5-001|;	-	-
1.28	8.42e-05	20:23082561:23082989	1.284	8.4192e-05	20:23103867_T_C	ENSG00000125810.9	1.523	4.57398e-22	23082775	3779	0	20:23078851:23079142	22789	23059986	NA	NA	20:23088815_A_G;	432	96	20:23078996_C_T;20:23082108_A_G;20:23083436_T_G;20:23083437_T_C;20:23085858_G_A;20:23086083_T_C;20:23086504_T_C;20:23086772_C_G;20:23087160_T_C;20:23088815_A_G;20:23088876_G_T;20:23090092_C_T;20:23090339_G_A;20:23092700_A_G;20:23093456_A_G;20:23100202_A_G;20:23100940_G_C;20:23101131_T_G;20:23101571_G_A;20:23102501_T_G;20:23102752_T_C;20:23103867_T_C;20:23105125_A_G;20:23105180_A_G;20:23105844_T_A…	CD93-002,CD93-201|;NA;	CD93-002,CD93-201|NAPB-001,NAPB-203,NAPB-202,NAPB-201|NXT1-001|RP4-753D10.5-001|;CD93-002,CD93-201|NXT1-001|RP4-753D10.5-001|;CD93-002,CD93-201|RP4-753D10.5-001|;CD93-002,CD93-201|RP4-753D10.5-001|THBD-001,THBD-201|;CD93-002,CD93-201|THBD-001,THBD-201|;NXT1-001|RP4-753D10.5-001|;RP4-753D10.5-001|;	-	-
1.32	1.28e-05	20:23083840:23084550	1.321	1.28394e-05	20:23103867_T_C	ENSG00000125810.9	1.523	4.57398e-22	23084195	19672	0	-	24209	23059986	NA	NA	20:23088815_A_G;	1580	320	20:23103867_T_C;20:23078996_C_T;20:23082108_A_G;20:23083436_T_G;20:23083437_T_C;20:23085858_G_A;20:23086083_T_C;20:23086504_T_C;20:23086772_C_G;20:23087160_T_C;20:23088815_A_G;20:23088876_G_T;20:23090092_C_T;20:23090339_G_A;20:23092700_A_G;20:23093456_A_G;20:23100202_A_G;20:23100940_G_C;20:23101131_T_G;20:23101571_G_A;20:23102501_T_G;20:23102752_T_C;20:23105125_A_G;20:23105180_A_G;20:23105844_T_A…	CD93-002,CD93-201|;NA;	CD93-002,CD93-201|NAPB-001,NAPB-203,NAPB-202,NAPB-201|NXT1-001|RP4-753D10.5-001|;CD93-002,CD93-201|NXT1-001|RP4-753D10.5-001|;CD93-002,CD93-201|RP4-753D10.5-001|;CD93-002,CD93-201|RP4-753D10.5-001|THBD-001,THBD-201|;CD93-002,CD93-201|THBD-001,THBD-201|;NXT1-001|;NXT1-001|RP4-753D10.5-001|;RP4-753D10.5-001|;	-	-
1.33	1.59e-05	20:23085765:23086562	1.33	1.58559e-05	20:23103867_T_C	ENSG00000125810.9	1.523	4.57398e-22	23086163	17704	0	-	26177	23059986	NA	NA	20:23088815_A_G;	1580	320	20:23103867_T_C;20:23078996_C_T;20:23082108_A_G;20:23083436_T_G;20:23083437_T_C;20:23085858_G_A;20:23086083_T_C;20:23086504_T_C;20:23086772_C_G;20:23087160_T_C;20:23088815_A_G;20:23088876_G_T;20:23090092_C_T;20:23090339_G_A;20:23092700_A_G;20:23093456_A_G;20:23100202_A_G;20:23100940_G_C;20:23101131_T_G;20:23101571_G_A;20:23102501_T_G;20:23102752_T_C;20:23105125_A_G;20:23105180_A_G;20:23105844_T_A…	CD93-002,CD93-201|;NA;	CD93-002,CD93-201|NAPB-001,NAPB-203,NAPB-202,NAPB-201|NXT1-001|RP4-753D10.5-001|;CD93-002,CD93-201|NXT1-001|RP4-753D10.5-001|;CD93-002,CD93-201|RP4-753D10.5-001|;CD93-002,CD93-201|RP4-753D10.5-001|THBD-001,THBD-201|;CD93-002,CD93-201|THBD-001,THBD-201|;NXT1-001|;NXT1-001|RP4-753D10.5-001|;RP4-753D10.5-001|;	-	-
1.41	1.9e-07	20:23086911:23087849	1.409	1.89709e-07	20:23103867_T_C	ENSG00000125810.9	1.523	4.57398e-22	23087380	23428	0	-	27394	23059986	NA	NA	20:23088815_A_G;	237	48	20:23110808_C_T;20:23078996_C_T;20:23082108_A_G;20:23083436_T_G;20:23083437_T_C;20:23085858_G_A;20:23086083_T_C;20:23086504_T_C;20:23086772_C_G;20:23087160_T_C;20:23088815_A_G;20:23088876_G_T;20:23090092_C_T;20:23090339_G_A;20:23092700_A_G;20:23093456_A_G;20:23100202_A_G;20:23100940_G_C;20:23101131_T_G;20:23101571_G_A;20:23102501_T_G;20:23102752_T_C;20:23103867_T_C;20:23105125_A_G;20:23105180_A_G…	CD93-002,CD93-201|;NA;	CD93-002,CD93-201|NAPB-001,NAPB-203,NAPB-202,NAPB-201|NXT1-001|RP4-753D10.5-001|;CD93-002,CD93-201|NXT1-001|RP4-753D10.5-001|;CD93-002,CD93-201|RP4-753D10.5-001|;CD93-002,CD93-201|RP4-753D10.5-001|THBD-001,THBD-201|;CD93-002,CD93-201|THBD-001,THBD-201|;NXT1-001|;NXT1-001|RP4-753D10.5-001|;RP4-753D10.5-001|;	-	-
1.29	6.65e-05	20:23094545:23095345	1.292	6.65222e-05	20:23103867_T_C	ENSG00000125810.9	1.523	4.57398e-22	23094945	8922	0	-	34959	23059986	NA	NA	20:23088815_A_G;	1580	320	20:23103867_T_C;20:23078996_C_T;20:23082108_A_G;20:23083436_T_G;20:23083437_T_C;20:23085858_G_A;20:23086083_T_C;20:23086504_T_C;20:23086772_C_G;20:23087160_T_C;20:23088815_A_G;20:23088876_G_T;20:23090092_C_T;20:23090339_G_A;20:23092700_A_G;20:23093456_A_G;20:23100202_A_G;20:23100940_G_C;20:23101131_T_G;20:23101571_G_A;20:23102501_T_G;20:23102752_T_C;20:23105125_A_G;20:23105180_A_G;20:23105844_T_A…	CD93-002,CD93-201|;NA;	CD93-002,CD93-201|NAPB-001,NAPB-203,NAPB-202,NAPB-201|NXT1-001|RP4-753D10.5-001|;CD93-002,CD93-201|NXT1-001|RP4-753D10.5-001|;CD93-002,CD93-201|RP4-753D10.5-001|;CD93-002,CD93-201|RP4-753D10.5-001|THBD-001,THBD-201|;CD93-002,CD93-201|THBD-001,THBD-201|;NXT1-001|;NXT1-001|RP4-753D10.5-001|;RP4-753D10.5-001|;	-	-
1.41	3.89e-07	20:23096207:23096967	1.414	3.89242e-07	20:23103867_T_C	ENSG00000125810.9	1.523	4.57398e-22	23096587	7280	0	-	36601	23059986	NA	NA	20:23088815_A_G;	1580	320	20:23103867_T_C;20:23078996_C_T;20:23082108_A_G;20:23083436_T_G;20:23083437_T_C;20:23085858_G_A;20:23086083_T_C;20:23086504_T_C;20:23086772_C_G;20:23087160_T_C;20:23088815_A_G;20:23088876_G_T;20:23090092_C_T;20:23090339_G_A;20:23092700_A_G;20:23093456_A_G;20:23100202_A_G;20:23100940_G_C;20:23101131_T_G;20:23101571_G_A;20:23102501_T_G;20:23102752_T_C;20:23105125_A_G;20:23105180_A_G;20:23105844_T_A…	CD93-002,CD93-201|;NA;	CD93-002,CD93-201|NAPB-001,NAPB-203,NAPB-202,NAPB-201|NXT1-001|RP4-753D10.5-001|;CD93-002,CD93-201|NXT1-001|RP4-753D10.5-001|;CD93-002,CD93-201|RP4-753D10.5-001|;CD93-002,CD93-201|RP4-753D10.5-001|THBD-001,THBD-201|;CD93-002,CD93-201|THBD-001,THBD-201|;NXT1-001|;NXT1-001|RP4-753D10.5-001|;RP4-753D10.5-001|;	-	-
1.54	1.2e-09	20:23106003:23107730	1.541	1.20423e-09	20:23103867_T_C	ENSG00000125810.9	1.523	4.57398e-22	23106866	2999	0	-	46880	23059986	NA	NA	20:23088815_A_G;	1580	320	20:23103867_T_C;20:23078996_C_T;20:23082108_A_G;20:23083436_T_G;20:23083437_T_C;20:23085858_G_A;20:23086083_T_C;20:23086504_T_C;20:23086772_C_G;20:23087160_T_C;20:23088815_A_G;20:23088876_G_T;20:23090092_C_T;20:23090339_G_A;20:23092700_A_G;20:23093456_A_G;20:23100202_A_G;20:23100940_G_C;20:23101131_T_G;20:23101571_G_A;20:23102501_T_G;20:23102752_T_C;20:23105125_A_G;20:23105180_A_G;20:23105844_T_A…	CD93-002,CD93-201|;NA;	CD93-002,CD93-201|NAPB-001,NAPB-203,NAPB-202,NAPB-201|NXT1-001|RP4-753D10.5-001|;CD93-002,CD93-201|NXT1-001|RP4-753D10.5-001|;CD93-002,CD93-201|RP4-753D10.5-001|;CD93-002,CD93-201|RP4-753D10.5-001|THBD-001,THBD-201|;CD93-002,CD93-201|THBD-001,THBD-201|;NXT1-001|;NXT1-001|RP4-753D10.5-001|;RP4-753D10.5-001|;	-	-
1.47	3.29e-08	20:23122781:23124168	1.471	3.28986e-08	20:23103867_T_C	ENSG00000125810.9	1.523	4.57398e-22	23123474	19607	0	-	63488	23059986	NA	NA	20:23088815_A_G;	1580	320	20:23103867_T_C;20:23078996_C_T;20:23082108_A_G;20:23083436_T_G;20:23083437_T_C;20:23085858_G_A;20:23086083_T_C;20:23086504_T_C;20:23086772_C_G;20:23087160_T_C;20:23088815_A_G;20:23088876_G_T;20:23090092_C_T;20:23090339_G_A;20:23092700_A_G;20:23093456_A_G;20:23100202_A_G;20:23100940_G_C;20:23101131_T_G;20:23101571_G_A;20:23102501_T_G;20:23102752_T_C;20:23105125_A_G;20:23105180_A_G;20:23105844_T_A…	CD93-002,CD93-201|;NA;	CD93-002,CD93-201|NAPB-001,NAPB-203,NAPB-202,NAPB-201|NXT1-001|RP4-753D10.5-001|;CD93-002,CD93-201|NXT1-001|RP4-753D10.5-001|;CD93-002,CD93-201|RP4-753D10.5-001|;CD93-002,CD93-201|RP4-753D10.5-001|THBD-001,THBD-201|;CD93-002,CD93-201|THBD-001,THBD-201|;NXT1-001|;NXT1-001|RP4-753D10.5-001|;RP4-753D10.5-001|;	-	-
1.46	4.46e-08	20:23127796:23129565	1.463	4.4597e-08	20:23103867_T_C	ENSG00000125810.9	1.523	4.57398e-22	23128680	24813	0	-	68694	23059986	NA	NA	20:23088815_A_G;	1580	320	20:23103867_T_C;20:23078996_C_T;20:23082108_A_G;20:23083436_T_G;20:23083437_T_C;20:23085858_G_A;20:23086083_T_C;20:23086504_T_C;20:23086772_C_G;20:23087160_T_C;20:23088815_A_G;20:23088876_G_T;20:23090092_C_T;20:23090339_G_A;20:23092700_A_G;20:23093456_A_G;20:23100202_A_G;20:23100940_G_C;20:23101131_T_G;20:23101571_G_A;20:23102501_T_G;20:23102752_T_C;20:23105125_A_G;20:23105180_A_G;20:23105844_T_A…	CD93-002,CD93-201|;NA;	CD93-002,CD93-201|NAPB-001,NAPB-203,NAPB-202,NAPB-201|NXT1-001|RP4-753D10.5-001|;CD93-002,CD93-201|NXT1-001|RP4-753D10.5-001|;CD93-002,CD93-201|RP4-753D10.5-001|;CD93-002,CD93-201|RP4-753D10.5-001|THBD-001,THBD-201|;CD93-002,CD93-201|THBD-001,THBD-201|;NXT1-001|;NXT1-001|RP4-753D10.5-001|;RP4-753D10.5-001|;	-	-
1.33	1.83e-05	20:23135651:23136371	1.325	1.83089e-05	20:23103867_T_C	ENSG00000125810.9	1.523	4.57398e-22	23136011	32144	0	-	76025	23059986	NA	NA	20:23088815_A_G;	1580	320	20:23103867_T_C;20:23078996_C_T;20:23082108_A_G;20:23083436_T_G;20:23083437_T_C;20:23085858_G_A;20:23086083_T_C;20:23086504_T_C;20:23086772_C_G;20:23087160_T_C;20:23088815_A_G;20:23088876_G_T;20:23090092_C_T;20:23090339_G_A;20:23092700_A_G;20:23093456_A_G;20:23100202_A_G;20:23100940_G_C;20:23101131_T_G;20:23101571_G_A;20:23102501_T_G;20:23102752_T_C;20:23105125_A_G;20:23105180_A_G;20:23105844_T_A…	CD93-002,CD93-201|;NA;	CD93-002,CD93-201|NAPB-001,NAPB-203,NAPB-202,NAPB-201|NXT1-001|RP4-753D10.5-001|;CD93-002,CD93-201|NXT1-001|RP4-753D10.5-001|;CD93-002,CD93-201|RP4-753D10.5-001|;CD93-002,CD93-201|RP4-753D10.5-001|THBD-001,THBD-201|;CD93-002,CD93-201|THBD-001,THBD-201|;NXT1-001|;NXT1-001|RP4-753D10.5-001|;RP4-753D10.5-001|;	-	-
1.26	0.000174	20:23139857:23140434	1.256	0.000173503	20:23103867_T_C	ENSG00000125810.9	1.523	4.57398e-22	23140145	61149	0	20:23078851:23079142	80159	23059986	NA	NA	20:23088815_A_G;	432	96	20:23078996_C_T;20:23082108_A_G;20:23083436_T_G;20:23083437_T_C;20:23085858_G_A;20:23086083_T_C;20:23086504_T_C;20:23086772_C_G;20:23087160_T_C;20:23088815_A_G;20:23088876_G_T;20:23090092_C_T;20:23090339_G_A;20:23092700_A_G;20:23093456_A_G;20:23100202_A_G;20:23100940_G_C;20:23101131_T_G;20:23101571_G_A;20:23102501_T_G;20:23102752_T_C;20:23103867_T_C;20:23105125_A_G;20:23105180_A_G;20:23105844_T_A…	CD93-002,CD93-201|;NA;	CD93-002,CD93-201|NAPB-001,NAPB-203,NAPB-202,NAPB-201|NXT1-001|RP4-753D10.5-001|;CD93-002,CD93-201|NXT1-001|RP4-753D10.5-001|;CD93-002,CD93-201|RP4-753D10.5-001|;CD93-002,CD93-201|RP4-753D10.5-001|THBD-001,THBD-201|;CD93-002,CD93-201|THBD-001,THBD-201|;NXT1-001|RP4-753D10.5-001|;RP4-753D10.5-001|;	-	-
1.21	0.000513	20:23142064:23142723	1.205	0.000512632	20:23103867_T_C	ENSG00000125810.9	1.523	4.57398e-22	23142393	31585	0	-	82407	23059986	NA	NA	20:23088815_A_G;	237	48	20:23110808_C_T;20:23078996_C_T;20:23082108_A_G;20:23083436_T_G;20:23083437_T_C;20:23085858_G_A;20:23086083_T_C;20:23086504_T_C;20:23086772_C_G;20:23087160_T_C;20:23088815_A_G;20:23088876_G_T;20:23090092_C_T;20:23090339_G_A;20:23092700_A_G;20:23093456_A_G;20:23100202_A_G;20:23100940_G_C;20:23101131_T_G;20:23101571_G_A;20:23102501_T_G;20:23102752_T_C;20:23103867_T_C;20:23105125_A_G;20:23105180_A_G…	CD93-002,CD93-201|;NA;	CD93-002,CD93-201|NAPB-001,NAPB-203,NAPB-202,NAPB-201|NXT1-001|RP4-753D10.5-001|;CD93-002,CD93-201|NXT1-001|RP4-753D10.5-001|;CD93-002,CD93-201|RP4-753D10.5-001|;CD93-002,CD93-201|RP4-753D10.5-001|THBD-001,THBD-201|;CD93-002,CD93-201|THBD-001,THBD-201|;NXT1-001|;NXT1-001|RP4-753D10.5-001|;RP4-753D10.5-001|;	-	-
1.29	6.44e-05	20:23142790:23143338	1.29	6.43715e-05	20:23103867_T_C	ENSG00000125810.9	1.523	4.57398e-22	23143064	39197	0	-	83078	23059986	NA	NA	20:23088815_A_G;	1580	320	20:23103867_T_C;20:23078996_C_T;20:23082108_A_G;20:23083436_T_G;20:23083437_T_C;20:23085858_G_A;20:23086083_T_C;20:23086504_T_C;20:23086772_C_G;20:23087160_T_C;20:23088815_A_G;20:23088876_G_T;20:23090092_C_T;20:23090339_G_A;20:23092700_A_G;20:23093456_A_G;20:23100202_A_G;20:23100940_G_C;20:23101131_T_G;20:23101571_G_A;20:23102501_T_G;20:23102752_T_C;20:23105125_A_G;20:23105180_A_G;20:23105844_T_A…	CD93-002,CD93-201|;NA;	CD93-002,CD93-201|NAPB-001,NAPB-203,NAPB-202,NAPB-201|NXT1-001|RP4-753D10.5-001|;CD93-002,CD93-201|NXT1-001|RP4-753D10.5-001|;CD93-002,CD93-201|RP4-753D10.5-001|;CD93-002,CD93-201|RP4-753D10.5-001|THBD-001,THBD-201|;CD93-002,CD93-201|THBD-001,THBD-201|;NXT1-001|;NXT1-001|RP4-753D10.5-001|;RP4-753D10.5-001|;	-	-
1.18	0.00209	20:23174688:23175132	1.176	0.00208621	20:23103867_T_C	ENSG00000125810.9	1.523	4.57398e-22	23174910	71043	0	-	114924	23059986	NA	NA	20:23088815_A_G;	1580	320	20:23103867_T_C;20:23078996_C_T;20:23082108_A_G;20:23083436_T_G;20:23083437_T_C;20:23085858_G_A;20:23086083_T_C;20:23086504_T_C;20:23086772_C_G;20:23087160_T_C;20:23088815_A_G;20:23088876_G_T;20:23090092_C_T;20:23090339_G_A;20:23092700_A_G;20:23093456_A_G;20:23100202_A_G;20:23100940_G_C;20:23101131_T_G;20:23101571_G_A;20:23102501_T_G;20:23102752_T_C;20:23105125_A_G;20:23105180_A_G;20:23105844_T_A…	CD93-002,CD93-201|;NA;	CD93-002,CD93-201|NAPB-001,NAPB-203,NAPB-202,NAPB-201|NXT1-001|RP4-753D10.5-001|;CD93-002,CD93-201|NXT1-001|RP4-753D10.5-001|;CD93-002,CD93-201|RP4-753D10.5-001|;CD93-002,CD93-201|RP4-753D10.5-001|THBD-001,THBD-201|;CD93-002,CD93-201|THBD-001,THBD-201|;NXT1-001|;NXT1-001|RP4-753D10.5-001|;RP4-753D10.5-001|;	-	-
1.23	0.00047	20:23176267:23176713	1.23	0.000469925	20:23103867_T_C	ENSG00000125810.9	1.523	4.57398e-22	23176490	72623	0	-	116504	23059986	NA	NA	20:23088815_A_G;	1580	320	20:23103867_T_C;20:23078996_C_T;20:23082108_A_G;20:23083436_T_G;20:23083437_T_C;20:23085858_G_A;20:23086083_T_C;20:23086504_T_C;20:23086772_C_G;20:23087160_T_C;20:23088815_A_G;20:23088876_G_T;20:23090092_C_T;20:23090339_G_A;20:23092700_A_G;20:23093456_A_G;20:23100202_A_G;20:23100940_G_C;20:23101131_T_G;20:23101571_G_A;20:23102501_T_G;20:23102752_T_C;20:23105125_A_G;20:23105180_A_G;20:23105844_T_A…	CD93-002,CD93-201|;NA;	CD93-002,CD93-201|NAPB-001,NAPB-203,NAPB-202,NAPB-201|NXT1-001|RP4-753D10.5-001|;CD93-002,CD93-201|NXT1-001|RP4-753D10.5-001|;CD93-002,CD93-201|RP4-753D10.5-001|;CD93-002,CD93-201|RP4-753D10.5-001|THBD-001,THBD-201|;CD93-002,CD93-201|THBD-001,THBD-201|;NXT1-001|;NXT1-001|RP4-753D10.5-001|;RP4-753D10.5-001|;	-	-
1.14	0.00548	20:23180973:23181411	1.144	0.00547525	20:23103867_T_C	ENSG00000125810.9	1.523	4.57398e-22	23181192	77325	0	-	121206	23059986	NA	NA	20:23088815_A_G;	1580	320	20:23103867_T_C;20:23078996_C_T;20:23082108_A_G;20:23083436_T_G;20:23083437_T_C;20:23085858_G_A;20:23086083_T_C;20:23086504_T_C;20:23086772_C_G;20:23087160_T_C;20:23088815_A_G;20:23088876_G_T;20:23090092_C_T;20:23090339_G_A;20:23092700_A_G;20:23093456_A_G;20:23100202_A_G;20:23100940_G_C;20:23101131_T_G;20:23101571_G_A;20:23102501_T_G;20:23102752_T_C;20:23105125_A_G;20:23105180_A_G;20:23105844_T_A…	CD93-002,CD93-201|;NA;	CD93-002,CD93-201|NAPB-001,NAPB-203,NAPB-202,NAPB-201|NXT1-001|RP4-753D10.5-001|;CD93-002,CD93-201|NXT1-001|RP4-753D10.5-001|;CD93-002,CD93-201|RP4-753D10.5-001|;CD93-002,CD93-201|RP4-753D10.5-001|THBD-001,THBD-201|;CD93-002,CD93-201|THBD-001,THBD-201|;NXT1-001|;NXT1-001|RP4-753D10.5-001|;RP4-753D10.5-001|;	-	-
1.42	3.83e-07	20:23226109:23226783	1.422	3.83219e-07	20:23103867_T_C	ENSG00000125810.9	1.523	4.57398e-22	23226446	122579	0	-	166460	23059986	NA	NA	20:23088815_A_G;	1580	320	20:23103867_T_C;20:23078996_C_T;20:23082108_A_G;20:23083436_T_G;20:23083437_T_C;20:23085858_G_A;20:23086083_T_C;20:23086504_T_C;20:23086772_C_G;20:23087160_T_C;20:23088815_A_G;20:23088876_G_T;20:23090092_C_T;20:23090339_G_A;20:23092700_A_G;20:23093456_A_G;20:23100202_A_G;20:23100940_G_C;20:23101131_T_G;20:23101571_G_A;20:23102501_T_G;20:23102752_T_C;20:23105125_A_G;20:23105180_A_G;20:23105844_T_A…	CD93-002,CD93-201|;NA;	CD93-002,CD93-201|NAPB-001,NAPB-203,NAPB-202,NAPB-201|NXT1-001|RP4-753D10.5-001|;CD93-002,CD93-201|NXT1-001|RP4-753D10.5-001|;CD93-002,CD93-201|RP4-753D10.5-001|;CD93-002,CD93-201|RP4-753D10.5-001|THBD-001,THBD-201|;CD93-002,CD93-201|THBD-001,THBD-201|;NXT1-001|;NXT1-001|RP4-753D10.5-001|;RP4-753D10.5-001|;	-	-
1.19	5.31e-12	20:18539157:18539728	1.187	5.3075e-12	20:18483105_T_C	ENSG00000125821.7	1.219	2.1228e-35	18539442	82238	0	-	-29095	18568537	NA	20:18457204_A_C;20:18458060_C_T;20:18459386_C_G;20:18465001_C_A;20:18465004_C_G;20:18469022_G_A;20:18473042_T_C;20:18483105_T_C;20:18485412_C_G;20:18486315_C_G;20:18487014_A_T;20:18488065_G_C;20:18490295_T_C;20:18490913_G_A;20:18492511_C_T;20:18499041_C_T;20:18501148_G_A;20:18501456_G_A;20:18501563_A_G;20:18502393_T_C;20:18502655_A_G;20:18503271_C_T;20:18503584_A_G;20:18505403_G_C;20:18506159_T_C…	20:18550937_G_A;	6	0	20:18550937_G_A;20:18551005_T_G;20:18552359_C_T;20:18550937_G_A;20:18551005_T_G;20:18552359_C_T;	NA;	NA;SEC23B-001,SEC23B-003,SEC23B-005,SEC23B-002,SEC23B-004,SEC23B-008|;	-	-
1.11	3.19e-09	20:18552145:18552779	1.108	3.18886e-09	20:18483105_T_C	ENSG00000125821.7	1.219	2.1228e-35	18552462	95258	0	-	-16075	18568537	20:18552359_C_T;	20:18457204_A_C;20:18458060_C_T;20:18459386_C_G;20:18465001_C_A;20:18465004_C_G;20:18469022_G_A;20:18473042_T_C;20:18483105_T_C;20:18485412_C_G;20:18486315_C_G;20:18487014_A_T;20:18488065_G_C;20:18490295_T_C;20:18490913_G_A;20:18492511_C_T;20:18499041_C_T;20:18501148_G_A;20:18501456_G_A;20:18501563_A_G;20:18502393_T_C;20:18502655_A_G;20:18503271_C_T;20:18503584_A_G;20:18505403_G_C;20:18506159_T_C…	20:18550937_G_A;	6	0	20:18550937_G_A;20:18551005_T_G;20:18552359_C_T;20:18550937_G_A;20:18551005_T_G;20:18552359_C_T;	NA;	NA;SEC23B-001,SEC23B-003,SEC23B-005,SEC23B-002,SEC23B-004,SEC23B-008|;	-	-
-1.03	0.00394	20:7837322:7837835	-1.027	0.00393786	20:7716257_C_A	ENSG00000125845.5	-1.132	5.84267e-16	7837578	121321	0	-	1089267	6748311	NA	NA	NA	0	0	NA;	NA;		-	-
0.94	9.36e-07	20:17615537:17616056	0.9431	9.36261e-07	20:17629162_G_A	ENSG00000125868.10	1.125	1.88698e-31	17615796	13366	0	-	65288	17550508	NA	20:17627727_G_A;20:17629162_G_A;20:17629439_A_G;20:17630045_C_T;20:17669186_G_A;20:17670429_G_T;	NA	8	0	20:17629162_G_A;20:17627727_G_A;20:17629439_A_G;20:17630045_C_T;	NA;	C20orf72-001,C20orf72-002,C20orf72-003|SNORD17-201|;NA;	-	-
-1.32	1.71e-15	19:35860355:35860846	-1.32	1.70612e-15	19:35870780_A_T	ENSG00000126251.5	0.8454	2.7922e-12	35860600	10180	0	-	-1231	35861831	NA	NA	NA	32	0	19:35843086_G_A;19:35845264_A_G;19:35845739_A_T;19:35876400_C_T;19:35886660_A_C;19:35887776_T_G;19:35892047_C_T;19:35892250_T_C;19:35892820_G_A;19:35892958_T_C;19:35893418_A_C;19:35894192_C_T;19:35894821_G_A;19:35895788_A_G;	NA;	AC002511.2-001|AC002511.3-001|DMKN-023,DMKN-021,DMKN-043,DMKN-001,DMKN-041,DMKN-008,DMKN-003,DMKN-002,DMKN-051,DMKN-029,DMKN-004,DMKN-028,DMKN-044,DMKN-005,DMKN-006,DMKN-007,DMKN-038,DMKN-202,DMKN-201|FFAR2-201|KRTDAP-001|;AC002511.2-001|AC002511.3-001|FFAR2-201|;AC002511.2-001|AC002511.3-001|KRTDAP-001|;DMKN-023,DMKN-021,DMKN-043,DMKN-001,DMKN-041,DMKN-008,DMKN-003,DMKN-002,DMKN-051,DMKN-029,DMK…	-	-
1.19	2.94e-17	7:65883486:65883918	1.188	2.94191e-17	7:65680992_T_C	ENSG00000126522.11	0.4392	0.0301524	65883702	73510	0	-	342917	65540785	7:65883735_G_A;	NA	7:65766453_G_C;7:65844563_G_A;7:65988610_T_C;	66	0	7:65810192_C_A;7:65575893_G_A;7:65594047_G_A;7:65595217_C_T;7:65686444_A_G;7:65686929_G_C;7:65691246_T_C;7:65718936_T_G;7:65720884_A_G;7:65721439_G_A;7:65726615_T_C;7:65726616_C_A;7:65728411_A_G;7:65731855_A_G;7:65733259_A_G;7:65743770_A_G;7:65764677_C_A;7:65764678_T_A;7:65765004_G_A;7:65766453_G_C;7:65802544_T_C;7:65804417_A_G;7:65805366_G_A;7:65806460_T_G;7:65808608_G_A;7:65809106_G_A;7:6581007…	NA;	C7orf42-001,C7orf42-003,C7orf42-004,C7orf42-005|RABGEF1-001,RABGEF1-002,RABGEF1-005,RABGEF1-003,RABGEF1-201|;KCTD7-001,KCTD7-002,KCTD7-003,KCTD7-201,KCTD7-202,KCTD7-204,KCTD7-203,KCTD7-205|;KCTD7-001,KCTD7-002,KCTD7-003,KCTD7-201,KCTD7-202,KCTD7-204,KCTD7-203,KCTD7-205|RABGEF1-001,RABGEF1-002,RABGEF1-005,RABGEF1-003,RABGEF1-201|;NA;RABGEF1-001,RABGEF1-002,RABGEF1-005,RABGEF1-003,RABGEF1-201|;snoU…	-	-
-0.77	0.00079	9:95679332:95680097	-0.7743	0.000789557	9:95669345_T_G	ENSG00000127081.9	-0.604	1.28851e-05	95679714	74647	0	-	71840	95607874	9:95679759_T_C;9:95679875_C_G;9:95679485_A_G;	9:95605067_C_T;9:95620313_C_A;9:95621133_C_T;9:95625243_G_A;9:95626631_C_T;9:95630363_C_T;9:95630376_T_C;9:95630570_C_T;9:95630584_A_G;9:95630981_A_G;9:95631296_G_A;9:95632354_A_G;9:95633759_G_A;9:95635550_C_G;9:95635677_C_G;9:95636075_T_C;9:95636251_C_T;9:95636343_A_G;9:95636969_C_T;9:95638833_G_T;9:95639398_T_A;9:95641209_G_A;9:95645020_A_C;9:95657299_C_T;9:95664352_A_G;9:95668534_C_T;9:9566934…	NA	0	0	NA;	NA;		-	-
-0.93	3.82e-08	1:21186400:21186858	-0.9282	3.82139e-08	1:21395357_T_C	ENSG00000127483.12	0.9116	2.48019e-21	21186629	333877	0	-	117475	21069154	NA	1:21063311_T_A;1:21067095_C_T;1:21072577_A_G;1:21079425_T_C;1:21105994_C_T;1:21128420_C_T;1:21146422_G_A;1:21165176_A_G;1:21170811_T_C;1:21190512_A_C;1:21191430_A_G;1:21199974_T_G;1:21241432_G_C;1:21254593_T_G;1:21264308_T_C;1:21274671_T_G;1:21277711_C_T;1:21305596_G_C;1:21306161_T_C;1:21310092_T_C;1:21316623_T_C;1:21316782_C_T;1:21343934_A_T;1:21362378_G_A;	NA	15	2	1:21520506_T_C;1:21067095_C_T;1:21264308_T_C;1:21274671_T_G;1:21277711_C_T;1:21316623_T_C;1:21316782_C_T;1:21509642_A_T;1:21513683_A_G;1:21520449_A_G;1:21524297_C_G;	HP1BP3-001,HP1BP3-002,HP1BP3-004,HP1BP3-015,HP1BP3-005,HP1BP3-006,HP1BP3-014,HP1BP3-003,HP1BP3-012,HP1BP3-011,HP1BP3-010,HP1BP3-013|;NA;	EIF4G3-001,EIF4G3-009,EIF4G3-007,EIF4G3-002,EIF4G3-004,EIF4G3-003,EIF4G3-204,EIF4G3-205,EIF4G3-202,EIF4G3-203,EIF4G3-206,EIF4G3-208,EIF4G3-209,EIF4G3-201,EIF4G3-207|;EIF4G3-001,EIF4G3-009,EIF4G3-007,EIF4G3-002,EIF4G3-004,EIF4G3-003,EIF4G3-204,EIF4G3-205,EIF4G3-202,EIF4G3-203,EIF4G3-206,EIF4G3-208,EIF4G3-209,EIF4G3-201,EIF4G3-207|LDLRAD2-001,LDLRAD2-201|RP5-1071N3.1-001|;HP1BP3-001,HP1BP3-002,HP1B…	-	-
0.83	1.69e-05	1:21199885:21200491	0.8314	1.68743e-05	1:21395357_T_C	ENSG00000127483.12	0.9116	2.48019e-21	21200188	109904	0	-	131034	21069154	NA	1:21128420_C_T;1:21146422_G_A;1:21165176_A_G;1:21170811_T_C;1:21190512_A_C;1:21191430_A_G;1:21199974_T_G;1:21241432_G_C;1:21254593_T_G;1:21264308_T_C;1:21274671_T_G;1:21277711_C_T;1:21305596_G_C;1:21306161_T_C;1:21310092_T_C;1:21316623_T_C;1:21316782_C_T;1:21343934_A_T;1:21362378_G_A;	NA	12	2	1:21264308_T_C;1:21274671_T_G;1:21277711_C_T;1:21316623_T_C;1:21316782_C_T;1:21509642_A_T;1:21513683_A_G;1:21520449_A_G;1:21520506_T_C;1:21524297_C_G;	HP1BP3-001,HP1BP3-002,HP1BP3-004,HP1BP3-015,HP1BP3-005,HP1BP3-006,HP1BP3-014,HP1BP3-003,HP1BP3-012,HP1BP3-011,HP1BP3-010,HP1BP3-013|;NA;	EIF4G3-001,EIF4G3-009,EIF4G3-007,EIF4G3-002,EIF4G3-004,EIF4G3-003,EIF4G3-204,EIF4G3-205,EIF4G3-202,EIF4G3-203,EIF4G3-206,EIF4G3-208,EIF4G3-209,EIF4G3-201,EIF4G3-207|;HP1BP3-001,HP1BP3-002,HP1BP3-004,HP1BP3-015,HP1BP3-005,HP1BP3-006,HP1BP3-014,HP1BP3-003,HP1BP3-012,HP1BP3-011,HP1BP3-010,HP1BP3-013|MIR1256-201|;MIR1256-201|;NA;	-	-
-0.79	0.0052	19:14886672:14888045	-0.7926	0.00520005	19:14886876_C_A	ENSG00000127507.12	-0.9676	1.34942e-21	14887358	482	1	19:14886672:14888045	44153	14843205	19:14886892_A_G;	19:14886876_C_A;19:14886892_A_G;19:14886958_A_G;19:14887259_T_G;	NA	0	0	NA;	NA;		-	-
-0.81	2.6e-05	2:218960511:218960911	-0.8084	2.60429e-05	2:218945674_T_C	ENSG00000127837.5	-0.5999	0.000110529	218960711	9466	0	-	-168139	219128850	2:218960680_C_T;	NA	2:218988774_A_G;2:219002376_T_C;2:219005210_A_G;2:219022910_T_G;	67	22	2:218945674_T_C;2:218987893_A_T;2:218988774_A_G;2:218990586_C_T;2:218991005_G_A;2:218995122_A_G;2:219002376_T_C;2:219003360_G_A;2:219005210_A_G;2:219005698_A_G;2:219007060_T_C;2:219007752_T_G;2:219008000_T_C;2:219008392_A_G;2:219020482_A_G;2:219020914_T_C;2:219022910_T_G;2:219026972_G_C;2:219046122_C_T;	AAMP-001,AAMP-002,AAMP-005,AAMP-009,AAMP-007|;AAMP-001,AAMP-002,AAMP-005,AAMP-009,AAMP-007|GPBAR1-001,GPBAR1-002,GPBAR1-003,GPBAR1-004|;NA;	AAMP-001,AAMP-002,AAMP-005,AAMP-009,AAMP-007|ARPC2-002,ARPC2-016,ARPC2-001,ARPC2-015|;AAMP-001,AAMP-002,AAMP-005,AAMP-009,AAMP-007|ARPC2-002,ARPC2-016,ARPC2-001,ARPC2-015|CTDSP1-002,CTDSP1-001,CTDSP1-012,CTDSP1-011,CTDSP1-008|CXCR2-002,CXCR2-007,CXCR2-003,CXCR2-001,CXCR2-004,CXCR2-005,CXCR2-006|USP37-001,USP37-004,USP37-002,USP37-005,USP37-003|;AAMP-001,AAMP-002,AAMP-005,AAMP-009,AAMP-007|ARPC2-0…	IBD.chip;UC.chip;	mono;
-0.79	8.06e-05	7:75250282:75250901	-0.7862	8.06453e-05	7:75247329_C_T	ENSG00000127946.12	-1.276	4.42847e-64	75250591	3894	0	7:75246614:75247764	87970	75162621	NA	7:75245141_T_C;7:75246697_A_G;7:75247329_C_T;7:75252714_T_C;7:75254172_T_C;7:75254834_G_C;7:75255491_A_G;7:75255748_G_C;7:75258988_A_G;7:75262613_G_T;7:75262684_T_C;7:75269163_A_T;7:75274068_T_C;	NA	0	0	NA;	NA;		-	-
-0.96	0.000314	7:87898052:87898807	-0.9579	0.000314441	7:87882340_T_C	ENSG00000127954.8	-1.323	9.73134e-36	87898429	58739	0	-	-7315	87905744	NA	7:87825689_A_G;7:87839690_T_C;7:87854268_G_C;7:87859018_G_C;7:87864495_G_A;7:87867734_G_T;7:87882340_T_C;7:87886889_A_G;7:87887932_T_C;7:87889363_T_C;7:87898595_T_C;7:87899148_C_A;7:87900423_G_A;7:87901697_A_G;7:87903409_G_C;7:87906851_T_G;7:87907484_A_C;7:87907759_C_T;7:87908388_C_T;7:87909541_C_T;7:87911901_G_A;7:87912580_G_A;7:87912720_A_T;7:87913221_C_T;7:87914671_A_T;7:87914732_T_C;7:8791522…	7:87864495_G_A;	15	0	7:87854268_G_C;7:87859018_G_C;7:87864495_G_A;7:87914671_A_T;7:87914732_T_C;7:87915226_G_A;7:87915433_C_G;7:87915936_T_G;7:87954783_T_A;7:87955614_G_A;7:87957243_T_C;7:87966569_C_A;7:87966682_G_C;	NA;	CTB-167B5.1-001|DBF4-001|;DBF4-001|;NA;	-	-
-0.8	0.0297	7:87907846:87908672	-0.8013	0.0297285	7:87882340_T_C	ENSG00000127954.8	-1.323	9.73134e-36	87908259	53991	0	-	2515	87905744	7:87908388_C_T;	7:87825689_A_G;7:87839690_T_C;7:87854268_G_C;7:87859018_G_C;7:87864495_G_A;7:87867734_G_T;7:87882340_T_C;7:87886889_A_G;7:87887932_T_C;7:87889363_T_C;7:87898595_T_C;7:87899148_C_A;7:87900423_G_A;7:87901697_A_G;7:87903409_G_C;7:87906851_T_G;7:87907484_A_C;7:87907759_C_T;7:87908388_C_T;7:87909541_C_T;7:87911901_G_A;7:87912580_G_A;7:87912720_A_T;7:87913221_C_T;7:87914671_A_T;7:87914732_T_C;7:8791522…	7:87864495_G_A;	15	0	7:87854268_G_C;7:87859018_G_C;7:87864495_G_A;7:87914671_A_T;7:87914732_T_C;7:87915226_G_A;7:87915433_C_G;7:87915936_T_G;7:87954783_T_A;7:87955614_G_A;7:87957243_T_C;7:87966569_C_A;7:87966682_G_C;	NA;	CTB-167B5.1-001|DBF4-001|;DBF4-001|;NA;	-	-
-1.23	8.48e-13	7:87943055:87944128	-1.226	8.4765e-13	7:87882340_T_C	ENSG00000127954.8	-1.323	9.73134e-36	87943591	22978	0	-	37847	87905744	7:87943461_G_A;7:87943712_C_A;	7:87839690_T_C;7:87854268_G_C;7:87859018_G_C;7:87864495_G_A;7:87867734_G_T;7:87882340_T_C;7:87886889_A_G;7:87887932_T_C;7:87889363_T_C;7:87898595_T_C;7:87899148_C_A;7:87900423_G_A;7:87901697_A_G;7:87903409_G_C;7:87906851_T_G;7:87907484_A_C;7:87907759_C_T;7:87908388_C_T;7:87909541_C_T;7:87911901_G_A;7:87912580_G_A;7:87912720_A_T;7:87913221_C_T;7:87914671_A_T;7:87914732_T_C;7:87915226_G_A;7:8791543…	7:87864495_G_A;	30	0	7:87966569_C_A;7:87854268_G_C;7:87859018_G_C;7:87864495_G_A;7:87914671_A_T;7:87914732_T_C;7:87915226_G_A;7:87915433_C_G;7:87915936_T_G;7:87954783_T_A;7:87955614_G_A;7:87957243_T_C;7:87966682_G_C;7:87966569_C_A;7:87854268_G_C;7:87859018_G_C;7:87864495_G_A;7:87914671_A_T;7:87914732_T_C;7:87915226_G_A;7:87915433_C_G;7:87915936_T_G;7:87954783_T_A;7:87955614_G_A;7:87957243_T_C;7:87966682_G_C;	NA;	CTB-167B5.1-001|DBF4-001|;DBF4-001|;NA;	-	-
-0.83	0.0101	7:87944763:87945258	-0.8348	0.0101388	7:87882340_T_C	ENSG00000127954.8	-1.323	9.73134e-36	87945010	21559	0	-	39266	87905744	NA	7:87839690_T_C;7:87854268_G_C;7:87859018_G_C;7:87864495_G_A;7:87867734_G_T;7:87882340_T_C;7:87886889_A_G;7:87887932_T_C;7:87889363_T_C;7:87898595_T_C;7:87899148_C_A;7:87900423_G_A;7:87901697_A_G;7:87903409_G_C;7:87906851_T_G;7:87907484_A_C;7:87907759_C_T;7:87908388_C_T;7:87909541_C_T;7:87911901_G_A;7:87912580_G_A;7:87912720_A_T;7:87913221_C_T;7:87914671_A_T;7:87914732_T_C;7:87915226_G_A;7:8791543…	7:87864495_G_A;	30	0	7:87966569_C_A;7:87854268_G_C;7:87859018_G_C;7:87864495_G_A;7:87914671_A_T;7:87914732_T_C;7:87915226_G_A;7:87915433_C_G;7:87915936_T_G;7:87954783_T_A;7:87955614_G_A;7:87957243_T_C;7:87966682_G_C;7:87966569_C_A;7:87854268_G_C;7:87859018_G_C;7:87864495_G_A;7:87914671_A_T;7:87914732_T_C;7:87915226_G_A;7:87915433_C_G;7:87915936_T_G;7:87954783_T_A;7:87955614_G_A;7:87957243_T_C;7:87966682_G_C;	NA;	CTB-167B5.1-001|DBF4-001|;DBF4-001|;NA;	-	-
-1.67	0.00123	22:39363417:39364417	-1.665	0.0012269	22:39358037_A_C	ENSG00000128383.8	-1.578	1.45582e-15	39363917	5880	0	-	15171	39348746	NA	22:39358037_A_C;	NA	0	0	NA;	NA;		-	-
-1.63	0.00224	22:39377355:39378769	-1.634	0.00223751	22:39358037_A_C	ENSG00000128383.8	-1.578	1.45582e-15	39378062	20025	0	-	29316	39348746	NA	22:39358037_A_C;	NA	0	0	NA;	NA;		-	-
-0.8	0.00436	17:19976230:19977023	-0.8018	0.00436461	17:19967281_G_A	ENSG00000128487.12	-0.6452	1.76383e-06	19976626	9345	0	-	63969	19912657	17:19976394_C_T;	17:19967281_G_A;17:19967762_G_A;17:19967935_A_G;17:19969297_C_A;17:19969735_G_A;17:19971553_T_C;17:19973338_T_C;17:19973453_G_A;17:19973539_A_T;17:19974002_G_C;17:19974063_G_A;17:19974604_A_G;17:19975070_G_T;17:19975466_C_T;17:19975487_T_C;17:19976394_C_T;17:19977228_C_T;17:19977414_C_T;17:19977838_T_A;17:19978292_T_C;17:19980665_C_T;17:19982473_G_A;17:19982838_A_G;17:19998958_C_T;	NA	0	0	NA;	NA;		-	-
-1.14	0.00156	7:102056210:102056729	-1.138	0.00155935	7:102063857_G_A	ENSG00000128563.9	-1.364	1.36211e-16	102056469	54358	0	-	52150	102004319	NA	7:101966861_A_G;7:101980489_C_T;7:101981303_G_A;7:101982963_T_C;7:101998515_G_A;7:102002883_C_T;7:102005045_T_C;7:102006327_C_G;7:102011093_T_C;7:102014442_A_G;7:102016156_A_G;7:102017622_A_C;7:102021980_G_A;7:102022586_C_G;7:102022804_C_T;7:102024391_C_T;7:102026646_A_T;7:102028248_C_T;7:102028262_C_T;7:102028627_G_C;7:102028853_C_A;7:102031629_A_T;7:102032718_G_A;7:102032926_C_G;7:102033649_C_T…	NA	120	33	7:102021980_G_A;7:102022586_C_G;7:102022804_C_T;7:102024391_C_T;7:102026646_A_T;7:102028248_C_T;7:102028262_C_T;7:102028627_G_C;7:102028853_C_A;7:102031629_A_T;7:102032718_G_A;7:102032926_C_G;7:102033649_C_T;7:102036545_C_G;7:102036877_T_G;7:102051523_G_C;7:102051637_A_G;7:102052684_A_T;7:102052966_C_A;7:102055480_A_G;7:102057595_C_T;7:102059953_G_A;7:102060017_C_T;7:102079040_G_A;7:102079120_T_C…	MIR548O-201|;NA;	ALKBH4-001|MIR548O-201|;ALKBH4-001|SH2B2-001,SH2B2-002,SH2B2-202,SH2B2-201|;CUX1-001,CUX1-002,CUX1-005,CUX1-003,CUX1-004,CUX1-006,CUX1-007,CUX1-008,CUX1-009,CUX1-202,CUX1-201|MIR548O-201|;NA;SH2B2-001,SH2B2-002,SH2B2-202,SH2B2-201|;	-	-
-1.12	0.00187	7:102065187:102067940	-1.12	0.00187285	7:102063857_G_A	ENSG00000128563.9	-1.364	1.36211e-16	102066563	64452	0	-	62244	102004319	NA	7:101966861_A_G;7:101980489_C_T;7:101981303_G_A;7:101982963_T_C;7:101998515_G_A;7:102002883_C_T;7:102005045_T_C;7:102006327_C_G;7:102011093_T_C;7:102014442_A_G;7:102016156_A_G;7:102017622_A_C;7:102021980_G_A;7:102022586_C_G;7:102022804_C_T;7:102024391_C_T;7:102026646_A_T;7:102028248_C_T;7:102028262_C_T;7:102028627_G_C;7:102028853_C_A;7:102031629_A_T;7:102032718_G_A;7:102032926_C_G;7:102033649_C_T…	NA	120	33	7:102021980_G_A;7:102022586_C_G;7:102022804_C_T;7:102024391_C_T;7:102026646_A_T;7:102028248_C_T;7:102028262_C_T;7:102028627_G_C;7:102028853_C_A;7:102031629_A_T;7:102032718_G_A;7:102032926_C_G;7:102033649_C_T;7:102036545_C_G;7:102036877_T_G;7:102051523_G_C;7:102051637_A_G;7:102052684_A_T;7:102052966_C_A;7:102055480_A_G;7:102057595_C_T;7:102059953_G_A;7:102060017_C_T;7:102079040_G_A;7:102079120_T_C…	MIR548O-201|;NA;	ALKBH4-001|MIR548O-201|;ALKBH4-001|SH2B2-001,SH2B2-002,SH2B2-202,SH2B2-201|;CUX1-001,CUX1-002,CUX1-005,CUX1-003,CUX1-004,CUX1-006,CUX1-007,CUX1-008,CUX1-009,CUX1-202,CUX1-201|MIR548O-201|;NA;SH2B2-001,SH2B2-002,SH2B2-202,SH2B2-201|;	-	-
-1.09	0.0055	7:102070947:102071825	-1.087	0.00549903	7:102063857_G_A	ENSG00000128563.9	-1.364	1.36211e-16	102071386	69275	0	-	67067	102004319	7:102071479_A_T;	7:101966861_A_G;7:101980489_C_T;7:101981303_G_A;7:101982963_T_C;7:101998515_G_A;7:102002883_C_T;7:102005045_T_C;7:102006327_C_G;7:102011093_T_C;7:102014442_A_G;7:102016156_A_G;7:102017622_A_C;7:102021980_G_A;7:102022586_C_G;7:102022804_C_T;7:102024391_C_T;7:102026646_A_T;7:102028248_C_T;7:102028262_C_T;7:102028627_G_C;7:102028853_C_A;7:102031629_A_T;7:102032718_G_A;7:102032926_C_G;7:102033649_C_T…	NA	120	33	7:102021980_G_A;7:102022586_C_G;7:102022804_C_T;7:102024391_C_T;7:102026646_A_T;7:102028248_C_T;7:102028262_C_T;7:102028627_G_C;7:102028853_C_A;7:102031629_A_T;7:102032718_G_A;7:102032926_C_G;7:102033649_C_T;7:102036545_C_G;7:102036877_T_G;7:102051523_G_C;7:102051637_A_G;7:102052684_A_T;7:102052966_C_A;7:102055480_A_G;7:102057595_C_T;7:102059953_G_A;7:102060017_C_T;7:102079040_G_A;7:102079120_T_C…	MIR548O-201|;NA;	ALKBH4-001|MIR548O-201|;ALKBH4-001|SH2B2-001,SH2B2-002,SH2B2-202,SH2B2-201|;CUX1-001,CUX1-002,CUX1-005,CUX1-003,CUX1-004,CUX1-006,CUX1-007,CUX1-008,CUX1-009,CUX1-202,CUX1-201|MIR548O-201|;NA;SH2B2-001,SH2B2-002,SH2B2-202,SH2B2-201|;	-	-
-1.11	0.00535	7:102073460:102074763	-1.106	0.0053544	7:102063857_G_A	ENSG00000128563.9	-1.364	1.36211e-16	102074111	37566	0	7:102036157:102037402	69792	102004319	NA	7:101960060_G_C;7:101961132_G_A;7:101962374_G_A;7:101980489_C_T;7:101981303_G_A;7:101982963_T_C;7:101998515_G_A;7:102002883_C_T;7:102005045_T_C;7:102006327_C_G;7:102011093_T_C;7:102014442_A_G;7:102016156_A_G;7:102017622_A_C;7:102021980_G_A;7:102022586_C_G;7:102022804_C_T;7:102024391_C_T;7:102026646_A_T;7:102028248_C_T;7:102028262_C_T;7:102028627_G_C;7:102028853_C_A;7:102031629_A_T;7:102032718_G_A…	NA	40	11	7:102036545_C_G;7:102021980_G_A;7:102022586_C_G;7:102022804_C_T;7:102024391_C_T;7:102026646_A_T;7:102028248_C_T;7:102028262_C_T;7:102028627_G_C;7:102028853_C_A;7:102031629_A_T;7:102032718_G_A;7:102032926_C_G;7:102033649_C_T;7:102036877_T_G;7:102051523_G_C;7:102051637_A_G;7:102052684_A_T;7:102052966_C_A;7:102055480_A_G;7:102057595_C_T;7:102059953_G_A;7:102060017_C_T;7:102079040_G_A;7:102079120_T_C;	MIR548O-201|;NA;	ALKBH4-001|MIR548O-201|;ALKBH4-001|SH2B2-001,SH2B2-002,SH2B2-202,SH2B2-201|;CUX1-001,CUX1-002,CUX1-005,CUX1-003,CUX1-004,CUX1-006,CUX1-007,CUX1-008,CUX1-009,CUX1-202,CUX1-201|MIR548O-201|;NA;SH2B2-001,SH2B2-002,SH2B2-202,SH2B2-201|;	-	-
1.47	7.81e-16	15:48604920:48606028	1.472	7.8066e-16	15:48606346_A_G	ENSG00000128951.8	1.56	1.36982e-41	48605474	8761	0	-	-17734	48623208	NA	15:48593854_T_C;15:48596713_T_C;15:48597514_C_A;15:48600780_T_C;15:48602146_G_T;15:48603174_C_A;15:48603360_G_A;15:48603427_T_C;15:48603442_A_T;15:48605065_G_A;15:48605208_A_T;15:48605447_T_C;15:48606346_A_G;15:48606649_G_T;15:48607152_T_C;15:48608083_G_A;15:48614179_C_A;15:48618819_A_G;15:48623500_C_A;15:48623524_C_G;15:48625938_G_A;15:48629884_T_C;15:48633092_C_T;15:48636053_T_C;15:48638247_G_A…	NA	1	1	15:48629884_T_C;	DUT-202,DUT-201,DUT-204,DUT-203|;NA;	DUT-202,DUT-201,DUT-204,DUT-203|;NA;	-	-
-0.97	0.000818	15:48623405:48624109	-0.9716	0.000817828	15:48606346_A_G	ENSG00000128951.8	1.56	1.36982e-41	48623757	20330	0	-	549	48623208	NA	15:48539587_T_C;15:48540199_T_C;15:48540793_T_C;15:48540936_T_G;15:48541009_C_G;15:48541394_G_A;15:48541700_G_A;15:48542104_G_A;15:48545381_C_A;15:48547976_T_C;15:48557573_T_C;15:48558531_C_G;15:48567014_T_C;15:48567477_C_T;15:48568156_T_C;15:48568259_T_C;15:48568268_A_G;15:48569409_C_T;15:48570137_A_T;15:48570578_G_T;15:48572218_G_A;15:48572837_G_T;15:48574956_C_T;15:48575426_T_G;15:48579476_A_G…	NA	1	1	15:48629884_T_C;	DUT-202,DUT-201,DUT-204,DUT-203|;NA;	DUT-202,DUT-201,DUT-204,DUT-203|;NA;	-	-
0.84	5.49e-06	15:68541318:68541839	0.8363	5.4894e-06	15:68514011_G_A	ENSG00000128973.7	1.183	6.83985e-44	68541578	27567	0	-	42248	68499330	NA	15:68325801_C_G;15:68331720_C_T;15:68336131_T_C;15:68340393_T_C;15:68341108_T_A;15:68351510_T_C;15:68353444_T_C;15:68353576_A_C;15:68360115_A_C;15:68367617_T_G;15:68368817_G_A;15:68372106_C_T;15:68373638_C_T;15:68374027_T_C;15:68381608_C_A;15:68383415_T_C;15:68396372_C_T;15:68396682_C_G;15:68400653_T_C;15:68400654_C_T;15:68401582_G_T;15:68404362_C_T;15:68407287_A_G;15:68409265_T_G;15:68409551_G_A…	15:68449751_G_T;15:68449779_C_A;15:68498052_T_C;15:68511645_T_C;15:68522850_G_A;	144	6	15:68514011_G_A;15:68351510_T_C;15:68353444_T_C;15:68353576_A_C;15:68400653_T_C;15:68400654_C_T;15:68401582_G_T;15:68404362_C_T;15:68420906_C_T;15:68421623_C_G;15:68424634_G_A;15:68425122_G_A;15:68425265_C_T;15:68425297_A_T;15:68431168_A_G;15:68431859_A_G;15:68432140_T_C;15:68436575_A_C;15:68437102_C_A;15:68440028_C_T;15:68441485_T_C;15:68441777_A_G;15:68449751_G_T;15:68449779_C_A;15:68452515_A_G…	CALML4-004,CALML4-002,CALML4-003,CALML4-005,CALML4-001,CALML4-201|;NA;	CALML4-004,CALML4-002,CALML4-003,CALML4-005,CALML4-001,CALML4-201|SKOR1-001,SKOR1-002,SKOR1-004,SKOR1-003,SKOR1-201|;NA;PIAS1-201,PIAS1-202|;PIAS1-201,PIAS1-202|SKOR1-001,SKOR1-002,SKOR1-004,SKOR1-003,SKOR1-201|;SKOR1-001,SKOR1-002,SKOR1-004,SKOR1-003,SKOR1-201|;	-	-
-1.05	0.00608	15:52729899:52730790	-1.046	0.00608435	15:52836425_T_C	ENSG00000128989.5	-0.9006	2.1135e-06	52730344	106081	0	-	-108898	52839242	NA	15:52610898_A_C;15:52672921_G_A;15:52685869_C_T;15:52711862_T_C;15:52772250_C_T;15:52793062_T_C;15:52830709_T_C;15:52834124_G_C;15:52835108_G_A;15:52835182_C_T;15:52835262_C_T;15:52835716_C_T;15:52836425_T_C;15:52836555_G_A;15:52837641_A_G;15:52837811_A_T;15:52837939_T_C;15:52840085_A_G;15:52840809_A_G;15:52842856_G_A;15:52842904_A_G;15:52843061_A_G;15:52843270_A_C;15:52843442_T_C;15:52843856_G_C…	NA	4	0	15:52850352_T_G;15:52852572_T_C;15:52852649_G_A;15:52853381_C_T;	NA;	KIAA1370-201,KIAA1370-204,KIAA1370-202,KIAA1370-203|;NA;	-	-
-0.9	3.67e-07	15:62344885:62345272	-0.9014	3.67399e-07	15:62160758_C_A	ENSG00000129003.11	-1.01	7.37921e-28	62345078	1534	0	-	200490	62144588	15:62345083_G_A;	15:62133731_A_T;15:62135739_A_G;15:62136913_G_A;15:62137215_A_G;15:62137557_T_C;15:62137876_G_C;15:62140034_G_A;15:62140189_A_C;15:62141611_G_C;15:62143442_G_A;15:62146125_C_T;15:62146155_A_C;15:62146969_T_A;15:62151079_T_C;15:62151262_T_G;15:62151431_A_C;15:62153856_C_T;15:62157151_T_C;15:62160453_G_C;15:62160758_C_A;15:62162591_C_T;15:62163055_C_T;15:62164813_A_C;15:62165127_A_G;15:62167017_G_A…	NA	0	0	NA;	NA;		-	-
0.84	5.49e-06	15:68541318:68541839	0.8363	5.4894e-06	15:68519855_G_A	ENSG00000129007.10	0.8881	7.15037e-18	68541578	27567	0	-	58535	68483043	NA	15:68325801_C_G;15:68331720_C_T;15:68336131_T_C;15:68340393_T_C;15:68341108_T_A;15:68351510_T_C;15:68353444_T_C;15:68353576_A_C;15:68360115_A_C;15:68367617_T_G;15:68368817_G_A;15:68372106_C_T;15:68373638_C_T;15:68374027_T_C;15:68381608_C_A;15:68383415_T_C;15:68396372_C_T;15:68396682_C_G;15:68400653_T_C;15:68400654_C_T;15:68401582_G_T;15:68404362_C_T;15:68407287_A_G;15:68409265_T_G;15:68409551_G_A…	15:68449751_G_T;15:68449779_C_A;15:68498052_T_C;15:68511645_T_C;15:68522850_G_A;	144	6	15:68514011_G_A;15:68351510_T_C;15:68353444_T_C;15:68353576_A_C;15:68400653_T_C;15:68400654_C_T;15:68401582_G_T;15:68404362_C_T;15:68420906_C_T;15:68421623_C_G;15:68424634_G_A;15:68425122_G_A;15:68425265_C_T;15:68425297_A_T;15:68431168_A_G;15:68431859_A_G;15:68432140_T_C;15:68436575_A_C;15:68437102_C_A;15:68440028_C_T;15:68441485_T_C;15:68441777_A_G;15:68449751_G_T;15:68449779_C_A;15:68452515_A_G…	CALML4-004,CALML4-002,CALML4-003,CALML4-005,CALML4-001,CALML4-201|;NA;	CALML4-004,CALML4-002,CALML4-003,CALML4-005,CALML4-001,CALML4-201|SKOR1-001,SKOR1-002,SKOR1-004,SKOR1-003,SKOR1-201|;NA;PIAS1-201,PIAS1-202|;PIAS1-201,PIAS1-202|SKOR1-001,SKOR1-002,SKOR1-004,SKOR1-003,SKOR1-201|;SKOR1-001,SKOR1-002,SKOR1-004,SKOR1-003,SKOR1-201|;	-	-
1.4	0.000613	17:4803929:4805627	1.403	0.00061275	17:4801966_G_A	ENSG00000129250.7	0.9378	0.00315312	4804778	63060	0	-	-96465	4901243	17:4805389_G_A;	17:4741718_A_G;17:4742944_A_G;17:4743519_G_C;17:4744304_C_T;17:4744423_A_C;17:4745987_G_C;17:4746294_A_G;17:4747023_T_C;17:4753734_A_G;17:4757729_G_C;17:4758982_G_A;17:4759343_C_T;17:4761340_G_T;17:4761912_C_T;17:4761960_T_C;17:4762035_A_C;17:4763326_T_G;17:4763551_T_C;17:4765043_G_A;17:4765765_C_T;17:4766054_G_A;17:4766144_C_T;17:4766540_T_C;17:4766937_T_C;17:4767587_G_C;17:4767809_T_C;17:476807…	NA	83	0	17:4741718_A_G;17:4742944_A_G;17:4743519_G_C;17:4744304_C_T;17:4744423_A_C;17:4745987_G_C;17:4746294_A_G;17:4747023_T_C;17:4757729_G_C;17:4758982_G_A;17:4759343_C_T;17:4761340_G_T;17:4761912_C_T;17:4761960_T_C;17:4762035_A_C;17:4763326_T_G;17:4763551_T_C;17:4765043_G_A;17:4765765_C_T;17:4766054_G_A;17:4766144_C_T;17:4766540_T_C;17:4766937_T_C;17:4767587_G_C;17:4767809_T_C;17:4768073_C_T;17:477142…	NA;	AC091153.4-001|RP11-314A20.2-001|U6.862-201|;CXCL16-001|GGT6-202,GGT6-201,GGT6-203|;CXCL16-001|GGT6-202,GGT6-201,GGT6-203|MINK1-202,MINK1-203,MINK1-201,MINK1-204|;GGT6-202,GGT6-201,GGT6-203|;GGT6-202,GGT6-201,GGT6-203|U6.862-201|;NA;	-	-
-1.32	8.14e-05	19:10707109:10707699	-1.316	8.13786e-05	19:10703339_C_A	ENSG00000129353.10	-1.253	2.92876e-09	10707404	53984	0	-	-5729	10713133	NA	NA	NA	67	9	19:10653420_A_G;19:10640866_T_G;19:10647574_G_A;19:10653943_C_T;19:10661199_C_T;19:10670451_T_C;19:10671585_A_G;19:10682171_C_T;19:10682717_G_A;19:10684169_C_G;19:10687183_C_T;19:10696691_G_A;19:10697360_T_C;19:10702935_T_C;19:10703339_C_A;19:10703342_G_A;19:10708351_C_T;19:10708462_G_A;19:10713322_G_A;19:10713838_C_T;19:10726601_G_T;	AC011475.1-201|;AC011475.1-201|SLC44A2-203,SLC44A2-201,SLC44A2-202|;NA;SLC44A2-203,SLC44A2-201,SLC44A2-202|;	AC011475.1-201|AC011475.2-201|C19orf38-201|CARM1-201,CARM1-202|DNM2-204,DNM2-206,DNM2-202,DNM2-203,DNM2-205,DNM2-201,DNM2-207|MIR199A1-201|SLC44A2-203,SLC44A2-201,SLC44A2-202|;AC011475.1-201|AC011475.2-201|ILF3-203,ILF3-206,ILF3-202,ILF3-205,ILF3-204,ILF3-201|;AC011475.2-201|C19orf38-201|CARM1-201,CARM1-202|DNM2-204,DNM2-206,DNM2-202,DNM2-203,DNM2-205,DNM2-201,DNM2-207|ILF3-203,ILF3-206,ILF3-202,…	-	-
0.97	0.00219	14:23420775:23422043	0.9737	0.00218715	14:23375251_A_G	ENSG00000129474.11	0.7373	0.000220567	23421409	10355	0	-	-18974	23440383	NA	NA	NA	21	1	14:23411054_C_G;14:23375251_A_G;14:23381444_C_A;14:23391913_T_C;14:23422186_G_A;14:23445536_G_T;14:23451712_G_A;	NA;RP11-298I3.5-001|;	ABHD4-001,ABHD4-010,ABHD4-006,ABHD4-008|AE000662.92-001|AL160314.1-201|CDH24-007,CDH24-006,CDH24-201,CDH24-203,CDH24-202|;ABHD4-001,ABHD4-010,ABHD4-006,ABHD4-008|AE000662.92-001|CDH24-007,CDH24-006,CDH24-201,CDH24-203,CDH24-202|RBM23-007,RBM23-001,RBM23-002,RBM23-003,RBM23-006,RBM23-029,RBM23-020,RBM23-031,RBM23-027,RBM23-026,RBM23-030,RBM23-010,RBM23-024,RBM23-021,RBM23-023,RBM23-025,RBM23-022,R…	-	-
-1.07	7.73e-11	14:35074028:35075053	-1.065	7.72815e-11	14:35009633_T_G	ENSG00000129518.4	-0.7297	5.38189e-10	35074540	42428	0	-	89405	34985135	14:35074380_C_T;	NA	14:35062166_T_C;14:35067542_T_A;	59	12	14:35032112_C_T;14:35007358_C_T;14:35008043_T_G;14:35009633_T_G;14:35021037_G_A;14:35021069_G_C;14:35022256_C_A;14:35033292_G_A;14:35034922_G_A;14:35039493_A_C;14:35051021_C_T;14:35051441_G_A;14:35051711_C_T;14:35052115_T_C;14:35053741_G_C;14:35056565_C_G;14:35060114_C_T;14:35062166_T_C;14:35065277_T_C;14:35067542_T_A;14:35075820_G_C;14:35076825_A_G;14:35086989_T_C;14:35090253_C_T;14:35092018_C_T…	EAPP-001,EAPP-004|;NA;	EAPP-001,EAPP-004|FAM177A1-002,FAM177A1-010,FAM177A1-001,FAM177A1-007,FAM177A1-201|;FAM177A1-002,FAM177A1-010,FAM177A1-001,FAM177A1-007,FAM177A1-201|;FAM177A1-002,FAM177A1-010,FAM177A1-001,FAM177A1-007,FAM177A1-201|KIAA0391-009,KIAA0391-006,KIAA0391-005,KIAA0391-007,KIAA0391-002,KIAA0391-001,KIAA0391-003,KIAA0391-004,KIAA0391-008,KIAA0391-201|;FAM177A1-002,FAM177A1-010,FAM177A1-001,FAM177A1-007,F…	-	-
1.18	3.89e-11	6:168100068:168100638	1.177	3.88797e-11	6:168107123_G_A	ENSG00000130396.16	1.068	6.76392e-23	168100353	6770	0	-	-127249	168227602	NA	6:168107123_G_A;	NA	0	0	NA;	NA;		-	-
-0.74	0.00844	1:28213616:28214540	-0.7387	0.00843818	1:28212272_G_A	ENSG00000130768.9	-0.738	1.82687e-10	28214078	2545	0	-	-47426	28261504	1:28213983_G_C;	NA	NA	22	4	1:28216623_G_A;1:28211650_T_C;1:28212272_G_A;1:28212975_C_T;1:28213157_T_C;1:28213213_A_G;1:28213983_G_C;1:28214281_G_C;1:28215229_C_G;1:28215631_C_T;1:28216072_T_C;1:28216191_C_A;1:28216736_C_T;1:28218100_T_C;1:28239434_G_A;1:28242402_C_T;1:28242412_A_C;1:28242447_G_T;	NA;XKR8-001|;	C1orf38-001,C1orf38-005,C1orf38-006,C1orf38-008,C1orf38-002,C1orf38-003,C1orf38-201|;C1orf38-001,C1orf38-005,C1orf38-006,C1orf38-008,C1orf38-002,C1orf38-003,C1orf38-201|XKR8-001|;NA;	-	-
-0.95	1.85e-07	1:28230721:28231430	-0.9469	1.85491e-07	1:28212272_G_A	ENSG00000130768.9	-0.738	1.82687e-10	28231075	14339	0	-	-30429	28261504	NA	NA	NA	22	4	1:28216736_C_T;1:28211650_T_C;1:28212272_G_A;1:28212975_C_T;1:28213157_T_C;1:28213213_A_G;1:28213983_G_C;1:28214281_G_C;1:28215229_C_G;1:28215631_C_T;1:28216072_T_C;1:28216191_C_A;1:28216623_G_A;1:28218100_T_C;1:28239434_G_A;1:28242402_C_T;1:28242412_A_C;1:28242447_G_T;	NA;XKR8-001|;	C1orf38-001,C1orf38-005,C1orf38-006,C1orf38-008,C1orf38-002,C1orf38-003,C1orf38-201|;C1orf38-001,C1orf38-005,C1orf38-006,C1orf38-008,C1orf38-002,C1orf38-003,C1orf38-201|XKR8-001|;NA;	-	-
-1.16	0.0101	16:85763229:85764243	-1.158	0.010143	16:85792967_A_G	ENSG00000131143.4	-1.374	1.38794e-14	85763736	29231	0	16:85792091:85793764	-68503	85832239	NA	NA	NA	0	0	NA;	NA;		-	-
-1.65	1.65e-11	16:85792091:85793764	-1.647	1.64874e-11	16:85792967_A_G	ENSG00000131143.4	-1.374	1.38794e-14	85792927	40	1	16:85792091:85793764	-39312	85832239	16:85792967_A_G;	NA	NA	0	0	NA;	NA;		-	-
-1.16	0.0101	16:85763229:85764243	-1.158	0.010143	16:85792967_A_G	ENSG00000131148.4	-1.11	1.23306e-07	85763736	29231	0	16:85792091:85793764	-41628	85805364	NA	NA	NA	0	0	NA;	NA;		-	-
-1.65	1.65e-11	16:85792091:85793764	-1.647	1.64874e-11	16:85792967_A_G	ENSG00000131148.4	-1.11	1.23306e-07	85792927	40	1	16:85792091:85793764	-12437	85805364	16:85792967_A_G;	NA	NA	0	0	NA;	NA;		-	-
0.77	0.0326	17:44218016:44218748	0.7739	0.0325873	17:44121579_T_C	ENSG00000131484.3	1.098	3.3991e-21	44218382	96803	0	-	637756	43580626	NA	NA	NA	3	0	17:44121579_T_C;17:44121579_T_C;17:44121579_T_C;	NA;	KIAA1267-201,KIAA1267-203,KIAA1267-202|;NA;	-	-
0.81	0.0082	17:44240576:44241188	0.8118	0.00819615	17:44121579_T_C	ENSG00000131484.3	1.098	3.3991e-21	44240882	119303	0	-	660256	43580626	NA	NA	NA	3	0	17:44121579_T_C;17:44121579_T_C;17:44121579_T_C;	NA;	KIAA1267-201,KIAA1267-203,KIAA1267-202|;NA;	-	-
0.8	0.0139	17:44268476:44272610	0.7982	0.013941	17:44121579_T_C	ENSG00000131484.3	1.098	3.3991e-21	44270543	148964	0	-	689917	43580626	NA	NA	NA	3	0	17:44121579_T_C;17:44121579_T_C;17:44121579_T_C;	NA;	KIAA1267-201,KIAA1267-203,KIAA1267-202|;NA;	-	-
-1.77	0.0199	5:80521185:80521767	-1.767	0.0199062	5:80597364_G_C	ENSG00000131732.7	-0.9475	0.000775588	80521476	9	1	5:80521185:80521767	-75933	80597409	NA	NA	NA	0	0	NA;	NA;		-	-
-1.05	5.17e-16	1:146718460:146719654	-1.049	5.16538e-16	1:146714281_C_G	ENSG00000131778.13	0.9768	2.99254e-30	146719057	75502	0	-	4766	146714291	NA	1:146571244_T_C;1:146571925_A_G;1:146575823_T_C;1:146576133_C_G;1:146580273_T_C;1:146580479_T_C;1:146580724_T_C;1:146588939_A_G;1:146589642_A_G;1:146591533_A_G;1:146592161_C_A;1:146618561_A_G;1:146625193_C_T;1:146625769_A_G;1:146627405_C_G;1:146628407_T_C;1:146628635_A_G;1:146631720_T_C;1:146633933_G_A;1:146635466_C_G;1:146636137_C_T;1:146637603_A_T;1:146639790_A_C;1:146643555_A_G;1:146654506_C_T…	1:146633933_G_A;1:146668182_T_A;	57	2	1:146643555_A_G;1:146571244_T_C;1:146571925_A_G;1:146575823_T_C;1:146576133_C_G;1:146580273_T_C;1:146580479_T_C;1:146580724_T_C;1:146625193_C_T;1:146625769_A_G;1:146627405_C_G;1:146628407_T_C;1:146628635_A_G;1:146631720_T_C;1:146633933_G_A;1:146635466_C_G;1:146636137_C_T;1:146637603_A_T;1:146639790_A_C;1:146654506_C_T;1:146668182_T_A;1:146695215_C_A;1:146707543_G_A;1:146714281_C_G;1:146716857_C_G…	CHD1L-001,CHD1L-204,CHD1L-203,CHD1L-201,CHD1L-205,CHD1L-202|;NA;	AC027281.1-201|;AC027281.1-201|CHD1L-001,CHD1L-204,CHD1L-203,CHD1L-201,CHD1L-205,CHD1L-202|SNORD112.2-201|;ACP6-001,ACP6-201|SNORD112.2-201|;GJA8-001,GJA8-201|PRKAB2-001,PRKAB2-201|;GJA8-001,GJA8-201|PRKAB2-001,PRKAB2-201|SNORD112.2-201|;GJA8-001,GJA8-201|SNORD112.2-201|;NA;PRKAB2-001,PRKAB2-201|;SNORD112.2-201|;	-	-
-1.05	5.17e-16	1:146718460:146719654	-1.049	5.16538e-16	1:146714281_C_G	ENSG00000131781.8	0.9263	2.16665e-25	146719057	75502	0	-	72127	146646930	NA	1:146714281_C_G;1:146716994_C_G;	1:146633933_G_A;1:146668182_T_A;	57	13	1:146643555_A_G;1:146571244_T_C;1:146571925_A_G;1:146575823_T_C;1:146576133_C_G;1:146580273_T_C;1:146580479_T_C;1:146580724_T_C;1:146625193_C_T;1:146625769_A_G;1:146627405_C_G;1:146628407_T_C;1:146628635_A_G;1:146631720_T_C;1:146633933_G_A;1:146635466_C_G;1:146636137_C_T;1:146637603_A_T;1:146639790_A_C;1:146654506_C_T;1:146668182_T_A;1:146695215_C_A;1:146707543_G_A;1:146714281_C_G;1:146716857_C_G…	CHD1L-001,CHD1L-204,CHD1L-203,CHD1L-201,CHD1L-205,CHD1L-202|;NA;PRKAB2-001,PRKAB2-201|;	AC027281.1-201|;AC027281.1-201|CHD1L-001,CHD1L-204,CHD1L-203,CHD1L-201,CHD1L-205,CHD1L-202|SNORD112.2-201|;ACP6-001,ACP6-201|SNORD112.2-201|;GJA8-001,GJA8-201|PRKAB2-001,PRKAB2-201|;GJA8-001,GJA8-201|PRKAB2-001,PRKAB2-201|SNORD112.2-201|;GJA8-001,GJA8-201|SNORD112.2-201|;NA;PRKAB2-001,PRKAB2-201|;SNORD112.2-201|;	-	-
-1.05	5.17e-16	1:146718460:146719654	-1.049	5.16538e-16	1:146714281_C_G	ENSG00000131791.6	1.027	6.71776e-36	146719057	75502	0	-	92372	146626685	NA	1:146571244_T_C;1:146571925_A_G;1:146575823_T_C;1:146576133_C_G;1:146580273_T_C;1:146580479_T_C;1:146580724_T_C;1:146588939_A_G;1:146589642_A_G;1:146591533_A_G;1:146592161_C_A;1:146618561_A_G;1:146625193_C_T;1:146625769_A_G;1:146627405_C_G;1:146628407_T_C;1:146628635_A_G;1:146631720_T_C;1:146633933_G_A;1:146635466_C_G;1:146636137_C_T;1:146637603_A_T;1:146639790_A_C;1:146643555_A_G;1:146654506_C_T…	1:146633933_G_A;1:146668182_T_A;	57	11	1:146643555_A_G;1:146571244_T_C;1:146571925_A_G;1:146575823_T_C;1:146576133_C_G;1:146580273_T_C;1:146580479_T_C;1:146580724_T_C;1:146625193_C_T;1:146625769_A_G;1:146627405_C_G;1:146628407_T_C;1:146628635_A_G;1:146631720_T_C;1:146633933_G_A;1:146635466_C_G;1:146636137_C_T;1:146637603_A_T;1:146639790_A_C;1:146654506_C_T;1:146668182_T_A;1:146695215_C_A;1:146707543_G_A;1:146714281_C_G;1:146716857_C_G…	NA;PRKAB2-001,PRKAB2-201|;	AC027281.1-201|;AC027281.1-201|CHD1L-001,CHD1L-204,CHD1L-203,CHD1L-201,CHD1L-205,CHD1L-202|SNORD112.2-201|;ACP6-001,ACP6-201|SNORD112.2-201|;GJA8-001,GJA8-201|PRKAB2-001,PRKAB2-201|;GJA8-001,GJA8-201|PRKAB2-001,PRKAB2-201|SNORD112.2-201|;GJA8-001,GJA8-201|SNORD112.2-201|;NA;PRKAB2-001,PRKAB2-201|;SNORD112.2-201|;	-	-
-1.15	0.0439	15:101747884:101748516	-1.148	0.043855	15:101716797_G_A	ENSG00000131873.5	-1.404	3.16204e-13	101748200	31403	0	15:101716707:101717503	32272	101715928	NA	15:101713668_G_A;15:101716797_G_A;15:101718927_G_A;15:101719380_G_C;15:101723499_C_T;15:101725618_A_C;15:101730860_C_T;15:101731509_A_C;15:101731838_A_G;15:101732683_A_C;15:101732717_A_T;15:101734080_C_T;15:101734162_C_T;15:101736805_C_T;15:101737021_G_C;15:101739721_C_T;15:101742947_A_G;15:101743688_A_G;15:101743925_A_C;15:101746053_G_A;15:101746312_G_A;15:101747869_C_A;15:101748227_C_T;15:10174…	NA	16	16	15:101716797_G_A;15:101713668_G_A;15:101718927_G_A;15:101719380_G_C;15:101723499_C_T;15:101725618_A_C;15:101730860_C_T;15:101731509_A_C;15:101731838_A_G;15:101732683_A_C;15:101732717_A_T;15:101736805_C_T;15:101737021_G_C;15:101739721_C_T;15:101746053_G_A;15:101746312_G_A;	CHSY1-001,CHSY1-201|;NA;	CHSY1-001,CHSY1-201|;NA;	-	gran;gran_p_myeloid_wbc;mono_p;neut;neut_p;
-1.31	4.71e-09	19:33468143:33468635	-1.311	4.71127e-09	19:33468410_C_A	ENSG00000131941.3	-1.008	8.20912e-12	33468389	21	1	19:33468143:33468635	-1110	33469499	19:33468410_C_A;	19:33468410_C_A;	NA	2	0	19:33468410_C_A;19:33468410_C_A;	NA;	CEBPG-201|;NA;	-	-
-1.21	1.67e-06	19:33469644:33470250	-1.205	1.67354e-06	19:33468410_C_A	ENSG00000131941.3	-1.008	8.20912e-12	33469947	1537	0	19:33468143:33468635	448	33469499	NA	19:33468410_C_A;	NA	2	0	19:33468410_C_A;19:33468410_C_A;	NA;	CEBPG-201|;NA;	-	-
-1.06	1.31e-06	11:68694658:68695120	-1.057	1.30983e-06	11:68657734_C_T	ENSG00000132740.4	1.392	4.57076e-47	68694889	71661	0	11:68622925:68623646	23579	68671310	NA	11:68615600_T_A;11:68616449_C_T;11:68617886_A_G;11:68617987_A_G;11:68618182_T_C;11:68618279_C_T;11:68618964_T_G;11:68620271_C_T;11:68620849_C_T;11:68621003_T_C;11:68621440_C_T;11:68621806_G_C;11:68622456_A_G;11:68623228_T_G;11:68623712_A_G;11:68623978_C_T;11:68624118_G_C;11:68624483_C_G;11:68625286_T_G;11:68625809_C_T;11:68626405_A_G;11:68626639_A_T;11:68627535_T_C;11:68629929_G_A;11:68630282_T_A…	11:68618182_T_C;11:68629929_G_A;11:68667198_A_C;	43	0	11:68623228_T_G;11:68615600_T_A;11:68616449_C_T;11:68617886_A_G;11:68617987_A_G;11:68618182_T_C;11:68618964_T_G;11:68620271_C_T;11:68620849_C_T;11:68621003_T_C;11:68621440_C_T;11:68621806_G_C;11:68622456_A_G;11:68623092_C_CT;11:68623712_A_G;11:68623978_C_T;11:68624118_G_C;11:68624483_C_G;11:68625286_T_G;11:68625809_C_T;11:68626405_A_G;11:68626639_A_T;11:68627535_T_C;11:68629929_G_A;11:68667198_A_…	NA;	CPT1A-001,CPT1A-006,CPT1A-002,CPT1A-202,CPT1A-201|RP11-554A11.3-001|TPCN2-001,TPCN2-004,TPCN2-003,TPCN2-201|;MTL5-001,MTL5-002,MTL5-003|;MTL5-001,MTL5-002,MTL5-003|PPP6R3-001,PPP6R3-012,PPP6R3-027,PPP6R3-009,PPP6R3-011,PPP6R3-008,PPP6R3-026,PPP6R3-021,PPP6R3-007,PPP6R3-005,PPP6R3-003,PPP6R3-004,PPP6R3-020,PPP6R3-013,PPP6R3-018,PPP6R3-025,PPP6R3-201,PPP6R3-202|;NA;	-	-
0.88	0.000319	13:31310779:31313298	0.8793	0.000319293	13:31312178_A_T	ENSG00000132965.5	1.075	8.07241e-24	31312038	140	1	13:31310779:31313298	2393	31309645	13:31312178_A_T;	13:31312178_A_T;	NA	0	0	NA;	NA;		-	-
0.97	4.03e-06	17:10600333:10601728	0.9671	4.0327e-06	17:10601321_C_A	ENSG00000133028.6	0.6321	1.25037e-05	10601030	291	1	17:10600333:10601728	17376	10583654	17:10601321_C_A;	NA	17:10591417_T_G;17:10591573_C_T;	13	7	17:10587178_C_T;17:10588359_A_G;17:10591417_T_G;17:10591573_C_T;17:10594329_T_C;17:10594451_C_T;17:10594788_G_A;17:10594879_G_A;17:10595024_C_T;17:10596713_C_T;17:10597057_T_C;	NA;SCO1-001,SCO1-002|;	ELAC2-001,ELAC2-002,ELAC2-008,ELAC2-007,ELAC2-201|;ELAC2-001,ELAC2-002,ELAC2-008,ELAC2-007,ELAC2-201|SCO1-001,SCO1-002|;NA;SCO1-001,SCO1-002|;	-	-
-1.08	0.000516	13:33607369:33608088	-1.077	0.000515607	13:33617662_C_T	ENSG00000133116.6	-0.6563	0.0107856	33607728	13109	0	-	17521	33590207	13:33607814_C_T;	13:33594619_G_A;13:33605201_C_G;13:33605249_T_C;13:33607814_C_T;13:33609924_T_G;13:33610711_T_C;13:33611193_C_T;13:33611365_A_G;13:33612826_A_G;13:33613203_G_A;13:33613579_G_A;13:33617038_C_G;13:33617514_A_G;13:33617662_C_T;13:33619012_C_T;13:33619031_T_G;13:33620320_T_C;13:33624931_G_A;13:33625012_C_T;13:33625913_T_C;13:33627022_A_G;13:33627063_A_G;13:33627458_T_C;13:33627668_C_T;13:33627693_G_A…	NA	0	0	NA;	NA;		-	-
-0.91	5.87e-08	13:34302586:34303296	-0.9112	5.87127e-08	13:34296415_CTGTA_C	ENSG00000133119.8	-0.9112	2.88496e-21	34302941	6526	0	-	-89245	34392186	13:34302817_C_T;	13:34294283_C_T;13:34294921_T_A;13:34295789_A_G;13:34295916_G_A;13:34296632_T_C;13:34298447_A_C;13:34298900_A_G;13:34298936_C_T;13:34298947_A_C;13:34299233_A_G;13:34299697_A_G;13:34301183_T_C;13:34302177_G_C;13:34302436_G_T;13:34302817_C_T;13:34303332_A_C;13:34304211_G_C;13:34304449_A_C;13:34304935_C_T;13:34305186_G_A;13:34305320_T_A;	NA	22	0	13:34296415_CTGTA_C;13:34294283_C_T;13:34294921_T_A;13:34295789_A_G;13:34295916_G_A;13:34296632_T_C;13:34298447_A_C;13:34298900_A_G;13:34298936_C_T;13:34298947_A_C;13:34299233_A_G;13:34299697_A_G;13:34301183_T_C;13:34302177_G_C;13:34302436_G_T;13:34302817_C_T;13:34303332_A_C;13:34304211_G_C;13:34304449_A_C;13:34304935_C_T;13:34305186_G_A;13:34305320_T_A;	NA;	PDS5B-006,PDS5B-012,PDS5B-201|;	-	-
0.89	9.68e-08	13:34304041:34305203	0.8892	9.68403e-08	13:34296415_CTGTA_C	ENSG00000133119.8	-0.9112	2.88496e-21	34304622	8833	0	-	-87564	34392186	13:34304449_A_C;	13:34292469_G_T;13:34292480_C_T;13:34292827_T_C;13:34293728_T_G;13:34294283_C_T;13:34294921_T_A;13:34295789_A_G;13:34295916_G_A;13:34296632_T_C;13:34298447_A_C;13:34298900_A_G;13:34298936_C_T;13:34298947_A_C;13:34299233_A_G;13:34299697_A_G;13:34301183_T_C;13:34302177_G_C;13:34302436_G_T;13:34302817_C_T;13:34303332_A_C;13:34304211_G_C;13:34304449_A_C;13:34304935_C_T;13:34305186_G_A;13:34305320_T_A;	NA	26	0	13:34295789_A_G;13:34292469_G_T;13:34292480_C_T;13:34292827_T_C;13:34293728_T_G;13:34294283_C_T;13:34294921_T_A;13:34295916_G_A;13:34296415_CTGTA_C;13:34296632_T_C;13:34298447_A_C;13:34298900_A_G;13:34298936_C_T;13:34298947_A_C;13:34299233_A_G;13:34299697_A_G;13:34301183_T_C;13:34302177_G_C;13:34302436_G_T;13:34302817_C_T;13:34303332_A_C;13:34304211_G_C;13:34304449_A_C;13:34304935_C_T;13:34305186…	NA;	PDS5B-006,PDS5B-012,PDS5B-201|;	-	-
-0.72	0.00249	17:71188583:71189478	-0.7189	0.0024938	17:71214897_G_A	ENSG00000133193.8	0.4843	0.0047808	71189030	63993	0	-	-14462	71203492	NA	NA	17:71187630_C_T;17:71193594_G_A;17:71224018_G_A;	51	16	17:71181523_C_T;17:71182555_C_G;17:71182649_G_A;17:71183992_A_T;17:71186048_T_C;17:71186638_C_G;17:71187273_A_G;17:71187630_C_T;17:71193594_G_A;17:71195833_T_C;17:71195949_C_T;17:71196809_A_G;17:71196995_G_A;17:71197748_G_A;17:71198484_AAC_A;17:71221610_C_T;17:71222838_C_T;17:71223052_A_G;17:71223837_C_T;17:71223967_A_T;17:71224018_G_A;17:71224163_C_T;17:71226434_A_G;17:71226691_G_C;17:71227551_C…	C17orf80-203,C17orf80-202,C17orf80-201,C17orf80-204,C17orf80-205|;NA;	AC080037.1-201|;AC080037.1-201|C17orf80-203,C17orf80-202,C17orf80-201,C17orf80-204,C17orf80-205|;C17orf80-203,C17orf80-202,C17orf80-201,C17orf80-204,C17orf80-205|SLC39A11-202,SLC39A11-201|;COG1-201,COG1-202|;NA;	-	-
-0.93	5.45e-06	17:71068327:71068974	-0.9269	5.45143e-06	17:71070519_T_C	ENSG00000133195.7	-0.8948	4.94552e-17	71068650	1869	0	-	426562	70642088	NA	17:71070519_T_C;	NA	0	0	NA;	NA;		-	-
0.99	1.21e-08	3:194247749:194248347	0.989	1.20823e-08	3:194259001_G_A	ENSG00000133657.10	1.013	4.28089e-28	194248048	10953	0	-	124647	194123401	NA	NA	NA	0	0	NA;	NA;		-	-
0.81	0.00289	8:27950163:27951355	0.8072	0.0028918	8:27950535_G_A	ENSG00000134014.11	1.378	1.80271e-56	27950759	44963	0	-	3569	27947190	8:27951025_G_A;8:27950670_C_T;8:27950535_G_A;	8:27935535_C_T;8:27941344_G_A;8:27946015_G_A;8:27946373_T_G;8:27947607_A_C;8:27947787_A_G;8:27948535_T_G;8:27950008_G_A;8:27950535_G_A;8:27950670_C_T;8:27951025_G_A;8:27953876_G_A;8:27954465_C_T;8:27957313_A_G;8:27963212_C_T;8:27969805_A_G;8:27982152_A_G;8:27982954_A_G;8:27985498_T_C;8:27995722_T_G;	NA	0	0	NA;	NA;		-	-
-1.14	0.000326	1:38155907:38156593	-1.144	0.000325733	1:38156343_G_A	ENSG00000134690.6	-0.634	0.038151	38156250	8644	0	-	-1840	38158090	1:38156343_G_A;	NA	1:38156902_C_T;1:38163747_C_T;	38	0	1:38147606_T_A;1:38156343_G_A;1:38156902_C_T;1:38157604_C_A;1:38158211_C_T;1:38159421_A_C;1:38162707_A_C;1:38163387_C_T;1:38163747_C_T;	NA;	DNALI1-001,DNALI1-201|FHL3-001|GNL2-001,GNL2-004,GNL2-201|MTF1-001,MTF1-201|RP11-422J8.1-001|;DNALI1-001,DNALI1-201|MEAF6-002,MEAF6-001,MEAF6-003,MEAF6-008,MEAF6-201|MTF1-001,MTF1-201|;GNL2-001,GNL2-004,GNL2-201|MEAF6-002,MEAF6-001,MEAF6-003,MEAF6-008,MEAF6-201|MTF1-001,MTF1-201|RP11-422J8.1-001|;NA;	-	-
1.05	0.000817	11:61582235:61583096	1.05	0.000817293	11:61595564_C_T	ENSG00000134824.9	1.5	4.47006e-39	61582665	26626	0	-	22213	61560452	NA	11:61547068_G_A;11:61556039_A_C;11:61595564_C_T;11:61599347_G_A;	NA	8	0	11:61556039_A_C;11:61547068_G_A;11:61595564_C_T;11:61599347_G_A;	NA;	BEST1-001,BEST1-004,BEST1-002,BEST1-006,BEST1-203,BEST1-202,BEST1-201|;BEST1-001,BEST1-004,BEST1-002,BEST1-006,BEST1-203,BEST1-202,BEST1-201|INCENP-001,INCENP-004,INCENP-002|RAB3IL1-001,RAB3IL1-002,RAB3IL1-005,RAB3IL1-003|;FADS3-001,FADS3-012,FADS3-008,FADS3-009,FADS3-002,FADS3-006,FADS3-013,FADS3-201|FTH1-005,FTH1-006,FTH1-007,FTH1-001,FTH1-003,FTH1-010,FTH1-011,FTH1-201|INCENP-001,INCENP-004,IN…	-	gran;gran_p_myeloid_wbc;neut;
-1.09	2.41e-13	13:107222594:107223290	-1.088	2.40653e-13	13:107227182_T_G	ENSG00000134884.9	-0.9152	5.14251e-16	107222942	2108	0	13:107219694:107220899	28921	107194021	NA	13:107193584_C_T;13:107197119_A_C;13:107200218_T_A;13:107201153_A_G;13:107201349_C_T;13:107209378_T_C;13:107210841_T_C;13:107214676_G_A;13:107217373_T_C;13:107220834_C_T;13:107222581_G_C;13:107223316_C_A;13:107224583_T_C;13:107227182_T_G;13:107234070_C_T;13:107234244_G_A;13:107236514_C_T;13:107239305_G_A;13:107244413_C_T;13:107246725_G_A;13:107247239_G_A;	NA	1	0	13:107239305_G_A;	NA;	ERCC5-001,ERCC5-006,ERCC5-202,ERCC5-203,ERCC5-201|;NA;	-	-
1.26	9.29e-19	13:103333031:103333631	1.257	9.28781e-19	13:103310154_C_T	ENSG00000134900.7	1.075	2.70045e-31	103333331	6034	0	-	83978	103249353	13:103333356_G_A;	13:103256435_A_T;13:103258600_T_C;13:103266801_A_G;13:103271206_G_A;13:103273465_C_T;13:103273839_A_G;13:103275386_T_C;13:103276115_C_T;13:103276397_G_A;13:103278624_C_A;13:103278768_G_T;13:103278850_G_T;13:103279858_G_A;13:103281625_C_T;13:103281635_G_A;13:103282279_A_C;13:103282299_C_G;13:103286814_G_A;13:103289338_C_T;13:103290108_C_T;13:103290574_G_A;13:103290977_T_C;13:103291748_T_C;13:10329…	13:103256435_A_T;13:103291748_T_C;13:103291856_C_G;13:103305615_A_T;13:103305689_C_A;13:103305739_C_T;	75	0	13:103256435_A_T;13:103258600_T_C;13:103266801_A_G;13:103271206_G_A;13:103273465_C_T;13:103273839_A_G;13:103275386_T_C;13:103276115_C_T;13:103276397_G_A;13:103278624_C_A;13:103278768_G_T;13:103278850_G_T;13:103279858_G_A;13:103281625_C_T;13:103281635_G_A;13:103282279_A_C;13:103282299_C_G;13:103286814_G_A;13:103289338_C_T;13:103290108_C_T;13:103290574_G_A;13:103290977_T_C;13:103291748_T_C;13:10329…	NA;	C13orf27-003,C13orf27-002,C13orf27-005,C13orf27-006,C13orf27-001,C13orf27-004|ERCC5-001,ERCC5-006,ERCC5-202,ERCC5-203,ERCC5-201|;CCDC168-201|ERCC5-001,ERCC5-006,ERCC5-202,ERCC5-203,ERCC5-201|;CCDC168-201|ERCC5-001,ERCC5-006,ERCC5-202,ERCC5-203,ERCC5-201|NCR-0283-001|;ERCC5-001,ERCC5-006,ERCC5-202,ERCC5-203,ERCC5-201|;NA;NCR-0283-001|;	-	-
0.86	1.02e-06	11:124823454:124824256	0.8565	1.02387e-06	11:124824066_C_T	ENSG00000134955.7	0.9124	8.23004e-20	124823855	211	1	11:124823454:124824256	-109108	124932963	11:124824066_C_T;	11:124824066_C_T;	NA	6	0	11:124824066_C_T;11:124824066_C_T;11:124824066_C_T;	NA;	NA;RP11-687M24.4-001|U2.57-201|;	-	-
0.7	0.00669	11:124932660:124933196	0.6993	0.0066947	11:124824066_C_T	ENSG00000134955.7	0.9124	8.23004e-20	124932928	108862	0	11:124823454:124824256	-35	124932963	NA	11:124824066_C_T;	NA	6	0	11:124824066_C_T;11:124824066_C_T;11:124824066_C_T;	NA;	NA;RP11-687M24.4-001|U2.57-201|;	-	-
0.7	0.00848	11:124940343:124941126	0.6977	0.00847762	11:124824066_C_T	ENSG00000134955.7	0.9124	8.23004e-20	124940734	116668	0	11:124823454:124824256	7771	124932963	NA	11:124824066_C_T;	NA	6	0	11:124824066_C_T;11:124824066_C_T;11:124824066_C_T;	NA;	NA;RP11-687M24.4-001|U2.57-201|;	-	-
1.31	1.12e-14	9:75817784:75818368	1.312	1.11668e-14	9:75852207_A_G	ENSG00000135046.9	0.9685	1.02175e-16	75818076	39330	0	-	51403	75766673	NA	9:75852207_A_G;9:75857406_G_T;9:75860256_T_A;9:75860651_G_A;9:75864067_T_A;9:75864613_G_A;9:75865798_G_A;9:75884706_T_C;9:75889773_T_C;9:75895703_T_C;9:75897972_A_G;9:75906131_T_C;9:75924896_T_C;9:75926776_T_C;9:75944954_C_T;9:75957727_G_C;9:75960141_T_G;9:75960255_C_T;9:75973730_T_C;9:75975477_C_T;9:75979546_C_T;9:75988400_A_G;9:75991893_A_G;9:75993506_G_T;9:75996470_A_G;9:75996483_C_T;9:7600456…	NA	0	0	NA;	NA;		-	-
0.95	0.000238	9:75829120:75829920	0.9459	0.000237845	9:75852207_A_G	ENSG00000135046.9	0.9685	1.02175e-16	75829520	22687	0	9:75852140:75852455	62847	75766673	NA	9:75852207_A_G;9:75857406_G_T;9:75860256_T_A;9:75860651_G_A;9:75864067_T_A;9:75864613_G_A;9:75865798_G_A;9:75884706_T_C;9:75889773_T_C;9:75895703_T_C;9:75897972_A_G;9:75906131_T_C;9:75924896_T_C;9:75926776_T_C;9:75944954_C_T;9:75957727_G_C;9:75960141_T_G;9:75960255_C_T;9:75973730_T_C;9:75975477_C_T;9:75979546_C_T;9:75988400_A_G;9:75991893_A_G;9:75993506_G_T;9:75996470_A_G;9:75996483_C_T;9:7600456…	NA	0	0	NA;	NA;		-	-
1.01	1.74e-05	9:75834950:75835692	1.012	1.74188e-05	9:75852207_A_G	ENSG00000135046.9	0.9685	1.02175e-16	75835321	70810	0	-	68648	75766673	NA	9:75852207_A_G;9:75857406_G_T;9:75860256_T_A;9:75860651_G_A;9:75864067_T_A;9:75864613_G_A;9:75865798_G_A;9:75884706_T_C;9:75889773_T_C;9:75895703_T_C;9:75897972_A_G;9:75906131_T_C;9:75924896_T_C;9:75926776_T_C;9:75944954_C_T;9:75957727_G_C;9:75960141_T_G;9:75960255_C_T;9:75973730_T_C;9:75975477_C_T;9:75979546_C_T;9:75988400_A_G;9:75991893_A_G;9:75993506_G_T;9:75996470_A_G;9:75996483_C_T;9:7600456…	NA	0	0	NA;	NA;		-	-
1.23	2.63e-11	9:75848430:75849288	1.225	2.62685e-11	9:75852207_A_G	ENSG00000135046.9	0.9685	1.02175e-16	75848859	11397	0	-	82186	75766673	NA	9:75852207_A_G;9:75857406_G_T;9:75860256_T_A;9:75860651_G_A;9:75864067_T_A;9:75864613_G_A;9:75865798_G_A;9:75884706_T_C;9:75889773_T_C;9:75895703_T_C;9:75897972_A_G;9:75906131_T_C;9:75926776_T_C;9:75957727_G_C;9:75960141_T_G;9:75973730_T_C;9:75979546_C_T;9:75988400_A_G;9:75991893_A_G;9:75993506_G_T;9:76010095_G_A;9:76015275_A_T;9:76015318_T_C;9:76032273_T_C;	NA	0	0	NA;	NA;		-	-
-1.62	6.56e-06	5:156921167:156922078	-1.62	6.56161e-06	5:156910830_C_T	ENSG00000135074.11	0.9358	0.00988569	156921622	10792	0	-	99080	156822542	5:156921651_G_A;	5:156813511_T_C;5:156816895_G_C;5:156824546_C_T;5:156857274_A_C;5:156867063_T_C;5:156872805_C_G;5:156877604_C_G;5:156881962_T_C;5:156886334_C_G;5:156886713_A_G;5:156890399_C_T;5:156891326_G_A;5:156891953_T_C;5:156898874_C_A;5:156900047_C_T;5:156900534_C_A;5:156901615_T_C;5:156901701_G_T;5:156902813_A_C;5:156908317_C_T;5:156908653_C_T;5:156910830_C_T;5:156914928_A_G;5:156916555_A_G;5:156916636_A_C…	NA	27	22	5:156910830_C_T;5:156877604_C_G;5:156881962_T_C;5:156890399_C_T;5:156891326_G_A;5:156891953_T_C;5:156898874_C_A;5:156900047_C_T;5:156900534_C_A;5:156901615_T_C;5:156901701_G_T;5:156902813_A_C;5:156908317_C_T;5:156908653_C_T;5:156914928_A_G;5:156916555_A_G;5:156916636_A_C;5:156921231_T_C;5:156921651_G_A;5:156928704_C_G;5:156935973_A_C;5:156942285_A_G;	ADAM19-004,ADAM19-001,ADAM19-003,ADAM19-202,ADAM19-201|;NA;	ADAM19-004,ADAM19-001,ADAM19-003,ADAM19-202,ADAM19-201|;ADAM19-004,ADAM19-001,ADAM19-003,ADAM19-202,ADAM19-201|FNDC9-001,FNDC9-002|;NA;	-	-
1.44	4.73e-06	12:117323144:117323652	1.435	4.72992e-06	12:117326927_T_C	ENSG00000135116.5	1.717	3.61431e-22	117323398	3529	0	-	29449	117293949	NA	12:117326927_T_C;12:117327651_G_T;12:117330483_T_C;12:117330844_A_G;12:117332370_A_T;12:117332597_G_A;12:117332881_T_C;12:117333978_G_C;12:117334487_C_T;12:117335487_C_G;12:117335615_G_A;12:117335652_G_C;12:117335912_G_A;12:117335944_C_T;12:117337101_T_G;12:117337103_T_C;12:117337154_C_T;12:117337254_T_C;	NA	0	0	NA;	NA;		-	-
1.44	4.73e-06	12:117323144:117323652	1.435	4.72992e-06	12:117326927_T_C	ENSG00000135119.10	1.534	5.27468e-16	117323398	3529	0	-	147302	117176096	NA	NA	NA	0	0	NA;	NA;		-	-
0.82	2.75e-05	12:121634468:121635248	0.8247	2.75032e-05	12:121634965_T_C	ENSG00000135124.9	0.8117	3.86969e-13	121634858	107	1	12:121634468:121635248	-12802	121647660	12:121634965_T_C;	12:121634965_T_C;12:121635505_T_C;12:121636190_C_T;12:121641034_C_T;12:121642543_A_C;12:121648870_C_G;12:121651259_A_T;12:121651373_C_T;12:121651820_G_A;12:121652277_G_A;12:121652473_A_T;12:121654011_A_G;12:121655970_A_T;12:121658895_C_T;12:121659999_G_A;12:121661700_A_G;12:121662277_T_C;12:121665011_A_G;12:121665334_C_T;12:121668474_A_C;12:121669145_A_G;	NA	0	0	NA;	NA;		-	-
-0.79	8.06e-05	7:75250282:75250901	-0.7862	8.06453e-05	7:75247329_C_T	ENSG00000135213.8	-0.5663	4.40352e-05	75250591	3894	0	7:75246614:75247764	204525	75046066	NA	NA	NA	0	0	NA;	NA;		-	-
1.22	3.27e-14	11:36413621:36414394	1.22	3.27045e-14	11:36413934_T_A	ENSG00000135362.9	0.6703	7.46979e-06	36414007	73	1	11:36413621:36414394	96169	36317838	NA	11:36413934_T_A;	NA	0	0	NA;	NA;		-	-
0.91	3.73e-08	12:55253623:55254085	0.9112	3.72581e-08	12:55328954_C_T	ENSG00000135426.9	0.7651	3.3152e-13	55253854	75100	0	-	-87948	55341802	NA	12:55333569_A_G;12:55333695_T_C;12:55333714_G_A;12:55335003_C_T;	NA	0	0	NA;	NA;		-	-
1.14	9.25e-21	1:182139734:182140740	1.144	9.24518e-21	1:182136401_G_A	ENSG00000135821.11	-0.653	1.22079e-07	182140237	3836	0	-	-210602	182350839	1:182140185_C_G;	NA	1:182141966_G_A;1:182147843_T_G;1:182150978_C_A;1:182168885_A_G;	39	5	1:182136401_G_A;1:182117324_G_A;1:182117651_T_G;1:182119332_G_A;1:182119516_C_T;1:182140185_C_G;1:182141966_G_A;1:182144422_T_C;1:182144859_G_A;1:182145545_C_T;1:182147843_T_G;1:182150978_C_A;1:182151236_T_G;1:182151909_A_G;1:182154990_T_C;1:182156079_C_G;1:182157235_A_G;1:182161022_C_A;1:182161829_C_T;1:182162677_C_T;1:182164250_C_T;1:182165484_G_A;1:182168885_A_G;1:182171433_C_T;1:182171957_G_T;	GLUL-001,GLUL-002,GLUL-201,GLUL-202,GLUL-203|;NA;	GLUL-001,GLUL-002,GLUL-201,GLUL-202,GLUL-203|;GLUL-001,GLUL-002,GLUL-201,GLUL-202,GLUL-203|TEDDM1-001|U6.454-201|;NPL-004,NPL-001,NPL-204,NPL-201,NPL-202,NPL-206,NPL-205,NPL-203|TEDDM1-001|;TEDDM1-001|;TEDDM1-001|U6.454-201|;	-	-
1.08	4.14e-07	2:225741220:225741643	1.083	4.13927e-07	2:225727663_C_T	ENSG00000135905.13	1.262	5.90008e-25	225741431	13768	0	-	111624	225629807	NA	2:225727663_C_T;2:225747038_T_C;2:225747450_C_T;2:225748532_T_A;2:225749157_C_T;2:225749260_A_T;2:225749326_G_A;2:225749672_T_C;2:225749700_T_C;2:225750753_T_C;2:225750861_C_T;2:225753342_A_G;2:225755912_C_G;2:225756562_T_C;2:225756681_T_A;2:225756781_A_G;2:225766163_G_A;2:225767821_C_A;	NA	0	0	NA;	NA;		-	gran_p_myeloid_wbc;mono;mono_p;
0.95	0.000241	2:225758907:225759575	0.9526	0.000241112	2:225727663_C_T	ENSG00000135905.13	1.262	5.90008e-25	225759241	31578	0	-	129434	225629807	NA	2:225727663_C_T;2:225747038_T_C;2:225747450_C_T;2:225748532_T_A;2:225749157_C_T;2:225749260_A_T;2:225749326_G_A;2:225749672_T_C;2:225749700_T_C;2:225750753_T_C;2:225750861_C_T;2:225753342_A_G;2:225755912_C_G;2:225756562_T_C;2:225756681_T_A;2:225756781_A_G;2:225766163_G_A;2:225767821_C_A;	NA	0	0	NA;	NA;		-	gran_p_myeloid_wbc;mono;mono_p;
1.11	8.11e-07	2:225797230:225797658	1.113	8.11402e-07	2:225727663_C_T	ENSG00000135905.13	1.262	5.90008e-25	225797444	31281	0	-	167637	225629807	NA	2:225727663_C_T;2:225747038_T_C;2:225747450_C_T;2:225748532_T_A;2:225749157_C_T;2:225749260_A_T;2:225749326_G_A;2:225749672_T_C;2:225749700_T_C;2:225750753_T_C;2:225750861_C_T;2:225753342_A_G;2:225755912_C_G;2:225756562_T_C;2:225756681_T_A;2:225756781_A_G;2:225766163_G_A;2:225767821_C_A;	NA	0	0	NA;	NA;		-	gran_p_myeloid_wbc;mono;mono_p;
1.05	2.51e-06	2:225811395:225812103	1.052	2.50941e-06	2:225727663_C_T	ENSG00000135905.13	1.262	5.90008e-25	225811749	84086	0	-	181942	225629807	NA	2:225727663_C_T;2:225747038_T_C;2:225747450_C_T;2:225748532_T_A;2:225749157_C_T;2:225749260_A_T;2:225749326_G_A;2:225749672_T_C;2:225749700_T_C;2:225750753_T_C;2:225750861_C_T;2:225753342_A_G;2:225755912_C_G;2:225756562_T_C;2:225756681_T_A;2:225756781_A_G;2:225766163_G_A;2:225767821_C_A;	NA	0	0	NA;	NA;		-	gran_p_myeloid_wbc;mono;mono_p;
1.09	3.1e-07	2:225813326:225814089	1.092	3.10093e-07	2:225727663_C_T	ENSG00000135905.13	1.262	5.90008e-25	225813707	86044	0	-	183900	225629807	NA	2:225727663_C_T;2:225747038_T_C;2:225747450_C_T;2:225748532_T_A;2:225749157_C_T;2:225749260_A_T;2:225749326_G_A;2:225749672_T_C;2:225749700_T_C;2:225750753_T_C;2:225750861_C_T;2:225753342_A_G;2:225755912_C_G;2:225756562_T_C;2:225756681_T_A;2:225756781_A_G;2:225766163_G_A;2:225767821_C_A;	NA	0	0	NA;	NA;		-	gran_p_myeloid_wbc;mono;mono_p;
1.11	7.12e-08	2:225823459:225824032	1.112	7.12479e-08	2:225727663_C_T	ENSG00000135905.13	1.262	5.90008e-25	225823745	55924	0	-	193938	225629807	NA	2:225727663_C_T;2:225747038_T_C;2:225747450_C_T;2:225748532_T_A;2:225749157_C_T;2:225749260_A_T;2:225749326_G_A;2:225749672_T_C;2:225749700_T_C;2:225750753_T_C;2:225750861_C_T;2:225753342_A_G;2:225755912_C_G;2:225756562_T_C;2:225756681_T_A;2:225756781_A_G;2:225766163_G_A;2:225767821_C_A;	NA	0	0	NA;	NA;		-	gran_p_myeloid_wbc;mono;mono_p;
0.85	0.0387	2:225890573:225891213	0.8546	0.0387405	2:225727663_C_T	ENSG00000135905.13	1.262	5.90008e-25	225890893	124730	0	-	261086	225629807	NA	2:225727663_C_T;2:225747038_T_C;2:225747450_C_T;2:225748532_T_A;2:225749157_C_T;2:225749260_A_T;2:225749326_G_A;2:225749672_T_C;2:225749700_T_C;2:225750753_T_C;2:225750861_C_T;2:225753342_A_G;2:225755912_C_G;2:225756562_T_C;2:225756681_T_A;2:225756781_A_G;2:225766163_G_A;2:225767821_C_A;	NA	0	0	NA;	NA;		-	gran_p_myeloid_wbc;mono;mono_p;
0.75	0.000803	2:219640724:219641646	0.7498	0.000802855	2:219657838_A_G	ENSG00000135912.6	0.7205	4.2052e-11	219641185	10660	0	-	65617	219575568	2:219641528_G_T;	2:219328681_C_T;2:219329485_C_T;2:219335935_C_T;2:219336565_A_G;2:219336959_T_A;2:219348888_A_C;2:219349752_C_T;2:219368258_G_C;2:219372233_C_G;2:219379709_C_A;2:219383121_C_T;2:219387005_G_C;2:219392159_A_G;2:219433357_A_C;2:219433888_C_A;2:219435288_G_A;2:219436972_A_T;2:219437476_T_C;2:219451015_T_G;2:219453097_C_T;2:219453157_A_G;2:219455967_G_T;2:219463283_C_T;2:219465094_G_A;2:219480804_G_C…	2:219372233_C_G;2:219383121_C_T;2:219387005_G_C;2:219455967_G_T;2:219520405_C_T;2:219523433_T_G;2:219538019_G_T;2:219597185_T_C;2:219601392_A_G;	220	0	2:219293326_C_T;2:219308144_C_T;2:219322430_T_C;2:219328681_C_T;2:219329485_C_T;2:219335935_C_T;2:219336565_A_G;2:219336959_T_A;2:219348888_A_C;2:219349752_C_T;2:219368258_G_C;2:219372233_C_G;2:219379709_C_A;2:219383121_C_T;2:219387005_G_C;2:219392159_A_G;2:219433357_A_C;2:219433888_C_A;2:219435288_G_A;2:219436972_A_T;2:219437476_T_C;2:219451015_T_G;2:219455967_G_T;2:219463283_C_T;2:219465094_G_A…	NA;	AAMP-001,AAMP-002,AAMP-005,AAMP-009,AAMP-007|;AAMP-001,AAMP-002,AAMP-005,AAMP-009,AAMP-007|ABCB6-001,ABCB6-005,ABCB6-202,ABCB6-201|ARPC2-002,ARPC2-016,ARPC2-001,ARPC2-015|ATG9A-001,ATG9A-004,ATG9A-003,ATG9A-021,ATG9A-023,ATG9A-010,ATG9A-013,ATG9A-008,ATG9A-012,ATG9A-016,ATG9A-009,ATG9A-018,ATG9A-019|C2orf62-001|CTDSP1-002,CTDSP1-001,CTDSP1-012,CTDSP1-011,CTDSP1-008|CXCR1-001,CXCR1-201|CXCR2-002,C…	-	-
0.75	0.000803	2:219640724:219641646	0.7498	0.000802855	2:219657838_A_G	ENSG00000135913.6	0.4398	0.0361215	219641185	10660	0	-	326211	219314974	2:219641528_G_T;	2:219293326_C_T;2:219308144_C_T;2:219309233_C_T;2:219322430_T_C;2:219328681_C_T;2:219329485_C_T;2:219335935_C_T;2:219336565_A_G;2:219336959_T_A;2:219348888_A_C;2:219349752_C_T;2:219368258_G_C;2:219372233_C_G;2:219379709_C_A;2:219383121_C_T;2:219387005_G_C;2:219392159_A_G;2:219433357_A_C;2:219433888_C_A;2:219435288_G_A;2:219436972_A_T;2:219437476_T_C;2:219451015_T_G;2:219453097_C_T;2:219453157_A_G…	2:219372233_C_G;2:219383121_C_T;2:219387005_G_C;2:219455967_G_T;2:219520405_C_T;2:219523433_T_G;2:219538019_G_T;2:219597185_T_C;2:219601392_A_G;	220	0	2:219293326_C_T;2:219308144_C_T;2:219322430_T_C;2:219328681_C_T;2:219329485_C_T;2:219335935_C_T;2:219336565_A_G;2:219336959_T_A;2:219348888_A_C;2:219349752_C_T;2:219368258_G_C;2:219372233_C_G;2:219379709_C_A;2:219383121_C_T;2:219387005_G_C;2:219392159_A_G;2:219433357_A_C;2:219433888_C_A;2:219435288_G_A;2:219436972_A_T;2:219437476_T_C;2:219451015_T_G;2:219455967_G_T;2:219463283_C_T;2:219465094_G_A…	NA;	AAMP-001,AAMP-002,AAMP-005,AAMP-009,AAMP-007|;AAMP-001,AAMP-002,AAMP-005,AAMP-009,AAMP-007|ABCB6-001,ABCB6-005,ABCB6-202,ABCB6-201|ARPC2-002,ARPC2-016,ARPC2-001,ARPC2-015|ATG9A-001,ATG9A-004,ATG9A-003,ATG9A-021,ATG9A-023,ATG9A-010,ATG9A-013,ATG9A-008,ATG9A-012,ATG9A-016,ATG9A-009,ATG9A-018,ATG9A-019|C2orf62-001|CTDSP1-002,CTDSP1-001,CTDSP1-012,CTDSP1-011,CTDSP1-008|CXCR1-001,CXCR1-201|CXCR2-002,C…	-	-
0.75	0.000803	2:219640724:219641646	0.7498	0.000802855	2:219582897_T_C	ENSG00000135929.4	1.036	7.45474e-33	219641185	10660	0	-	-5287	219646472	2:219641528_G_T;	2:219433357_A_C;2:219433888_C_A;2:219435288_G_A;2:219436972_A_T;2:219437476_T_C;2:219451015_T_G;2:219453097_C_T;2:219453157_A_G;2:219455967_G_T;2:219463283_C_T;2:219465094_G_A;2:219480804_G_C;2:219483881_T_A;2:219492924_T_C;2:219494037_G_A;2:219501328_G_A;2:219505755_T_G;2:219510768_A_G;2:219514759_A_G;2:219517088_T_C;2:219520405_C_T;2:219523433_T_G;2:219525335_C_T;2:219527005_C_T;2:219529348_C_T…	2:219372233_C_G;2:219383121_C_T;2:219387005_G_C;2:219455967_G_T;2:219520405_C_T;2:219523433_T_G;2:219538019_G_T;2:219597185_T_C;2:219601392_A_G;	220	0	2:219293326_C_T;2:219308144_C_T;2:219322430_T_C;2:219328681_C_T;2:219329485_C_T;2:219335935_C_T;2:219336565_A_G;2:219336959_T_A;2:219348888_A_C;2:219349752_C_T;2:219368258_G_C;2:219372233_C_G;2:219379709_C_A;2:219383121_C_T;2:219387005_G_C;2:219392159_A_G;2:219433357_A_C;2:219433888_C_A;2:219435288_G_A;2:219436972_A_T;2:219437476_T_C;2:219451015_T_G;2:219455967_G_T;2:219463283_C_T;2:219465094_G_A…	NA;	AAMP-001,AAMP-002,AAMP-005,AAMP-009,AAMP-007|;AAMP-001,AAMP-002,AAMP-005,AAMP-009,AAMP-007|ABCB6-001,ABCB6-005,ABCB6-202,ABCB6-201|ARPC2-002,ARPC2-016,ARPC2-001,ARPC2-015|ATG9A-001,ATG9A-004,ATG9A-003,ATG9A-021,ATG9A-023,ATG9A-010,ATG9A-013,ATG9A-008,ATG9A-012,ATG9A-016,ATG9A-009,ATG9A-018,ATG9A-019|C2orf62-001|CTDSP1-002,CTDSP1-001,CTDSP1-012,CTDSP1-011,CTDSP1-008|CXCR1-001,CXCR1-201|CXCR2-002,C…	-	-
-0.94	0.000111	2:103288873:103289228	-0.9411	0.000110736	2:103343234_G_C	ENSG00000135953.6	-1.403	8.16183e-50	103289050	26272	0	-	-43249	103332299	NA	2:103314660_G_A;2:103315322_G_A;2:103315418_C_T;2:103317840_T_C;2:103319476_G_A;2:103323530_A_C;2:103323614_C_T;2:103323641_C_G;2:103323969_T_C;2:103327476_A_G;2:103338410_G_C;2:103340541_T_C;2:103343234_G_C;2:103344583_A_T;2:103347857_A_G;2:103349374_G_A;2:103349807_A_G;2:103350040_C_T;2:103351736_G_A;	NA	0	0	NA;	NA;		-	-
-1.05	3.89e-07	2:103303117:103303897	-1.047	3.89242e-07	2:103343234_G_C	ENSG00000135953.6	-1.403	8.16183e-50	103303507	15969	0	-	-28792	103332299	NA	2:103314660_G_A;2:103315322_G_A;2:103315418_C_T;2:103317840_T_C;2:103319476_G_A;2:103323530_A_C;2:103323614_C_T;2:103323641_C_G;2:103323969_T_C;2:103327476_A_G;2:103338410_G_C;2:103340541_T_C;2:103343234_G_C;2:103344583_A_T;2:103347857_A_G;2:103349374_G_A;2:103349807_A_G;2:103350040_C_T;2:103351736_G_A;	NA	0	0	NA;	NA;		-	-
-0.83	0.00638	2:103352746:103353833	-0.8271	0.00637686	2:103343234_G_C	ENSG00000135953.6	-1.403	8.16183e-50	103353289	10055	0	2:103342956:103343440	20990	103332299	NA	2:103314660_G_A;2:103315322_G_A;2:103315418_C_T;2:103317840_T_C;2:103319476_G_A;2:103323530_A_C;2:103323614_C_T;2:103323641_C_G;2:103323969_T_C;2:103327476_A_G;2:103338410_G_C;2:103340541_T_C;2:103343234_G_C;2:103344555_T_C;2:103344583_A_T;2:103344750_A_G;2:103347857_A_G;2:103349374_G_A;2:103349807_A_G;2:103350040_C_T;2:103351233_A_C;2:103351736_G_A;2:103354389_T_C;2:103362966_C_A;2:103366776_A_G…	NA	0	0	NA;	NA;		-	-
-0.97	1.98e-07	12:105616501:105617184	-0.9726	1.98473e-07	12:105612546_G_A	ENSG00000136044.7	-1.09	2.86825e-28	105616842	794	0	-	49768	105567074	12:105616970_G_A;	12:105446321_T_G;12:105446552_T_C;12:105446719_G_T;12:105446831_T_C;12:105447235_C_A;12:105447480_T_A;12:105447789_A_G;12:105448288_A_G;12:105448307_T_A;12:105448744_C_A;12:105449683_T_G;12:105449866_G_A;12:105449924_A_G;12:105450593_C_T;12:105450675_C_T;12:105450810_G_C;12:105451106_G_A;12:105454077_G_A;12:105455881_T_C;12:105456423_C_T;12:105456981_A_G;12:105457365_T_C;12:105457627_C_A;12:10545…	12:105456423_C_T;	52	0	12:105446321_T_G;12:105446552_T_C;12:105446719_G_T;12:105446831_T_C;12:105447235_C_A;12:105447480_T_A;12:105447789_A_G;12:105448288_A_G;12:105448307_T_A;12:105448744_C_A;12:105450593_C_T;12:105450675_C_T;12:105450810_G_C;12:105451106_G_A;12:105456423_C_T;12:105456981_A_G;12:105457365_T_C;12:105457627_C_A;12:105458088_A_G;12:105458257_G_A;12:105472215_C_T;12:105483463_T_C;12:105485309_C_T;12:10548…	NA;	CHST11-007,CHST11-002,CHST11-001,CHST11-006,CHST11-005|;CHST11-007,CHST11-002,CHST11-001,CHST11-006,CHST11-005|RP11-818F20.5-001|;EID3-001|;EID3-001|GLT8D2-002,GLT8D2-003,GLT8D2-001,GLT8D2-004,GLT8D2-005|HSP90B1-006,HSP90B1-001,HSP90B1-012,HSP90B1-201,HSP90B1-202|RP11-818F20.5-001|SLC25A3-008,SLC25A3-001,SLC25A3-005,SLC25A3-013,SLC25A3-004,SLC25A3-016,SLC25A3-014,SLC25A3-015,SLC25A3-007,SLC25A3-0…	-	-
1.19	3.55e-10	12:108053919:108054440	1.193	3.54941e-10	12:108059608_A_G	ENSG00000136045.6	1.301	6.50685e-46	108054179	6530	0	-	-25330	108079509	NA	12:108056596_G_A;12:108059108_G_A;12:108059608_A_G;12:108060709_G_A;12:108062451_G_A;12:108064455_A_T;12:108064952_G_A;12:108066214_A_G;12:108067265_G_A;12:108068645_A_G;	NA	0	0	NA;	NA;		-	-
1.02	4.32e-06	12:108130601:108131197	1.018	4.32398e-06	12:108059608_A_G	ENSG00000136045.6	1.301	6.50685e-46	108130899	71291	0	-	51390	108079509	NA	12:108056596_G_A;12:108059608_A_G;12:108060709_G_A;12:108062451_G_A;12:108064455_A_T;12:108064952_G_A;12:108066214_A_G;12:108067265_G_A;12:108068645_A_G;	NA	0	0	NA;	NA;		-	-
-1.13	4.07e-19	7:48009603:48010166	-1.134	4.06827e-19	7:47988891_G_A	ENSG00000136273.7	-1.109	1.84962e-45	48009884	20993	0	-	274556	47735328	NA	7:47966321_C_T;7:47968927_C_A;7:47971575_A_G;7:47971866_C_T;7:47971987_T_C;7:47974402_C_T;7:47975082_G_A;7:47976287_A_G;7:47976682_G_C;7:47976985_C_T;7:47977034_A_G;7:47977430_G_A;7:47978169_A_C;7:47979209_A_G;7:47979922_A_G;7:47983877_T_C;7:47986828_G_C;7:47988891_G_A;7:47989290_C_T;7:47990222_G_A;7:47990681_G_A;7:47990832_C_A;7:47991038_A_G;7:47992986_T_C;7:47993647_C_A;7:47993848_T_A;7:4799386…	7:47983877_T_C;7:47993869_A_G;	84	15	7:47988891_G_A;7:47971575_A_G;7:47971866_C_T;7:47971987_T_C;7:47974402_C_T;7:47975082_G_A;7:47976287_A_G;7:47976682_G_C;7:47976985_C_T;7:47977034_A_G;7:47977430_G_A;7:47978169_A_C;7:47979209_A_G;7:47979922_A_G;7:47983877_T_C;7:47986828_G_C;7:47989290_C_T;7:47990222_G_A;7:47990681_G_A;7:47990832_C_A;7:47991038_A_G;7:47992986_T_C;7:47993647_C_A;7:47993848_T_A;7:47993869_A_G;7:47994783_T_G;7:4800105…	HUS1-001,HUS1-005,HUS1-011,HUS1-004|;NA;PKD1L1-001,PKD1L1-002|;	ABCA13-001,ABCA13-003,ABCA13-005,ABCA13-201|;ABCA13-001,ABCA13-003,ABCA13-005,ABCA13-201|C7orf57-004,C7orf57-002,C7orf57-003,C7orf57-001,C7orf57-201|;ABCA13-001,ABCA13-003,ABCA13-005,ABCA13-201|PKD1L1-001,PKD1L1-002|UPP1-009,UPP1-001,UPP1-002,UPP1-003,UPP1-011,UPP1-201,UPP1-202|;ABCA13-001,ABCA13-003,ABCA13-005,ABCA13-201|UPP1-009,UPP1-001,UPP1-002,UPP1-003,UPP1-011,UPP1-201,UPP1-202|;C7orf57-004…	-	-
1.48	4.23e-14	15:78747138:78747859	1.477	4.22555e-14	15:78750052_T_C	ENSG00000136381.8	1.386	1.08354e-28	78747498	2554	0	-	17725	78729773	NA	15:78750052_T_C;15:78754863_T_C;15:78760287_G_A;15:78760344_G_A;15:78764285_A_G;15:78764324_G_A;15:78765189_C_T;15:78770917_G_A;15:78771186_T_C;15:78772946_G_A;15:78773693_C_T;15:78775381_C_G;15:78782326_T_G;15:78785802_T_G;15:78789676_T_C;15:78791061_C_T;15:78793109_T_C;15:78794235_C_T;15:78798939_A_G;	NA	0	0	NA;	NA;		-	-
-1.23	5.24e-13	15:83774229:83774656	-1.225	5.23939e-13	15:83774555_C_T	ENSG00000136404.11	-0.6974	4.13506e-06	83774442	160306	0	-	-1717	83776159	NA	15:83732905_G_A;15:83774555_C_T;15:83782248_A_G;15:83784959_C_T;15:83798496_C_T;15:83800910_C_T;15:83804830_G_A;15:83814624_T_C;15:83816804_C_T;15:83819291_T_A;15:83856571_T_G;15:83857722_A_C;15:83870210_A_T;15:83879618_G_T;15:83882331_A_G;15:83882783_T_G;15:83890433_A_G;15:83907145_T_C;15:83914288_T_C;15:83914723_A_G;15:83927857_C_T;15:83934748_A_G;15:83935120_A_G;15:83937081_C_T;	15:83870210_A_T;	20	2	15:83732905_G_A;15:83774555_C_T;15:83782248_A_G;15:83784959_C_T;15:83798496_C_T;15:83800910_C_T;15:83856571_T_G;15:83857722_A_C;15:83870210_A_T;15:83963051_A_G;15:83963260_T_C;	NA;TM6SF1-001,TM6SF1-203,TM6SF1-202,TM6SF1-204,TM6SF1-201|;	AC024270.1-201|;BNC1-001,BNC1-201|;BTBD1-001,BTBD1-201|C15orf40-001,C15orf40-203,C15orf40-202,C15orf40-201|FAM103A1-001|;BTBD1-001,BTBD1-201|C15orf40-001,C15orf40-203,C15orf40-202,C15orf40-201|HOMER2-201,HOMER2-204,HOMER2-203,HOMER2-202|;BTBD1-001,BTBD1-201|C15orf40-001,C15orf40-203,C15orf40-202,C15orf40-201|TM6SF1-001,TM6SF1-203,TM6SF1-202,TM6SF1-204,TM6SF1-201|;BTBD1-001,BTBD1-201|FSD2-201,FSD2…	-	-
0.92	4.68e-05	2:160552420:160553131	0.9204	4.67995e-05	2:160427646_C_T	ENSG00000136536.9	0.5122	0.00498577	160552775	67801	0	-	-16225	160569000	NA	NA	2:160427646_C_T;2:160541575_G_T;2:160547091_T_A;2:160547096_T_G;2:160560160_T_C;2:160569276_C_T;2:160572503_T_G;2:160572519_G_A;2:160572718_A_G;2:160577010_A_G;2:160584273_A_C;2:160586437_A_G;2:160600903_A_G;2:160601007_A_G;2:160614758_A_T;2:160625727_C_G;2:160628155_C_G;	113	3	2:160427646_C_T;2:160476404_G_A;2:160480536_T_C;2:160537569_G_A;2:160541575_G_T;2:160547091_T_A;2:160547096_T_G;2:160547791_G_A;2:160548219_T_C;2:160555623_A_C;2:160560160_T_C;2:160567589_G_T;2:160569276_C_T;2:160572503_T_G;2:160572519_G_A;2:160572718_A_G;2:160572837_T_C;2:160573706_ATT_A;2:160574125_G_A;2:160576158_A_G;2:160577010_A_G;2:160579084_A_G;2:160579690_T_C;2:160581232_C_T;2:160582184_A…	MARCH7-002,MARCH7-001,MARCH7-005,MARCH7-003,MARCH7-007,MARCH7-201|;NA;	AC008277.1-001|;AC008277.1-001|AC009506.1-001|;AC008277.1-001|AC009506.1-001|LY75-CD302-001,LY75-CD302-002|WDSUB1-001,WDSUB1-004,WDSUB1-002,WDSUB1-005,WDSUB1-003|;AC009506.1-001|;AC009506.1-001|MARCH7-002,MARCH7-001,MARCH7-005,MARCH7-003,MARCH7-007,MARCH7-201|;AC009506.1-001|WDSUB1-001,WDSUB1-004,WDSUB1-002,WDSUB1-005,WDSUB1-003|;MARCH7-002,MARCH7-001,MARCH7-005,MARCH7-003,MARCH7-007,MARCH7-201|;…	-	gran;gran_p_myeloid_wbc;mono_p;neut;neut_p;
-1.02	3.58e-07	9:120458049:120459781	-1.019	3.57669e-07	9:120459526_T_G	ENSG00000136869.13	-0.998	4.13531e-18	120458915	14390	0	9:120444187:120444790	-7695	120466610	NA	9:120444525_C_A;9:120446696_C_T;9:120459526_T_G;9:120462715_A_G;9:120463139_A_G;9:120473338_T_C;9:120474282_G_A;	NA	1	1	9:120444525_C_A;	NA;TLR4-002,TLR4-001|;	NA;TLR4-002,TLR4-001|;	-	-
-0.77	0.00383	9:127029542:127030359	-0.7698	0.00383214	9:127177736_G_C	ENSG00000136930.8	0.9227	3.27135e-21	127029950	147786	0	9:127177263:127178159	-85795	127115745	NA	9:127057420_T_C;9:127062519_C_A;9:127067767_A_C;9:127070221_T_C;9:127075021_T_C;9:127077395_G_A;9:127082375_G_A;9:127084132_T_C;9:127084594_G_A;9:127086129_T_C;9:127096347_C_T;9:127096779_C_A;9:127102939_T_G;9:127104412_G_A;9:127104775_T_C;9:127110354_C_T;9:127110457_G_A;9:127113660_A_G;9:127116102_T_G;9:127117346_G_A;9:127118550_G_A;9:127121825_T_C;9:127127172_C_T;9:127127810_A_G;9:127128274_A_G…	NA	0	0	NA;	NA;		-	-
-0.74	0.00489	9:127962252:127963669	-0.7384	0.00488533	9:127982775_CT_C	ENSG00000136933.12	1.06	6.78182e-34	127962960	133766	0	-	139	127962821	9:127962533_A_G;9:127962916_G_A;	9:127829194_A_T;9:127834878_A_G;9:127839324_A_G;9:127842584_T_C;9:127842701_T_C;9:127844741_T_G;9:127850322_G_T;9:127853716_T_C;9:127855714_C_A;9:127856695_G_C;9:127858067_G_C;9:127859176_C_T;9:127859433_T_C;9:127859721_G_A;9:127872298_G_A;9:127873205_T_C;9:127873457_G_A;9:127874802_G_A;9:127876634_T_A;9:127878333_A_G;9:127878664_A_T;9:127878785_A_G;9:127879562_C_T;9:127879666_G_A;9:127881142_C_G…	NA	0	0	NA;	NA;		-	-
1.16	6.61e-11	6:30755579:30756091	1.159	6.61435e-11	6:30756593_C_T	ENSG00000137312.10	-0.8355	1.40422e-10	30755835	758	0	6:30756553:30756943	60349	30695486	6:30755893_C_A;	NA	NA	0	0	NA;	NA;		-	-
1.16	6.61e-11	6:30755579:30756091	1.159	6.61435e-11	6:30756593_C_T	ENSG00000137331.11	-0.8681	4.58436e-12	30755835	758	0	6:30756553:30756943	44859	30710976	6:30755893_C_A;	NA	NA	0	0	NA;	NA;		-	-
-1.05	0.00038	11:75076611:75077297	-1.054	0.000380337	11:75075038_G_A	ENSG00000137486.12	-1.014	1.80134e-10	75076954	1916	0	-	101728	74975226	NA	11:75064464_C_A;11:75064722_A_T;11:75066489_T_C;11:75066587_C_T;11:75067078_A_T;11:75067178_C_T;11:75068767_T_C;11:75073534_C_T;11:75075038_G_A;11:75075477_A_T;11:75084919_T_C;11:75085563_G_A;11:75086578_C_T;11:75088831_G_T;11:75092709_T_G;11:75093092_T_G;11:75093255_G_C;11:75093448_C_T;11:75099318_T_G;11:75099545_T_G;11:75102190_C_G;11:75106572_C_T;	NA	44	12	11:75084919_T_C;11:75085563_G_A;11:75086578_C_T;11:75088831_G_T;11:75092709_T_G;11:75093092_T_G;11:75093255_G_C;11:75093448_C_T;11:75099318_T_G;11:75099545_T_G;11:75102190_C_G;11:75106572_C_T;11:75084919_T_C;11:75085563_G_A;11:75086578_C_T;11:75088831_G_T;11:75092709_T_G;11:75093092_T_G;11:75093255_G_C;11:75093448_C_T;11:75099318_T_G;11:75099545_T_G;11:75102190_C_G;11:75106572_C_T;	MIR326-201|;NA;	CTD-2562J17.7-001|;CTD-2562J17.7-001|GDPD5-007,GDPD5-004,GDPD5-003,GDPD5-001,GDPD5-008,GDPD5-015,GDPD5-011,GDPD5-201,GDPD5-202|MIR326-201|;GDPD5-007,GDPD5-004,GDPD5-003,GDPD5-001,GDPD5-008,GDPD5-015,GDPD5-011,GDPD5-201,GDPD5-202|;GDPD5-007,GDPD5-004,GDPD5-003,GDPD5-001,GDPD5-008,GDPD5-015,GDPD5-011,GDPD5-201,GDPD5-202|MIR326-201|;NA;	-	-
-0.92	0.0366	11:75091491:75092137	-0.9164	0.036612	11:75075038_G_A	ENSG00000137486.12	-1.014	1.80134e-10	75091814	16776	0	-	116588	74975226	NA	11:75064464_C_A;11:75064722_A_T;11:75066489_T_C;11:75066587_C_T;11:75067078_A_T;11:75067178_C_T;11:75068767_T_C;11:75073534_C_T;11:75075038_G_A;11:75075477_A_T;11:75084919_T_C;11:75085563_G_A;11:75086578_C_T;11:75088831_G_T;11:75092709_T_G;11:75093092_T_G;11:75093255_G_C;11:75093448_C_T;11:75099318_T_G;11:75099545_T_G;11:75102190_C_G;11:75106572_C_T;	NA	44	12	11:75084919_T_C;11:75085563_G_A;11:75086578_C_T;11:75088831_G_T;11:75092709_T_G;11:75093092_T_G;11:75093255_G_C;11:75093448_C_T;11:75099318_T_G;11:75099545_T_G;11:75102190_C_G;11:75106572_C_T;11:75084919_T_C;11:75085563_G_A;11:75086578_C_T;11:75088831_G_T;11:75092709_T_G;11:75093092_T_G;11:75093255_G_C;11:75093448_C_T;11:75099318_T_G;11:75099545_T_G;11:75102190_C_G;11:75106572_C_T;	MIR326-201|;NA;	CTD-2562J17.7-001|;CTD-2562J17.7-001|GDPD5-007,GDPD5-004,GDPD5-003,GDPD5-001,GDPD5-008,GDPD5-015,GDPD5-011,GDPD5-201,GDPD5-202|MIR326-201|;GDPD5-007,GDPD5-004,GDPD5-003,GDPD5-001,GDPD5-008,GDPD5-015,GDPD5-011,GDPD5-201,GDPD5-202|;GDPD5-007,GDPD5-004,GDPD5-003,GDPD5-001,GDPD5-008,GDPD5-015,GDPD5-011,GDPD5-201,GDPD5-202|MIR326-201|;NA;	-	-
-1.82	0.000215	11:76046794:76047381	-1.822	0.000214972	11:76036053_T_A	ENSG00000137492.3	-1.441	1.80082e-06	76047087	11034	0	-	-13913	76061000	11:76047155_G_A;	NA	NA	1	0	11:76036053_T_A;	NA;	NA;WNT11-001,WNT11-002,WNT11-004,WNT11-201|;	-	-
0.86	9.18e-06	15:41708724:41710128	0.8632	9.17624e-06	15:41670408_C_G	ENSG00000137806.4	0.7629	6.50247e-10	41709426	32609	0	-	29875	41679551	NA	NA	15:41617879_C_G;	20	0	15:41617879_C_G;15:41617925_G_C;15:41620405_T_C;15:41620534_A_G;15:41621741_C_T;15:41621842_A_C;15:41621921_G_A;15:41622531_T_A;15:41623020_C_G;15:41623308_T_C;15:41623368_C_G;15:41690851_T_G;15:41694743_C_T;15:41695429_AC_A;15:41698216_G_C;15:41701021_T_C;15:41704789_A_G;15:41705008_G_T;15:41705041_A_T;15:41711447_C_T;	NA;	C15orf23-201,C15orf23-202,C15orf23-203|;NA;VPS18-001|;	-	neut_p;
-1.22	2.73e-10	2:44416209:44416619	-1.219	2.73193e-10	2:44450831_T_G	ENSG00000138079.9	0.6945	0.0009211	44416414	32732	0	-	-86185	44502599	2:44416415_A_G;	NA	2:44410540_A_C;	8	0	2:44388897_G_A;2:44398026_A_G;2:44410195_T_C;2:44410540_A_C;2:44410617_G_A;2:44415714_T_G;2:44416415_A_G;2:44416989_T_C;	NA;	NA;PREPL-007,PREPL-006,PREPL-008,PREPL-014,PREPL-003,PREPL-005,PREPL-004,PREPL-002,PREPL-001,PREPL-015,PREPL-013,PREPL-201|;	-	-
-0.92	3.65e-07	10:112180250:112180875	-0.9175	3.64941e-07	10:112180476_G_C	ENSG00000138166.4	-0.6065	1.43482e-05	112180562	86	1	10:112180250:112180875	-77034	112257596	10:112180476_G_C;	NA	NA	2	0	10:112180476_G_C;10:112179167_G_A;	NA;	SMNDC1-001,SMNDC1-002|;	-	-
-0.96	1.31e-06	2:203531130:203531521	-0.9581	1.30726e-06	2:203507663_C_T	ENSG00000138439.10	-1.295	2.72386e-46	203531325	46239	0	-	31424	203499901	NA	2:203467470_G_T;2:203477868_C_A;2:203484624_C_G;2:203484736_G_A;2:203484781_T_C;2:203485086_G_T;2:203487023_G_C;2:203488449_G_A;2:203490441_T_G;2:203491699_G_C;2:203493293_C_A;2:203495058_G_A;2:203497786_A_C;2:203507663_C_T;2:203512138_C_A;2:203519264_G_T;2:203519783_T_G;2:203530332_T_C;2:203545127_A_T;2:203547106_C_T;2:203547816_C_T;2:203556526_T_C;2:203557151_T_C;2:203562740_A_G;2:203570761_G_C…	NA	30	0	2:203485086_G_T;2:203467470_G_T;2:203484624_C_G;2:203484736_G_A;2:203484781_T_C;2:203487023_G_C;2:203488449_G_A;2:203490441_T_G;2:203491699_G_C;2:203493293_C_A;2:203497786_A_C;	NA;	ALS2CR8-001,ALS2CR8-014,ALS2CR8-009,ALS2CR8-008,ALS2CR8-010,ALS2CR8-015,ALS2CR8-016,ALS2CR8-018,ALS2CR8-017,ALS2CR8-019,ALS2CR8-004,ALS2CR8-005,ALS2CR8-011,ALS2CR8-007,ALS2CR8-002,ALS2CR8-203,ALS2CR8-202,ALS2CR8-204,ALS2CR8-201|CYP20A1-001,CYP20A1-003,CYP20A1-011,CYP20A1-201|;ALS2CR8-001,ALS2CR8-014,ALS2CR8-009,ALS2CR8-008,ALS2CR8-010,ALS2CR8-015,ALS2CR8-016,ALS2CR8-018,ALS2CR8-017,ALS2CR8-019,AL…	-	-
-1.17	9.47e-09	15:65586084:65586502	-1.171	9.47122e-09	15:65545098_A_C	ENSG00000138615.4	0.5544	0.00861587	65586293	41195	0	-	97956	65488337	NA	NA	NA	6	0	15:65592212_A_G;15:65592751_A_G;15:65592767_G_A;15:65595099_G_A;15:65595336_T_C;15:65596493_G_A;	NA;	NA;PDCD7-202,PDCD7-201,PDCD7-001|;	-	-
0.86	2.77e-07	15:74677179:74677877	0.8585	2.76555e-07	15:74715205_T_C	ENSG00000138623.5	0.7786	3.02745e-12	74677528	38646	0	-	-24102	74701630	NA	15:74715205_T_C;15:74716174_G_A;15:74721270_C_G;15:74725822_C_T;15:74782356_G_A;	NA	3	0	15:74782356_G_A;15:74782356_G_A;15:74782356_G_A;	NA;	CYP1A2-201|;NA;	-	-
0.77	8.59e-05	15:74682661:74683904	0.7672	8.58989e-05	15:74715205_T_C	ENSG00000138623.5	0.7786	3.02745e-12	74683282	32892	0	-	-18348	74701630	NA	15:74715205_T_C;15:74716174_G_A;15:74721270_C_G;15:74725822_C_T;15:74782356_G_A;	NA	3	0	15:74782356_G_A;15:74782356_G_A;15:74782356_G_A;	NA;	CYP1A2-201|;NA;	-	-
0.81	7.21e-06	15:74695098:74696034	0.8111	7.21348e-06	15:74715205_T_C	ENSG00000138623.5	0.7786	3.02745e-12	74695566	20608	0	-	-6064	74701630	NA	15:74715205_T_C;15:74716174_G_A;15:74721270_C_G;15:74725822_C_T;15:74782356_G_A;	NA	3	0	15:74782356_G_A;15:74782356_G_A;15:74782356_G_A;	NA;	CYP1A2-201|;NA;	-	-
1.37	9.91e-21	4:108614166:108614742	1.372	9.91057e-21	4:108609628_A_C	ENSG00000138801.4	1.379	1.99295e-52	108614454	4826	0	-	103021	108511433	4:108614327_G_A;4:108614392_G_A;	4:108609628_A_C;4:108610005_A_G;4:108614327_G_A;4:108614392_G_A;4:108623628_T_C;4:108625641_T_C;4:108634715_A_G;4:108635220_G_A;	NA	0	0	NA;	NA;		-	-
1.32	1.27e-19	12:662432:663129	1.32	1.26825e-19	12:661981_G_A	ENSG00000139044.6	1.129	3.11538e-31	662780	58	1	12:662432:663129	93250	569530	12:662838_T_C;	12:661656_A_G;12:661981_G_A;12:662838_T_C;	NA	3	0	12:662838_T_C;12:661656_A_G;12:661981_G_A;	NA;	ERC1-008,ERC1-001,ERC1-013,ERC1-004,ERC1-014,ERC1-011,ERC1-016,ERC1-015,ERC1-003,ERC1-202,ERC1-203,ERC1-204,ERC1-201,ERC1-205|;	-	-
-0.72	0.0188	12:15104159:15105928	-0.7158	0.0187698	12:15100683_C_T	ENSG00000139055.2	-0.4831	0.0383032	15105043	2362	0	-	38074	15066969	12:15105318_T_A;12:15105560_A_T;	12:15098674_C_T;12:15100683_C_T;12:15102681_G_C;12:15105318_T_A;12:15105560_A_T;12:15105631_A_G;12:15105703_C_T;12:15105984_T_C;12:15106022_C_T;12:15109056_A_G;	12:15098674_C_T;	18	0	12:15102681_G_C;12:15098674_C_T;12:15100683_C_T;12:15105318_T_A;12:15105560_A_T;12:15105631_A_G;12:15105703_C_T;12:15105984_T_C;12:15106022_C_T;12:15109056_A_G;	NA;	H2AFJ-201,H2AFJ-202|HIST4H4-002|RP11-695J4.2-002,RP11-695J4.2-001|U6.1014-201|WBP11-001,WBP11-002,WBP11-005|;H2AFJ-201,H2AFJ-202|HIST4H4-002|WBP11-001,WBP11-002,WBP11-005|;H2AFJ-201,H2AFJ-202|WBP11-001,WBP11-002,WBP11-005|;WBP11-001,WBP11-002,WBP11-005|;	-	-
0.77	0.0101	13:48806644:48808433	0.7689	0.0101343	13:48808132_C_T	ENSG00000139687.9	-0.6747	2.83622e-06	48807538	37780	0	-	-70349	48877887	13:48808132_C_T;	13:48797661_T_C;13:48800949_G_A;13:48802754_C_T;13:48806510_G_A;13:48807004_G_A;13:48808132_C_T;13:48810789_C_T;13:48814808_A_G;13:48817074_A_G;13:48817288_C_G;13:48818485_G_A;13:48819226_C_T;13:48821488_G_A;13:48824231_G_C;13:48824387_C_T;13:48826819_C_G;13:48829564_A_G;13:48830601_A_C;13:48832750_T_C;13:48838619_A_G;13:48839741_T_A;13:48840064_T_A;13:48841518_C_T;13:48842731_G_C;13:48843122_G_A…	13:48821488_G_A;	42	0	13:48845318_T_C;13:48814808_A_G;13:48817074_A_G;13:48817288_C_G;13:48818485_G_A;13:48819226_C_T;13:48821488_G_A;13:48824231_G_C;13:48824387_C_T;13:48826819_C_G;13:48829564_A_G;13:48830601_A_C;13:48832750_T_C;13:48838619_A_G;13:48839741_T_A;13:48840064_T_A;13:48841518_C_T;13:48842731_G_C;13:48843122_G_A;13:48846614_A_C;13:48849803_A_G;13:48851097_A_G;13:48852299_CAT_C;13:48854550_T_A;13:48854647_G…	NA;	AL137118.1-201|;AL137118.1-201|MED4-001,MED4-002,MED4-003,MED4-201|;ITM2B-001,ITM2B-003|;ITM2B-001,ITM2B-003|MED4-001,MED4-002,MED4-003,MED4-201|;MED4-001,MED4-002,MED4-003,MED4-201|;MED4-001,MED4-002,MED4-003,MED4-201|MED4-AS1-001|;NA;NUDT15-001|;	-	-
0.68	0.00218	12:123201080:123201700	0.6806	0.00218181	12:123198936_C_T	ENSG00000139726.6	0.4222	0.0353894	123201390	34252	0	-	-35931	123237321	NA	NA	NA	0	0	NA;	NA;		-	-
-0.86	7.98e-06	13:111172745:111173631	-0.8583	7.98215e-06	13:111173697_G_C	ENSG00000139832.3	-0.7589	6.7685e-11	111173188	509	0	-	-2229	111175417	NA	13:111173697_G_C;13:111173720_C_T;13:111173851_C_A;13:111173980_A_G;13:111174526_C_T;	NA	0	0	NA;	NA;		-	-
0.89	1.88e-08	14:81882398:81882966	0.8943	1.87828e-08	14:81882508_G_T	ENSG00000140022.5	0.8742	5.69815e-20	81882682	174	1	14:81882398:81882966	155682	81727000	14:81882643_G_A;	14:81882508_G_T;14:81882643_G_A;14:81883774_T_G;14:81888309_G_C;14:81889799_T_C;14:81890254_C_T;	NA	15	0	14:81882508_G_T;14:81882643_G_A;14:81883774_T_G;14:81888309_G_C;14:81889799_T_C;14:81890254_C_T;	NA;	CEP128-203,CEP128-202,CEP128-201,CEP128-009,CEP128-011,CEP128-002,CEP128-010,CEP128-004,CEP128-012,CEP128-005,CEP128-001,CEP128-015|GTF2A1-001,GTF2A1-003,GTF2A1-201|SNORA79-201|TSHR-001,TSHR-003,TSHR-004,TSHR-005,TSHR-202,TSHR-201|;TSHR-001,TSHR-003,TSHR-004,TSHR-005,TSHR-202,TSHR-201|;	-	-
1.09	1.19e-13	15:63276126:63276708	1.085	1.18993e-13	15:63290584_G_A	ENSG00000140416.14	0.6175	5.80604e-06	63276417	14167	0	-	-58414	63334831	NA	15:63290370_A_G;15:63290584_G_A;15:63291874_A_G;15:63293181_T_G;	NA	0	0	NA;	NA;		-	-
1.09	2.39e-17	15:101093558:101094185	1.087	2.39134e-17	15:101102708_G_A	ENSG00000140471.12	0.9953	1.58378e-26	101093871	4570	0	-	-5703	101099574	15:101093924_T_A;	15:101089301_C_G;15:101093924_T_A;15:101101654_A_G;15:101102708_G_A;15:101103927_A_G;15:101104500_C_G;15:101105321_G_T;15:101105579_T_A;15:101105649_T_C;15:101105654_G_A;15:101105809_G_A;15:101105897_G_T;15:101105914_G_C;15:101106565_G_A;15:101106734_A_G;15:101106830_A_T;15:101107057_T_C;15:101107362_G_A;15:101107428_G_C;15:101108541_A_G;15:101108607_A_G;15:101110685_T_C;15:101111566_A_C;15:10114…	NA	1	0	15:101142449_G_T;	NA;	ADAMTS17-001,ADAMTS17-201|;NA;	-	-
-1.65	0.000801	15:89671762:89674449	-1.654	0.000800753	15:89672279_A_G	ENSG00000140526.12	-1.349	7.91983e-06	89673105	826	1	15:89671762:89674449	42415	89630690	NA	15:89672279_A_G;	NA	0	0	NA;	NA;		-	-
1.01	1.99e-10	16:25042488:25043377	1.012	1.99065e-10	16:25039449_G_C	ENSG00000140750.12	0.7627	2.54614e-10	25042932	3483	0	-	112226	24930706	16:25042983_A_G;	16:25037231_C_A;16:25039449_G_C;16:25040158_G_A;16:25040385_A_G;16:25040612_C_T;16:25041979_T_G;16:25042983_A_G;16:25043277_G_A;	NA	8	0	16:25039449_G_C;16:25037231_C_A;16:25040158_G_A;16:25040385_A_G;16:25040612_C_T;16:25041979_T_G;16:25042983_A_G;16:25043277_G_A;	NA;	LCMT1-203,LCMT1-202,LCMT1-201|;	-	-
1.42	3.52e-18	16:84102501:84103606	1.422	3.51899e-18	16:84100602_T_G	ENSG00000140943.12	1.307	8.84186e-38	84103053	2451	0	-	15685	84087368	16:84102805_G_T;16:84103302_A_G;16:84102718_T_C;16:84102896_C_A;16:84103181_G_C;	16:84081330_G_A;16:84098815_C_A;16:84100602_T_G;16:84101677_G_A;16:84101687_T_C;16:84102718_T_C;16:84102805_G_T;16:84102896_C_A;16:84103181_G_C;16:84103302_A_G;	16:84103181_G_C;16:84103302_A_G;	27	0	16:84100602_T_G;16:84081330_G_A;16:84098815_C_A;16:84101677_G_A;16:84101687_T_C;16:84102718_T_C;16:84102805_G_T;16:84102896_C_A;16:84103181_G_C;16:84103302_A_G;	NA;	ADAD2-001,ADAD2-201|MLYCD-201|NECAB2-001|;MLYCD-201|;MLYCD-201|NECAB2-001|OSGIN1-001,OSGIN1-002,OSGIN1-201|;NECAB2-001|OSGIN1-001,OSGIN1-002,OSGIN1-201|;	-	-
1.12	9.55e-13	16:83987754:83988530	1.12	9.55371e-13	16:83987998_C_T	ENSG00000140961.8	0.9753	1.34918e-23	83988142	474	0	-	6255	83981887	16:83988306_A_T;16:83988314_G_A;16:83987998_C_T;	16:83985780_T_C;16:83985825_G_A;16:83986252_G_T;16:83986481_A_G;16:83986484_T_G;16:83986520_T_C;16:83986575_C_T;16:83986636_G_C;16:83986885_C_G;16:83986888_G_A;16:83987133_G_C;16:83987237_C_A;16:83987252_G_A;16:83987446_A_C;16:83987606_G_C;16:83987668_C_G;16:83987718_G_T;16:83987856_A_C;16:83987998_C_T;16:83988306_A_T;16:83988314_G_A;	16:83987856_A_C;16:83988306_A_T;16:83988314_G_A;	118	0	16:83987668_C_G;16:83985780_T_C;16:83985825_G_A;16:83986252_G_T;16:83986481_A_G;16:83986484_T_G;16:83986520_T_C;16:83986575_C_T;16:83986636_G_C;16:83986885_C_G;16:83986888_G_A;16:83987133_G_C;16:83987237_C_A;16:83987252_G_A;16:83987446_A_C;16:83987606_G_C;16:83987718_G_T;16:83987856_A_C;16:83987998_C_T;16:83988306_A_T;16:83988314_G_A;	NA;	AC009123.1-201|ADAD2-001,ADAD2-201|HSBP1-201|KIAA1609-201,KIAA1609-202,KIAA1609-203|MBTPS1-001,MBTPS1-201|TAF1C-202,TAF1C-204,TAF1C-201,TAF1C-205,TAF1C-203|;HSDL1-001,HSDL1-201|SLC38A8-201|;	-	-
-1.16	2.89e-23	17:16170890:16171972	-1.155	2.88567e-23	17:16168784_C_T	ENSG00000141027.15	-1.078	1.90354e-36	16171431	42823	0	-	236713	15934718	NA	17:16138257_T_C;17:16139149_T_C;17:16145084_T_A;17:16148844_C_T;17:16153480_C_T;17:16156235_A_G;17:16158774_A_C;17:16168784_C_T;17:16169009_G_A;17:16170764_C_A;17:16172752_A_G;17:16174506_C_G;17:16175025_T_C;17:16175286_A_C;17:16176883_T_C;17:16177387_C_G;17:16177910_A_G;17:16178100_T_C;17:16178746_G_C;17:16182014_C_T;17:16184051_G_A;17:16184629_T_G;17:16185248_T_G;17:16186100_G_A;17:16186815_C_T…	NA	8	0	17:16182014_C_T;17:16184051_G_A;17:16184629_T_G;17:16185248_T_G;17:16186100_G_A;17:16186815_C_T;17:16216466_G_T;17:16216605_A_C;	NA;	AC005971.3-001,AC005971.3-002|;CENPV-001|;NA;	-	gran;gran_p_myeloid_wbc;mono_p;neut;neut_p;wbc;
1	7.78e-10	17:17179168:17179864	0.9956	7.78433e-10	17:17129924_C_T	ENSG00000141030.8	1.203	9.72841e-51	17179516	23429	0	-	29375	17150141	17:17179481_G_A;	17:17122327_G_A;17:17127471_G_A;17:17129924_C_T;17:17130043_C_T;17:17154605_G_A;17:17154861_C_T;17:17155873_C_T;17:17156087_C_T;17:17158694_A_C;17:17158969_C_T;17:17159112_T_G;17:17165136_C_A;17:17168164_G_A;17:17168610_G_A;17:17169509_G_A;17:17172392_C_T;17:17172492_T_C;17:17172825_G_C;17:17176874_A_G;17:17177463_A_G;17:17179481_G_A;17:17182614_C_T;17:17184033_G_T;17:17184080_G_C;17:17184097_C_A…	NA	8	0	17:17176874_A_G;17:17177463_A_G;17:17179481_G_A;17:17182614_C_T;17:17193215_C_T;17:17194050_C_T;	NA;	FLCN-001,FLCN-002,FLCN-006,FLCN-004,FLCN-003|;FLCN-001,FLCN-002,FLCN-006,FLCN-004,FLCN-003|MPRIP-005,MPRIP-006,MPRIP-001,MPRIP-002,MPRIP-008,MPRIP-003,MPRIP-004,MPRIP-203,MPRIP-201,MPRIP-202|;NA;	-	-
1.15	2e-06	17:53838206:53838732	1.15	1.99515e-06	17:53838522_T_C	ENSG00000141179.8	1.321	1.50422e-27	53838469	53	1	17:53838206:53838732	10129	53828340	NA	17:53833829_G_T;17:53836828_G_C;17:53838522_T_C;17:53840694_G_A;17:53842090_G_C;17:53842322_C_T;17:53843210_A_G;17:53843409_C_T;17:53844847_C_T;17:53846348_T_C;17:53847145_C_T;	NA	0	0	NA;	NA;		-	-
0.95	2.42e-05	17:80254532:80256676	0.9452	2.41869e-05	17:80255858_G_A	ENSG00000141551.10	0.6377	4.08454e-05	80255604	254	1	17:80254532:80256676	58705	80196899	17:80255858_G_A;	17:80255858_G_A;17:80258752_C_T;	NA	3	3	17:80255858_G_A;17:80258752_C_T;	CCDC57-001,CCDC57-008,CCDC57-004,CCDC57-005,CCDC57-003,CCDC57-002,CCDC57-202,CCDC57-201|;CCDC57-001,CCDC57-008,CCDC57-004,CCDC57-005,CCDC57-003,CCDC57-002,CCDC57-202,CCDC57-201|CSNK1D-202,CSNK1D-204,CSNK1D-203,CSNK1D-201,CSNK1D-205|;	CCDC57-001,CCDC57-008,CCDC57-004,CCDC57-005,CCDC57-003,CCDC57-002,CCDC57-202,CCDC57-201|;CCDC57-001,CCDC57-008,CCDC57-004,CCDC57-005,CCDC57-003,CCDC57-002,CCDC57-202,CCDC57-201|CSNK1D-202,CSNK1D-204,CSNK1D-203,CSNK1D-201,CSNK1D-205|;	-	-
1.14	3.35e-13	18:77579695:77580660	1.14	3.35216e-13	18:77566535_G_C	ENSG00000141759.10	0.7917	7.25439e-10	77580177	13642	0	-	-152690	77732867	NA	18:77566535_G_C;18:77573548_A_G;18:77575613_C_T;18:77575871_A_G;18:77578191_C_A;18:77579773_G_A;18:77579812_A_G;	NA	4	0	18:77566535_G_C;18:77575613_C_T;18:77575871_A_G;18:77578191_C_A;	NA;	NA;PQLC1-001,PQLC1-003,PQLC1-202,PQLC1-201|;	-	-
0.94	1.36e-08	19:42308154:42309086	0.9395	1.36011e-08	19:42306894_C_A	ENSG00000142025.11	-0.9121	3.31788e-21	42308620	29915	0	-	-40186	42348806	19:42308500_A_C;19:42308552_C_T;19:42308440_G_C;19:42308603_C_T;19:42308535_G_T;	19:42304362_A_G;19:42305941_G_A;19:42305985_T_C;19:42305986_C_T;19:42306043_T_C;19:42306326_A_G;19:42306436_G_A;19:42306477_G_A;19:42306894_C_A;19:42306984_T_C;19:42308287_A_G;19:42308440_G_C;19:42308500_A_C;19:42308535_G_T;19:42308552_C_T;19:42308603_C_T;19:42309686_A_G;19:42310388_T_C;19:42313557_T_C;19:42313803_T_C;19:42313921_G_T;19:42314203_C_T;19:42315281_G_T;19:42315300_G_T;19:42315406_A_G…	NA	18	1	19:42338535_G_A;19:42323636_A_G;19:42324088_A_G;19:42324599_C_T;19:42325196_A_G;19:42326921_A_G;19:42326964_G_C;19:42327472_T_C;19:42354944_A_T;	LYPD4-201,LYPD4-202|;NA;	CEACAM3-001,CEACAM3-002,CEACAM3-201,CEACAM3-202|CEACAM6-001|uce|;CEACAM5-001,CEACAM5-003,CEACAM5-002,CEACAM5-201|CEACAM6-001|;LYPD4-201,LYPD4-202|;NA;	-	-
1.04	8.15e-06	11:191517:192873	1.043	8.15267e-06	11:212408_C_T	ENSG00000142082.10	0.8354	1.55327e-08	192195	5867	0	-	-23263	215458	NA	NA	NA	11	0	11:198062_C_G;11:196944_C_T;11:200343_T_C;11:202856_G_A;11:205021_C_G;11:205889_T_C;11:208235_G_A;11:234349_T_C;	NA;	B4GALNT4-001|IFITM5-001|;IFITM5-001|;NA;PNPLA2-001|RNH1-009,RNH1-011,RNH1-003,RNH1-024,RNH1-005,RNH1-012,RNH1-004,RNH1-001,RNH1-025,RNH1-016,RNH1-017,RNH1-015,RNH1-020,RNH1-019,RNH1-201|;	-	-
-1.02	8.93e-11	11:307800:309005	-1.019	8.93155e-11	11:316349_G_A	ENSG00000142089.10	1.187	1.46926e-50	308402	2783	0	-	-11267	319669	NA	NA	NA	0	0	NA;	NA;		-	gran;gran_p_myeloid_wbc;mono_p;neut;neut_p;wbc;
0.94	4.2e-08	11:320541:321183	0.939	4.19731e-08	11:316349_G_A	ENSG00000142089.10	1.187	1.46926e-50	320862	15243	0	-	1193	319669	NA	NA	NA	0	0	NA;	NA;		-	gran;gran_p_myeloid_wbc;mono_p;neut;neut_p;wbc;
-1.18	0.0118	21:27336301:27336856	-1.176	0.0117662	21:27511115_A_T	ENSG00000142192.15	-1.404	4.23792e-14	27336578	135133	0	-	83717	27252861	NA	21:27471711_C_T;21:27477155_C_G;21:27478349_G_A;21:27481317_T_G;21:27482639_A_G;21:27484968_T_C;21:27485017_T_G;21:27485768_G_A;21:27486006_T_C;21:27486262_T_A;21:27486514_T_C;21:27486796_C_T;21:27488942_T_C;21:27492419_C_T;21:27492559_T_C;21:27493526_G_T;21:27493547_C_T;21:27495183_G_A;21:27498590_T_G;21:27500178_T_C;21:27501395_T_C;21:27501613_C_A;21:27503329_G_A;21:27506147_C_T;21:27509874_G_A…	NA	2	2	21:27520111_G_A;21:27520277_C_A;	AP001442.2-001|;NA;	AP001442.2-001|;NA;	-	-
-0.73	0.0116	19:48833285:48834189	-0.731	0.0115717	19:48841576_T_C	ENSG00000142227.6	-0.5205	0.00139232	48833737	1960	0	-	8971	48824766	NA	19:48823545_G_A;19:48825298_A_C;19:48831777_G_A;19:48834142_C_T;19:48836082_A_C;19:48836208_G_A;19:48836236_G_A;19:48836673_G_T;19:48841576_T_C;19:48843266_A_G;	NA	1	0	19:48834142_C_T;	NA;	NA;SPHK2-201,SPHK2-203,SPHK2-204,SPHK2-205,SPHK2-202|;	-	-
1.08	8.9e-15	1:8482557:8485371	1.082	8.89806e-15	1:8431607_C_T	ENSG00000142599.13	-0.5714	1.07728e-05	8483964	2948	0	-	71507	8412457	1:8484823_A_G;	1:8431607_C_T;1:8481016_T_G;1:8482078_C_T;1:8484823_A_G;1:8489302_C_T;1:8497307_T_A;1:8503379_C_A;1:8504421_C_A;1:8505058_G_A;	NA	0	0	NA;	NA;		-	neut_p_gran;
-0.92	1.94e-09	1:165599832:165600628	-0.9179	1.93687e-09	1:165601365_T_C	ENSG00000143198.7	-1.21	2.55513e-53	165600230	770	0	-	132	165600098	1:165600146_G_A;1:165600267_T_A;	1:165599460_G_A;1:165599649_C_T;1:165599774_G_C;1:165600146_G_A;1:165600267_T_A;1:165600606_C_T;1:165601365_T_C;	NA	0	0	NA;	NA;		-	-
-0.7	0.0454	1:219317847:219318755	-0.6996	0.045446	1:219326969_G_A	ENSG00000143353.7	0.7123	9.66023e-09	219318301	20633	0	-	-28885	219347186	NA	1:219257488_G_T;1:219258729_C_T;1:219258815_G_A;1:219261001_C_G;1:219262550_C_T;1:219263339_C_T;1:219265380_T_A;1:219265915_C_T;1:219270562_A_G;1:219273409_C_T;1:219275433_A_G;1:219280989_G_C;1:219283784_A_G;1:219285550_C_T;1:219289484_T_A;1:219290485_G_A;1:219290794_G_A;1:219300973_A_G;1:219301254_T_C;1:219301677_T_G;1:219301912_A_G;1:219305114_T_C;1:219306880_G_A;1:219308575_A_T;1:219312063_G_C…	NA	0	0	NA;	NA;		-	-
0.78	0.00253	1:219346928:219347814	0.7761	0.00253465	1:219326969_G_A	ENSG00000143353.7	0.7123	9.66023e-09	219347371	99620	0	-	185	219347186	NA	1:219257488_G_T;1:219258729_C_T;1:219258815_G_A;1:219261001_C_G;1:219262550_C_T;1:219263339_C_T;1:219265380_T_A;1:219265915_C_T;1:219270562_A_G;1:219273409_C_T;1:219275433_A_G;1:219280989_G_C;1:219283784_A_G;1:219285550_C_T;1:219289484_T_A;1:219290485_G_A;1:219290794_G_A;1:219300973_A_G;1:219301254_T_C;1:219301677_T_G;1:219301912_A_G;1:219305114_T_C;1:219306880_G_A;1:219308575_A_T;1:219312063_G_C…	NA	0	0	NA;	NA;		-	-
-1.27	3.68e-20	1:150761685:150762380	-1.269	3.68396e-20	1:150615094_A_C	ENSG00000143412.5	-0.5568	0.000322757	150762032	38285	0	-	-192461	150954493	1:150762171_C_T;	NA	1:150660412_C_T;1:150661787_T_C;1:150679033_G_A;1:150685155_A_G;1:150691285_A_T;1:150705755_G_A;1:150907701_G_T;1:150927369_G_T;1:150935872_A_G;	509	14	1:150723747_T_C;1:150615094_A_C;1:150616699_A_G;1:150617154_T_C;1:150620569_C_G;1:150622620_T_A;1:150622776_AG_A;1:150623221_C_T;1:150623285_T_G;1:150629880_C_A;1:150630995_G_A;1:150631057_A_G;1:150631917_C_T;1:150632322_T_C;1:150635066_C_T;1:150635374_G_C;1:150635811_C_T;1:150635869_G_A;1:150638572_T_G;1:150640475_G_A;1:150642583_T_C;1:150645028_T_A;1:150646053_AC_A;1:150646683_AT_A;1:150646958_…	ANXA9-001|;NA;	ADAMTSL4-002,ADAMTSL4-001,ADAMTSL4-201,ADAMTSL4-202,ADAMTSL4-203|;ADAMTSL4-002,ADAMTSL4-001,ADAMTSL4-201,ADAMTSL4-202,ADAMTSL4-203|ANXA9-001|CA14-001|ECM1-012,ECM1-011,ECM1-013|GOLPH3L-001,GOLPH3L-002,GOLPH3L-201,GOLPH3L-202|HORMAD1-003,HORMAD1-002,HORMAD1-001,HORMAD1-005,HORMAD1-006,HORMAD1-202,HORMAD1-201,HORMAD1-203|;ADAMTSL4-002,ADAMTSL4-001,ADAMTSL4-201,ADAMTSL4-202,ADAMTSL4-203|ANXA9-001|CE…	-	-
1.57	0.00951	1:154126180:154127128	1.572	0.00950593	1:154127549_C_G	ENSG00000143552.5	1.964	1.14803e-15	154126654	895	0	1:154127415:154127857	161493	153965161	NA	1:153870103_A_G;1:154127549_C_G;	NA	0	0	NA;	NA;		-	-
[truncated: 984 more rows]
